# Supplementary material for: Salt stress-induced remodeling of sugar transport: a role for promoter alleles of SWEET13
Source: Sci Rep. 2025 Mar 4;15:7580. doi: 10.1038/s41598-025-90432-2 (PMC11880500; doi:10.1038/s41598-025-90432-2)
Supplement: Supplementary file 14 — Supplementary Material 14. [file 41598_2025_90432_MOESM14_ESM.xlsx]

## Sheet: Read mapping rate
Table S2: Summary of Read mapping rate of RNA-Seq library of Sorghum with or without drought stress (DSS, drought sensitive sorghum ; DTS, sensitive tolerant sorghum; c, control (well watered); t, treated (drought stressed))
Sample ID	Input Read Pairs	Both Surviving reads	Both Surviving reads (%)	Mapping rate %	Total mapping reads
DSS_c_1	23400214	22641732	0.9676	0.881029	19948025
DSS_c_2	23403237	22946251	0.9805	0.856278	19648360
DSS_c_3	23831987	23609130	0.9906	0.859416	20290064
DSS_t_1	24041200	23578644	0.9808	0.852502	20100851
DSS_t_2	22800008	22440018	0.9842	0.853271	19147418
DSS_t_3	23458470	22713392	0.9682	0.860443	19543571
DTS_c_1	23964074	23964074	0.9765	0.861417	20157706
DTS_c_2	23391907	22725952	0.9715	0.858515	19510581
DTS_c_3	23901435	23381962	0.9783	0.85569	20007708
DTS_t_1	23409913	23106947	0.9871	0.857645	19817547
DTS_t_2	23335648	22888426	0.9808	0.858875	19658292
DTS_t_3	23514842	23164470	0.9851	0.849934	19688272
