# Supplementary material for: Salt stress-induced remodeling of sugar transport: a role for promoter alleles of SWEET13
Source: Sci Rep. 2025 Mar 4;15:7580. doi: 10.1038/s41598-025-90432-2 (PMC11880500; doi:10.1038/s41598-025-90432-2)
Supplement: Supplementary file 15 — Supplementary Material 15. [file 41598_2025_90432_MOESM15_ESM.xlsx]

## Sheet: Merge_ALL_Sig_Anno_TPM
Gene name	GENEID	baseMean_DSt.DSc	log2FoldChange_DSt.DSc	lfcSE_DSt.DSc	stat_DSt.DSc	pvalue_DSt.DSc	padj_DSt.DSc	baseMean_DTc.DSc	log2FoldChange_DTc.DSc	lfcSE_DTc.DSc	stat_DTc.DSc	pvalue_DTc.DSc	padj_DTc.DSc	baseMean_DTt.DSt	log2FoldChange_DTt.DSt	lfcSE_DTt.DSt	stat_DTt.DSt	pvalue_DTt.DSt	padj_DTt.DSt	baseMean_DTt.DTc	log2FoldChange_DTt.DTc	lfcSE_DTt.DTc	stat_DTt.DTc	pvalue_DTt.DTc	padj_DTt.DTc	X.pacId	transcriptName	peptideName	Pfam	Panther	KOG	ec	KO	GO	Best.hit.arabi.name	arabi.symbol	arabi.defline	Best.hit.rice.name	rice.defline	DS_c_means_TPM	DS_t_means_TPM	DT_c_means_TPM	DT_t_means_TPM	DS_c_1_TPM	DS_c_2_TPM	DS_c_3_TPM	DS_t_1_TPM	DS_t_2_TPM	DS_t_3_TPM
SbSPS4	Sobic.009G233200	NA	NA	NA	NA	NA	NA	NA	NA	NA	NA	NA	NA	2378.48	-1.06755	0.37929	-2.8146	0.00488387	0.0398632	NA	NA	NA	NA	NA	NA	37920515	Sobic.009G233200.2	Sobic.009G233200.2.p	PF00862,PF05116,PF00534	PTHR12526,PTHR12526:SF334	KOG0853	2.4.1.14	K00696	GO:0016157,GO:0005985	AT5G20280.1	ATSPS1F,SPS1F	sucrose phosphate synthase 1F	LOC_Os08g20660.1	sucrose-phosphate synthase, putative, expressed	35.3043	64.3787	33.7954	29.0551	46.0895	30.6492	29.1744	80.0036	71.6138	41.5188
SbSUS3	Sobic.001G378300	2824.28	2.14215	0.618011	3.4662	0.000527877	0.00825549	NA	NA	NA	NA	NA	NA	NA	NA	NA	NA	NA	NA	NA	NA	NA	NA	NA	NA	37943525	Sobic.001G378300.1	Sobic.001G378300.1.p	PF00534,PF00862	PTHR12526,PTHR12526:SF348		2.4.1.13	K00695	GO:0016157,GO:0005985	AT4G02280.1	ATSUS3,SUS3	sucrose synthase 3	LOC_Os03g22120.1	sucrose synthase, putative, expressed	13.7334	65.3885	39.0087	126.262	14.1351	11.1417	15.9235	53.9155	87.8181	54.432
SbSPS1	Sobic.003G403300																									37912830	Sobic.003G403300.1	Sobic.003G403300.1.p	PF00862,PF05116,PF00534	PTHR12526,PTHR12526:SF360	KOG0853	2.4.1.14	K00696	GO:0016157,GO:0005985	AT1G04920.1	ATSPS3F,SPS3F	sucrose phosphate synthase 3F	LOC_Os01g69030.2	sucrose-phosphate synthase, putative, expressed	42.4353	34.1844	51.2117	46.5212	49.5045	40.1801	37.6213	58.2385	27.5242	16.7905
SbbZIP-TF-TRAB1	Sobic.002G225100																									37950351	Sobic.002G225100.1	Sobic.002G225100.1.p	PF00170	PTHR22952,PTHR22952:SF190			K14432	GO:0043565,GO:0006355,GO:0003700	AT3G19290.1	ABF4,AREB2	ABRE binding factor 4	LOC_Os09g28310.1	bZIP transcription factor, putative, expressed	23.8588	29.3976	20.8087	25.1006	14.0187	26.9385	30.6193	35.5841	31.8071	20.8017
SbSUT1	Sobic.001G488700																									37943840	Sobic.001G488700.1	Sobic.001G488700.1.p	PF13347	PTHR19432,PTHR19432:SF36	KOG0637		K15378		AT2G02860.1	ATSUC3,ATSUT2,SUC3,SUT2	sucrose transporter 2	LOC_Os03g07480.2	sucrose transporter, putativ, expressed	134.679	177.814	120.409	110.318	122.812	144.893	136.333	204.37	165.421	163.65
SbSUT2	Sobic.004G353600																									37930390	Sobic.004G353600.1	Sobic.004G353600.1.p	PF13347	PTHR19432,PTHR19432:SF27	KOG0637		K15378	GO:0015770,GO:0008515,GO:0005887	AT2G02860.1	ATSUC3,ATSUT2,SUC3,SUT2	sucrose transporter 2	LOC_Os02g58080.1	transporter, major facilitator family, putative, expressed	5.69311	12.5693	6.28755	9.80574	9.75873	4.18218	3.13843	14.3745	11.5227	11.8105
SbSUT5	Sobic.008G193300																									37928487	Sobic.008G193300.1	Sobic.008G193300.1.p	PF07690	PTHR19432,PTHR19432:SF38	KOG0637		K15378	GO:0055085,GO:0016021	AT1G09960.1	ATSUC4,ATSUT4,SUC4,SUT4	sucrose transporter 4	LOC_Os12g44380.1	sucrose transporter, putativ, expressed	25.4613	23.8879	26.8975	12.3431	24.8819	21.1428	30.3592	13.5723	23.0554	35.036
SbSUT6	Sobic.006G190500																									37946616	Sobic.006G190500.1	Sobic.006G190500.1.p							AT1G33055.1			LOC_Os07g28614.1	expressed protein	37.3609	167.483	66.3352	354.457	10.3144	16.5977	85.1706	298.642	141.885	61.9216
SbCINV1	Sobic.004G172700																									37933991	Sobic.004G172700.1	Sobic.004G172700.1.p	PF12899	PTHR31916,PTHR31916:SF3		3.2.1.26		GO:0033926	AT4G09510.1	CINV2	cytosolic invertase 2	LOC_Os02g34560.1	plant neutral invertase domain containing protein, expressed	10.6947	11.838	18.2757	8.99631	13.5655	8.09217	10.4263	7.02245	9.69397	18.7976
SbCINV2	Sobic.004G255600																									37929025	Sobic.004G255600.1	Sobic.004G255600.1.p	PF12899	PTHR31916,PTHR31916:SF8		3.2.1.26		GO:0033926	AT4G09510.1	CINV2	cytosolic invertase 2	LOC_Os04g35280.1	neutral/alkaline invertase, putative, expressed	87.339	49.343	92.0422	95.9173	98.9795	96.8096	66.228	78.9171	50.8879	18.224
[truncated: 6 more columns]
