# Supplementary material for: Salt stress-induced remodeling of sugar transport: a role for promoter alleles of SWEET13
Source: Sci Rep. 2025 Mar 4;15:7580. doi: 10.1038/s41598-025-90432-2 (PMC11880500; doi:10.1038/s41598-025-90432-2)
Supplement: Supplementary file 17 — Supplementary Material 17. [file 41598_2025_90432_MOESM17_ESM.xlsx]

## Sheet: resDTt_v_DTc_Anno_TPM_Sig
	Drought_Sensetive_control	Drought_Sensetive_treatment	Drought_Tolerant_control	Drought_Tolerant_treatment
GENEID	DS_c_TPM	DS_t_TPM	DT_c_TPM	DT_t_TPM	baseMean	log2FoldChange	lfcSE	stat	pvalue	padj	X.pacId	transcriptName	peptideName	Pfam	Panther	KOG	ec	KO	GO	Best.hit.arabi.name	arabi.symbol	arabi.defline	Best.hit.rice.name	rice.symbol	rice.defline					DS_c_1	DS_c_2	DS_c_3	DS_t_1	DS_t_2	DS_t_3	DT_c_1	DT_c_2	DT_c_3	DT_t_1	DT_t_2	DT_t_3
Sobic.001G008300	1.34652	0.410717	1.23172	0.275601	20.8969	-2.06293	0.563075	-3.66369	0.000248606	0.0372581	37942678	Sobic.001G008300.1	Sobic.001G008300.1.p		PTHR21596:SF8,PTHR21596					AT3G45900.1		Ribonuclease P protein subunit P38-related	LOC_Os03g63660.1	NA	expressed protein					1.20713	1.5137	1.31872	0.155792	0.529478	0.546881	1.42039	0.998644	1.27613	0.303447	0.154096	0.369261
Sobic.001G009300	21.8643	38.3782	22.432	46.4038	624.926	1.09029	0.242379	4.4983	6.85e-06	0.0045769	37944708	Sobic.001G009300.1	Sobic.001G009300.1.p	PF04511	PTHR11009	KOG0858		K13989		AT4G04860.1	DER2.2	DERLIN-2.2	LOC_Os03g63520.1	NA	Der1-like family domain containing protein, expressed					20.8654	20.8414	23.8861	27.7355	35.4875	51.9117	19.3721	24.2379	23.6859	53.0089	55.02	31.1823
Sobic.001G012300	82.601	15.4279	219.571	18.2656	2740.09	-3.41342	0.820946	-4.15791	3.21e-05	0.0111375	37937577	Sobic.001G012300.1	Sobic.001G012300.1.p	PF00067	PTHR24298,PTHR24298:SF1	KOG0156	1.14.13.41	K13027	GO:0055114,GO:0020037,GO:0016705,GO:0005506	AT4G39950.1	CYP79B2	cytochrome P450, family 79, subfamily B, polypeptide 2	LOC_Os03g37290.1	NA	cytochrome P450, putative, expressed					125.083	97.5013	25.2191	28.8435	5.03127	12.409	32.4894	244.576	381.647	10.4898	16.8796	27.4274
Sobic.001G013800	25.2787	4.85534	15.3711	6.4324	375.423	-1.24363	0.34886	-3.56483	0.000364091	0.042032	37940885	Sobic.001G013800.1	Sobic.001G013800.1.p	PF14008,PF16656,PF00149	PTHR22953,PTHR22953:SF15	KOG1378	3.1.3.8		GO:0016787	AT3G07130.1	ATPAP15,PAP15	purple acid phosphatase 15	LOC_Os03g63074.1	NA	Ser/Thr protein phosphatase family protein, expressed					26.1139	20.9871	28.7351	3.54992	4.29229	6.72381	13.9156	18.5412	13.6565	3.7373	9.28666	6.27325
Sobic.001G050800	0.302834	0.360443	0.0950927	0.581152	14.7657	2.67757	0.734568	3.64509	0.000267297	0.0387756	37942822	Sobic.001G050800.1	Sobic.001G050800.1.p	PF02434,PF00337	PTHR11214,PTHR11214:SF119	KOG2287	2.4.1.134		GO:0016757,GO:0016020,GO:0030246,GO:0008378,GO:0006486	AT5G62620.1		Galactosyltransferase family protein	LOC_Os03g58900.1	NA	galactosyltransferase family protein, putative, expressed					0.587806	0.130324	0.190371	0.29129	0.39	0.40004	0.020577	0.131693	0.133008	0.793132	0.656933	0.29339
Sobic.001G057300	113.943	37.512	100.737	43.5208	1437.66	-1.11027	0.317817	-3.49342	0.000476877	0.0491361	37939541	Sobic.001G057300.1	Sobic.001G057300.1.p	PF14374,PF00573	PTHR19431,PTHR19431:SF1	KOG1475		K02930	GO:0006412,GO:0005840,GO:0003735	AT3G09630.1		Ribosomal protein L4/L1 family	LOC_Os07g08330.1	NA	ribosomal protein L4, putative, expressed					168.845	84.9262	88.0575	32.9763	41.9351	37.6246	70.1169	115.092	117.003	44.8009	38.4597	47.3019
Sobic.001G069900	51.7919	37.6528	64.1216	19.1153	1298.28	-1.68754	0.190347	-8.86559	7.61e-19	1.68e-14	37944534	Sobic.001G069900.1	Sobic.001G069900.1.p	PF00478	PTHR11911,PTHR11911:SF6		1.1.1.205	K00088	GO:0055114,GO:0003824,GO:0006164,GO:0003938	AT1G16350.1		Aldolase-type TIM barrel family protein	LOC_Os03g56800.1	NA	CBS domain containing membrane protein, putative, expressed					67.4812	44.4757	43.419	33.6506	38.8709	40.437	51.2807	73.2403	67.8437	18.8787	23.8146	14.6525
Sobic.001G074000	0.962984	0.643612	1.12934	0.347871	42.832	-1.66758	0.391941	-4.25468	2.09e-05	0.00843316	37944324	Sobic.001G074000.1	Sobic.001G074000.1.p	PF08263,PF13855,PF00069	PTHR27000,PTHR27000:SF49	KOG1187	2.7.11.1		GO:0005515,GO:0006468,GO:0005524,GO:0004672	AT5G65700.2	BAM1	Leucine-rich receptor-like protein kinase family protein	LOC_Os03g56270.2	NA	receptor protein kinase CLAVATA1 precursor, putative, expressed					1.153	1.00866	0.727297	0.76717	0.571446	0.59222	0.780961	1.21826	1.3888	0.259259	0.549118	0.235235
Sobic.001G089000	4.34713	32.6513	3.27238	31.4022	764.684	3.18056	0.881667	3.60744	0.000309231	0.0397526	37937777	Sobic.001G089000.1	Sobic.001G089000.1.p	PF01915,PF00933	PTHR30620,PTHR30620:SF38		3.2.1.58	K01188	GO:0005975,GO:0004553	AT5G20950.2		Glycosyl hydrolase family protein	LOC_Os03g53860.1	NA	periplasmic beta-glucosidase precursor, putative, expressed					6.93971	3.9591	2.14256	19.0499	44.8715	34.0326	3.63675	2.37146	3.80892	58.3859	35.0642	0.756571
Sobic.001G097400	8.32384	3.74425	10.4775	3.24425	147.581	-1.66494	0.461428	-3.60824	0.000308279	0.0397526	37937703	Sobic.001G097400.1	Sobic.001G097400.1.p	PF00400	PTHR13211	KOG2919			GO:0005515	AT4G21520.1		Transducin/WD40 repeat-like superfamily protein	LOC_Os03g52794.1	NA	phosphatidylinositol kinase, putative, expressed					6.25617	8.87899	9.83634	1.25794	4.39908	5.57574	9.84104	10.6928	10.8988	2.86176	4.99969	1.87131
Sobic.001G098301	10.874	14.6773	4.95855	9.02465	147.684	0.943171	0.256903	3.67131	0.000241312	0.0372581	37941072	Sobic.001G098301.1	Sobic.001G098301.1.p	PF01926	PTHR11089,PTHR11089:SF39	KOG1424			GO:0005525	AT1G08410.1		P-loop containing nucleoside triphosphate hydrolases superfamily protein	LOC_Os12g42370.1	NA	GTPase of unknown function domain containing protein, putative, expressed					12.0494	11.7584	8.81423	13.9395	12.5136	17.579	4.56197	5.7737	4.53999	7.96578	9.59365	9.51453
Sobic.001G135500	2.48162	4.86564	2.66093	5.55251	190.311	1.13281	0.294918	3.84109	0.000122491	0.0247792	37941763	Sobic.001G135500.1	Sobic.001G135500.1.p	PF00632	PTHR11254		6.3.2.19	K10588	GO:0004842	AT3G53090.1	UPL7	ubiquitin-protein ligase 7	LOC_Os03g47949.1	NA	HECT-domain domain containing protein, expressed					2.61933	2.30229	2.52325	3.70943	5.49248	5.39502	2.69222	2.49571	2.79485	5.84148	8.03979	2.77625
Sobic.001G155200	2.00096	1.0047	2.15052	0.787857	90.8807	-1.3686	0.346927	-3.94491	7.98e-05	0.0187261	37943603	Sobic.001G155200.1	Sobic.001G155200.1.p	PF11955	PTHR31476,PTHR31476:SF7					AT1G71850.1		Ubiquitin carboxyl-terminal hydrolase family protein	LOC_Os03g44430.1	NA	ubiquitin carboxyl-terminal hydrolase, family 1, putative, expressed					1.81895	2.14202	2.0419	0.492774	1.01503	1.5063	1.89139	1.92648	2.63368	0.769038	0.868621	0.725911
Sobic.001G159200	3.05838	5.45773	7.75368	15.8625	342.95	1.12251	0.259527	4.32523	1.52e-05	0.00658799	37937930	Sobic.001G159200.1	Sobic.001G159200.1.p	PF01453,PF00069	PTHR27002,PTHR27002:SF86	KOG1187	2.7.11.1		GO:0006468,GO:0005524,GO:0004672	AT4G32300.1	SD2-5	S-domain-2 5	LOC_Os04g23720.1	NA	lectin protein kinase family protein, putative, expressed					3.70501	2.62081	2.84932	6.05838	5.71554	4.59925	8.89667	5.73034	8.63404	16.1087	19.9604	11.5184
Sobic.001G163400	21.9855	36.6883	17.6573	27.4224	1176.41	0.701512	0.168785	4.15625	3.24e-05	0.0111375	37938843	Sobic.001G163400.1	Sobic.001G163400.1.p	PF15277,PF04129	PTHR16092:SF21,PTHR16092					AT1G47550.1	SEC3A	exocyst complex component sec3A	LOC_Os03g42750.1	NA	roothairless 1, putative, expressed					23.888	22.1253	19.9432	34.323	34.8501	40.892	16.4718	18.8071	17.6929	30.9269	32.0361	19.3043
Sobic.001G182600	2.09227	4.67394	1.04722	12.5613	106.536	3.55557	0.813292	4.37182	1.23e-05	0.00631824	37943368	Sobic.001G182600.1	Sobic.001G182600.1.p	PF00657	PTHR22835,PTHR22835:SF150		3.1.1.3		GO:0016788	AT5G55050.1		GDSL-like Lipase/Acylhydrolase superfamily protein	LOC_Os03g38470.1	NA	GDSL-like lipase/acylhydrolase, putative, expressed					2.07248	2.14979	2.05453	2.14714	7.67677	4.1979	0.201614	1.48635	1.4537	14.5493	21.8882	1.24642
Sobic.001G214900	11.288	6.11237	11.5177	5.48478	195.597	-1.00121	0.269564	-3.71418	0.000203863	0.0340545	37940411	Sobic.001G214900.1	Sobic.001G214900.1.p	PF13812,PF13041	PTHR24015					AT1G61870.1	PPR336	pentatricopeptide repeat 336	LOC_Os10g34370.1	NA	expressed protein					14.5701	9.33796	9.95576	4.99399	7.49235	5.85078	7.8254	12.0926	14.6351	6.2507	5.94879	4.25486
Sobic.001G228200	102.316	66.6816	129.613	58.2094	3370.5	-1.06546	0.197741	-5.38817	7.12e-08	0.000261588	37941356	Sobic.001G228200.1	Sobic.001G228200.1.p	PF00118	PTHR11353,PTHR11353:SF80			K04077	GO:0005524	AT3G23990.1	HSP60,HSP60-3B	heat shock protein 60	LOC_Os10g32550.1	NA	T-complex protein, putative, expressed					137.89	81.2351	87.8216	60.0916	63.7999	76.1531	125.545	131.412	131.881	55.4838	63.7567	55.3878
Sobic.001G228400	1.93351	1.53399	2.65819	0.693458	35.6383	-1.91661	0.538309	-3.56044	0.000370238	0.0420811	37942229	Sobic.001G228400.2	Sobic.001G228400.2.p		PTHR22844,PTHR22844:SF163								LOC_Os07g07520.1	NA	OsFBX217 - F-box domain containing protein, expressed					2.01028	2.30177	1.48848	1.88467	1.57208	1.14521	1.61132	4.61527	1.74797	0.687297	1.03387	0.359208
Sobic.001G253300	9.03912	10.2388	8.34445	14.4326	402.485	0.846833	0.235505	3.59581	0.000323378	0.0402309	37942017	Sobic.001G253300.1	Sobic.001G253300.1.p	PF00365	PTHR13697,PTHR13697:SF21	KOG2440	2.7.1.11	K00850	GO:0006096,GO:0003872	AT2G22480.1	PFK5	phosphofructokinase 5	LOC_Os10g26570.1	NA	phosphofructokinase, putative, expressed					8.50916	10.1412	8.46697	9.89522	11.3311	9.49016	9.27965	8.64247	7.11122	15.7182	17.1866	10.393
Sobic.001G257200	19.7181	55.8098	17.8464	31.2043	302.488	0.874708	0.248389	3.52152	0.000429077	0.0463782	37938184	Sobic.001G257200.1	Sobic.001G257200.1.p		PTHR12716,PTHR12716:SF8	KOG3095		K03137		AT4G20330.1		Transcription initiation factor TFIIE, beta subunit	LOC_Os10g25770.1	NA	transcription initiation factor IIE subunit beta, putative, expressed					21.8825	16.9154	20.3563	44.4873	62.8548	60.0875	18.6303	16.3486	18.5604	34.345	41.5083	17.7596
Sobic.001G296100	0.999738	0.662876	0.792139	0.185373	27.3386	-2.03089	0.579681	-3.50346	0.000459253	0.0486695	37942324	Sobic.001G296100.1	Sobic.001G296100.1.p	PF04783,PF04782	PTHR21450,PTHR21450:SF9					AT1G02110.1		Protein of unknown function (DUF630 and DUF632)	LOC_Os10g41310.1	NA	DUF630/DUF632 domains containing protein, putative, expressed					1.10941	0.899052	0.990748	0.685109	0.490771	0.812749	0.410246	0.544858	1.42131	0.09255	0.284285	0.179283
Sobic.001G303100	12.4458	21.5045	10.3657	17.7664	535.526	0.846998	0.230418	3.67592	0.000236995	0.0371869	37942346	Sobic.001G303100.1	Sobic.001G303100.1.p		PTHR33167,PTHR33167:SF10					AT1G62530.2		Plant protein of unknown function (DUF863)	LOC_Os10g40580.1	NA	expressed protein					11.3066	13.5385	12.4922	19.9233	18.5594	26.0307	9.55502	9.96544	11.5768	18.6985	23.3318	11.2688
Sobic.001G309000	0.580239	0.277437	1.02984	0.0954177	14.791	-3.40669	0.978796	-3.48049	0.000500502	0.0497563	37944802	Sobic.001G309000.1	Sobic.001G309000.1.p	PF06955,PF00722	PTHR31062,PTHR31062:SF22		2.4.1.207,3.2.1.151	K08235	GO:0048046,GO:0016762,GO:0006073,GO:0005618,GO:0005975,GO:0004553	AT3G44990.1	ATXTR8,XTH31,XTR8	xyloglucan endo-transglycosylase-related 8	LOC_Os10g39840.1	NA	glycosyl hydrolases family 16, putative, expressed					0.466078	0.860249	0.41439	0.515453	0.278355	0.038504	0.407834	1.05977	1.62191	0.039885	0.211397	0.034971
Sobic.001G344500	8.04019	4.40884	9.41882	3.34138	345.262	-1.38529	0.395541	-3.50227	0.000461312	0.0486695	37943154	Sobic.001G344500.1	Sobic.001G344500.1.p	PF00534,PF00862	PTHR12526,PTHR12526:SF398	KOG0853	2.4.1.13	K00695	GO:0016157,GO:0005985	AT3G43190.1	ATSUS4,SUS4	sucrose synthase 4	LOC_Os03g28330.3	NA	sucrose synthase, putative, expressed					9.13358	7.82544	7.16155	3.56278	4.5285	5.13524	5.15478	10.0092	13.0925	1.72658	4.39425	3.90332
Sobic.001G358600	31.3216	21.5679	39.8342	19.8757	720.004	-0.908973	0.197351	-4.60587	4.11e-06	0.0037737	37944444	Sobic.001G358600.3	Sobic.001G358600.3.p	PF04180	PTHR21531	KOG2637		K14798		AT3G49990.1			LOC_Os03g25620.1	NA	LTV1, putative, expressed					31.5384	31.7239	30.7024	16.1852	26.3936	22.1249	34.9212	35.8188	48.7627	20.7913	20.4468	18.389
Sobic.001G372800	118.72	47.1534	135.385	48.1383	3072.47	-1.41201	0.366492	-3.85278	0.000116786	0.0242937	37940909	Sobic.001G372800.1	Sobic.001G372800.1.p	PF01798,PF08156	PTHR10894			K14565		AT3G05060.1		NOP56-like pre RNA processing ribonucleoprotein	LOC_Os03g22730.1	NA	nucleolar protein NOP5-1, putative, expressed					121.091	116.354	118.716	18.0494	54.4705	68.9404	146.005	129.273	130.877	52.5925	53.1606	38.6618
Sobic.001G397000	16.5978	7.18321	18.3066	6.98494	340.713	-1.30527	0.351284	-3.71571	0.000202635	0.0340545	37940808	Sobic.001G397000.1	Sobic.001G397000.1.p	PF14698,PF00206	PTHR11444,PTHR11444:SF3		4.3.2.1	K01755	GO:0042450,GO:0004056	AT5G10920.1		L-Aspartase-like family protein	LOC_Os03g19280.1	NA	argininosuccinate lyase, putative, expressed					18.1362	14.9566	16.7006	3.88323	5.81856	11.8478	17.0816	21.3507	16.4874	5.81064	8.02199	7.1222
Sobic.001G446400	1.49838	0.917988	1.76461	0.273703	57.7503	-2.62714	0.737245	-3.56346	0.000365993	0.042032	37942637	Sobic.001G446400.1	Sobic.001G446400.1.p	PF08263,PF00560,PF00069	PTHR27000,PTHR27000:SF91	KOG1187	2.7.11.1		GO:0005515,GO:0006468,GO:0005524,GO:0004672	AT3G49670.1	BAM2	Leucine-rich receptor-like protein kinase family protein	LOC_Os03g12730.1	NA	receptor protein kinase CLAVATA1 precursor, putative, expressed					2.14921	1.31035	1.03558	0.934461	1.33714	0.482359	0.893656	1.68651	2.71366	0.018831	0.457639	0.344638
Sobic.001G446800	4.64939	2.25133	5.81774	1.32932	120.593	-2.02902	0.435862	-4.65519	3.24e-06	0.00317295	37942851	Sobic.001G446800.1	Sobic.001G446800.1.p	PF01554	PTHR11206,PTHR11206:SF92	KOG1347		K03327	GO:0055085,GO:0016020,GO:0015297,GO:0015238,GO:0006855	AT1G58340.1	ZF14	MATE efflux family protein	LOC_Os03g12790.1	NA	MATE efflux family protein, putative, expressed					3.81004	5.13068	5.00746	1.76866	2.16365	2.82169	2.97235	5.30743	9.17344	1.27314	1.1197	1.59511
Sobic.001G451450	3.53902	4.83667	2.11862	5.94279	31.8687	1.61284	0.362427	4.45011	8.58e-06	0.00522409	37940280	Sobic.001G451450.1	Sobic.001G451450.1.p											NA						3.69377	3.88156	3.04171	4.5977	4.33025	5.58207	1.5189	2.60735	2.2296	6.49519	6.438	4.89517
Sobic.001G477900	48.143	23.919	86.1741	32.6354	653.319	-1.3873	0.260682	-5.32179	1.03e-07	0.000323662	37937725	Sobic.001G477900.1	Sobic.001G477900.1.p	PF11523	PTHR33415,PTHR33415:SF3					AT5G62440.1		Protein of unknown function (DUF3223)	LOC_Os03g08810.1	NA	expressed protein					44.127	48.6978	51.6041	16.338	24.6735	30.7454	100.244	72.2771	86.0011	32.4929	35.8206	29.5928
Sobic.001G484800	7.34859	15.0034	5.72539	12.4827	179.52	1.21524	0.248089	4.89841	9.66e-07	0.00163872	37938275	Sobic.001G484800.1	Sobic.001G484800.1.p	PF00583	PTHR23091,PTHR23091:SF278		2.3.1.88		GO:0008080	AT2G06025.1		Acyl-CoA N-acyltransferases (NAT) superfamily protein	LOC_Os03g07990.1	NA	acetyltransferase, GNAT family, putative, expressed					7.71658	8.23263	6.09656	13.1602	13.044	18.8059	4.59694	6.90686	5.67238	12.3864	12.8203	12.2413
Sobic.001G493400	45.5007	17.1266	61.1531	23.5455	704.543	-1.24847	0.348593	-3.58146	0.000341684	0.0411701	37943041	Sobic.001G493400.2	Sobic.001G493400.2.p	PF01918	PTHR13516,PTHR13516:SF7	KOG2567			GO:0003676	AT3G07030.1		Alba DNA/RNA-binding protein	LOC_Os03g06980.1	NA	nucleic acid binding protein, putative, expressed					44.1062	38.7659	53.63	9.34036	19.4386	22.6009	53.2357	65.8646	64.3589	22.6038	19.1595	28.873
Sobic.001G503500	100.322	186.01	126.63	209.426	1976.7	0.793399	0.219615	3.61268	0.000303052	0.0397526	37943895	Sobic.001G503500.1	Sobic.001G503500.1.p	PF00179	PTHR24067,PTHR24067:SF141	KOG0416	6.3.2.19	K10576		AT1G63800.1	UBC5	ubiquitin-conjugating enzyme 5	LOC_Os10g31000.1	NA	ubiquitin-conjugating enzyme, putative, expressed					92.0175	107.029	101.92	170.978	187.885	199.166	149.387	127.08	103.424	217.533	230.675	180.071
Sobic.001G510800	1053.79	409.654	1463.74	565.61	8684.64	-1.2763	0.348278	-3.66461	0.000247713	0.0372581	37938461	Sobic.001G510800.1	Sobic.001G510800.1.p	PF00238	PTHR11761,PTHR11761:SF10	KOG0901		K02894	GO:0006412,GO:0005840,GO:0003735	AT1G04480.1		Ribosomal protein L14p/L23e family protein	LOC_Os03g04590.1	NA	ribosomal protein, putative, expressed					913.053	1132.6	1115.72	307.734	406.412	514.815	1451.39	1492.59	1447.25	538.082	386.043	772.704
Sobic.001G530500	58.6488	100.091	41.1314	81.4488	1659.28	1.05626	0.220384	4.79284	1.64e-06	0.00203044	37944503	Sobic.001G530500.1	Sobic.001G530500.1.p	PF04080	PTHR13148,PTHR13148:SF1	KOG2970				AT1G16560.3		Per1-like family protein	LOC_Os10g38030.1	NA	per1-like family protein, putative, expressed					57.2995	54.5507	64.0963	110.65	89.0364	100.585	36.2281	46.0243	41.1419	99.5335	85.5262	59.2866
Sobic.001G531000	0.184977	0.130667	1.65308	0.0836727	13.7212	-4.34391	1.20817	-3.59546	0.000323816	0.0402309	37938051	Sobic.001G531000.1	Sobic.001G531000.1.p		PTHR33623,PTHR33623:SF2								LOC_Os03g02660.1	NA	expressed protein					0.150992	0.371002	0.032937	0.037395	0.28332	0.071287	0.279122	2.88805	1.79207	0.034612	0.216406	0
Sobic.001G544300	4.9981	2.02493	5.80763	2.0028	314.641	-1.43158	0.38535	-3.71501	0.000203195	0.0340545	37940037	Sobic.001G544300.1	Sobic.001G544300.1.p	PF00588	PTHR12029,PTHR12029:SF11		2.1.1.34		GO:0008173,GO:0006396,GO:0003723	AT4G17610.1		tRNA/rRNA methyltransferase (SpoU) family protein	LOC_Os03g01110.1	NA	RNA methyltransferase, TrmH family protein, putative, expressed					5.21774	4.43078	5.34577	0.790574	1.93818	3.34605	4.92615	6.22967	6.26707	1.78581	2.29392	1.92868
Sobic.002G015800	0.345663	0.178115	2.11126	0.113713	24.0351	-4.21498	0.881285	-4.78277	1.73e-06	0.00203044	37953813	Sobic.002G015800.3	Sobic.002G015800.3.p	PF00646	PTHR32212,PTHR32212:SF61				GO:0005515	AT3G49030.1		FBD, F-box and Leucine Rich Repeat domains containing protein	LOC_Os07g02760.2	NA	OsFBD13 - F-box and FBD domain containing protein, expressed					0.264864	0.234359	0.537766	0.240926	0.091792	0.201627	4.31292	1.24757	0.773294	0.227476	0.057847	0.055816
Sobic.002G022800	0.646342	0.563607	1.23934	0.202619	19.6403	-2.55162	0.606248	-4.20887	2.57e-05	0.00959176	37953766	Sobic.002G022800.1	Sobic.002G022800.1.p	PF00646	PTHR32133,PTHR32133:SF148				GO:0005515				LOC_Os07g23900.1	NA	OsFBX234 - F-box domain containing protein, expressed					0.535859	0.685995	0.717172	0.332514	0.554365	0.803942	0.984544	1.92995	0.803537	0.126343	0.324311	0.157203
Sobic.002G032066	80.8346	117.511	12.1625	26.2236	481.95	1.1678	0.281061	4.15499	3.25e-05	0.0111375	37949863	Sobic.002G032066.1	Sobic.002G032066.1.p											NA						95.2441	67.0621	80.1977	94.722	143.784	114.026	10.5294	11.6508	14.3073	18.5315	38.5899	21.5495
Sobic.002G038400	16.9024	7.29729	23.6076	7.62488	103.204	-1.59649	0.349168	-4.57228	4.82e-06	0.00379927	37954815	Sobic.002G038400.2	Sobic.002G038400.2.p	PF07802	PTHR34357,PTHR34357:SF2					AT1G14060.1		GCK domain-containing protein	LOC_Os07g06460.1	NA	expressed protein					14.0895	19.7547	16.8631	3.70446	8.18689	10.0005	19.2002	25.5858	26.0368	5.99343	9.83685	7.04437
Sobic.002G045100	43.5693	18.1604	20.9598	7.2226	332.513	-1.52624	0.339277	-4.4985	6.84e-06	0.0045769	37954562	Sobic.002G045100.1	Sobic.002G045100.1.p	PF01423	PTHR10701	KOG3168		K11086		AT5G44500.1		Small nuclear ribonucleoprotein family protein	LOC_Os07g07220.1	NA	LSM domain containing protein, expressed					64.1634	33.0527	33.4917	11.1212	20.5379	22.822	14.9369	25.9052	22.0374	8.07408	8.86326	4.73048
Sobic.002G064500	0.221112	0.674017	3.16813	0.0287863	43.4603	-6.6698	1.37848	-4.83853	1.31e-06	0.00192283	37952814	Sobic.002G064500.1	Sobic.002G064500.1.p	PF02780,PF02779,PF13292	PTHR11624,PTHR11624:SF83		2.2.1.7	K01662	GO:0008152,GO:0003824,GO:0016114,GO:0008661	AT4G15560.1	CLA,CLA1,DEF,DXPS2,DXS	Deoxyxylulose-5-phosphate synthase	LOC_Os07g09190.1	NA	transketolase, putative, expressed					0.112664	0.183787	0.366885	0.370828	0.264421	1.3868	0.057874	8.89804	0.548465	0.021361	0.044464	0.020534
Sobic.002G071100	24.7055	12.6225	35.5437	14.3373	550.231	-1.18999	0.282	-4.21981	2.45e-05	0.0094585	37951839	Sobic.002G071100.1	Sobic.002G071100.1.p	PF10236	PTHR12810,PTHR12810:SF0	KOG3928		K17408		AT1G16870.1		mitochondrial 28S ribosomal protein S29-related	LOC_Os07g10300.1	NA	expressed protein					25.8006	24.9407	23.3752	7.49299	13.5157	16.8589	30.0185	39.8498	36.7628	11.9261	15.4437	15.6422
Sobic.002G077600	2.11419	2.99015	1.51824	2.73891	161.602	0.915805	0.258414	3.54394	0.000394195	0.0438208	37953677	Sobic.002G077600.1	Sobic.002G077600.1.p	PF00234	PTHR34481,PTHR34481:SF2								LOC_Os07g12080.1	NA	LTPL169 - Protease inhibitor/seed storage/LTP family protein precursor, expressed					2.27614	2.26328	1.80314	3.07118	3.10548	2.79381	1.37496	1.49295	1.68679	2.64281	3.91693	1.65698
Sobic.002G090300	1.51376	1.41744	1.81728	0.25651	14.0075	-2.73233	0.765318	-3.57019	0.000356725	0.0418393	37954490	Sobic.002G090300.1	Sobic.002G090300.1.p	PF00383	PTHR11079,PTHR11079:SF90	KOG1018	3.5.4.3		GO:0008270	AT5G28050.2		Cytidine/deoxycytidylate deaminase family protein	LOC_Os03g61810.1	NA	tRNA-specific adenosine deaminase, putative, expressed					1.09443	1.14112	2.30574	1.62538	1.38767	1.23929	0.977543	1.1135	3.36081	0.170971	0.346705	0.251853
Sobic.002G092050	5.34382	2.71779	4.93695	1.90472	93.8979	-1.30753	0.3611	-3.62098	0.000293494	0.0397526	37951231	Sobic.002G092050.1	Sobic.002G092050.1.p	PF01535,PF12854,PF13041	PTHR24015,PTHR24015:SF555					AT3G06920.1		Tetratricopeptide repeat (TPR)-like superfamily protein	LOC_Os07g14530.1	NA	PPR repeat containing protein, expressed					7.55194	4.55319	3.92632	1.43202	3.73244	2.98892	5.17895	4.48238	5.14951	1.8239	2.17568	1.71457
Sobic.002G095800	3.78175	2.10567	2.7666	0.656541	37.3406	-1.99951	0.489103	-4.08812	4.35e-05	0.0129727	37954096	Sobic.002G095800.1	Sobic.002G095800.1.p	PF15072	PTHR14523,PTHR14523:SF1					AT1G48580.1			LOC_Os07g15500.1	NA	expressed protein					3.87053	3.70305	3.77167	1.30172	1.21043	3.80487	2.68053	2.94832	2.67096	0.656644	0.66824	0.644739
Sobic.002G111200	58.7399	96.8765	53.9676	90.4904	1636.79	0.845001	0.173116	4.88113	1.05e-06	0.00166128	37949874	Sobic.002G111200.1	Sobic.002G111200.1.p	PF08659	PTHR24322,PTHR24322:SF502	KOG0725		K11147		AT4G05530.1	IBR1,SDRA	indole-3-butyric acid response 1	LOC_Os09g04730.1	NA	dehydrogenase/reductase SDR family member 2, putative, expressed					55.2181	60.058	60.9435	89.7151	93.7591	107.155	60.0609	47.3988	54.4431	99.0924	97.9041	74.4746
Sobic.002G111600	7.66391	10.5224	5.70531	10.4495	136.498	0.963708	0.244963	3.93409	8.35e-05	0.019182	37951516	Sobic.002G111600.1	Sobic.002G111600.1.p							AT1G28250.1			LOC_Os07g20410.1	NA	expressed protein					8.9224	7.54341	6.52591	10.2827	10.8109	10.4735	5.95324	4.25731	6.90538	10.267	13.7473	7.33424
Sobic.002G122700	23.5714	54.6722	28.8248	69.109	327.859	1.29208	0.347607	3.71708	0.000201541	0.0340545	37954283	Sobic.002G122700.1	Sobic.002G122700.1.p	PF11779	PTHR33727					AT1G06515.2		Protein of unknown function (DUF3317)	LOC_Os07g26550.1	NA	expressed protein					17.7501	27.8853	25.0788	66.1104	41.5	56.406	25.817	34.074	26.5835	91.335	77.8541	38.1378
Sobic.002G131200	16.4249	26.2773	9.24651	23.1	1002.08	1.40898	0.27147	5.19019	2.1e-07	0.000421104	37950504	Sobic.002G131200.2	Sobic.002G131200.2.p	PF00149	PTHR34211,PTHR34211:SF1				GO:0016787	AT4G11800.1		Calcineurin-like metallo-phosphoesterase superfamily protein	LOC_Os07g04210.1	NA	Ser/Thr protein phosphatase family protein, putative, expressed					17.6388	18.2997	13.3361	29.3876	21.385	28.0593	10.986	6.93606	9.81747	24.5026	28.4697	16.3276
Sobic.002G160300	2.87745	6.6736	4.0736	7.87056	258.981	1.09509	0.306949	3.56767	0.00036017	0.0420199	37951053	Sobic.002G160300.1	Sobic.002G160300.1.p	PF00365	PTHR13697,PTHR13697:SF29	KOG2440	2.7.1.90	K00895	GO:0006096,GO:0003872	AT1G76550.1		Phosphofructokinase family protein	LOC_Os08g25720.1	NA	pyrophosphate--fructose 6-phosphate 1-phosphotransferase subunit alpha, putative, expressed					3.1116	2.65848	2.86229	7.11701	6.33535	6.56845	5.03536	2.67017	4.51525	8.8287	6.52054	8.26243
Sobic.002G183000	13.0894	35.3602	6.30967	21.9623	365.693	1.8069	0.454952	3.97163	7.14e-05	0.017489	37953691	Sobic.002G183000.1	Sobic.002G183000.1.p											NA						14.8956	12.0129	12.3598	16.5658	41.446	48.0688	5.73783	6.79993	6.39126	25.7971	32.7239	7.36581
Sobic.002G200000	24.4197	31.7343	26.3522	40.012	675.268	0.702417	0.177514	3.95697	7.59e-05	0.0181711	37953959	Sobic.002G200000.1	Sobic.002G200000.1.p	PF12906,PF12428	PTHR23012,PTHR23012:SF75		6.3.2.19		GO:0008270	AT3G47550.6		RING/FYVE/PHD zinc finger superfamily protein	LOC_Os09g24650.2	NA	zinc finger, C3HC4 type, putative, expressed					25.7814	22.6817	24.796	28.6777	28.7867	37.7385	25.6533	21.2384	32.165	42.608	42.6626	34.7653
Sobic.002G207000	21.7641	24.519	98.8776	27.5366	654.431	-1.75832	0.397329	-4.42534	9.63e-06	0.00558739	37952100	Sobic.002G207000.1	Sobic.002G207000.1.p		PTHR38934									NA						27.0621	21.8903	16.3399	21.574	30.0945	21.8884	73.7087	64.0532	158.871	18.7753	32.1899	31.6447
Sobic.002G213800	44.2729	153.578	40.5058	173.226	2013.23	2.09166	0.483259	4.32824	1.5e-05	0.00658799	37949759	Sobic.002G213800.2	Sobic.002G213800.2.p	PF05564	PTHR33565,PTHR33565:SF3					AT1G56220.4		Dormancy/auxin associated family protein	LOC_Os09g26620.5	NA	auxin-repressed protein, putative, expressed					29.2637	49.5587	53.9965	137.813	201.913	121.007	31.775	32.5013	57.2413	256.443	206.214	57.02
Sobic.002G226000	0.980298	2.90468	1.22138	6.6181	97.7992	2.40065	0.560177	4.28551	1.82e-05	0.00758511	37955380	Sobic.002G226000.1	Sobic.002G226000.1.p	PF12819,PF08263	PTHR27003:SF51,PTHR27003		2.7.11.1,2.7.10.1			AT3G19230.1		Leucine-rich repeat (LRR) family protein	LOC_Os09g28470.1	NA	leucine-rich repeat family protein, putative, expressed					0.947804	0.86845	1.12464	1.91137	3.6596	3.14307	1.30204	1.07634	1.28576	10.3528	8.16576	1.33575
Sobic.002G244700	1.78176	0.526063	1.7426	0.426676	27.1594	-2.04195	0.582677	-3.50443	0.000457587	0.0486695	37954651	Sobic.002G244700.1	Sobic.002G244700.1.p	PF13621	PTHR12461,PTHR12461:SF2	KOG2508		K19219		AT3G45880.1		2-oxoglutarate (2OG) and Fe(II)-dependent oxygenase superfamily protein	LOC_Os09g31050.1	NA	cytosolic phospholipase A2 beta, putative, expressed					2.33011	1.70156	1.3136	0.125825	0.71751	0.734855	2.21678	1.02541	1.98563	0.400251	0.608566	0.271211
Sobic.002G246700	112.397	56.6641	119.509	58.3741	4257.67	-0.909281	0.225683	-4.02902	5.6e-05	0.015263	37951547	Sobic.002G246700.1	Sobic.002G246700.1.p	PF01399,PF05470	PTHR13937,PTHR13937:SF0			K03252	GO:0005515,GO:0031369,GO:0006413,GO:0005852,GO:0003743	AT3G56150.2	ATEIF3C-1,ATTIF3C1,EIF3C,EIF3C-1,TIF3C1	eukaryotic translation initiation factor 3C	LOC_Os07g03230.2	NA	eukaryotic translation initiation factor 3 subunit C, putative, expressed					128.656	100.95	107.583	46.1429	66.4792	57.3702	91.848	119.813	146.866	51.1288	60.2368	63.7567
Sobic.002G249800	132.949	66.8151	138.173	68.1241	3873.58	-0.904778	0.236722	-3.82212	0.000132311	0.0255918	37951057	Sobic.002G249800.1	Sobic.002G249800.1.p	PF00012	PTHR19375,PTHR19375:SF202			K04043		AT5G09590.1	HSC70-5,MTHSC70-2	mitochondrial HSO70 2	LOC_Os09g31486.1	NA	DnaK family protein, putative, expressed					149.326	125.612	123.909	64.9296	79.0937	56.4221	110.081	155.315	149.123	68.6654	64.5082	71.1988
Sobic.002G278700	14.4908	765.341	16.0585	1373.39	7302.48	6.26211	1.44511	4.33332	1.47e-05	0.00658799	37952742	Sobic.002G278700.1	Sobic.002G278700.1.p	PF00445	PTHR11240,PTHR11240:SF24	KOG1642	3.1.27.1	K01166	GO:0033897,GO:0003723	AT1G14220.1		Ribonuclease T2 family protein	LOC_Os09g36680.1	NA	ribonuclease T2 family domain containing protein, expressed					8.82218	20.2221	14.428	107.73	1458.86	729.437	30.6813	7.47275	10.0213	1651.94	2466.79	1.44183
Sobic.002G278800	32.6748	1305.83	82.3689	2593.42	17253.3	4.90782	1.36131	3.60522	0.000311891	0.0397526	37952237	Sobic.002G278800.1	Sobic.002G278800.1.p	PF00445	PTHR11240,PTHR11240:SF23	KOG1642	3.1.27.1	K01166	GO:0033897,GO:0003723	AT1G14220.1		Ribonuclease T2 family protein	LOC_Os09g36700.1	NA	ribonuclease T2 family domain containing protein, expressed					29.0188	45.0085	23.997	580.873	2598.36	738.262	90.1674	24.978	131.961	2833.42	4943.26	3.5755
Sobic.002G294000	3.6045	3.2909	0.650731	0.0942147	39.4322	-2.80696	0.724518	-3.87425	0.000106955	0.0231695	37949591	Sobic.002G294000.1	Sobic.002G294000.1.p	PF16913	PTHR31376,PTHR31376:SF10				GO:0016021,GO:0005215	AT2G24220.1	ATPUP5,PUP5	purine permease 5	LOC_Os09g38510.1	NA	purine permease, putative, expressed					4.89301	2.93686	2.98365	2.47957	3.93268	3.46046	0.663679	0.790674	0.497839	0.092028	0.190616	0
Sobic.002G352800	4.12025	12.4597	3.71881	9.35823	291.951	1.41936	0.24198	5.86561	4.47e-09	4.93e-05	37950443	Sobic.002G352800.1	Sobic.002G352800.1.p	PF13347	PTHR11328,PTHR11328:SF34	KOG4830				AT2G44280.1		Major facilitator superfamily protein	LOC_Os07g39010.1	NA	lactose permease-related, putative, expressed					3.79162	3.90124	4.66787	13.5486	11.1189	12.7115	3.90309	3.96159	3.29176	10.7745	9.77871	7.52149
Sobic.002G365900	25.3794	8.26363	30.8989	8.98766	474.298	-1.64773	0.459582	-3.58528	0.000336721	0.0407951	37950066	Sobic.002G365900.1	Sobic.002G365900.1.p	PF08154,PF00400	PTHR19855	KOG0313		K14863	GO:0005515	AT5G15550.1		Transducin/WD40 repeat-like superfamily protein	LOC_Os07g40930.1	NA	WD repeat-containing protein 12, putative, expressed					28.6225	22.9447	24.571	2.74966	9.65251	12.3887	23.4674	36.0999	33.1295	6.61501	8.5662	11.7818
Sobic.002G370400	9.76554	3.91038	7.78323	2.38195	72.158	-1.61436	0.416944	-3.87188	0.000108001	0.0231695	37954103	Sobic.002G370400.1	Sobic.002G370400.1.p	PF06708	PTHR34358,PTHR34358:SF3					AT4G36660.1		Protein of unknown function (DUF1195)	LOC_Os07g41660.1	NA	expressed protein					11.5808	6.52763	11.1881	3.15846	3.58712	4.98555	4.56431	7.6489	11.1365	1.51006	3.37968	2.2561
Sobic.002G382600	17.5514	26.9949	13.2707	20.9751	540.426	0.742538	0.162211	4.5776	4.7e-06	0.00379927	37955070	Sobic.002G382600.1	Sobic.002G382600.1.p	PF10186	PTHR21297,PTHR21297:SF1				GO:0010508	AT4G08540.1		DNA-directed RNA polymerase II protein	LOC_Os07g43322.1	NA	expressed protein					19.923	16.7287	16.0025	26.6881	23.686	30.6107	12.3449	13.5079	13.9593	23.0931	22.2731	17.5591
Sobic.002G389500	28.0022	7.68103	35.6287	10.1922	552.094	-1.67943	0.481775	-3.48592	0.000490447	0.0495656	37952819	Sobic.002G389500.1	Sobic.002G389500.1.p	PF01472,PF16198,PF01509,PF08068	PTHR23127		5.4.99.25	K11131	GO:0003723,GO:0006396	AT3G57150.1	AtCBF5,AtNAP57,CBF5,NAP57	homologue of NAP57	LOC_Os07g44190.1	NA	h/ACA ribonucleoprotein complex subunit 4, putative, expressed					22.4638	27.6504	33.8924	2.73955	10.88	9.42355	24.0876	35.9845	46.8142	8.6701	8.66394	13.2424
Sobic.002G396200	37.9926	11.2439	31.7755	8.28332	259.108	-1.82654	0.510297	-3.57937	0.000344422	0.0412745	37949672	Sobic.002G396200.1	Sobic.002G396200.1.p	PF01327	PTHR10458,PTHR10458:SF11	KOG3137	3.5.1.88	K01462	GO:0042586,GO:0005506	AT1G15390.1	ATDEF1,PDF1A	peptide deformylase 1A	LOC_Os01g37510.1	NA	peptide deformylase, putative, expressed					26.0778	42.6161	45.2837	5.61067	8.7253	19.3957	34.8421	35.2874	25.1969	4.75858	8.51225	11.5791
Sobic.002G403600	513.167	760.402	218.762	504.661	8827.31	1.24508	0.356266	3.49481	0.000474391	0.0491095	37952157	Sobic.002G403600.1	Sobic.002G403600.1.p	PF13419	PTHR12725,PTHR12725:SF60	KOG3085	3.1.3.29			AT2G41250.1		Haloacid dehalogenase-like hydrolase (HAD) superfamily protein	LOC_Os07g46520.1	NA	rhythmically expressed gene 2 protein, putative, expressed					476.543	530.967	531.991	950.881	728.851	601.473	271.806	169.888	214.591	734.846	424.812	354.326
Sobic.002G415500	107.877	26.893	103.789	38.0492	1010.62	-1.3073	0.345417	-3.78471	0.000153887	0.0285143	37952737	Sobic.002G415500.1	Sobic.002G415500.1.p		PTHR10934,PTHR10934:SF3	KOG1714		K02883	GO:0006412,GO:0005840,GO:0005622,GO:0003735	AT5G27850.1		Ribosomal protein L18e/L15 superfamily protein	LOC_Os07g47780.2	NA	60S ribosomal protein L18-3, putative, expressed					140.026	94.5676	89.0357	23.5974	27.0255	30.0561	71.0514	116.993	123.321	31.5939	31.8123	50.7414
Sobic.002G421400	6.67562	40.5541	3.57671	13.1066	423.614	1.78801	0.494414	3.61641	0.000298712	0.0397526	37954483	Sobic.002G421400.1	Sobic.002G421400.1.p	PF02365	PTHR31744,PTHR31744:SF20				GO:0006355,GO:0003677	AT5G18270.2	ANAC087	Arabidopsis NAC domain containing protein 87	LOC_Os03g21030.1	NA	no apical meristem protein, putative, expressed					7.16657	5.76246	7.09783	35.6436	41.9247	44.094	4.96761	2.72861	3.03391	16.0283	20.05	3.24144
Sobic.002G421800	0.147969	3.12789	0.190464	2.29298	52.4022	3.57843	0.908566	3.93855	8.2e-05	0.0190273	37954598	Sobic.002G421800.1	Sobic.002G421800.1.p	PF00046	PTHR24326,PTHR24326:SF280				GO:0003677	AT3G03660.1	WOX11	WUSCHEL related homeobox 11	LOC_Os07g48560.1	NA	homeobox domain containing protein, expressed					0.188236	0.104755	0.150915	2.62341	3.769	2.99125	0.097533	0.340908	0.132952	3.91181	2.89249	0.074648
Sobic.003G010500	3.03016	1.86802	3.68776	1.32616	90.2002	-1.39953	0.364087	-3.84395	0.00012107	0.0247792	37915404	Sobic.003G010500.1	Sobic.003G010500.1.p	PF07714	PTHR27001,PTHR27001:SF199	KOG1187	2.7.11.1		GO:0006468,GO:0004672	AT3G24550.1	ATPERK1,PERK1	proline extensin-like receptor kinase 1	LOC_Os01g12720.1	NA	protein kinase domain containing protein, expressed					3.55491	3.34533	2.19025	1.73467	1.68412	2.18527	2.59178	2.75577	5.71574	0.997732	1.74864	1.23211
Sobic.003G017700	14.9194	29.6804	16.3873	32.4029	482.001	1.06764	0.279041	3.82609	0.000130194	0.0254571	37917167	Sobic.003G017700.2	Sobic.003G017700.2.p	PF01965	PTHR11019,PTHR11019:SF100	KOG2764				AT1G53280.1		Class I glutamine amidotransferase-like superfamily protein	LOC_Os01g11880.1	NA	DJ-1 family protein, putative, expressed					13.2499	17.6552	13.8532	33.5065	30.6996	24.8351	17.7184	14.1322	17.3114	39.8155	36.2004	21.1928
Sobic.003G053700	8.58726	9.74266	6.02766	11.0912	307.463	0.963106	0.259206	3.7156	0.000202718	0.0340545	37915355	Sobic.003G053700.1	Sobic.003G053700.1.p	PF10250	PTHR31741,PTHR31741:SF12					AT1G14020.1		O-fucosyltransferase family protein	LOC_Os01g07410.1	NA	growth regulator related protein, putative, expressed					7.48412	9.56222	8.71545	9.72936	10.2504	9.24824	4.48131	6.78007	6.8216	8.83484	13.3412	11.0975
Sobic.003G058800	15.429	9.19715	21.284	11.0995	538.978	-0.850102	0.22814	-3.72623	0.000194362	0.0337455	37915433	Sobic.003G058800.1	Sobic.003G058800.1.p	PF04851,PF13959,PF00271	PTHR24031,PTHR24031:SF2		3.6.4.13	K14809	GO:0016787,GO:0005524,GO:0003677	AT5G05450.1		P-loop containing nucleoside triphosphate hydrolases superfamily protein	LOC_Os01g07080.1	NA	DEAD-box ATP-dependent RNA helicase, putative, expressed					12.7624	16.1908	17.3337	6.48479	11.0853	10.0213	19.8028	20.8967	23.1527	11.4664	12.5983	9.23387
Sobic.003G088450	0.376084	0.158379	6.35886	0.237783	21.6185	-4.73387	1.2324	-3.84119	0.000122441	0.0247792	37913827	Sobic.003G088450.1	Sobic.003G088450.1.p		PTHR11926,PTHR11926:SF159		2.4.1.271		GO:0016758,GO:0008152	AT5G12890.1		UDP-Glycosyltransferase superfamily protein	LOC_Os04g20474.2	NA	UDP-glucoronosyl and UDP-glucosyl transferase domain containing protein, expressed					0.655457	0.253787	0.219008	0	0	0.475138	0.406642	5.77793	12.892	0.07727	0.482866	0.153214
Sobic.003G098200	8.58277	2.51629	7.36299	2.34817	100.832	-1.59092	0.440167	-3.61436	0.000301092	0.0397526	37917737	Sobic.003G098200.1	Sobic.003G098200.1.p		PTHR37181					AT1G18850.1			LOC_Os01g02170.2	NA	expressed protein					12.1873	5.13251	8.42846	1.34151	3.77395	2.4334	4.86394	7.46467	9.76036	2.57717	2.69309	1.77425
Sobic.003G117100	47.2915	14.8644	60.2115	15.7901	1111.65	-1.82312	0.415119	-4.39182	1.12e-05	0.00604537	37918746	Sobic.003G117100.1	Sobic.003G117100.1.p	PF01472,PF01509,PF16198,PF08068	PTHR23127		5.4.99.25	K11131	GO:0003723,GO:0006396	AT3G57150.1	AtCBF5,AtNAP57,CBF5,NAP57	homologue of NAP57	LOC_Os07g44190.1	NA	h/ACA ribonucleoprotein complex subunit 4, putative, expressed					37.7342	49.9984	54.1419	6.12878	20.5263	17.9382	37.5619	65.0968	77.976	16.6021	15.3051	15.463
Sobic.003G130000	16.4124	8.47229	22.7879	7.58827	273.296	-1.50065	0.391173	-3.83629	0.000124908	0.0250385	37913445	Sobic.003G130000.1	Sobic.003G130000.1.p	PF01459	PTHR10802,PTHR10802:SF4	KOG3296		K11518	GO:0055085,GO:0005741	AT3G20000.1	TOM40	translocase of the outer mitochondrial membrane 40	LOC_Os01g16910.1	NA	outer mitochondrial membrane porin, putative, expressed					20.9794	15.1365	13.1214	3.37388	9.1314	12.9116	16.933	28.3692	23.0616	7.74698	8.87107	6.14676
Sobic.003G130200	0.33518	8.58431	0.617132	21.4983	249.414	5.0363	1.05614	4.7686	1.86e-06	0.00204523	37914511	Sobic.003G130200.1	Sobic.003G130200.1.p										LOC_Os01g16920.1	NA	embryonic protein DC-8, putative, expressed					0.741239	0.235668	0.028634	6.5758	13.4171	5.75997	1.25527	0.292536	0.303593	30.8794	32.9391	0.676522
Sobic.003G131600	22.525	33.5088	20.1327	36.1143	561.614	0.91558	0.253897	3.60611	0.000310822	0.0397526	37916352	Sobic.003G131600.2	Sobic.003G131600.2.p	PF00083	PTHR23504,PTHR23504:SF21	KOG2615			GO:0055085,GO:0022857,GO:0016021	AT3G43790.1	ZIFL2	zinc induced facilitator-like 2	LOC_Os01g17214.1	NA	major facilitator superfamily antiporter, putative, expressed					27.1207	22.2199	18.2344	40.1163	31.532	28.878	20.3482	18.2398	21.8101	41.4867	41.2855	25.5707
Sobic.003G138500	166.382	236.963	176.836	312.93	6681.59	0.91727	0.251886	3.6416	0.000270945	0.0390479	37917286	Sobic.003G138500.2	Sobic.003G138500.2.p	PF03489,PF05184,PF00026	PTHR13683,PTHR13683:SF344	KOG1340	3.4.23.40		GO:0006629,GO:0006508,GO:0004190	AT1G62290.2		Saposin-like aspartyl protease family protein	LOC_Os05g04630.4	NA	retrotransposon protein, putative, SINE subclass, expressed					133.772	170.208	195.166	244.361	234.511	232.017	196.959	174.412	159.137	358.898	312.11	267.783
Sobic.003G146100	2.27699	1.60865	4.87883	0.341543	52.0793	-3.80748	1.09165	-3.48783	0.000486966	0.0495656	37915280	Sobic.003G146100.1	Sobic.003G146100.1.p	PF08241	PTHR10108,PTHR10108:SF692	KOG3010	2.1.1.145		GO:0008168,GO:0008152	AT2G41380.1		S-adenosyl-L-methionine-dependent methyltransferases superfamily protein	LOC_Os01g20206.1	NA	methyltransferase, putative, expressed					4.11677	0.889481	1.82471	0.156066	1.32123	3.34865	0.713091	12.883	1.04038	0.352366	0.514786	0.157476
Sobic.003G148600	6.09743	2.15943	16.171	0.749653	98.5052	-4.14961	1.13553	-3.65432	0.000257864	0.0381604	37914407	Sobic.003G148600.1	Sobic.003G148600.1.p	PF00847	PTHR31190,PTHR31190:SF14				GO:0006355,GO:0003700	AT2G47520.1	HRE2	Integrase-type DNA-binding superfamily protein	LOC_Os01g21120.1	NA	AP2 domain containing protein, expressed					5.30442	3.7568	9.23109	0.70506	0.502535	5.2707	0.607563	35.7461	12.1593	0.481686	0.185969	1.5813
Sobic.003G150100	6.39202	9.84281	4.88478	7.63822	271.233	0.717135	0.187457	3.82559	0.00013046	0.0254571	37913862	Sobic.003G150100.1	Sobic.003G150100.1.p		PTHR34057,PTHR34057:SF2					AT4G37440.1			LOC_Os01g21450.1	NA	expressed protein					6.34521	6.80775	6.02309	10.2041	9.15593	10.1684	4.63352	4.83872	5.18209	8.75649	8.25326	5.90492
Sobic.003G153800	4.88744	6.33453	99.5498	5.4518	984.721	-4.11084	0.947384	-4.33915	1.43e-05	0.00658799	37913468	Sobic.003G153800.1	Sobic.003G153800.1.p	PF12899	PTHR31916,PTHR31916:SF14				GO:0033926	AT1G56560.1		Plant neutral invertase family protein	LOC_Os01g22900.1	NA	neutral/alkaline invertase, putative, expressed					4.48564	4.4204	5.75629	4.29239	5.63028	9.0809	3.868	275.039	19.7429	5.88637	5.97613	4.49289
Sobic.003G161500	2.53349	11.0899	1.91506	6.86255	242.962	1.88338	0.429687	4.38314	1.17e-05	0.00614149	37914646	Sobic.003G161500.3	Sobic.003G161500.3.p	PF01794,PF08022,PF08414,PF08030	PTHR11972,PTHR11972:SF57		1.6.3.1	K13447	GO:0055114,GO:0016491,GO:0050664,GO:0004601,GO:0016174	AT5G47910.1	ATRBOHD,RBOHD	respiratory burst oxidase homologue D	LOC_Os01g25820.1	NA	respiratory burst oxidase, putative, expressed					2.62267	3.15692	1.82089	13.8558	9.33814	10.0757	2.10777	1.1186	2.51882	7.9574	9.57621	3.05404
Sobic.003G170966	0.414133	0.281582	0.0182437	0.583962	7.31384	5.34212	1.47877	3.61255	0.000303198	0.0397526	37915188	Sobic.003G170966.1	Sobic.003G170966.1.p											NA						0.504899	0.467562	0.269938	0.105599	0.636067	0.103079	0.054731	0	0	0.35025	0.479376	0.922261
Sobic.003G211100	61.889	41.1657	101.895	46.7841	1468.01	-1.04843	0.261874	-4.00356	6.24e-05	0.0159982	37912738	Sobic.003G211100.1	Sobic.003G211100.1.p	PF09598,PF04774	PTHR12299,PTHR12299:SF26	KOG2945		K13199		AT4G17520.1		Hyaluronan / mRNA binding family	LOC_Os01g41880.1	NA	hyaluronan/mRNA binding family domain containing protein, expressed					55.7688	62.323	67.5751	29.4322	48.9481	45.1168	101.139	85.1017	119.444	47.8499	42.8681	49.6342
Sobic.003G220266	0	6.67771	0	4.37911	21.9925	7.65106	1.86107	4.1111	3.94e-05	0.0125601	37913792	Sobic.003G220266.1	Sobic.003G220266.1.p											NA						0	0	0	2.61758	11.2882	6.12737	0	0	0	6.59615	6.54119	0
Sobic.003G221000	9.47819	3.12262	9.69907	3.79116	216.992	-1.23324	0.338085	-3.64772	0.000264573	0.0386346	37916690	Sobic.003G221000.1	Sobic.003G221000.1.p	PF13041	PTHR24015,PTHR24015:SF917					AT4G36680.1		Tetratricopeptide repeat (TPR)-like superfamily protein	LOC_Os01g42990.1	NA	PPR repeat domain containing protein, putative, expressed					12.3287	7.69268	8.41323	2.61979	4.09948	2.64858	8.96283	10.2636	9.87078	3.52623	3.05271	4.79454
Sobic.003G246100	16.918	32.5765	17.0767	34.9509	643.32	1.05576	0.290629	3.63268	0.000280488	0.0396459	37918754	Sobic.003G246100.1	Sobic.003G246100.1.p	PF01398	PTHR12947,PTHR12947:SF9		3.4.19.12	K11866	GO:0005515	AT1G10600.1	AMSH2	associated molecule with the SH3 domain of STAM 2	LOC_Os01g47262.2	NA	AMSH-like protease, putative, expressed					15.6419	15.9361	19.176	31.5272	29.7721	36.4301	18.738	17.2033	15.2887	45.0062	41.3734	18.4732
Sobic.003G247200	8.31402	21.5689	9.27535	17.4989	330.171	0.974409	0.278567	3.49793	0.000468881	0.0490063	37918861	Sobic.003G247200.1	Sobic.003G247200.1.p	PF01329	PTHR12599,PTHR12599:SF2	KOG4073			GO:0008124,GO:0006729	AT1G29810.1		Transcriptional coactivator/pterin dehydratase	LOC_Os01g47420.1	NA	pterin-4-alpha-carbinolamine dehydratase, putative, expressed					8.49306	8.44093	8.00808	20.9253	22.9866	20.7948	10.8669	9.18224	7.77692	22.5428	19.5811	10.3728
Sobic.003G251700	1.43585	0.793144	3.12286	0.899149	80.225	-1.62484	0.428627	-3.7908	0.000150166	0.0280606	37913925	Sobic.003G251700.1	Sobic.003G251700.1.p	PF02362,PF06507	PTHR31384,PTHR31384:SF31			K14486	GO:0003677,GO:0009725,GO:0006355,GO:0005634	AT2G33860.1	ARF3,ETT	Transcriptional factor B3 family protein / auxin-responsive factor AUX/IAA-related	LOC_Os01g48060.2	NA	auxin response factor, putative, expressed					1.49991	1.48335	1.32428	0.838213	0.442148	1.09907	2.38664	2.75356	4.22837	0.625651	0.807163	1.26463
Sobic.003G256600	0	0.0207383	7.09905	15.604	158.581	1.31885	0.367569	3.58804	0.000333172	0.0405881	37914269	Sobic.003G256600.1	Sobic.003G256600.1.p											NA						0	0	0	0	0	0.062215	5.85734	7.64726	7.79256	14.4156	13.7512	18.6453
Sobic.003G259200	0.609018	2.49981	0.455759	2.88418	33.8594	2.69876	0.467195	5.77652	7.63e-09	5.28e-05	37914597	Sobic.003G259200.1	Sobic.003G259200.1.p		PTHR10285,PTHR10285:SF78	KOG2878	2.7.1.31	K15918		AT1G80380.2		P-loop containing nucleoside triphosphate hydrolases superfamily protein	LOC_Os01g48990.1	NA	uncharacterized kinase mug58, putative, expressed					0.704869	0.58829	0.533896	1.72616	2.37916	3.3941	0.303236	0.638649	0.425391	3.0539	4.04578	1.55287
Sobic.003G265600	0.401956	0.351476	4.73181	10.0875	170.612	1.14858	0.322156	3.56528	0.000363467	0.042032	37918780	Sobic.003G265600.1	Sobic.003G265600.1.p	PF08263,PF13855	PTHR27000,PTHR27000:SF30		2.7.11.1		GO:0005515	AT5G20480.1	EFR	EF-TU receptor	LOC_Os11g47290.1	NA	receptor kinase, putative, expressed					0.435491	0.43519	0.335188	0.457737	0.339636	0.257056	6.10752	4.39643	3.69149	11.4956	10.3639	8.40292
Sobic.003G291300	19.5726	11.0529	18.2233	7.38758	413.494	-1.20625	0.329033	-3.66604	0.000246336	0.0372581	37917438	Sobic.003G291300.1	Sobic.003G291300.1.p	PF08032,PF00588	PTHR12029,PTHR12029:SF58	KOG0838	2.1.1.185	K15507	GO:0008168,GO:0008173,GO:0006396,GO:0003723	AT2G19870.1		tRNA/rRNA methyltransferase (SpoU) family protein	LOC_Os01g53890.1	NA	RNA methyltransferase, TrmH family protein, putative, expressed					12.0688	20.5136	26.1355	8.98156	10.8937	13.2834	15.5616	17.5526	21.5555	8.11665	7.1687	6.8774
Sobic.003G310200	4.34777	1.52294	6.6362	1.3388	60.7591	-2.22923	0.462488	-4.82009	1.43e-06	0.00197751	37913478	Sobic.003G310200.1	Sobic.003G310200.1.p	PF04145	PTHR12483,PTHR12483:SF24	KOG3386		K14686	GO:0035434,GO:0016021,GO:0005375	AT2G26975.1		Ctr copper transporter family	LOC_Os01g56420.1	NA	ctr copper transporter family protein, putative, expressed					3.13713	4.5235	5.3827	0.993744	1.54199	2.03308	3.36914	10.2622	6.27725	1.26705	1.47645	1.27289
Sobic.003G320100	2.60448	0.373891	3.90236	0.318169	41.7515	-3.57347	0.679155	-5.26163	1.43e-07	0.000349816	37916257	Sobic.003G320100.1	Sobic.003G320100.1.p	PF13041	PTHR24015,PTHR24015:SF893					AT1G55890.1		Tetratricopeptide repeat (TPR)-like superfamily protein	LOC_Os01g57630.3	NA	pentatricopeptide containing protein, putative, expressed					3.55854	2.30991	1.945	0	0.263625	0.858049	3.57217	3.21114	4.92376	0.371596	0.381896	0.201014
Sobic.003G320700	9.48398	22.2989	9.69309	15.1172	748.578	0.730957	0.202133	3.61623	0.000298927	0.0397526	37914828	Sobic.003G320700.1	Sobic.003G320700.1.p	PF12490	PTHR13268,PTHR13268:SF1	KOG2109				AT5G54730.1	ATATG18F,ATG18F,G18F	homolog of yeast autophagy 18 (ATG18) F	LOC_Os01g57720.2	NA	expressed protein					10.4569	8.84428	9.15072	25.6271	21.2524	20.0172	8.45617	10.4776	10.1455	16.3413	16.9589	12.0513
Sobic.003G322200	25.8244	9.21441	27.6027	10.2369	431.849	-1.36095	0.350505	-3.88282	0.00010325	0.0227666	37915040	Sobic.003G322200.1	Sobic.003G322200.1.p	PF01535,PF13041	PTHR24015,PTHR24015:SF621					AT1G61870.1	PPR336	pentatricopeptide repeat 336	LOC_Os01g58080.1	NA	membrane-associated salt-inducible protein, putative, expressed					28.3725	23.239	25.8618	4.1197	9.08543	14.4381	20.4675	29.2319	33.1087	10.3011	12.241	8.16856
Sobic.003G329800	87.8965	180.245	118.485	187.653	2109.53	0.719949	0.173209	4.15652	3.23e-05	0.0111375	37915382	Sobic.003G329800.2	Sobic.003G329800.2.p	PF00560,PF08263	PTHR27001,PTHR27001:SF1		2.7.11.1,2.7.10.1		GO:0005515	AT5G21090.1		Leucine-rich repeat (LRR) family protein	LOC_Os01g59440.1	NA	BRASSINOSTEROID INSENSITIVE 1-associated receptor kinase 1 precursor, putative, expressed					87.7346	81.0178	94.9371	183.786	173.712	183.237	117.103	111.299	127.053	217.061	193.106	152.793
Sobic.003G345100	0.135652	0.331272	0.0891903	3.94293	32.3826	5.45744	1.48834	3.6668	0.000245605	0.0372581	37917833	Sobic.003G345100.1	Sobic.003G345100.1.p	PF14226,PF03171	PTHR10209,PTHR10209:SF155	KOG0143	1.14.11.19		GO:0055114,GO:0016491	AT3G11180.1		2-oxoglutarate (2OG) and Fe(II)-dependent oxygenase superfamily protein	LOC_Os01g61610.3	NA	flavonol synthase/flavanone 3-hydroxylase, putative, expressed					0.3428	0.033536	0.03062	0	0.629365	0.364451	0.029368	0.238203	0	5.7152	5.99035	0.123239
Sobic.003G350000	0.464827	0.447988	0.651873	0.0442407	11.4098	-3.76041	1.07708	-3.4913	0.000480673	0.049297	37913273	Sobic.003G350000.1	Sobic.003G350000.1.p	PF13812,PF13041	PTHR24015,PTHR24015:SF404					AT5G42450.1		Pentatricopeptide repeat (PPR) superfamily protein	LOC_Os01g62220.1	NA	pentatricopeptide, putative, expressed					0.453506	0.407804	0.533172	0.105014	0.397528	0.841422	1.11257	0.272097	0.570951	0	0.034287	0.098435
Sobic.003G375900	33.9989	23.2209	38.274	14.7546	653.627	-1.27409	0.344182	-3.7018	0.000214079	0.0354685	37912498	Sobic.003G375900.1	Sobic.003G375900.1.p	PF01490	PTHR22950,PTHR22950:SF257	KOG1303				AT1G10010.1	AAP8,ATAAP8	amino acid permease 8	LOC_Os01g65660.1	NA	amino acid transporter, putative, expressed					34.3882	30.6289	36.9795	12.8289	30.5966	26.2373	27.7098	39.9748	47.1374	12.6564	14.5585	17.0489
Sobic.003G408500	20.7071	47.8653	20.8599	37.1755	759.87	0.883816	0.238963	3.69855	0.000216838	0.0354685	37912703	Sobic.003G408500.1	Sobic.003G408500.1.p	PF04111	PTHR12768,PTHR12768:SF4	KOG2751		K08334	GO:0006914	AT3G61710.1	ATATG6,AtBECLIN1,ATG6,BECLIN1	AUTOPHAGY 6	LOC_Os01g48920.1	NA	beclin-1, putative, expressed					23.9989	19.7563	18.3662	48.7313	42.7725	52.0921	21.5753	19.9232	21.0813	43.7107	46.3327	21.4832
Sobic.003G412000	15.4128	4.4151	16.837	5.85261	354.072	-1.47361	0.400621	-3.67831	0.00023478	0.0371869	37913759	Sobic.003G412000.1	Sobic.003G412000.1.p	PF04189	PTHR12945	KOG1416	2.1.1.220	K03256	GO:0031515,GO:0030488	AT2G45730.1		eukaryotic initiation factor 3 gamma subunit family protein	LOC_Os04g02150.2	NA	tRNA methyltransferase, putative, expressed					13.3757	14.2592	18.6036	1.91612	3.7378	7.59137	17.6744	18.4731	14.3634	5.7248	7.06511	4.76792
Sobic.003G418100	31.0275	49.1016	37.462	61.1833	1784.72	0.80644	0.19894	4.05369	5.04e-05	0.0142521	37916504	Sobic.003G418100.1	Sobic.003G418100.1.p	PF02705	PTHR30540,PTHR30540:SF9			K03549	GO:0071805,GO:0016020,GO:0015079	AT3G02050.1	ATKT4,ATKUP3,KUP3	K+ uptake transporter 3	LOC_Os01g70940.1	NA	potassium transporter, putative, expressed					32.1225	30.7055	30.2545	53.8944	52.4213	40.989	38.7899	33.9529	39.6432	65.6069	65.3828	52.5602
Sobic.003G427200	11.9947	5.43322	14.1884	5.68785	444.994	-1.24718	0.358494	-3.47895	0.000503387	0.0497563	37917809	Sobic.003G427200.1	Sobic.003G427200.1.p	PF00156,PF00168,PF01412,PF00215	PTHR19278,PTHR19278:SF39	KOG1377	4.1.1.23,2.4.2.10	K13421,K12486	GO:0009116,GO:0005515,GO:0005096,GO:0006207,GO:0004590	AT3G54470.1		uridine 5\'-monophosphate synthase / UMP synthase (PYRE-F) (UMPS)	LOC_Os01g72240.1	NA	uridine 5-monophosphate synthase, putative, expressed					15.1143	9.9514	10.9185	2.84001	5.45373	8.00593	8.48608	16.7578	17.3212	5.21793	7.47809	4.36752
Sobic.003G440400	19.7876	25.6327	20.9735	29.5138	1824.87	0.585423	0.153535	3.81297	0.000137307	0.0261001	37916546	Sobic.003G440400.1	Sobic.003G440400.1.p	PF00005,PF06472	PTHR11384,PTHR11384:SF33		3.6.3.47		GO:0016887,GO:0005524,GO:0055085,GO:0042626,GO:0016021,GO:0006810	AT4G39850.1	ACN2,AtABCD1,CTS,PED3,PXA1	peroxisomal ABC transporter 1	LOC_Os01g73530.2	NA	ABC transporter, ATP-binding protein, putative, expressed					21.5842	20.2065	17.5722	24.8553	27.2144	24.8285	22.2873	18.7712	21.8618	29.4758	35.1375	23.928
Sobic.004G006400	24.0194	19.2451	18.0956	9.32404	513.858	-0.948147	0.257995	-3.67506	0.000237794	0.0371869	37932366	Sobic.004G006400.1	Sobic.004G006400.1.p	PF00067	PTHR24298,PTHR24298:SF80	KOG0156			GO:0055114,GO:0020037,GO:0016705,GO:0005506	AT2G12190.1		Cytochrome P450 superfamily protein	LOC_Os02g01890.1	NA	cytochrome P450, putative, expressed					23.3004	22.4823	26.2754	19.1055	19.2536	19.3763	14.2664	15.0433	24.9772	9.3006	11.8368	6.83469
Sobic.004G031200	9.64275	10.9644	15.9268	6.84859	208.866	-1.15387	0.221913	-5.19963	2e-07	0.000421104	37931269	Sobic.004G031200.1	Sobic.004G031200.1.p		PTHR38362					AT1G75388.1	CPuORF5	conserved peptide upstream open reading frame 5		NA						9.48861	9.57219	9.86744	10.944	12.0402	9.90901	12.2981	15.6545	19.8276	6.28722	7.66118	6.59737
Sobic.004G042600	2.06844	1.42388	2.71175	0.534896	98.1094	-2.22891	0.50669	-4.39896	1.09e-05	0.00599587	37930825	Sobic.004G042600.1	Sobic.004G042600.1.p	PF13855,PF07714,PF12819	PTHR27003,PTHR27003:SF20	KOG1187	2.7.11.1,2.7.10.1		GO:0005515,GO:0006468,GO:0004672	AT4G29990.1		Leucine-rich repeat transmembrane protein kinase protein	LOC_Os02g05730.1	NA	protein kinase domain containing protein, expressed					2.47545	1.92195	1.80792	0.924287	1.52923	1.81813	2.15651	3.22118	2.75756	0.130419	0.761618	0.712652
Sobic.004G051166	11.6994	6.62673	15.4626	1.74758	212.714	-3.06141	0.857005	-3.57221	0.000353977	0.0417389	37932841	Sobic.004G051166.1	Sobic.004G051166.1.p											NA						13.785	8.11444	13.1989	7.95726	5.27115	6.65176	1.06164	29.9739	15.3524	3.72975	0.927713	0.585274
Sobic.004G066200	44.6227	79.5782	49.215	84.1983	1253.9	0.836493	0.19256	4.34407	1.4e-05	0.00658799	37929118	Sobic.004G066200.1	Sobic.004G066200.1.p	PF03152	PTHR12555,PTHR12555:SF16	KOG1816		K14016	GO:0006511	AT2G21270.2	UFD1	ubiquitin fusion degradation 1	LOC_Os02g08480.1	NA	ubiquitin fusion degradation protein, putative, expressed					43.6058	47.7104	42.5517	82.3396	72.0562	84.3387	52.0253	50.5919	45.0278	93.0165	95.205	64.3735
Sobic.004G082700	15.6914	5.33689	16.7414	5.21772	310.278	-1.59106	0.374049	-4.25361	2.1e-05	0.00843316	37929280	Sobic.004G082700.1	Sobic.004G082700.1.p	PF13812,PF01535	PTHR24015,PTHR24015:SF350					AT3G02490.1		Pentatricopeptide repeat (PPR) superfamily protein	LOC_Os01g73950.2	NA	PPR repeat containing protein, expressed					17.0133	14.2318	15.8291	2.08765	7.15192	6.77111	11.9368	18.4057	19.8818	5.34738	5.57423	4.73156
Sobic.004G089500	4.38439	7.22972	2.33533	6.35818	48.2166	1.45812	0.415103	3.51267	0.000443624	0.0474849	37932618	Sobic.004G089500.1	Sobic.004G089500.1.p											NA						4.97581	5.37271	2.80464	5.62746	9.19673	6.86497	2.09774	2.6186	2.28965	5.11206	10.1247	3.83783
Sobic.004G102301	21.4277	5.53228	18.3239	6.51351	194.88	-1.41108	0.35213	-4.00726	6.14e-05	0.0159801	37933275	Sobic.004G102301.1	Sobic.004G102301.1.p	PF06507	PTHR31384,PTHR31384:SF15				GO:0009725,GO:0006355,GO:0005634,GO:0003677	AT2G28350.1	ARF10	auxin response factor 10	LOC_Os04g43910.1	NA	auxin response factor, putative, expressed					26.3871	20.1837	17.7122	4.89784	4.86411	6.8349	15.255	17.501	22.2155	4.8256	5.80447	8.91046
Sobic.004G106250	7.76121	6.75106	7.85299	11.1744	287.197	0.635027	0.168257	3.77415	0.000160553	0.0292854	37930808	Sobic.004G106250.1	Sobic.004G106250.1.p											NA						7.74142	7.79466	7.74756	6.60185	7.32311	6.32821	7.61974	7.11578	8.82345	11.5164	13.5638	8.44294
Sobic.004G121100	59.1404	112.638	49.9322	105.36	1099.3	1.12768	0.253117	4.45516	8.38e-06	0.00522409	37933565	Sobic.004G121100.1	Sobic.004G121100.1.p	PF07855	PTHR13292,PTHR13292:SF0	KOG4493				AT5G66930.2			LOC_Os12g26044.1	NA	expressed protein					66.2381	60.4262	50.7569	111.788	103.467	122.658	57.9685	50.777	41.051	126.833	121.997	67.2516
Sobic.004G128500	2.50896	2.90091	6.5925	2.22428	91.9634	-1.54798	0.434583	-3.562	0.000368047	0.0420489	37929602	Sobic.004G128500.2	Sobic.004G128500.2.p										LOC_Os02g18390.1	NA	expressed protein					2.6881	2.48944	2.34933	1.97861	3.67561	3.04852	9.61368	3.88427	6.27956	1.79099	3.65232	1.22954
Sobic.004G142700	2.03853	2.14632	1.89648	0.528365	45.6486	-1.75333	0.429579	-4.08151	4.47e-05	0.0131048	37930716	Sobic.004G142700.1	Sobic.004G142700.1.p	PF01535,PF13041,PF12854	PTHR24015,PTHR24015:SF471					AT1G09900.1		Pentatricopeptide repeat (PPR-like) superfamily protein	LOC_Os02g27070.1	NA	PPR repeat domain containing protein, putative, expressed					2.7647	1.62091	1.72998	1.95491	2.79717	1.68687	1.8893	2.32204	1.4781	0.654598	0.389632	0.540865
Sobic.004G154466	1.77485	0.819362	0.624837	0	7.60825	-4.94336	1.41324	-3.49789	0.000468949	0.0490063	37931070	Sobic.004G154466.1	Sobic.004G154466.1.p											NA						1.98953	2.22838	1.10665	0.525545	0.988782	0.943758	0.295138	0.301765	1.27761	0	0	0
Sobic.004G194000	4.89954	6.22038	5.10034	11.222	218.721	1.19842	0.293165	4.08786	4.35e-05	0.0129727	37931360	Sobic.004G194000.1	Sobic.004G194000.1.p		PTHR33914,PTHR33914:SF2					AT2G03810.2		18S pre-ribosomal assembly protein gar2-related	LOC_Os02g37120.1	NA	expressed protein					4.1139	5.20285	5.38188	6.19944	5.69645	6.76524	6.35967	3.86531	5.07603	11.5968	15.0304	7.03876
Sobic.004G212100	25.2471	12.5466	27.156	12.6682	723.469	-1.02501	0.189259	-5.41588	6.1e-08	0.000261588	37931993	Sobic.004G212100.1	Sobic.004G212100.1.p	PF01535,PF13041	PTHR24015,PTHR24015:SF515					AT1G19520.1	NFD5	pentatricopeptide (PPR) repeat-containing protein	LOC_Os02g39820.1	NA	PPR repeat domain containing protein, putative, expressed					25.8237	22.4466	27.4711	9.14671	13.6653	14.8278	24.6482	26.7748	30.045	13.2543	13.367	11.3832
Sobic.004G215100	1.30162	0.428048	3.66274	0.430661	65.6911	-3.0457	0.789705	-3.85676	0.0001149	0.0241289	37932890	Sobic.004G215100.1	Sobic.004G215100.1.p	PF14383,PF14309	PTHR21726,PTHR21726:SF44					AT2G20240.1		Protein of unknown function (DUF3741)	LOC_Os02g40410.1	NA	expressed protein					1.41648	1.09715	1.39123	0.303709	0.231175	0.749261	0.638331	8.59927	1.75062	0.462975	0.576886	0.252121
Sobic.004G250500	60.764	33.522	46.7546	24.9862	601.934	-0.833417	0.20709	-4.02443	5.71e-05	0.0153579	37931931	Sobic.004G250500.1	Sobic.004G250500.1.p	PF08698	PTHR21686,PTHR21686:SF12	KOG3100				AT5G30495.2		Fcf2 pre-rRNA processing protein	LOC_Os02g49780.1	NA	expressed protein					70.8563	51.0777	60.3579	26.3009	38.7732	35.4918	46.7139	44.3858	49.1642	23.5046	26.4715	24.9824
Sobic.004G275000	231.446	400.887	196.377	345.317	2345.44	0.897362	0.244955	3.66338	0.000248909	0.0372581	37933242	Sobic.004G275000.1	Sobic.004G275000.1.p	PF00226	PTHR24078					AT5G16650.1		Chaperone DnaJ-domain superfamily protein	LOC_Os02g46640.1	NA	heat shock protein DnaJ, putative, expressed					203.233	275.892	215.213	377.558	373.886	451.216	229.927	198.267	160.937	394.025	362.346	279.58
Sobic.004G286000	0.880321	0.690011	4.27912	1.22476	72.8777	-1.73648	0.490969	-3.53684	0.000404944	0.044423	37932448	Sobic.004G286000.1	Sobic.004G286000.1.p	PF07714	PTHR27001,PTHR27001:SF2	KOG1187	2.7.11.1,2.7.10.2		GO:0006468,GO:0004672	AT2G17220.1		Protein kinase superfamily protein	LOC_Os02g44920.1	NA	protein kinase domain containing protein, expressed					1.62758	0.501233	0.512149	0.486654	0.843593	0.739786	2.43538	6.78468	3.61731	1.217	1.51828	0.938987
Sobic.004G289500	6.45981	9.99555	6.17397	11.1002	283.203	0.976409	0.264982	3.68481	0.000228876	0.0368374	37931207	Sobic.004G289500.1	Sobic.004G289500.1.p											NA						6.01734	7.42565	5.93643	10.3969	7.96931	11.6205	6.27292	4.99619	7.2528	10.4443	11.0164	11.8399
Sobic.004G289800	8.14862	11.1123	8.59703	17.5994	478.464	1.09984	0.266567	4.12594	3.69e-05	0.0119727	37933664	Sobic.004G289800.1	Sobic.004G289800.1.p		PTHR35459,PTHR35459:SF1					AT1G01730.1			LOC_Os02g44540.1	NA	expressed protein					7.69964	7.15796	9.58825	9.4381	8.82926	15.0694	6.49954	10.0516	9.23997	20.5825	19.3678	12.8479
Sobic.004G328000	107.754	246.189	93.259	176.395	2601.3	0.991533	0.284355	3.48695	0.00048856	0.0495656	37932445	Sobic.004G328000.3	Sobic.004G328000.3.p		PTHR37205,PTHR37205:SF1					AT1G80940.1			LOC_Os02g55080.1	NA	snf1-related kinase interactor 2, putative, expressed					85.4805	117.896	119.885	277.309	243.381	217.876	116.938	73.8076	89.0316	173.623	193.326	162.236
Sobic.004G330800	5.97216	3.78177	6.57876	3.65757	150.802	-0.765189	0.203359	-3.76275	0.000168057	0.0300038	37930083	Sobic.004G330800.1	Sobic.004G330800.1.p	PF01535	PTHR24015,PTHR24015:SF578					AT5G27460.1		Tetratricopeptide repeat (TPR)-like superfamily protein	LOC_Os02g55310.1	NA	pentatricopeptide, putative, expressed					6.69634	5.35705	5.8631	3.47993	4.46333	3.40204	6.13841	6.82353	6.77433	3.31587	4.54977	3.10708
Sobic.004G335500	11.6185	31.9469	6.47381	60.5647	1263.85	3.24804	0.916727	3.54308	0.00039548	0.0438208	37929746	Sobic.004G335500.1	Sobic.004G335500.1.p	PF00450	PTHR11802,PTHR11802:SF71	KOG1282	4.1.2.11		GO:0006508,GO:0004185	AT2G35780.1	scpl26	serine carboxypeptidase-like 26	LOC_Os01g06490.1	NA	OsSCP1 - Putative Serine Carboxypeptidase homologue, expressed					13.0383	9.63439	12.1827	13.4371	49.3755	33.028	2.31211	3.04446	14.0648	63.7794	115.987	1.92773
Sobic.004G345900	28.7632	47.8342	12.5281	38.2837	386.29	1.66883	0.394184	4.23364	2.3e-05	0.00905392	37932488	Sobic.004G345900.1	Sobic.004G345900.1.p	PF00571	PTHR11911,PTHR11911:SF51		1.1.1.205			AT4G36910.1	CDCP2,LEJ2	Cystathionine beta-synthase (CBS) family protein	LOC_Os02g57280.1	NA	CBS domain containing membrane protein, putative, expressed					22.4431	26.7879	37.0586	37.6678	37.6304	68.2044	8.67699	20.1117	8.79571	35.6504	45.8264	33.3742
Sobic.004G349700	156.755	52.358	136.746	50.0404	1837.61	-1.35504	0.304807	-4.44557	8.77e-06	0.00522409	37929097	Sobic.004G349700.1	Sobic.004G349700.1.p	PF01269	PTHR10335	KOG1596	3.6.4.13	K14563	GO:0008168,GO:0008033,GO:0006364,GO:0003723	AT4G25630.1	ATFIB2,FIB2	fibrillarin 2	LOC_Os02g57590.1	NA	rRNA 2-O-methyltransferase fibrillarin 2, putative, expressed					199.276	142.253	128.736	28.1297	56.4484	72.4958	112.556	158.836	138.847	49.729	50.638	49.7542
Sobic.004G351200	0.051441	0.325037	10.4542	2.60532	86.6043	-1.90844	0.54164	-3.52344	0.000425982	0.0462705	37931564	Sobic.004G351200.1	Sobic.004G351200.1.p	PF00230	PTHR19139,PTHR19139:SF146	KOG0223		K09872	GO:0016020,GO:0006810,GO:0005215	AT4G00430.1	PIP1;4,PIP1E,TMP-C	plasma membrane intrinsic protein 1;4	LOC_Os02g57720.1	NA	aquaporin protein, putative, expressed					0.076405	0.077918	0	0.039812	0.237745	0.697555	7.42986	10.6797	13.2531	1.97613	2.97561	2.86423
Sobic.004G351500	155.446	227.065	166.737	241.853	1652.96	0.573655	0.139636	4.10821	3.99e-05	0.0125601	37930710	Sobic.004G351500.1	Sobic.004G351500.1.p		PTHR37756,PTHR37756:SF1					AT5G03460.1				NA						165.156	155.301	145.882	196.845	231.72	252.629	173.924	152.397	173.888	262.847	278.294	184.419
Sobic.005G036100	14.9209	9.5108	25.0523	12.8761	371.53	-0.895839	0.200451	-4.46912	7.85e-06	0.00509375	37924254	Sobic.005G036100.1	Sobic.005G036100.1.p	PF00300	PTHR23029,PTHR23029:SF43	KOG0235	3.1.3.63	K15634		AT5G22620.1		phosphoglycerate/bisphosphoglycerate mutase family protein	LOC_Os11g05260.1	NA	phosphoglycerate mutase, putative, expressed					15.3835	14.936	14.4431	11.1136	8.5326	8.88622	24.3014	26.2732	24.5823	11.9709	15.04	11.6173
Sobic.005G050500	207.389	79.6711	233.479	117.77	4601.25	-0.866004	0.249321	-3.47345	0.000513806	0.0499094	37924807	Sobic.005G050500.1	Sobic.005G050500.1.p	PF00297	PTHR11363			K02925	GO:0003735,GO:0005622,GO:0005840,GO:0006412	AT1G43170.9	ARP1,emb2207,RP1,RPL3A	ribosomal protein 1	LOC_Os12g07010.1	NA	ribosomal protein L3, putative, expressed					241.403	191.617	189.147	72.6664	79.3686	86.9784	206.094	235.704	258.639	103.603	105.722	143.984
Sobic.005G068700	30.5068	78.4999	23.9353	51.0189	2418.44	1.17174	0.332547	3.52352	0.000425855	0.0462705	37924030	Sobic.005G068700.1	Sobic.005G068700.1.p	PF01513	PTHR20275,PTHR20275:SF6	KOG2178	2.7.1.23	K00858	GO:0008152,GO:0006741,GO:0003951	AT1G21640.1	ATNADK2,NADK2	NAD kinase 2	LOC_Os11g08670.1	NA	NAD kinase, putative, expressed					25.9663	33.6557	31.8984	96.5903	79.1739	59.7356	28.5286	16.756	26.5213	62.9862	56.5358	33.5348
Sobic.005G078800	2.13617	0.716157	2.05819	0.514219	30.9243	-1.95643	0.524269	-3.73172	0.000190176	0.0332808	37924017	Sobic.005G078800.1	Sobic.005G078800.1.p		PTHR35161,PTHR35161:SF1								LOC_Os02g04570.1	NA	expressed protein					1.7385	2.03701	2.633	0.277995	0.498004	1.37247	1.52502	2.39091	2.25864	0.516003	0.568801	0.457852
Sobic.005G090900	16.8103	3.83895	14.7978	4.64811	370.792	-1.50744	0.399436	-3.77392	0.000160705	0.0292854	37925821	Sobic.005G090900.1	Sobic.005G090900.1.p	PF13535,PF02843,PF02844	PTHR10520,PTHR10520:SF36		6.3.4.13	K01945	GO:0009113,GO:0004637	AT1G09830.1		Glycinamide ribonucleotide (GAR) synthetase	LOC_Os08g09210.2	NA	phosphoribosylamine--glycine ligase, putative, expressed					14.4833	15.1332	20.8143	2.51294	3.89212	5.11178	13.0676	16.4469	14.8789	3.71418	3.41168	6.81846
Sobic.005G102401	0.886867	1.81915	27.9136	1.61752	56.6215	-4.01098	1.05511	-3.80149	0.000143828	0.027106	37922913	Sobic.005G102401.1	Sobic.005G102401.1.p	PF03018	PTHR21495,PTHR21495:SF54					AT1G65870.1		Disease resistance-responsive (dirigent-like protein) family protein	LOC_Os11g10850.1	NA	dirigent, putative, expressed					0.680091	0.993241	0.987269	0.282907	0.92435	4.25018	3.20069	69.653	10.8871	0.259483	3.10896	1.48412
Sobic.005G112800	307.627	203.503	394.057	233.729	8491.44	-0.674364	0.176777	-3.81478	0.000136306	0.0261001	37924139	Sobic.005G112800.1	Sobic.005G112800.1.p	PF02826,PF05221	PTHR23420		3.3.1.1	K01251	GO:0055114,GO:0051287,GO:0006730,GO:0004013	AT4G13940.1	ATSAHH1,EMB1395,HOG1,MEE58,SAHH1	S-adenosyl-L-homocysteine hydrolase	LOC_Os11g26850.2	NA	erythronate-4-phosphate dehydrogenase, putative, expressed					330.645	276.063	316.171	178.103	211.657	220.75	369.276	346.54	466.355	256.764	232.781	211.642
Sobic.005G126300	9.66512	12.7095	5.55188	12.7301	291.493	1.31617	0.339975	3.87136	0.000108229	0.0231695	37925341	Sobic.005G126300.1	Sobic.005G126300.1.p	PF03097	PTHR23032,PTHR23032:SF2					AT5G14020.1		Endosomal targeting BRO1-like domain-containing protein	LOC_Os11g31570.1	NA	expressed protein					7.60045	13.5967	7.79823	12.691	10.944	14.4935	6.38996	4.58758	5.6781	12.6703	11.4269	14.0932
Sobic.005G144400	7.20597	14.3542	6.38044	13.3946	363.436	1.16485	0.26792	4.34776	1.38e-05	0.00658799	37923675	Sobic.005G144400.1	Sobic.005G144400.1.p											NA						7.51335	7.9875	6.11707	18.0813	13.7176	11.2636	5.13577	6.45464	7.55092	14.1499	16.0886	9.94535
Sobic.005G164700	67.5297	24.7604	78.9379	24.4691	527.34	-1.65355	0.475604	-3.47673	0.00050756	0.0497563	37923490	Sobic.005G164700.1	Sobic.005G164700.1.p	PF04410	PTHR23237			K11128	GO:0042254,GO:0001522,GO:0031429	AT3G03920.1		H/ACA ribonucleoprotein complex, subunit Gar1/Naf1 protein	LOC_Os11g37080.1	NA	h/ACA ribonucleoprotein complex subunit 1-like protein 1, putative, expressed					86.9839	57.6362	57.9691	7.16735	22.0103	45.1035	82.5996	77.8603	76.3539	25.695	25.0117	22.7005
Sobic.005G206400	0	0	0.353918	8.2929	20.5043	4.6158	0.96557	4.78039	1.75e-06	0.00203044	37923713	Sobic.005G206400.1	Sobic.005G206400.1.p											NA						0	0	0	0	0	0	0.528346	0.298079	0.235329	11.5639	11.5209	1.79392
Sobic.005G209500	63.3842	92.927	61.9271	218.89	2603.38	1.84134	0.369865	4.9784	6.41e-07	0.00117805	37922749	Sobic.005G209500.1	Sobic.005G209500.1.p		PTHR31704,PTHR31704:SF22					AT4G35920.3	MCA1	PLAC8 family protein	LOC_Os11g44870.1	NA	expressed protein					64.8822	72.0846	53.1857	78.3951	94.3278	106.058	62.5221	60.4027	62.8566	269.307	311.253	76.1114
Sobic.006G005500	0.0473893	7.20721	0	0.289105	117.709	6.75142	1.55956	4.32906	1.5e-05	0.00658799	37945549	Sobic.006G005500.1	Sobic.006G005500.1.p	PF13519	PTHR10579,PTHR10579:SF51					AT5G60710.1		Zinc finger (C3HC4-type RING finger) family protein	LOC_Os11g43040.1	NA	retrotransposon protein, putative, unclassified, expressed					0.029057	0	0.113111	3.20938	5.39279	13.0195	0	0	0	0.38202	0.471365	0.013929
Sobic.006G068350	1.57192	2.54906	1.13494	3.69939	86.1857	1.75452	0.305772	5.73799	9.58e-09	5.28e-05	37945340	Sobic.006G068350.1	Sobic.006G068350.1.p											NA						1.37	1.5693	1.77646	2.35299	2.58051	2.71367	0.964121	1.05802	1.38267	4.68568	4.31552	2.09695
Sobic.006G077600	2.35487	1.56776	4.18509	2.01465	58.3443	-1.00133	0.278674	-3.5932	0.000326646	0.0402309	37946287	Sobic.006G077600.1	Sobic.006G077600.1.p	PF08510	PTHR21726	KOG2257	2.4.1.198	K03861		AT2G39445.1		Phosphatidylinositol N-acetylglucosaminyltransferase, GPI19/PIG-P subunit	LOC_Os03g43900.1	NA	phosphatidylinositol N-acetylglucosaminyltransferase subunit P, putative, expressed					2.12983	2.89816	2.03662	1.17803	1.66948	1.85577	4.24858	4.04399	4.2627	2.09951	2.41668	1.52777
Sobic.006G102400	1.90976	1.2327	2.82083	0.990779	53.6082	-1.46722	0.421616	-3.48	0.000501412	0.0497563	37948654	Sobic.006G102400.1	Sobic.006G102400.1.p	PF07690	PTHR23500,PTHR23500:SF33	KOG0254			GO:0055085,GO:0016021	AT1G34580.1		Major facilitator superfamily protein	LOC_Os04g37990.1	NA	transporter family protein, putative, expressed					1.49902	2.05004	2.18021	0.689626	1.678	1.33049	1.65997	3.38212	3.42041	0.764766	1.23318	0.974389
Sobic.006G127500	19.4633	10.5065	25.8012	10.8573	277.003	-1.1855	0.334901	-3.53984	0.000400373	0.0441411	37949263	Sobic.006G127500.1	Sobic.006G127500.1.p	PF03871,PF01191	PTHR10535,PTHR10535:SF4	KOG3218	2.7.7.6	K03013	GO:0006351,GO:0005634,GO:0003899,GO:0003677	AT3G22320.1	ATRPABC24.3,NRPB5,NRPD5,RPB5A	Eukaryotic rpb5 RNA polymerase subunit family protein	LOC_Os04g41040.1	NA	DNA-directed RNA polymerases I, II, and III subunit RPABC1, putative, expressed					20.5765	17.092	20.7215	5.36801	9.85441	16.2971	20.0162	27.237	30.1504	9.80974	12.1946	10.5676
Sobic.006G157700	2.90712	29.5447	2.33629	16.545	452.803	2.79004	0.793138	3.51772	0.00043527	0.0468181	37945403	Sobic.006G157700.1	Sobic.006G157700.1.p	PF14310,PF00933,PF01915	PTHR30620,PTHR30620:SF19		3.2.1.55,3.2.1.37		GO:0005975,GO:0004553	AT5G10560.1		Glycosyl hydrolase family protein	LOC_Os04g44840.1	NA	glycosyl hydrolase family 3 protein, putative, expressed					4.81918	2.24817	1.65402	10.7198	42.5868	35.3275	3.22042	1.73946	2.04899	26.1042	22.4358	1.09497
Sobic.006G182100	11.447	21.1826	11.0287	20.8724	254.813	0.987191	0.249627	3.95467	7.66e-05	0.0181711	37945670	Sobic.006G182100.1	Sobic.006G182100.1.p	PF04061	PTHR12665,PTHR12665:SF14	KOG3319			GO:0016021,GO:0005789	AT1G01230.1		ORMDL family protein	LOC_Os02g45180.1	NA	ORM1, putative, expressed					12.3067	10.4631	11.5712	25.9004	20.2526	17.3949	11.4882	10.4412	11.1568	23.5388	21.2142	17.8643
Sobic.006G184700	0.276379	0.846092	1.3157	0.0718317	10.9451	-4.16377	1.19127	-3.49525	0.00047362	0.0491095	37948839	Sobic.006G184700.1	Sobic.006G184700.1.p	PF00847	PTHR31985,PTHR31985:SF31				GO:0006355,GO:0003700	AT2G36450.1	HRD	Integrase-type DNA-binding superfamily protein	LOC_Os02g45420.1	NA	AP2 domain containing protein, expressed					0.408611	0.108286	0.312239	0.555531	0.508704	1.47404	0.099793	2.24437	1.60294	0.106632	0.108863	0
Sobic.006G198600	15.8796	6.70758	15.7079	6.70422	525.941	-1.13739	0.310578	-3.66218	0.000250077	0.0372581	37947062	Sobic.006G198600.1	Sobic.006G198600.1.p	PF08625,PF00400	PTHR19854,PTHR19854:SF15			K14555	GO:0032040,GO:0006364,GO:0005515	AT5G16750.1	TOZ	Transducin family protein / WD-40 repeat family protein	LOC_Os04g50660.1	NA	WD domain, G-beta repeat domain containing protein, expressed					14.3514	16.8923	16.3951	3.56286	7.45438	9.10549	13.0702	16.8145	17.239	5.2938	8.24168	6.57719
Sobic.006G203600	41.9943	68.2024	21.3027	36.3996	467.047	0.789771	0.22263	3.54746	0.000388959	0.0435358	37948582	Sobic.006G203600.1	Sobic.006G203600.1.p		PTHR11639,PTHR11639:SF62					AT1G64850.1		Calcium-binding EF hand family protein	LOC_Os04g51240.1	NA	EF hand family protein, putative, expressed					36.786	47.5309	41.6661	60.1521	78.1349	66.3202	21.7394	23.6521	18.5167	42.9752	39.908	26.3155
Sobic.006G220900	125.797	269.583	120.744	232.139	2390.72	0.951168	0.233168	4.07932	4.52e-05	0.0131048	37947004	Sobic.006G220900.1	Sobic.006G220900.1.p	PF04110	PTHR10969,PTHR10969:SF43	KOG1654		K08341	GO:0005737,GO:0000045	AT1G62040.2	ATG8C	Ubiquitin-like superfamily protein	LOC_Os08g09240.1	NA	autophagy-related protein, putative, expressed					146.585	110.937	119.87	266.805	259.989	281.956	128.34	126.563	107.327	272.611	283.228	140.578
Sobic.006G226400	0.961518	38.1701	1.05231	13.8655	182.469	3.53546	0.874601	4.04237	5.29e-05	0.014769	37945573	Sobic.006G226400.1	Sobic.006G226400.1.p	PF01370	PTHR10366,PTHR10366:SF288	KOG1502	1.3.1.77		GO:0050662,GO:0003824	AT1G61720.1	BAN	NAD(P)-binding Rossmann-fold superfamily protein	LOC_Os04g53850.1	NA	leucoanthocyanidin reductase, putative, expressed					1.41124	0.815083	0.658231	36.418	33.9063	44.186	1.98699	0.573857	0.596086	20.848	20.2261	0.522496
Sobic.006G228500	70.9078	121.711	72.9542	112.258	1994.08	0.659152	0.181278	3.63615	0.000276746	0.0393694	37947380	Sobic.006G228500.1	Sobic.006G228500.1.p	PF04502	PTHR12111,PTHR12111:SF2	KOG2990		K13115		AT1G25682.1		Family of unknown function (DUF572)	LOC_Os02g21880.1	NA	coiled-coil domain-containing protein, putative, expressed					67.6895	75.6941	69.3398	128.157	114.519	122.457	78.4301	69.2461	71.1863	118.637	136.503	81.6331
Sobic.006G243200	7.24817	130.499	11.0322	62.2246	1167.57	2.37589	0.599662	3.96205	7.43e-05	0.0180053	37948218	Sobic.006G243200.1	Sobic.006G243200.1.p	PF01112	PTHR10188,PTHR10188:SF13	KOG1592	3.5.1.1	K13051	GO:0016787	AT3G16150.1		N-terminal nucleophile aminohydrolases (Ntn hydrolases) superfamily protein	LOC_Os04g55710.1	NA	transposon protein, putative, unclassified, expressed					10.0651	5.2074	6.47202	119.354	141.742	130.402	13.1198	7.41859	12.5582	33.7621	139.606	13.3057
Sobic.006G243400	28.0817	15.0206	32.5604	11.8824	633.818	-1.40713	0.3341	-4.2117	2.53e-05	0.00959176	37947848	Sobic.006G243400.1	Sobic.006G243400.1.p	PF01842,PF07991,PF00389	PTHR10996,PTHR10996:SF159		1.1.1.95	K00058	GO:0016597,GO:0008152,GO:0055114,GO:0051287,GO:0016616	AT4G34200.1	EDA9	D-3-phosphoglycerate dehydrogenase	LOC_Os04g55720.1	NA	D-3-phosphoglycerate dehydrogenase, chloroplast precursor, putative, expressed					35.3488	22.9865	25.9099	7.5859	18.252	19.2239	24.1157	34.3078	39.2575	12.2169	16.029	7.40136
Sobic.006G281066	12.0618	4.3339	9.78328	4.50066	162.683	-1.01752	0.283266	-3.5921	0.000328028	0.0402309	37946751	Sobic.006G281066.1	Sobic.006G281066.1.p	PF16953	PTHR13547,PTHR13547:SF3		3.1.26.5			AT2G32230.1	PRORP1	proteinaceous RNase P 1	LOC_Os04g59600.1	NA	pentatricopeptide, putative, expressed					13.2697	12.0038	10.9117	2.96777	4.10806	5.92586	6.57727	11.8404	10.9322	4.29002	5.02797	4.18399
Sobic.007G013200	1.18603	0.607034	1.08417	0.192577	19.0444	-2.44221	0.662664	-3.68545	0.000228303	0.0368374	37934458	Sobic.007G013200.2	Sobic.007G013200.2.p	PF13812,PF01535,PF13041	PTHR24015,PTHR24015:SF757					AT1G71490.1		Tetratricopeptide repeat (TPR)-like superfamily protein	LOC_Os08g02040.1	NA	expressed protein					1.26603	0.956287	1.33578	0.276538	0.74928	0.795285	0.785273	0.962045	1.50518	0.03814	0.426166	0.113424
Sobic.007G039856	2.39243	1.60274	0.737176	0.0520947	32.2334	-3.85467	0.967566	-3.98388	6.78e-05	0.0169883	37936849	Sobic.007G039856.1	Sobic.007G039856.1.p	PF13812,PF14432,PF13041,PF01535	PTHR24015,PTHR24015:SF151					AT5G50390.1		Pentatricopeptide repeat (PPR-like) superfamily protein	LOC_Os08g04400.1	NA	pentatricopeptide repeat domain containing protein, putative, expressed					1.86778	2.85098	2.45853	0.448034	2.0003	2.3599	0.514444	0.987031	0.710052	0.017819	0	0.138465
Sobic.007G059500	15.8247	8.8462	26.6038	9.88057	187.004	-1.38928	0.302454	-4.59337	4.36e-06	0.00379927	37935378	Sobic.007G059500.1	Sobic.007G059500.1.p	PF00808	PTHR11064,PTHR11064:SF48	KOG0869				AT4G14540.1	NF-YB3	nuclear factor Y, subunit B3	LOC_Os08g07740.1	NA	histone-like transcription factor and archaeal histone, putative, expressed					12.836	19.4522	15.1859	6.28767	8.41402	11.8369	21.0255	30.7364	28.0496	8.81362	10.4651	10.363
Sobic.007G069700	94.029	36.2673	112.678	39.5046	2483.36	-1.42986	0.311847	-4.58512	4.54e-06	0.00379927	37934754	Sobic.007G069700.1	Sobic.007G069700.1.p	PF00076	PTHR24012,PTHR24012:SF243	KOG4210		K11294	GO:0003676	AT3G18610.1	ATNUC-L2,NUC-L2,PARLL1	nucleolin like 2	LOC_Os04g52960.1	NA	nucleolin, putative, expressed					96.4626	87.5557	98.0686	17.3844	37.6643	53.7532	99.9086	108.994	129.131	38.6088	44.2902	35.6149
Sobic.007G075400	17.6055	32.4579	14.0999	24.65	1180.08	0.879782	0.24394	3.60656	0.000310289	0.0397526	37935034	Sobic.007G075400.1	Sobic.007G075400.1.p	PF01429	PTHR34067,PTHR34067:SF3				GO:0005634,GO:0003677	AT5G52230.1	MBD13	methyl-CPG-binding domain protein 13	LOC_Os08g10590.1	NA	expressed protein					19.6618	16.0026	17.1522	35.7947	30.5586	31.0203	14.3958	12.4502	15.4536	30.6206	28.4979	14.8315
Sobic.007G082000	0.191232	0.0476327	4.52796	1.10517	32.4098	-1.92198	0.522613	-3.67763	0.000235413	0.0371869	37934370	Sobic.007G082000.1	Sobic.007G082000.1.p	PF00917,PF00651	PTHR26379,PTHR26379:SF154			K10523	GO:0005515	AT5G19000.1	ATBPM1,BPM1	BTB-POZ and MATH domain 1	LOC_Os08g13030.1	NA	MBTB21 - Bric-a-Brac, Tramtrack, Broad Complex BTB domain with Meprin and TRAF Homology MATH domain, expressed					0.135918	0.17541	0.262369	0	0.142898	0	3.828	6.01225	3.74362	0.73876	1.15475	1.42201
Sobic.007G088400	0.548225	1.10714	0.446864	0.161658	77.1297	-1.3451	0.351099	-3.83111	0.000127566	0.0253408	37935646	Sobic.007G088400.1	Sobic.007G088400.1.p	PF03478	PTHR33110,PTHR33110:SF3								LOC_Os08g31690.1	NA	OsFBX291 - F-box domain containing protein, expressed					0.607668	0.589812	0.447196	1.17738	1.16168	0.982369	0.356905	0.540796	0.44289	0.131146	0.152625	0.201202
Sobic.007G090403	9.59882	15.0079	3.81619	7.79281	300.321	1.11409	0.276532	4.02878	5.61e-05	0.015263	37936668	Sobic.007G090403.1	Sobic.007G090403.1.p											NA						10.5337	9.59188	8.67085	18.0642	13.8985	13.061	3.60902	2.69783	5.14172	7.91458	8.77664	6.68722
Sobic.007G094050	0.168043	0.167313	14.2624	4.67845	549.89	-1.48169	0.318602	-4.6506	3.31e-06	0.00317295	37935730	Sobic.007G094050.1	Sobic.007G094050.1.p											NA						0.169212	0.158124	0.176792	0.162871	0.190943	0.148125	9.64847	19.5729	13.566	4.99873	4.34976	4.68686
Sobic.007G134400	151.104	68.6088	190.189	77.6042	2862.34	-1.21456	0.269964	-4.49897	6.83e-06	0.0045769	37934708	Sobic.007G134400.1	Sobic.007G134400.1.p	PF00415	PTHR22870,PTHR22870:SF206	KOG1427				AT5G16040.1		Regulator of chromosome condensation (RCC1) family protein	LOC_Os08g33390.1	NA	Regulator of chromosome condensation domain containing protein, expressed					130.579	149.658	173.077	60.2242	81.9355	63.6668	153.665	162.401	254.499	80.6558	79.6842	72.4727
Sobic.007G137350	17.669	6.84484	18.8788	7.70038	461.933	-1.1789	0.295718	-3.98657	6.7e-05	0.0169883	37935012	Sobic.007G137350.1	Sobic.007G137350.1.p	PF00400,PF09384	PTHR19924,PTHR19924:SF26	KOG0310		K14549	GO:0005515,GO:0006364,GO:0005730	AT2G47990.1	EDA13,EDA19,SWA1	transducin family protein / WD-40 repeat family protein	LOC_Os07g12320.1	NA	WD domain, G-beta repeat domain containing protein, expressed					17.0866	15.7064	20.2139	4.42324	8.15282	7.95846	13.0032	18.9934	24.6398	7.53104	7.67529	7.8948
Sobic.007G145000	6.91341	2.32921	10.2949	2.18189	174.217	-2.14239	0.495817	-4.32094	1.55e-05	0.00658808	37934379	Sobic.007G145000.1	Sobic.007G145000.1.p	PF07991,PF01842,PF00389	PTHR10996,PTHR10996:SF140		1.1.1.95	K00058	GO:0016597,GO:0008152,GO:0055114,GO:0051287,GO:0016616	AT1G17745.1	PGDH	D-3-phosphoglycerate dehydrogenase	LOC_Os08g34720.1	NA	D-3-phosphoglycerate dehydrogenase, chloroplast precursor, putative, expressed					10.5158	4.6119	5.61251	1.54061	2.29357	3.15344	3.70147	16.1993	10.9838	1.83521	2.30836	2.4021
Sobic.007G179600	1.35084	1.06294	1.43759	0.333985	35.7961	-2.07811	0.552432	-3.76175	0.000168729	0.0300038	37934407	Sobic.007G179600.1	Sobic.007G179600.1.p	PF14432,PF01535,PF13041	PTHR24015,PTHR24015:SF756					AT3G13880.1		Tetratricopeptide repeat (TPR)-like superfamily protein	LOC_Os03g62400.1	NA	pentatricopeptide, putative, expressed					1.47671	1.1884	1.38741	0.51509	1.19045	1.48326	1.09044	1.52658	1.69576	0.554521	0.392738	0.054695
Sobic.007G192200	35.4811	72.4443	33.517	100.745	1049.57	1.54942	0.418969	3.69818	0.000217154	0.0354685	37937253	Sobic.007G192200.1	Sobic.007G192200.1.p	PF14368	PTHR33044,PTHR33044:SF7					AT1G27950.1	LTPG1	glycosylphosphatidylinositol-anchored lipid protein transfer 1	LOC_Os08g42040.1	NA	LTPL80 - Protease inhibitor/seed storage/LTP family protein precursor, expressed					40.2635	32.2907	33.889	93.9243	64.1808	59.2277	44.0939	25.8235	30.6337	157.231	99.4956	45.5081
Sobic.007G217100	32.446	22.2649	37.3273	21.0044	949.339	-0.730172	0.204395	-3.57235	0.000353795	0.0417389	37936068	Sobic.007G217100.1	Sobic.007G217100.1.p	PF04000,PF09368	PTHR13237,PTHR13237:SF8	KOG3118		K14767		AT2G43650.1	EMB2777	Sas10/U3 ribonucleoprotein (Utp) family protein	LOC_Os01g01510.1	NA	sas10/Utp3 family protein, expressed					32.5305	33.6715	31.1361	14.5918	23.6365	28.5663	35.8961	37.2318	38.8541	20.8739	23.58	18.5595
Sobic.008G015700	2.09436	0.539477	4.92855	0.15704	34.6329	-4.80719	1.17583	-4.08833	4.34e-05	0.0129727	37928740	Sobic.008G015700.1	Sobic.008G015700.1.p	PF07690	PTHR23504,PTHR23504:SF33	KOG2615			GO:0055085,GO:0016021	AT5G13750.1	ZIFL1	zinc induced facilitator-like 1	LOC_Os12g03899.3	NA	major facilitator superfamily antiporter, putative, expressed					1.9708	1.75174	2.56055	0.755526	0.752509	0.110395	0.21761	10.5463	4.0217	0.314081	0	0.15704
Sobic.008G065100	0.325836	6.55103	0.127714	2.64826	25.3296	4.44325	1.13322	3.92091	8.82e-05	0.019997	37927916	Sobic.008G065100.1	Sobic.008G065100.1.p											NA						0.352844	0	0.624664	7.23984	8.77025	3.64298	0.293395	0.089748	0	3.62368	3.88122	0.439891
Sobic.008G118200	21.4737	29.7427	19.1964	26.8896	1138.02	0.565804	0.15639	3.61792	0.000296985	0.0397526	37927200	Sobic.008G118200.1	Sobic.008G118200.1.p	PF04871,PF04869	PTHR10013	KOG0946			GO:0016020,GO:0008565,GO:0006886,GO:0005737,GO:0048280,GO:0000139,GO:0048193	AT3G27530.1	GC6,MAG4	golgin candidate 6	LOC_Os12g35360.1	NA	vesicle tethering family protein, putative, expressed					23.1919	21.0162	20.2128	29.5192	28.9495	30.7594	18.9633	19.302	19.3238	30.7233	30.2672	19.6783
Sobic.008G119800	10.0894	20.7323	13.31	22.6682	353.997	0.804394	0.226573	3.55027	0.000384843	0.0432948	37926212	Sobic.008G119800.2	Sobic.008G119800.2.p	PF00931	PTHR23155,PTHR23155:SF629				GO:0043531	AT3G14470.1		NB-ARC domain-containing disease resistance protein	LOC_Os12g25170.1	NA	NB-ARC domain containing disease resistance protein, putative, expressed					9.18524	11.4468	9.63599	19.1327	19.6284	23.4357	14.5213	12.4381	12.9708	23.1813	30.2467	14.5765
Sobic.008G129900	48.0496	83.3176	35.7392	71.0578	2426.65	1.07091	0.299749	3.57268	0.000353341	0.0417389	37926295	Sobic.008G129900.1	Sobic.008G129900.1.p	PF06963	PTHR11660,PTHR11660:SF53	KOG2601			GO:0034755,GO:0016021,GO:0005381	AT5G26820.1	ATIREG3,IREG3,MAR1,RTS3	iron-regulated protein 3	LOC_Os12g37530.1	NA	expressed protein					54.3831	49.2116	40.5539	112.041	75.9507	61.9608	40.7635	29.3975	37.0564	77.5688	75.6669	59.9378
Sobic.009G025500	0.075344	1.08673	0	3.47717	9.75543	7.38245	2.03547	3.62689	0.000286854	0.0397526	37922368	Sobic.009G025500.1	Sobic.009G025500.1.p	PF01679	PTHR21659,PTHR21659:SF31	KOG1773			GO:0016021	AT2G38905.1		Low temperature and salt responsive protein family	LOC_Os03g17790.1	NA	OsRCI2-5 - Putative low temperature and salt responsive protein, expressed					0.226032	0	0	1.16886	1.85947	0.231869	0	0	0	8.1638	2.26772	0
Sobic.009G038900	30.0187	46.6494	28.0364	50.9726	1675.18	0.947347	0.272504	3.47646	0.000508085	0.0497563	37922240	Sobic.009G038900.1	Sobic.009G038900.1.p	PF00069	PTHR24055,PTHR24055:SF193		2.7.11.24	K04371	GO:0006468,GO:0005524,GO:0004672	AT5G19010.1	MPK16	mitogen-activated protein kinase 16	LOC_Os05g05160.1	NA	CGMC_MAPKCGMC_2.1 - CGMC includes CDA, MAPK, GSK3, and CLKC kinases, expressed					37.5473	28.747	23.7619	57.6594	37.4341	44.8546	30.7423	22.8223	30.5444	45.1664	63.0599	44.6915
Sobic.009G053700	3.48544	3.90641	1.19986	2.89326	65.9416	1.33164	0.332363	4.00659	6.16e-05	0.0159801	37922570	Sobic.009G053700.3	Sobic.009G053700.3.p	PF14226,PF03171	PTHR10209,PTHR10209:SF160	KOG0143	1.14.11.13	K04125	GO:0055114,GO:0016491	AT1G02400.1	ATGA2OX4,ATGA2OX6,DTA1,GA2OX6	gibberellin 2-oxidase 6	LOC_Os05g06670.1	NA	gibberellin 2-oxidase, putative, expressed					2.85239	4.00428	3.59967	3.82479	3.81282	4.08162	0.83127	1.25607	1.51223	2.4135	3.22189	3.04439
Sobic.009G063301	11.868	11.0469	22.021	5.39259	292.441	-1.96863	0.502315	-3.91911	8.89e-05	0.019997	37920746	Sobic.009G063301.1	Sobic.009G063301.1.p	PF12681	PTHR10374,PTHR10374:SF15	KOG2944				AT1G80160.1		Lactoylglutathione lyase / glyoxalase I family protein	LOC_Os05g07940.1	NA	glyoxalase family protein, putative, expressed					16.9749	8.55294	10.0761	3.7663	14.3491	15.0254	12.6213	34.6741	18.7675	5.5851	6.11529	4.47738
Sobic.009G084000	44.8636	84.6903	52.9517	88.5224	812.507	0.837534	0.176141	4.7549	1.99e-06	0.00208469	37920919	Sobic.009G084000.1	Sobic.009G084000.1.p	PF00179	PTHR24067,PTHR24067:SF145	KOG0417	6.3.2.19	K10689		AT5G25760.1	PEX4,UBC21	peroxin4	LOC_Os02g42314.2	NA	ubiquitin-conjugating enzyme, putative, expressed					40.7054	48.0105	45.8749	83.5619	80.3441	90.1648	56.349	48.6418	53.8644	92.2384	101.824	71.5046
Sobic.009G089700	60.2994	93.0494	68.3795	94.4104	1191.19	0.534067	0.153668	3.47546	0.000509973	0.0497563	37922027	Sobic.009G089700.1	Sobic.009G089700.1.p	PF00025	PTHR24073,PTHR24073:SF600	KOG0087		K07904	GO:0005525	AT1G07410.1	ATRAB-A2B,ATRABA2B,RAB-A2B,RABA2b	RAB GTPase homolog A2B	LOC_Os05g20050.1	NA	ras-related protein, putative, expressed					66.2121	57.5284	57.1579	93.2686	91.5672	94.3124	69.7358	67.6381	67.7645	106.856	103.258	73.1171
Sobic.009G098900	0.067777	11.2719	0.0235583	13.1995	86.3408	9.10145	2.3254	3.91394	9.08e-05	0.0202245	37920701	Sobic.009G098900.1	Sobic.009G098900.1.p	PF02115	PTHR10980,PTHR10980:SF17	KOG3205		K12462	GO:0005737,GO:0005094	AT3G07880.1	SCN1	Immunoglobulin E-set superfamily protein	LOC_Os01g68540.1	NA	rho GDP-dissociation inhibitor 1, putative, expressed					0.203331	0	0	5.2881	19.9681	8.5594	0	0	0.070675	22.0208	17.5776	0
Sobic.009G141500	1.97054	0.807937	22.0336	0.390971	25.6804	-5.70459	1.57738	-3.6165	0.00029861	0.0397526	37921331	Sobic.009G141500.1	Sobic.009G141500.1.p	PF00847	PTHR31985,PTHR31985:SF14				GO:0006355,GO:0003700	AT1G71520.1		Integrase-type DNA-binding superfamily protein	LOC_Os01g66270.1	NA	AP2 domain containing protein, expressed					0.739745	0.503386	4.6685	0	0.517498	1.90631	0.200437	55.8231	10.0772	0	0.496856	0.676057
Sobic.009G173600	8.92428	4.07837	7.8658	3.18387	1330.56	-1.22243	0.324501	-3.76711	0.000165146	0.0298482	37921845	Sobic.009G173600.1	Sobic.009G173600.1.p	PF07728	PTHR22908,PTHR22908:SF66		6.6.1.2	K14572	GO:0016887,GO:0005524	AT1G67120.1		ATPases;nucleotide binding;ATP binding;nucleoside-triphosphatases;transcription factor binding	LOC_Os10g31864.1	NA	expressed protein					8.1302	10.2158	8.42679	2.36039	3.87083	6.00389	7.89537	7.98353	7.7185	3.72017	3.98669	1.84475
Sobic.009G180000	62.4786	107.37	69.2424	100.562	2046.73	0.625035	0.171833	3.63747	0.000275332	0.0393694	37922239	Sobic.009G180000.1	Sobic.009G180000.1.p	PF13499	PTHR23050,PTHR23050:SF166	KOG0027		K02183		AT2G27030.3	ACAM-2,CAM5	calmodulin 5	LOC_Os01g16240.1	NA	OsCam1-3 - Calmodulin, expressed					73.1298	52.6154	61.6907	91.5603	122.073	108.477	73.2512	67.5696	66.9064	97.0763	114.398	90.2123
Sobic.009G189100	13.8619	8.01812	11.4637	4.60773	389.277	-1.23392	0.297123	-4.15288	3.28e-05	0.0111375	37920950	Sobic.009G189100.1	Sobic.009G189100.1.p	PF04410	PTHR31633			K14763	GO:0042254,GO:0001522	AT1G03530.1	ATNAF1,NAF1	nuclear assembly factor 1	LOC_Os05g42300.1	NA	NAF1 domain containing protein, expressed					17.2109	10.712	13.6627	5.18765	9.71577	9.15095	8.47775	10.8764	15.0368	5.10764	4.40886	4.30669
Sobic.009G201800	11.4596	6.23924	11.4126	5.8452	157.84	-0.891027	0.237908	-3.74526	0.000180209	0.0317888	37920920	Sobic.009G201800.1	Sobic.009G201800.1.p	PF05172	PTHR21527			K14313		AT3G16310.1		mitotic phosphoprotein N\' end (MPPN) family protein	LOC_Os05g44380.1	NA	MPPN domain containing protein, expressed					14.5929	10.2961	9.4899	5.26399	6.66143	6.7923	9.51729	14.2767	10.4437	5.23071	6.5427	5.76218
Sobic.009G212500	0.0860793	0.602257	0	0.659942	7.42032	6.37805	1.75774	3.62854	0.000285026	0.0397526	37921142	Sobic.009G212500.1	Sobic.009G212500.1.p	PF00847	PTHR32467,PTHR32467:SF10			K09285	GO:0006355,GO:0003700,GO:0007275	AT3G54320.1	ASML1,ATWRI1,WRI,WRI1	Integrase-type DNA-binding superfamily protein	LOC_Os05g45954.1	NA	AP2 domain containing protein, expressed					0.258238	0	0	0.87375	0.403868	0.529153	0	0	0	1.19674	0.700541	0.08255
Sobic.009G217100	81.1807	148.505	81.939	135.5	3629.9	0.812702	0.225791	3.59936	0.000319002	0.0401943	37920711	Sobic.009G217100.1	Sobic.009G217100.1.p	PF03765,PF00650	PTHR23324,PTHR23324:SF72	KOG1471				AT2G21520.2		Sec14p-like phosphatidylinositol transfer family protein	LOC_Os05g46720.2	NA	phosphatidylinositol transfer, putative, expressed					77.3931	79.2008	86.9483	166.093	150.493	128.929	85.0814	80.0708	80.6648	159.503	149.845	97.1523
Sobic.009G217200	46.9871	16.7223	40.5257	15.9513	2543.3	-1.21717	0.333341	-3.65143	0.000260781	0.0383349	37919941	Sobic.009G217200.1	Sobic.009G217200.1.p	PF05000,PF04983,PF04997,PF00623,PF04998	PTHR19376,PTHR19376:SF11		2.7.7.6	K02999	GO:0006351,GO:0003899,GO:0003677,GO:0008270,GO:0005634	AT3G57660.1	NRPA1	nuclear RNA polymerase A1	LOC_Os04g41490.1	NA	DNA-directed RNA polymerase III subunit RPC1, putative, expressed					37.4427	51.3437	52.1749	8.57047	16.9714	24.6251	34.2732	44.4463	42.8576	16.6772	15.5043	15.6725
Sobic.009G233400	378.388	115.845	390.642	154.299	3694.91	-1.21749	0.342876	-3.55081	0.000384052	0.0432948	37921081	Sobic.009G233400.1	Sobic.009G233400.1.p	PF01775	PTHR10052,PTHR10052:SF10	KOG0829		K02882	GO:0006412,GO:0005840,GO:0003735	AT2G34480.1		Ribosomal protein L18ae/LX family protein	LOC_Os05g49030.1	NA	60S ribosomal protein L18a, putative, expressed					514.866	334.232	286.066	91.1975	127.778	128.559	291.946	450.995	428.986	137.232	124.89	200.773
Sobic.009G235000	7.86934	4.9768	10.2496	4.17911	185.237	-1.18408	0.294943	-4.01461	5.95e-05	0.0158183	37919769	Sobic.009G235000.1	Sobic.009G235000.1.p	PF00400	PTHR18763	KOG0316,KOG0643,KOG0295,KOG0315		K14829	GO:0005515	AT3G49180.1	RID3	Transducin/WD40 repeat-like superfamily protein	LOC_Os07g22534.1	NA	WD domain, G-beta repeat domain containing protein, expressed					9.29283	7.29724	7.01796	2.93	5.18146	6.81895	9.09551	10.4733	11.1799	3.31352	4.62774	4.59609
Sobic.010G018700	9.23076	17.9707	8.62054	13.5259	312.863	0.729665	0.202718	3.5994	0.000318947	0.0401943	37911671	Sobic.010G018700.1	Sobic.010G018700.1.p	PF00651	PTHR31060,PTHR31060:SF8				GO:0005515	AT3G05675.2		BTB/POZ domain-containing protein	LOC_Os06g03840.1	NA	H-BTB4 - Bric-a-Brac, Tramtrack, Broad Complex BTB domain with H family conserved sequence, expressed					8.9665	10.2032	8.52255	16.248	17.7435	19.9206	8.67637	9.25241	7.93286	15.8304	13.9464	10.8007
Sobic.010G038800	135.272	57.908	148.143	67.7521	2307.2	-1.03033	0.248973	-4.13834	3.5e-05	0.0116875	37911425	Sobic.010G038800.2	Sobic.010G038800.2.p	PF00956	PTHR11875,PTHR11875:SF73	KOG1507		K11279	GO:0006334,GO:0005634	AT2G19480.3	NAP1;2,NFA02,NFA2	nucleosome assembly protein 1;2	LOC_Os06g05660.1	NA	NAP domain containing protein, putative, expressed					135.908	138.742	131.167	38.1406	58.477	77.1064	153.106	151.229	140.095	62.4454	69.1113	71.6997
Sobic.010G042100	431.329	715.187	493.95	851.26	8146.31	0.836634	0.189844	4.40696	1.05e-05	0.00592698	37910044	Sobic.010G042100.1	Sobic.010G042100.1.p	PF05129	PTHR20934	KOG3214				AT5G46030.1			LOC_Os02g04160.1	NA	transcription elongation factor 1, putative, expressed					444.426	452.127	397.436	682.814	776.036	686.711	539.336	527.617	414.895	883.276	927.653	742.85
Sobic.010G066601	1.87227	1.05445	2.01824	0.557711	41.2978	-1.76688	0.433576	-4.07513	4.6e-05	0.0131695	37912459	Sobic.010G066601.1	Sobic.010G066601.1.p	PF02458	PTHR31642,PTHR31642:SF56		2.3.1.133		GO:0016747	AT5G48930.1	HCT	hydroxycinnamoyl-CoA shikimate/quinate hydroxycinnamoyl transferase	LOC_Os06g08640.1	NA	transferase family protein, putative, expressed					2.57265	1.32767	1.71649	1.16263	1.17837	0.822351	1.13433	2.89206	2.02834	0.46594	0.650852	0.55634
Sobic.010G081900	80.7414	198.277	90.6875	186.908	1288.19	1.07077	0.295861	3.61916	0.000295557	0.0397526	37908652	Sobic.010G081900.1	Sobic.010G081900.1.p	PF02036	PTHR10094,PTHR10094:SF17	KOG4170	4.2.1.119,4.2.1.107			AT5G42890.1	ATSCP2,SCP2	sterol carrier protein 2	LOC_Os02g52720.1	NA	peroxisomal multifunctional enzyme type 2, putative, expressed					95.6521	66.8044	79.7677	207.365	172.869	214.599	121.816	71.685	78.5617	226.248	203.965	130.513
Sobic.010G092300	16.9888	30.7927	21.1744	30.5361	1197.16	0.584895	0.161668	3.61789	0.000297018	0.0397526	37912223	Sobic.010G092300.1	Sobic.010G092300.1.p	PF10539	PTHR10857,PTHR10857:SF39					AT5G61910.3		DCD (Development and Cell Death) domain protein	LOC_Os06g12260.2	NA	N-rich protein, putative, expressed					16.7612	16.3654	17.8398	30.2402	27.9841	34.1537	22.5213	20.4781	20.5239	29.314	36.9175	25.3769
Sobic.010G100516	11.4044	7.95267	18.85	10.0323	384.867	-0.812686	0.233382	-3.48222	0.000497281	0.0497563	37908602	Sobic.010G100516.1	Sobic.010G100516.1.p	PF14929	PTHR36720					AT1G53200.1			LOC_Os06g13570.1	NA	expressed protein					11.8634	11.4454	10.9045	5.91452	7.95251	9.99099	15.0846	16.3263	25.1392	9.0941	13.5272	7.47563
Sobic.010G122100	1.38467	2.23779	0.65108	2.24458	87.3691	1.84649	0.350743	5.26451	1.41e-07	0.000349816	37909336	Sobic.010G122100.1	Sobic.010G122100.1.p	PF07714,PF00069	PTHR24351,PTHR24351:SF77		2.7.11.1		GO:0006468,GO:0004672,GO:0005524	AT5G47750.1	D6PKL2,PK5	D6 protein kinase like 2	LOC_Os06g18830.1	NA	AGC_PVPK_like_kin82y.13 - ACG kinases include homologs to PKA, PKG and PKC, expressed					1.33733	1.11421	1.70248	2.312	1.85697	2.54441	0.613702	0.482629	0.856908	2.2069	3.22808	1.29875
Sobic.010G136600	6.47471	10.8628	5.95013	11.1512	170.672	0.970758	0.24424	3.97461	7.05e-05	0.0174656	37910965	Sobic.010G136600.3	Sobic.010G136600.3.p											NA						6.8437	7.74208	4.83834	8.48623	12.9402	11.1621	5.47391	5.60757	6.76892	12.7907	12.2022	8.46048
Sobic.010G141600	28.7016	28.1377	5.28124	2.16035	531.311	-1.21576	0.291832	-4.16595	3.1e-05	0.0111375	37910826	Sobic.010G141600.1	Sobic.010G141600.1.p	PF00389,PF02826	PTHR10996,PTHR10996:SF171	KOG0069	1.2.1.2	K00122	GO:0055114,GO:0051287,GO:0016616,GO:0008152	AT5G14780.1	FDH	formate dehydrogenase	LOC_Os06g29180.1	NA	erythronate-4-phosphate dehydrogenase domain containing protein, expressed					22.0295	31.0762	32.9992	22.2168	30.2942	31.902	5.60839	4.32459	5.91074	1.65806	3.08908	1.73392
Sobic.010G186900	0.469499	0.206266	1.89428	8.14982	22.5322	2.13759	0.553031	3.86522	0.000110989	0.0235318	37909006	Sobic.010G186900.2	Sobic.010G186900.2.p											NA						0.814052	0.594446	0	0.244483	0.374316	0	1.6504	1.98575	2.04669	8.33053	10.9165	5.20244
Sobic.010G187000	21.5678	17.1191	2.89798	7.49163	71.7692	1.43854	0.400507	3.59179	0.000328415	0.0402309	37909946	Sobic.010G187000.1	Sobic.010G187000.1.p											NA						25.7479	17.6082	21.3472	18.05	14.5399	18.7674	4.24798	1.95578	2.49017	5.30159	9.88265	7.29066
Sobic.010G190900	0.852718	0.377812	0.840771	0.0819957	16.7955	-3.29271	0.723089	-4.55367	5.27e-06	0.00390372	37911057	Sobic.010G190900.1	Sobic.010G190900.1.p	PF14432,PF13041,PF01535	PTHR24015,PTHR24015:SF76					AT3G13770.1		Pentatricopeptide repeat (PPR) superfamily protein	LOC_Os06g41040.1	NA	pentatricopeptide, putative, expressed					0.880708	0.789958	0.887487	0.094012	0.50132	0.538105	0.875486	0.988872	0.657955	0.092248	0.092682	0.061057
Sobic.010G221400	16.5768	29.8613	15.4328	28.6379	390.52	0.925108	0.26546	3.48492	0.000492284	0.0495656	37908772	Sobic.010G221400.1	Sobic.010G221400.1.p	PF00808	PTHR10252,PTHR10252:SF37	KOG1657		K08066		AT1G56170.1	ATHAP5B,HAP5B,NF-YC2	nuclear factor Y, subunit C2	LOC_Os06g45640.1	NA	core histone H2A/H2B/H3/H4, putative, expressed					17.2115	17.319	15.2001	29.0902	33.3812	27.1125	16.8569	16.0751	13.3663	34.804	34.5202	16.5894
Sobic.010G225600	1.61054	2.77941	0.602061	1.60027	51.8161	1.54482	0.373616	4.13479	3.55e-05	0.0116925	37911277	Sobic.010G225600.1	Sobic.010G225600.1.p											NA						1.68083	1.15826	1.99254	2.55537	2.50753	3.27533	0.834333	0.427071	0.544779	1.58412	1.66244	1.55426
Sobic.010G233100	30.9935	10.5429	33.6939	9.73228	85.5338	-1.63547	0.359278	-4.5521	5.31e-06	0.00390372	37908947	Sobic.010G233100.1	Sobic.010G233100.1.p											NA						34.1779	23.3126	35.49	9.84429	10.3584	11.4262	41.9623	29.0942	30.0252	9.47259	7.30375	12.4205
Sobic.010G241300	88.5849	70.6349	113.714	57.2123	1001.44	-0.910408	0.209356	-4.34861	1.37e-05	0.00658799	37908903	Sobic.010G241300.1	Sobic.010G241300.1.p	PF13833,PF13499	PTHR10891	KOG0027				AT1G66410.1	ACAM-4,CAM4	calmodulin 4	LOC_Os06g47640.1	NA	OsCML29 - Calmodulin-related calcium sensor protein, expressed					91.6734	90.0939	83.9875	51.7361	84.683	75.4856	110.286	114.497	116.361	59.0534	56.7976	55.7859
Sobic.010G266000	51.0387	35.3111	45.0272	24.616	1402.35	-0.7793	0.190557	-4.08959	4.32e-05	0.0129727	37910862	Sobic.010G266000.1	Sobic.010G266000.1.p	PF10999	PTHR36347,PTHR36347:SF1					AT2G17972.1			LOC_Os06g50130.1	NA	expressed protein					52.4862	47.8585	52.7714	28.9438	38.2296	38.7598	37.2946	43.8897	53.8974	23.2887	25.6524	24.907
