# Supplementary material for: Salt stress-induced remodeling of sugar transport: a role for promoter alleles of SWEET13
Source: Sci Rep. 2025 Mar 4;15:7580. doi: 10.1038/s41598-025-90432-2 (PMC11880500; doi:10.1038/s41598-025-90432-2)
Supplement: Supplementary file 18 — Supplementary Material 18. [file 41598_2025_90432_MOESM18_ESM.xlsx]

## Sheet: resDSt_vs_DSc_Anno_TPM_ALL_Sig
	Drought_Sensetive_control	Drought_Sensetive_treatment	Drought_Tolerant_control	Drought_Tolerant_treatment
GENEID	DS_c_TPM	DS_t_TPM	DT_c_TPM	DT_t_TPM	baseMean	log2FoldChange	lfcSE	stat	pvalue	padj	X.pacId	transcriptName	peptideName	Pfam	Panther	KOG	ec	KO	GO	Best.hit.arabi.name	arabi.symbol	arabi.defline	Best.hit.rice.name	rice.symbol	rice.defline	DS_c_1	DS_c_2	DS_c_3	DS_t_1	DS_t_2	DS_t_3	DT_c_1	DT_c_2	DT_c_3	DT_t_1	DT_t_2	DT_t_3
Sobic.001G001400	3.28894	11.4751	8.66717	9.7802	563.146	1.75611	0.472017	3.72043	0.000198882	0.00419329	37945043	Sobic.001G001400.2	Sobic.001G001400.2.p		PTHR31008,PTHR31008:SF0					AT5G43310.2		COP1-interacting protein-related	LOC_Os03g64320.1	NA	expressed protein	5.1788	2.70287	1.98515	14.8087	11.8049	7.81181	7.63801	4.93241	13.4311	11.9844	12.4692	4.887
Sobic.001G007100	7.19126	13.3928	9.19839	10.1937	395.84	0.818903	0.301371	2.71725	0.00658261	0.0453287	37939924	Sobic.001G007100.1	Sobic.001G007100.1.p		PTHR21717,PTHR21717:SF28					AT5G03780.1	TRFL10	TRF-like 10	LOC_Os11g06190.1	NA	expressed protein	8.53238	6.84458	6.19682	14.0522	13.3187	12.8077	10.6752	6.73055	10.1895	12.9153	12.135	5.53068
Sobic.001G007800	24.6891	8.739	23.5591	8.24521	446.677	-1.66557	0.414474	-4.01851	5.86e-05	0.00184794	37944156	Sobic.001G007800.1	Sobic.001G007800.1.p	PF00400,PF04158	PTHR22851,PTHR22851:SF0			K11806	GO:0005515	AT4G28450.1		nucleotide binding;protein binding	LOC_Os01g13730.1	NA	WD domain, G-beta repeat domain containing protein, expressed	25.7115	25.3927	22.9631	3.18661	9.0473	13.9831	20.2105	28.3131	22.1537	6.39394	9.9008	8.44089
Sobic.001G007900	12.114	5.30752	10.5977	8.08884	179.332	-1.31713	0.36407	-3.61781	0.000297111	0.00557008	37938331	Sobic.001G007900.1	Sobic.001G007900.1.p	PF13862	PTHR13261			K15262		AT2G44510.1		CDK inhibitor P21 binding protein	LOC_Os03g63690.1	NA	BCCIP, putative, expressed	14.6398	12.3983	9.30383	3.34169	5.30345	7.27741	8.94476	10.9467	11.9017	5.46964	8.32171	10.4752
Sobic.001G008300	1.34652	0.410717	1.23172	0.275601	20.8969	-1.82034	0.539825	-3.37209	0.000745999	0.0104021	37942678	Sobic.001G008300.1	Sobic.001G008300.1.p		PTHR21596:SF8,PTHR21596					AT3G45900.1		Ribonuclease P protein subunit P38-related	LOC_Os03g63660.1	NA	expressed protein	1.20713	1.5137	1.31872	0.155792	0.529478	0.546881	1.42039	0.998644	1.27613	0.303447	0.154096	0.369261
Sobic.001G008500	24.5398	12.7437	21.9015	16.9718	671.645	-1.09825	0.323378	-3.39617	0.000683367	0.00980411	37941929	Sobic.001G008500.1	Sobic.001G008500.1.p	PF07521,PF00753,PF10996,PF11718	PTHR11203,PTHR11203:SF11			K14403		AT1G61010.1	CPSF73-I	cleavage and polyadenylation specificity factor 73-I	LOC_Os03g63590.1	NA	metallo-beta-lactamase, putative, expressed	23.3885	24.5883	25.6426	6.57532	11.8925	19.7634	21.282	21.6796	22.743	16.9664	16.5315	17.4176
Sobic.001G009300	21.8643	38.3782	22.432	46.4038	624.926	0.6613	0.242857	2.723	0.00646917	0.0448358	37944708	Sobic.001G009300.1	Sobic.001G009300.1.p	PF04511	PTHR11009	KOG0858		K13989		AT4G04860.1	DER2.2	DERLIN-2.2	LOC_Os03g63520.1	NA	Der1-like family domain containing protein, expressed	20.8654	20.8414	23.8861	27.7355	35.4875	51.9117	19.3721	24.2379	23.6859	53.0089	55.02	31.1823
Sobic.001G009600	21.6792	38.8442	29.0579	33.944	1121.31	0.7507	0.184551	4.06771	4.75e-05	0.00159371	37940097	Sobic.001G009600.1	Sobic.001G009600.1.p	PF03969	PTHR12169,PTHR12169:SF5	KOG2383			GO:0005524	AT2G25530.1		AFG1-like ATPase family protein	LOC_Os03g63500.1	NA	ATPase, AFG1 family domain containing protein, expressed	26.4683	22.137	16.4325	36.696	39.8095	40.027	30.934	26.2425	29.9972	33.8212	39.3819	28.6288
Sobic.001G010600	39.7313	24.8001	35.4221	30.7307	656.286	-0.794658	0.176312	-4.5071	6.57e-06	0.000381048	37943481	Sobic.001G010600.1	Sobic.001G010600.1.p	PF14580	PTHR10552	KOG1644		K11092		AT1G09760.1	U2A\'	U2 small nuclear ribonucleoprotein A	LOC_Os02g13990.1	NA	U2 small nuclear ribonucleoprotein A, putative, expressed	44.1974	41.4316	33.5648	22.4694	22.1465	29.7845	33.4827	37.225	35.5585	31.5883	32.5634	28.0404
Sobic.001G010800	119.496	78.4114	73.4297	81.134	1265.92	-0.715422	0.242246	-2.95329	0.00314408	0.0277818	37940188	Sobic.001G010800.1	Sobic.001G010800.1.p	PF01588	PTHR11586,PTHR11586:SF18	KOG2241	6.1.1.1		GO:0000049	AT3G59980.1		Nucleic acid-binding, OB-fold-like protein	LOC_Os04g23820.1	NA	methionyl-tRNA synthetase, putative, expressed	110.688	130.506	117.295	79.916	67.4988	87.8194	68.6469	79.1741	72.4682	71.674	78.6381	93.09
Sobic.001G011000	80.4465	28.3254	84.5665	42.1034	1577.4	-1.6352	0.338445	-4.83151	1.35e-06	0.000126486	37941419	Sobic.001G011000.1	Sobic.001G011000.1.p	PF03144,PF03143,PF00009	PTHR23115,PTHR23115:SF155		3.6.5.3	K02358	GO:0005525	AT4G02930.1		GTP binding Elongation factor Tu family protein	LOC_Os03g63410.1	NA	elongation factor Tu, putative, expressed	90.9591	79.4466	70.9337	14.2593	28.3927	42.3243	89.2659	88.1592	76.2744	35.9294	43.4538	46.9269
Sobic.001G011200	230.613	95.9795	245.357	131.204	2624.83	-1.40401	0.401823	-3.49411	0.000475645	0.00770936	37939247	Sobic.001G011200.1	Sobic.001G011200.1.p	PF01849	PTHR10351,PTHR10351:SF47	KOG2240		K01527		AT1G17880.1	ATBTF3,BTF3	basic transcription factor 3	LOC_Os03g63400.1	NA	transcription factor BTF3, putative, expressed	242.347	219.953	229.539	71.6699	92.7235	123.545	180.941	273.966	281.163	87.2825	102.391	203.938
Sobic.001G011700	112.375	9.34912	86.7285	34.8573	1876.6	-3.76285	0.844005	-4.45833	8.26e-06	0.000449948	37938698	Sobic.001G011700.1	Sobic.001G011700.1.p	PF00696	PTHR21499,PTHR21499:SF34		2.7.2.4	K00928		AT5G13280.1	AK,AK-LYS1,AK1	aspartate kinase 1	LOC_Os03g63330.1	NA	aspartokinase, chloroplast precursor, putative, expressed	81.3371	156.697	99.0916	2.63946	8.59571	16.8122	72.7645	72.816	114.605	4.78627	17.2698	82.5159
Sobic.001G012200	199.104	43.176	281.923	66.2234	4045.31	-2.26973	0.646487	-3.51087	0.000446644	0.00739127	37942009	Sobic.001G012200.1	Sobic.001G012200.1.p	PF00067	PTHR24298,PTHR24298:SF144		1.14.13.68	K13029	GO:0055114,GO:0020037,GO:0016705,GO:0005506	AT1G13110.1	CYP71B7	cytochrome P450, family 71 subfamily B, polypeptide 7	LOC_Os12g32850.1	NA	cytochrome P450, putative, expressed	314.201	189.919	93.1917	53.7184	25.0968	50.7127	96.9704	362.929	385.868	26.3195	58.932	113.419
Sobic.001G012300	82.601	15.4279	219.571	18.2656	2740.09	-2.47571	0.821229	-3.01465	0.0025728	0.0243297	37937577	Sobic.001G012300.1	Sobic.001G012300.1.p	PF00067	PTHR24298,PTHR24298:SF1	KOG0156	1.14.13.41	K13027	GO:0055114,GO:0020037,GO:0016705,GO:0005506	AT4G39950.1	CYP79B2	cytochrome P450, family 79, subfamily B, polypeptide 2	LOC_Os03g37290.1	NA	cytochrome P450, putative, expressed	125.083	97.5013	25.2191	28.8435	5.03127	12.409	32.4894	244.576	381.647	10.4898	16.8796	27.4274
Sobic.001G012400	201.501	32.9871	335.76	89.1397	3431.57	-2.62855	0.56796	-4.62806	3.69e-06	0.000258685	37938940	Sobic.001G012400.1	Sobic.001G012400.1.p	PF00201	PTHR11926,PTHR11926:SF269	KOG1192	2.4.1.85	K13030	GO:0016758,GO:0008152	AT1G22380.1	AtUGT85A3,UGT85A3	UDP-glucosyl transferase 85A3	LOC_Os02g51910.1	NA	cytokinin-O-glucosyltransferase 2, putative, expressed	275.998	192.642	135.862	42.4704	32.1023	24.3888	123.945	472.231	411.105	47.4056	67.4675	152.546
Sobic.001G013500	68.4708	36.7412	63.8122	56.8069	617.123	-1.02825	0.339008	-3.03311	0.00242046	0.0233504	37944972	Sobic.001G013500.1	Sobic.001G013500.1.p	PF03870	PTHR10917	KOG3400		K03016	GO:0006351	AT3G59600.1	NRPB8B,NRPD8B,NRPE8B	RNA polymerase Rpb8	LOC_Os06g48230.1	NA	DNA-directed RNA polymerases I, II, and III subunit RPABC3, putative, expressed	68.4583	61.8604	75.0937	29.9825	29.2528	50.9884	54.9833	76.4399	60.0134	48.2585	48.065	74.0971
Sobic.001G013800	25.2787	4.85534	15.3711	6.4324	375.423	-2.50907	0.350171	-7.16527	7.76e-13	2.91e-09	37940885	Sobic.001G013800.1	Sobic.001G013800.1.p	PF14008,PF16656,PF00149	PTHR22953,PTHR22953:SF15	KOG1378	3.1.3.8		GO:0016787	AT3G07130.1	ATPAP15,PAP15	purple acid phosphatase 15	LOC_Os03g63074.1	NA	Ser/Thr protein phosphatase family protein, expressed	26.1139	20.9871	28.7351	3.54992	4.29229	6.72381	13.9156	18.5412	13.6565	3.7373	9.28666	6.27325
Sobic.001G014300	5.22813	12.0135	3.27785	6.26913	312.804	1.12166	0.350989	3.19571	0.00139489	0.0159943	37941525	Sobic.001G014300.13	Sobic.001G014300.13.p	PF03478,PF00646	PTHR11102,PTHR11102:SF99				GO:0005515	AT4G22660.1		F-box family protein with a domain of unknown function (DUF295)	LOC_Os03g40370.1	NA	OsFBDUF15 - F-box and DUF domain containing protein, expressed	6.79692	4.85881	4.02867	14.0026	13.431	8.60692	3.41103	2.36161	4.06091	7.20204	8.15154	3.4538
Sobic.001G014900	14.4347	31.4848	11.6201	16.2784	697.669	1.0632	0.303548	3.50257	0.000460786	0.0075585	37941065	Sobic.001G014900.1	Sobic.001G014900.1.p	PF00501	PTHR24096,PTHR24096:SF199	KOG1256	6.2.1.20	K01897	GO:0008152,GO:0003824	AT3G23790.1	AAE16	AMP-dependent synthetase and ligase family protein	LOC_Os03g62850.1	NA	AMP-binding enzyme, putative, expressed	18.877	12.7	11.727	33.5223	35.0814	25.8506	10.361	9.23958	15.2597	20.1329	19.4574	9.24487
Sobic.001G016100	3.6137	1.60986	8.43665	7.70141	177.284	-1.29953	0.459291	-2.82944	0.00466301	0.0357865	37940467	Sobic.001G016100.1	Sobic.001G016100.1.p	PF01535,PF13041	PTHR24015,PTHR24015:SF915					AT2G27610.1		Tetratricopeptide repeat (TPR)-like superfamily protein	LOC_Os03g62690.2	NA	pentatricopeptide, putative, expressed	2.88017	3.79091	4.17002	1.26626	1.24897	2.31434	10.3174	7.26607	7.72643	6.68651	5.16443	11.2533
Sobic.001G016400	251.564	98.7934	229.534	159.841	2909.39	-1.48503	0.354854	-4.18491	2.85e-05	0.00110465	37941615	Sobic.001G016400.1	Sobic.001G016400.1.p	PF00237	PTHR11593	KOG3353		K02880	GO:0006412,GO:0005840,GO:0003735,GO:0015934	AT1G27400.1		Ribosomal protein L22p/L17e family protein	LOC_Os09g08430.1	NA	ribosomal protein L22, putative, expressed	262.944	228.933	262.815	82.8222	85.8294	127.729	253.433	250.363	184.806	135.826	123.289	220.408
Sobic.001G016500	260.301	97.615	257.44	196.284	3053.35	-1.55877	0.398163	-3.9149	9.04e-05	0.00247221	37944247	Sobic.001G016500.1	Sobic.001G016500.1.p	PF00237	PTHR11593	KOG3353		K02880	GO:0006412,GO:0005840,GO:0003735,GO:0015934	AT1G27400.1		Ribosomal protein L22p/L17e family protein	LOC_Os09g08430.1	NA	ribosomal protein L22, putative, expressed	268.958	268.794	243.151	78.9043	89.5976	124.343	263.627	289.752	218.943	154.64	132.285	301.927
Sobic.001G017200	47.874	73.8551	51.2517	59.1322	1196.55	0.496245	0.170171	2.91615	0.00354385	0.0301391	37940123	Sobic.001G017200.1	Sobic.001G017200.1.p	PF03839	PTHR12443:SF9,PTHR12443	KOG2927		K12275	GO:0008565,GO:0015031,GO:0016021	AT3G20920.1		translocation protein-related	LOC_Os02g23890.1	NA	protein transporter, putative, expressed	44.7006	51.8932	47.0281	61.9044	74.4763	85.1847	49.0742	53.3164	51.3645	60.82	73.3033	43.2734
Sobic.001G017400	0.746881	2.49019	2.0072	2.88178	33.9558	1.67302	0.584286	2.86335	0.00419188	0.0335008	37945248	Sobic.001G017400.1	Sobic.001G017400.1.p	PF00025	PTHR24073,PTHR24073:SF564	KOG0087		K07904	GO:0005525	AT1G09630.1	ATRAB-A2A,ATRAB11C,ATRABA2A,RAB-A2A,RAB11c	RAB GTPase 11C	LOC_Os03g62600.1	NA	ras-related protein, putative, expressed	1.155	0.599153	0.486491	1.88683	2.38758	3.19617	2.25266	1.26436	2.50457	3.21983	4.61191	0.813603
Sobic.001G017700	16.2833	11.4689	17.8855	13.2877	458.6	-0.625693	0.207458	-3.01599	0.0025614	0.0242831	37937483	Sobic.001G017700.1	Sobic.001G017700.1.p	PF01866	PTHR10762,PTHR10762:SF2	KOG2648		K17866	GO:0017183	AT3G59630.1		diphthamide synthesis DPH2 family protein	LOC_Os11g16430.1	NA	diphthamide biosynthesis protein, putative, expressed	14.7868	16.7347	17.3285	9.27366	12.6351	12.4978	16.9298	18.2558	18.4709	12.6964	13.2071	13.9595
Sobic.001G018800	1220.43	649.792	1339.43	905.024	2969.63	-1.06884	0.358406	-2.9822	0.00286183	0.0261256	37937686	Sobic.001G018800.1	Sobic.001G018800.1.p	PF00935	PTHR10369,PTHR10369:SF3	KOG3464		K02929	GO:0006412,GO:0005840,GO:0005622,GO:0003735	AT3G23390.1		Zinc-binding ribosomal protein family protein	LOC_Os07g33898.1	NA	60S ribosomal protein L44, putative, expressed	1197.34	1243.01	1220.94	435.63	718.721	795.024	1589.48	1394.78	1034.03	758.004	746.137	1210.93
Sobic.001G018900	634.221	236.397	586.5	316.525	7394.07	-1.56332	0.327591	-4.77216	1.82e-06	0.000152427	37944355	Sobic.001G018900.1	Sobic.001G018900.1.p	PF01479,PF00467,PF08071,PF16121,PF00900	PTHR11581,PTHR11581:SF10	KOG0378		K02987	GO:0003723,GO:0006412,GO:0005840,GO:0005622,GO:0003735	AT5G58420.1		Ribosomal protein S4 (RPS4A) family protein	LOC_Os02g01560.1	NA	40S ribosomal protein S4, putative, expressed	788.031	551.98	562.652	185.121	213.192	310.877	601.94	611.057	546.504	269.79	261.021	418.764
Sobic.001G021300	107.986	44.9513	114.701	55.6253	3858.24	-1.37789	0.294455	-4.67944	2.88e-06	0.000217161	37941713	Sobic.001G021300.1	Sobic.001G021300.1.p	PF14492,PF03144,PF00679,PF03764,PF00009	PTHR23115,PTHR23115:SF131		3.6.5.3	K03234	GO:0005525	AT1G56070.1	LOS1	Ribosomal protein S5/Elongation factor G/III/V family protein	LOC_Os04g02820.1	NA	elongation factor, putative, expressed	123.575	94.0488	106.334	39.8919	46.8687	48.0932	85.423	126.447	132.231	45.5687	49.5462	71.7608
Sobic.001G021400	74.3807	29.4148	73.0155	38.4628	2605	-1.45381	0.377035	-3.85589	0.000115307	0.0029043	37941263	Sobic.001G021400.1	Sobic.001G021400.1.p	PF14492,PF03144,PF00679,PF03764,PF00009	PTHR23115,PTHR23115:SF131		3.6.5.3	K03234	GO:0005525	AT1G56070.1	LOS1	Ribosomal protein S5/Elongation factor G/III/V family protein	LOC_Os04g02820.1	NA	elongation factor, putative, expressed	88.5567	62.696	71.8893	25.003	28.5962	34.6451	45.3155	85.8319	87.8993	32.2464	28.4887	54.6531
Sobic.001G022300	41.981	26.2271	45.4537	26.7524	334.587	-0.808474	0.252141	-3.20644	0.00134391	0.0155764	37942113	Sobic.001G022300.1	Sobic.001G022300.1.p	PF09809	PTHR21338			K17422		AT5G40080.1		Mitochondrial ribosomal protein L27	LOC_Os02g40490.1	NA	expressed protein	38.3607	38.7916	48.7907	18.3521	24.8781	35.4511	48.8928	43.0289	44.4394	27.9923	28.9894	23.2754
Sobic.001G022500	72.7476	16.5466	39.0059	21.0355	1059.28	-2.2763	0.574827	-3.95998	7.5e-05	0.00217029	37940657	Sobic.001G022500.1	Sobic.001G022500.1.p	PF01336,PF00152	PTHR22594,PTHR22594:SF20		6.1.1.6	K04567	GO:0003676,GO:0006418,GO:0005524,GO:0004812,GO:0000166	AT3G13490.1	ATKRS-2,OVA5	Lysyl-tRNA synthetase, class II	LOC_Os02g41470.3	NA	tRNA synthetases class II domain containing protein, expressed	59.7608	80.2626	78.2195	11.5413	13.0205	25.0779	29.8302	56.6558	30.5318	11.0225	12.0817	40.0023
Sobic.001G022600	73.1198	42.0614	84.1176	56.0132	1814.46	-0.963165	0.326911	-2.94626	0.00321638	0.0282597	37943906	Sobic.001G022600.1	Sobic.001G022600.1.p	PF00098,PF00076	PTHR24012	KOG0107		K12885	GO:0008270,GO:0003676	AT3G26420.1	ATRZ-1A	RNA-binding (RRM/RBD/RNP motifs) family protein with retrovirus zinc finger-like domain	LOC_Os03g61990.2	NA	glycine-rich RNA-binding protein 7, putative, expressed	55.6113	72.7689	90.9791	25.4883	37.4565	63.2396	70.2716	101.277	80.8041	53.481	65.261	49.2975
Sobic.001G023200	13.8861	34.9479	16.18	26.2956	513.759	1.21518	0.418818	2.90146	0.00371427	0.0311326	37943615	Sobic.001G023200.1	Sobic.001G023200.1.p	PF00766,PF01012	PTHR10909,PTHR10909:SF299	KOG3954	1.3.1.95	K03522		AT1G50940.1	ETFALPHA	electron transfer flavoprotein alpha	LOC_Os03g61920.1	NA	electron transfer flavoprotein subunit alpha, mitochondrial precursor, putative, expressed	21.0161	10.4499	10.1923	24.2591	32.832	47.7524	17.1216	15.274	16.1444	36.1207	32.4892	10.277
Sobic.001G024000	55.5153	26.9686	54.6775	24.6395	1451.12	-1.20218	0.344788	-3.48672	0.000488981	0.00784637	37940661	Sobic.001G024000.1	Sobic.001G024000.1.p	PF08144	PTHR13389	KOG2050		K14844	GO:0003723	AT3G16810.1	APUM24,PUM24	pumilio 24	LOC_Os03g61560.1	NA	expressed protein	48.8887	59.6333	58.0238	12.8449	25.7775	42.2836	50.4859	60.6087	52.9381	22.8988	27.0419	23.9778
Sobic.001G026000	19.335	39.9448	29.12	43.9032	1032.44	0.944406	0.319843	2.95272	0.00314987	0.0278111	37945054	Sobic.001G026000.1	Sobic.001G026000.1.p	PF00288,PF08544,PF10509	PTHR10457,PTHR10457:SF7	KOG0631	2.7.1.6	K18674	GO:0005524	AT3G06580.1	GAL1,GALK	Mevalonate/galactokinase family protein	LOC_Os03g61710.1	NA	GHMP kinases ATP-binding protein, putative, expressed	18.4938	17.8692	21.6419	41.2884	48.6727	29.8732	33.6318	24.8163	28.912	57.4952	48.9363	25.2783
Sobic.001G026400	4.48328	2.38745	4.53744	2.26031	100.878	-1.02901	0.294245	-3.49714	0.000470281	0.00764445	37939250	Sobic.001G026400.1	Sobic.001G026400.1.p	PF05253,PF11722,PF05206	PTHR12998,PTHR12998:SF0	KOG2811	2.1.1.225	K15446	GO:0008168,GO:0008033	AT4G01880.1		methyltransferases	LOC_Os03g61750.1	NA	expressed protein	5.16242	4.02221	4.2652	1.60274	2.55785	3.00176	3.63341	5.04347	4.93542	1.96848	3.39132	1.42112
Sobic.001G026800	3.24242	5.3787	5.93987	5.11235	151.963	0.608487	0.226616	2.68511	0.0072507	0.0483207	37944527	Sobic.001G026800.1	Sobic.001G026800.1.p	PF12708	PTHR31339,PTHR31339:SF19					AT3G62110.1		Pectin lyase-like superfamily protein	LOC_Os03g61800.2	NA	polygalacturonase, putative, expressed	2.75909	3.43714	3.53102	4.89517	4.95958	6.28134	5.25701	5.44886	7.11374	4.80894	5.77565	4.75248
Sobic.001G027200	9.5229	0.388457	1.50134	0.673256	19.1437	-4.79984	1.01326	-4.73702	2.17e-06	0.000171305	37938657	Sobic.001G027200.1	Sobic.001G027200.1.p											NA		6.68121	8.81986	13.0676	0	0.341805	0.823565	0.457174	2.06604	1.9808	0.78238	0	1.23739
Sobic.001G027300	17.93	1.03697	14.6642	11.8572	137.158	-4.26351	1.02054	-4.17772	2.94e-05	0.00113232	37942881	Sobic.001G027300.1	Sobic.001G027300.1.p	PF13419	PTHR12725,PTHR12725:SF49	KOG3109	3.1.3.74			AT3G62040.1		Haloacid dehalogenase-like hydrolase (HAD) superfamily protein	LOC_Os03g61829.1	NA	haloacid dehalogenase-like hydrolase family protein, putative, expressed	9.42062	18.7656	25.6038	0.875312	0.469963	1.76564	9.52579	28.4267	6.0401	2.89651	1.54445	31.1305
Sobic.001G029200	124.873	250.513	170.648	184.283	5220.41	0.873924	0.326526	2.67643	0.00744106	0.0492503	37940228	Sobic.001G029200.1	Sobic.001G029200.1.p	PF04185	PTHR31956,PTHR31956:SF9			K01114	GO:0016788	AT1G07230.1	NPC1	non-specific phospholipase C1	LOC_Os03g61130.1	NA	phosphoesterase family protein, putative, expressed	96.3516	98.1631	180.105	221.198	259.771	270.569	124.663	198.803	188.479	233.562	194.986	124.302
Sobic.001G030000	35.9574	58.4289	42.7176	52.704	2002.16	0.596863	0.191187	3.12187	0.00179703	0.0190518	37943932	Sobic.001G030000.1	Sobic.001G030000.1.p	PF01839	PTHR21419,PTHR21419:SF23		3.2.1.162			AT3G09090.1	DEX1	defective in exine formation protein (DEX1)	LOC_Os03g61050.1	NA	FG-GAP repeat-containing protein, putative, expressed	35.6848	37.6414	34.5461	60.9183	56.1769	58.1916	45.3742	35.783	46.9956	59.0306	60.428	38.6534
Sobic.001G030900	0.431615	0.0139073	0.545423	0.159638	7.16363	-4.9786	1.53517	-3.24302	0.00118269	0.0142433	37942750	Sobic.001G030900.2	Sobic.001G030900.2.p	PF00201	PTHR11926,PTHR11926:SF244		2.4.1.202		GO:0016758,GO:0008152	AT3G55700.1		UDP-Glycosyltransferase superfamily protein	LOC_Os03g60960.1	NA	cytokinin-N-glucosyltransferase 1, putative, expressed	0.042543	0.440614	0.811688	0	0	0.041722	0.503702	0.658949	0.473619	0.081193	0.127023	0.270697
Sobic.001G032200	12.5239	6.94018	9.57617	8.96036	277.858	-0.943613	0.340178	-2.77388	0.00553922	0.0402376	37944179	Sobic.001G032200.1	Sobic.001G032200.1.p	PF07690	PTHR23500,PTHR23500:SF159	KOG0254			GO:0055085,GO:0016021	AT5G59250.1		Major facilitator superfamily protein	LOC_Os03g60820.1	NA	transporter, major facilitator superfamily domain containing protein, expressed	11.9017	12.4628	13.2073	7.32756	8.29975	5.19323	5.81305	12.4486	10.4669	7.31024	10.0333	9.53757
Sobic.001G034500	22.1826	66.1518	29.5798	46.4881	1313.94	1.48553	0.457835	3.24469	0.00117581	0.014191	37942614	Sobic.001G034500.1	Sobic.001G034500.1.p	PF00650	PTHR10174,PTHR10174:SF100	KOG1471				AT3G46450.1		SEC14 cytosolic factor family protein / phosphoglyceride transfer family protein	LOC_Os03g60610.1	NA	SEC14 cytosolic factor family protein, putative, expressed	32.1423	15.8455	18.5599	67.2068	74.9217	56.327	39.4776	20.4662	28.7956	61.4894	62.3047	15.67
Sobic.001G035000	18.2122	2.91484	12.9879	18.8303	113.357	-2.56252	0.930025	-2.75532	0.00586347	0.0418896	37939844	Sobic.001G035000.1	Sobic.001G035000.1.p	PF13912	PTHR26374,PTHR26374:SF169					AT5G59820.1	RHL41,ZAT12	C2H2-type zinc finger family protein	LOC_Os03g60570.1	NA	ZOS3-22 - C2H2 zinc finger protein, expressed	32.1995	15.356	7.08096	5.29852	1.3203	2.1257	2.38959	22.2798	14.2945	20.8005	2.51306	33.1775
Sobic.001G035600	16.5829	7.90462	69.8329	38.4179	562.106	-1.16163	0.381731	-3.04307	0.00234178	0.0228957	37940195	Sobic.001G035600.1	Sobic.001G035600.1.p	PF02431	PTHR28039,PTHR28039:SF8		5.5.1.6	K01859	GO:0016872	AT3G55120.1	A11,CFI,TT5	Chalcone-flavanone isomerase family protein	LOC_Os03g60509.2	NA	expressed protein	21.4319	17.7455	10.5713	7.69262	7.56953	8.4517	31.7142	96.0997	81.6847	30.2636	46.2535	38.7367
Sobic.001G038200	17.0482	50.5756	25.1286	36.0092	924.069	1.5594	0.484637	3.21766	0.00129241	0.0151216	37943309	Sobic.001G038200.1	Sobic.001G038200.1.p	PF14416,PF13839	PTHR32285,PTHR32285:SF21					AT2G40320.1	TBL33	TRICHOME BIREFRINGENCE-LIKE 33	LOC_Os03g60350.1	NA	leaf senescence related protein, putative, expressed	28.6594	11.4516	11.0337	75.6834	48.3067	27.7367	27.4199	17.5525	30.4134	42.4062	46.3231	19.2983
Sobic.001G038500	1.27329	5.28225	3.23186	6.89559	125.36	1.96559	0.673076	2.9203	0.0034969	0.0298773	37939029	Sobic.001G038500.1	Sobic.001G038500.1.p	PF01490	PTHR22950,PTHR22950:SF325	KOG1304		K14209		AT3G11900.1	ANT1	aromatic and neutral transporter 1	LOC_Os03g60260.1	NA	ANT1, putative, expressed	1.47985	1.37488	0.96515	2.66232	6.4337	6.75072	5.33262	2.28359	2.07936	12.5003	6.84136	1.34508
Sobic.001G039300	4.67563	2.09915	7.06451	4.46505	147.772	-1.33483	0.47145	-2.83133	0.00463544	0.0356159	37944752	Sobic.001G039300.1	Sobic.001G039300.1.p	PF01926	PTHR11649,PTHR11649:SF58	KOG2486			GO:0005525	AT5G58370.2		P-loop containing nucleoside triphosphate hydrolases superfamily protein	LOC_Os03g60180.1	NA	GTPase of unknown function domain containing protein, putative, expressed	3.52641	4.10482	6.39566	0.830456	1.68535	3.78165	5.98939	7.78683	7.4173	3.22561	6.2309	3.93863
Sobic.001G039400	634.369	210.078	840.563	473.925	2937.31	-1.73563	0.405382	-4.28147	1.86e-05	0.00079408	37938807	Sobic.001G039400.2	Sobic.001G039400.2.p	PF01283	PTHR12538,PTHR12538:SF1	KOG1768		K02976	GO:0006412,GO:0005840,GO:0005622,GO:0003735	AT2G40510.1		Ribosomal protein S26e family protein	LOC_Os05g39960.1	NA	40S ribosomal protein S26, putative, expressed	637.594	592.459	673.055	184.054	193.745	252.433	917.376	839.535	764.777	374.73	303.635	743.41
Sobic.001G039500	22.9543	53.5163	36.9735	34.7351	1078.11	1.09303	0.283168	3.86001	0.000113382	0.00287247	37941585	Sobic.001G039500.2	Sobic.001G039500.2.p	PF14531	PTHR23257,PTHR23257:SF531	KOG0192	2.7.12.1			AT5G01850.1		Protein kinase superfamily protein	LOC_Os03g60150.1	NA	protein kinase domain containing protein, expressed	24.1276	20.3269	24.4084	38.1547	54.3192	68.0751	26.0515	48.5092	36.3598	35.7303	46.4864	21.9887
Sobic.001G039700	55.6154	95.4514	56.7008	65.9479	1667.39	0.6655	0.164573	4.04379	5.26e-05	0.00172225	37939103	Sobic.001G039700.1	Sobic.001G039700.1.p	PF08711,PF01096,PF07500	PTHR11477	KOG1105		K03145	GO:0006351,GO:0005634,GO:0003677,GO:0008270,GO:0003676	AT2G38560.1	TFIIS	transcript elongation factor IIS	LOC_Os03g60130.2	NA	transcription elongation factor protein, putative, expressed	52.6925	55.3447	58.8089	83.3777	102.14	100.837	55.8062	52.3371	61.9591	70.3367	66.8359	60.6709
Sobic.001G040701	20.2962	4.25233	0.144426	0.0984273	41.7236	-2.38652	0.513392	-4.64854	3.34e-06	0.000241825	37940023	Sobic.001G040701.1	Sobic.001G040701.1.p										LOC_Os08g38289.1	NA	expressed protein	13.2845	32.4891	15.115	4.79615	3.93151	4.02933	0	0.147332	0.285947	0	0.295282	0
Sobic.001G041800	48.2106	10.8994	32.763	19.9505	1269.25	-2.22938	0.698046	-3.19374	0.00140441	0.0160616	37942089	Sobic.001G041800.1	Sobic.001G041800.1.p	PF01078,PF13519	PTHR10338,PTHR10338:SF126		6.6.1.1	K03404	GO:0016851,GO:0015995,GO:0015979	AT1G08520.1	ALB-1V,ALB1,CHLD,PDE166,V157	ALBINA 1	LOC_Os03g59640.1	NA	magnesium-chelatase subunit chlD, chloroplast precursor, putative, expressed	44.934	52.8414	46.8564	14.0812	7.38625	11.2306	22.4504	35.9	39.9385	5.67076	8.44078	45.7399
Sobic.001G041900	3.30828	5.41816	3.13484	3.90684	220.187	0.60777	0.212038	2.86632	0.00415273	0.0332943	37939731	Sobic.001G041900.1	Sobic.001G041900.1.p	PF01734,PF11815	PTHR14226,PTHR14226:SF30		3.1.1.3	K14674	GO:0006629,GO:0004806	AT5G04040.1	SDP1	Patatin-like phospholipase family protein	LOC_Os03g59620.1	NA	phospholipase, patatin family, putative, expressed	3.44003	3.3795	3.10533	5.48098	5.14848	5.62503	2.65477	3.17541	3.57436	3.97216	5.24504	2.50331
Sobic.001G042100	4.05142	10.4065	0	0	40.4666	1.24252	0.443208	2.80347	0.00505554	0.0377479	37937973	Sobic.001G042100.1	Sobic.001G042100.1.p	PF07893	PTHR33085,PTHR33085:SF13								LOC_Os12g01880.1	NA	expressed protein	5.53848	3.7157	2.90008	10.2906	7.95829	12.9704	0	0	0	0	0	0
Sobic.001G042200	57.2078	45.1091	63.6544	54.8803	2152.33	-0.458346	0.160432	-2.85695	0.00427728	0.0338943	37938157	Sobic.001G042200.1	Sobic.001G042200.1.p	PF08355,PF00071,PF08356	PTHR24072,PTHR24072:SF166			K07870	GO:0007264,GO:0005525	AT5G27540.1	emb2473,MIRO1	MIRO-related GTP-ase 1	LOC_Os03g59590.1	NA	ATP/GTP/Ca++ binding protein, putative, expressed	61.95	55.4257	54.2476	36.3616	43.2389	55.727	59.3187	70.5166	61.128	55.8026	60.5417	48.2965
Sobic.001G042800	24.1091	97.629	30.3299	58.622	776.973	1.95642	0.62174	3.14669	0.00165128	0.0180949	37944483	Sobic.001G042800.1	Sobic.001G042800.1.p	PF00293	PTHR12629,PTHR12629:SF8	KOG2839		K07766	GO:0016787	AT3G12600.1	atnudt16,NUDT16	nudix hydrolase homolog 16	LOC_Os03g59580.1	NA	hydrolase, NUDIX family, domain containing protein, expressed	32.8976	24.1433	15.2862	142.998	84.5466	65.3428	57.7339	14.3593	18.8964	101.506	44.1062	30.2534
Sobic.001G044300	0.382415	4.26762	0.437687	5.55068	50.9341	3.50269	1.2324	2.84217	0.00448077	0.0348803	37940689	Sobic.001G044300.10	Sobic.001G044300.10.p	PF00170	PTHR22952,PTHR22952:SF155				GO:0043565,GO:0006355,GO:0003700	AT1G32150.1	AtbZIP68,bZIP68	basic region/leucine zipper transcription factor 68	LOC_Os07g10890.1	NA	transcription factor, putative, expressed	0.996054	0.050388	0.100804	7.53671	3.22771	2.03843	0.841621	0.201516	0.269925	13.958	2.54521	0.148849
Sobic.001G044800	5.24356	31.6282	20.0989	39.7516	1060.76	2.48449	0.822927	3.01909	0.00253535	0.0241401	37941395	Sobic.001G044800.1	Sobic.001G044800.1.p	PF05691	PTHR31268,PTHR31268:SF9		2.4.1.82	K06617		AT3G57520.1	AtSIP2,SIP2	seed imbibition 2	LOC_Os07g10840.1	NA	uncharacterized glycosyltransferase, putative, expressed	5.14695	4.49592	6.08782	24.0623	37.6002	33.2221	9.69107	38.7423	11.8632	71.1266	46.4523	1.67596
Sobic.001G045600	169.618	537.618	233.586	436.318	7267.64	1.61974	0.558699	2.89913	0.00374203	0.0312605	37940453	Sobic.001G045600.1	Sobic.001G045600.1.p	PF03763	PTHR31471,PTHR31471:SF11					AT2G41870.1		Remorin family protein	LOC_Os03g59360.1	NA	remorin, putative, expressed	272.169	132.59	104.095	708.111	603.835	300.907	372.768	105.532	222.46	539.486	554.749	214.719
Sobic.001G045800	0.182598	2.40403	0.160929	0.041058	25.7294	3.56213	0.911913	3.90622	9.38e-05	0.00252892	37944003	Sobic.001G045800.1	Sobic.001G045800.1.p	PF00295	PTHR31375,PTHR31375:SF3		3.2.1.15		GO:0005975,GO:0004650	AT2G41850.1	ADPG2,PGAZAT	polygalacturonase abscission zone A. thaliana	LOC_Os07g10740.1	NA	polygalacturonase, putative, expressed	0.127831	0.076972	0.342992	1.02857	4.83012	1.3534	0.071161	0.102494	0.309131	0	0.025638	0.097536
Sobic.001G046100	229.341	84.7339	233.095	125.703	1846.9	-1.57033	0.371605	-4.22579	2.38e-05	0.000951446	37938827	Sobic.001G046100.1	Sobic.001G046100.1.p	PF00333,PF03719	PTHR13718:SF69,PTHR13718	KOG0877		K02981	GO:0003723,GO:0003735,GO:0005840,GO:0006412	AT3G57490.1		Ribosomal protein S5 family protein	LOC_Os03g59310.1	NA	ribosomal protein, putative, expressed	292.173	225.383	170.467	70.7556	75.9285	107.518	197.862	255.079	246.344	105.337	92.7313	179.039
Sobic.001G046300	211.538	78.6046	232.01	109.917	2724.33	-1.54286	0.336246	-4.58848	4.46e-06	0.000297176	37941048	Sobic.001G046300.1	Sobic.001G046300.1.p	PF03719,PF00333	PTHR13718,PTHR13718:SF69	KOG0877		K02981	GO:0006412,GO:0005840,GO:0003735,GO:0003723	AT3G57490.1		Ribosomal protein S5 family protein	LOC_Os03g59310.1	NA	ribosomal protein, putative, expressed	283.07	160.882	190.663	69.1865	83.2487	83.3784	210.339	268.86	216.832	86.9602	95.2766	147.515
Sobic.001G046400	1.47395	0.132031	0.163829	0.069174	10.598	-3.61213	1.14419	-3.15695	0.00159431	0.0175992	37939569	Sobic.001G046400.1	Sobic.001G046400.1.p	PF04862	PTHR31265,PTHR31265:SF2					AT3G08030.1		Protein of unknown function, DUF642	LOC_Os03g59300.1	NA	expressed protein	1.26928	1.97407	1.1785	0.045933	0.044039	0.306122	0.076493	0	0.414995	0.085109	0	0.122413
Sobic.001G050100	1.41126	0.271354	1.91865	0.964714	16.3204	-2.49954	0.865763	-2.88709	0.0038882	0.0319837	37937704	Sobic.001G050100.1	Sobic.001G050100.1.p	PF07883	PTHR31238,PTHR31238:SF46					AT1G18970.1	GLP4	germin-like protein 4	LOC_Os03g58980.1	NA	Cupin domain containing protein, expressed	0.737431	1.21596	2.28038	0.380825	0.288043	0.145194	1.19649	2.21278	2.34669	0.350635	0.65918	1.88433
Sobic.001G050500	2.34474	7.40771	3.64859	5.79297	166.185	1.58377	0.423486	3.73984	0.000184141	0.00400151	37941391	Sobic.001G050500.1	Sobic.001G050500.1.p	PF01762,PF00337	PTHR11214,PTHR11214:SF101	KOG2287	2.4.1.134		GO:0016020,GO:0008378,GO:0006486,GO:0030246	AT5G62620.1		Galactosyltransferase family protein	LOC_Os03g58920.2	NA	galactosyltransferase family protein, putative, expressed	2.9639	2.20121	1.8691	8.05799	8.41611	5.74902	5.03791	2.72198	3.18588	7.61021	7.31437	2.45433
Sobic.001G051500	102.473	49.7302	124.382	56.8546	2534.3	-1.19596	0.368722	-3.24354	0.00118056	0.0142255	37939245	Sobic.001G051500.1	Sobic.001G051500.1.p	PF13959,PF00271,PF00270	PTHR24031,PTHR24031:SF301		3.6.4.13	K13179	GO:0005524,GO:0003676	AT3G18600.1		P-loop containing nucleoside triphosphate hydrolases superfamily protein	LOC_Os03g58810.1	NA	DEAD-box ATP-dependent RNA helicase, putative, expressed	76.9844	104.744	125.691	27.5049	59.0232	62.6625	126.155	116.989	130.003	42.0085	56.4319	72.1235
Sobic.001G052400	19.6791	13.8619	18.0608	13.4678	842.491	-0.630395	0.191526	-3.29143	0.000996806	0.0126339	37942895	Sobic.001G052400.2	Sobic.001G052400.2.p	PF00076	PTHR24012,PTHR24012:SF411	KOG0127		K14573	GO:0003676	AT2G21440.1		RNA-binding (RRM/RBD/RNP motifs) family protein	LOC_Os03g58720.1	NA	RNA recognition motif containing protein, putative, expressed	19.4424	20.2722	19.3226	11.4089	13.6439	16.5329	14.6214	19.046	20.5149	13.0764	13.7212	13.6057
Sobic.001G054600	3.37864	1.20558	1.86852	3.17307	106.002	-1.59756	0.562129	-2.84198	0.00448347	0.0348812	37937820	Sobic.001G054600.1	Sobic.001G054600.1.p	PF04576	PTHR31448,PTHR31448:SF8					AT1G08800.2		Protein of unknown function, DUF593	LOC_Os03g58490.1	NA	DUF593 domain containing protein, expressed	2.72877	4.2014	3.20575	1.40831	0.921423	1.28699	1.43073	2.26821	1.90661	1.65616	1.9689	5.89416
Sobic.001G054900	357.79	124.772	336.776	234.779	2909.04	-1.65809	0.438023	-3.78541	0.000153458	0.00350135	37942175	Sobic.001G054900.1	Sobic.001G054900.1.p	PF00203	PTHR11880,PTHR11880:SF10	KOG0898		K02958	GO:0006412,GO:0005840,GO:0003735	AT5G09500.1		Ribosomal protein S19 family protein	LOC_Os07g08660.1	NA	40S ribosomal protein S15, putative, expressed	382.961	338.3	352.11	105.158	101.668	167.489	418.798	275.312	316.219	177.334	156.196	370.808
Sobic.001G056100	0.53929	6.33994	0.432606	0.639614	36.1521	3.47525	0.669805	5.18845	2.12e-07	3.64e-05	37941115	Sobic.001G056100.1	Sobic.001G056100.1.p	PF02309	PTHR31734,PTHR31734:SF14			K14484	GO:0006355,GO:0005634	AT1G04240.1	IAA3,SHY2	AUX/IAA transcriptional regulator family protein	LOC_Os07g08460.1	NA	OsIAA24 - Auxin-responsive Aux/IAA gene family member, expressed	1.00219	0.216085	0.39959	7.58003	5.38799	6.05179	0.615248	0.268743	0.413826	0.922326	0.896968	0.099549
Sobic.001G057300	113.943	37.512	100.737	43.5208	1437.66	-1.69615	0.318059	-5.3328	9.67e-08	2.03e-05	37939541	Sobic.001G057300.1	Sobic.001G057300.1.p	PF14374,PF00573	PTHR19431,PTHR19431:SF1	KOG1475		K02930	GO:0006412,GO:0005840,GO:0003735	AT3G09630.1		Ribosomal protein L4/L1 family	LOC_Os07g08330.1	NA	ribosomal protein L4, putative, expressed	168.845	84.9262	88.0575	32.9763	41.9351	37.6246	70.1169	115.092	117.003	44.8009	38.4597	47.3019
Sobic.001G057400	2.79215	8.13229	3.21896	4.4414	111.662	1.42042	0.417101	3.40545	0.00066054	0.00958102	37940298	Sobic.001G057400.1	Sobic.001G057400.1.p	PF03735	PTHR31917,PTHR31917:SF19					AT5G20030.1		Plant Tudor-like RNA-binding protein	LOC_Os03g58190.1	NA	expressed protein	2.94823	1.87616	3.55205	7.46722	9.46262	7.46704	3.69065	2.07469	3.89154	6.46392	4.68904	2.17125
Sobic.001G057500	0.822444	10.2035	1.04379	9.56901	51.3404	3.90769	1.32293	2.95382	0.0031387	0.027756	37943982	Sobic.001G057500.1	Sobic.001G057500.1.p										LOC_Os03g58180.1	NA	basic proline-rich protein precursor, putative, expressed	2.17953	0	0.287804	16.9342	10.8168	2.8594	2.45122	0.209451	0.470695	20.3152	8.10672	0.285086
Sobic.001G057600	3.50193	99.7948	9.99446	102.582	887.703	4.7777	1.0358	4.61257	3.98e-06	0.000273741	37941688	Sobic.001G057600.1	Sobic.001G057600.1.p	PF13537	PTHR11772,PTHR11772:SF20					AT3G22850.1		Aluminium induced protein with YGL and LRDR motifs	LOC_Os03g58170.1	NA	stem-specific protein TSJT1, putative, expressed	7.41251	1.22396	1.86933	74.6491	140.468	84.2674	21.653	1.92949	6.40087	169.111	135.717	2.91921
Sobic.001G057700	32.8512	108.502	31.6653	71.289	2377.54	1.67992	0.588215	2.85596	0.00429075	0.0339891	37940042	Sobic.001G057700.1	Sobic.001G057700.1.p	PF03310,PF00447	PTHR10015,PTHR10015:SF198	KOG0627		K09419	GO:0003677,GO:0043565,GO:0006355,GO:0005634,GO:0003700	AT3G22830.1	AT-HSFA6B,HSFA6B	heat shock transcription factor A6B	LOC_Os03g58160.1	NA	heat stress transcription factor, putative, expressed	53.0185	24.4504	21.0845	167.632	108.622	49.2527	43.7174	13.8562	37.4225	99.802	80.4977	33.5673
Sobic.001G058900	523.906	176.504	494.983	271.371	3686.93	-1.71939	0.352997	-4.87083	1.11e-06	0.000111638	37944956	Sobic.001G058900.1	Sobic.001G058900.1.p	PF00416	PTHR10871	KOG3311		K02964	GO:0006412,GO:0005840,GO:0005622,GO:0003735,GO:0003723	AT1G34030.1		Ribosomal protein S13/S18 family	LOC_Os03g58050.1	NA	ribosomal protein S13p/S18e, putative, expressed	596.926	468.889	505.901	133.466	181.322	214.724	476.733	531.903	476.313	218.288	206.191	389.633
Sobic.001G059700	0.619229	5.09786	0.68564	0.834229	23.966	3.01462	0.863283	3.49205	0.000479333	0.00775492	37940314	Sobic.001G059700.1	Sobic.001G059700.1.p	PF14368	PTHR33044,PTHR33044:SF14					AT3G22600.1		Bifunctional inhibitor/lipid-transfer protein/seed storage 2S albumin superfamily protein	LOC_Os03g57970.2	NA	LTPL73 - Protease inhibitor/seed storage/LTP family protein precursor, expressed	1.28884	0.296209	0.272638	1.80613	11.0054	2.4821	0.9781	0.226135	0.852685	0.779029	1.24113	0.482532
Sobic.001G060300	25.9091	12.7555	23.8759	15.5744	410.659	-1.1053	0.289104	-3.82319	0.000131737	0.00315191	37942836	Sobic.001G060300.1	Sobic.001G060300.1.p							AT1G53645.1		hydroxyproline-rich glycoprotein family protein	LOC_Os06g45390.1	NA	expressed protein	29.4532	25.0331	23.2411	7.93898	12.7041	17.6236	20.4969	22.7667	28.3641	13.1025	16.432	17.1887
Sobic.001G063000	2.21683	0.131501	0.794298	0.137457	19.6647	-4.07807	1.25924	-3.23853	0.00120149	0.0144082	37945024	Sobic.001G063000.1	Sobic.001G063000.1.p	PF12695	PTHR23024,PTHR23024:SF230	KOG1515	3.1.1.1			AT5G06570.2		alpha/beta-Hydrolases superfamily protein	LOC_Os03g57640.1	NA	gibberellin receptor GID1L2, putative, expressed	5.21275	0.783312	0.654443	0.040426	0.079174	0.274903	0.035018	2.15988	0.187996	0.113946	0.078458	0.219966
Sobic.001G066500	14.5726	4.95128	33.8651	22.3179	3701.83	-1.60306	0.439267	-3.6494	0.00026285	0.00509332	37939974	Sobic.001G066500.1	Sobic.001G066500.1.p	PF07967	PTHR15835,PTHR15835:SF6	KOG4765			GO:0008270,GO:0005634	AT1G17210.1	ATILP1,ILP1	IAP-like protein 1	LOC_Os03g57160.1	NA	zinc ion binding protein, putative, expressed	25.5706	10.916	7.23123	4.25128	5.43686	5.1657	30.9998	36.6934	33.9021	20.7391	15.8291	30.3856
Sobic.001G066600	17.8306	6.31712	10.1769	5.13193	125.784	-1.59315	0.581608	-2.73921	0.00615862	0.0433512	37938111	Sobic.001G066600.1	Sobic.001G066600.1.p	PF02536	PTHR13068,PTHR13068:SF6				GO:0006355,GO:0005739,GO:0003690	AT2G34620.1		Mitochondrial transcription termination factor family protein	LOC_Os03g57149.1	NA	mTERF domain containing protein, expressed	20.138	15.7665	17.5873	2.72246	5.48343	10.7455	5.14156	15.8099	9.57923	2.94725	3.90243	8.5461
Sobic.001G067000	5.71559	2.52603	3.42743	2.57151	83.1372	-1.29109	0.380952	-3.3891	0.000701217	0.00995048	37943333	Sobic.001G067000.1	Sobic.001G067000.1.p	PF04078	PTHR12262,PTHR12262:SF3	KOG3036		K12606	GO:0030014,GO:0006402	AT3G20800.1		Cell differentiation, Rcd1-like protein	LOC_Os03g57130.1	NA	expressed protein	7.72542	4.44695	4.9744	1.7627	2.97198	2.8434	2.5402	4.76111	2.98099	2.2759	2.2805	3.15814
Sobic.001G068700	12.9265	3.17621	10.7995	9.21706	159.173	-2.19669	0.550424	-3.99091	6.58e-05	0.00201465	37943682	Sobic.001G068700.1	Sobic.001G068700.1.p	PF02453	PTHR10994,PTHR10994:SF62	KOG1792				AT3G10260.3		Reticulon family protein	LOC_Os03g56900.1	NA	reticulon domain containing protein, putative, expressed	10.977	14.0936	13.7089	1.27401	3.00505	5.24956	8.54822	15.2454	8.60502	4.83634	8.55967	14.2552
Sobic.001G068901	1899.61	816.15	1788.89	1288.81	869.478	-1.41276	0.349233	-4.04534	5.22e-05	0.00171344	37941552	Sobic.001G068901.1	Sobic.001G068901.1.p											NA		2332.53	1713.19	1653.11	784.63	850.647	813.173	1748.35	1923.7	1694.63	1088.67	962.481	1815.27
Sobic.001G069000	56.7845	25.8981	37.7184	29.7076	976.747	-1.25942	0.422278	-2.98244	0.00285963	0.0261256	37944494	Sobic.001G069000.1	Sobic.001G069000.1.p	PF06026	PTHR11934,PTHR11934:SF8	KOG3075	5.3.1.6	K01807	GO:0009052,GO:0004751	AT5G44520.1		NagB/RpiA/CoA transferase-like superfamily protein	LOC_Os03g56869.1	NA	ribose-5-phosphate isomerase A, putative, expressed	41.5895	72.2348	56.5291	26.4147	21.5483	29.7314	37.2789	38.8187	37.0577	17.3869	25.9848	45.7512
Sobic.001G069900	51.7919	37.6528	64.1216	19.1153	1298.28	-0.552936	0.189122	-2.9237	0.00345898	0.0296106	37944534	Sobic.001G069900.1	Sobic.001G069900.1.p	PF00478	PTHR11911,PTHR11911:SF6		1.1.1.205	K00088	GO:0055114,GO:0003824,GO:0006164,GO:0003938	AT1G16350.1		Aldolase-type TIM barrel family protein	LOC_Os03g56800.1	NA	CBS domain containing membrane protein, putative, expressed	67.4812	44.4757	43.419	33.6506	38.8709	40.437	51.2807	73.2403	67.8437	18.8787	23.8146	14.6525
Sobic.001G070200	1.40465	34.0318	1.00015	1.77175	90.6614	4.60006	1.31229	3.50537	0.000455972	0.00749191	37937498	Sobic.001G070200.1	Sobic.001G070200.1.p											NA		2.20045	1.60412	0.409365	86.168	15.8204	0.106932	2.15041	0.318674	0.53136	3.85708	0.846436	0.611725
Sobic.001G070500	741.06	280.335	597.078	392.033	8069.77	-1.47584	0.471199	-3.1321	0.00173561	0.0186313	37940521	Sobic.001G070500.1	Sobic.001G070500.1.p	PF02507	PTHR34939,PTHR34939:SF1		1.97.1.12	K02694	GO:0015979,GO:0009538,GO:0009522	AT1G31330.1	PSAF	photosystem I subunit F	LOC_Os03g56670.1	NA	photosystem I reaction center subunit III, chloroplast precursor, putative, expressed	749.467	866.424	607.291	344.966	319.613	176.426	379.447	712.866	698.92	257.766	293.271	625.061
Sobic.001G073700	20.8312	7.77714	24.084	10.3363	391.24	-1.56139	0.443523	-3.52042	0.000430869	0.00720211	37940009	Sobic.001G073700.1	Sobic.001G073700.1.p	PF03953,PF00091	PTHR11588,PTHR11588:SF101			K07374	GO:0003924,GO:0007017,GO:0005874	AT4G14960.2	TUA6	Tubulin/FtsZ family protein	LOC_Os11g14220.1	NA	tubulin/FtsZ domain containing protein, putative, expressed	22.212	19.1561	21.1255	9.12838	8.1191	6.08393	13.607	34.2404	24.4045	7.66759	7.8686	15.4727
Sobic.001G073800	2.74204	0.636061	2.35145	1.37166	64.7903	-2.22057	0.628613	-3.53249	0.000411672	0.00697918	37938583	Sobic.001G073800.1	Sobic.001G073800.1.p	PF00069,PF00139	PTHR27007,PTHR27007:SF37	KOG1187	2.7.11.1		GO:0006468,GO:0005524,GO:0004672,GO:0030246	AT5G10530.1		Concanavalin A-like lectin protein kinase family protein	LOC_Os08g02996.1	NA	receptor-like kinase, putative, expressed	3.90308	2.57905	1.74398	0.74853	0.542649	0.617003	2.06108	1.79194	3.20134	0.303526	1.72572	2.08574
Sobic.001G074300	217.93	123.998	213.3	132.822	303.331	-0.996139	0.345445	-2.88364	0.0039311	0.0322231	37939404	Sobic.001G074300.1	Sobic.001G074300.1.p	PF00253	PTHR12010,PTHR12010:SF6	KOG3506		K02980	GO:0006412,GO:0005840,GO:0005622,GO:0003735	AT3G43980.1		Ribosomal protein S14p/S29e family protein	LOC_Os12g32380.1	NA	40S ribosomal protein S29, putative, expressed	290.758	190.519	172.513	111.562	109.983	150.45	278.621	194.019	167.26	142.154	133.121	123.192
Sobic.001G077600	3.13802	0.163415	3.644	2.19599	34.1572	-4.40635	1.09828	-4.01206	6.02e-05	0.00188338	37944626	Sobic.001G077600.1	Sobic.001G077600.1.p										LOC_Os03g55776.1	NA	expressed protein	0.407814	4.41532	4.59092	0.140394	0.211898	0.137953	0.438826	7.53643	2.95676	2.05243	1.22554	3.31
Sobic.001G081900	38.0921	11.5771	34.1437	9.29881	449.241	-1.85666	0.527954	-3.51671	0.000436925	0.00726976	37939521	Sobic.001G081900.1	Sobic.001G081900.1.p	PF01118,PF02774	PTHR10174	KOG4777		K00133	GO:0055114,GO:0051287,GO:0016620,GO:0046983,GO:0008652,GO:0005737,GO:0003942	AT1G14810.1		semialdehyde dehydrogenase family protein	LOC_Os03g55280.1	NA	semialdehyde dehydrogenase, NAD binding domain containing protein, putative, expressed	42.6806	34.3056	37.2899	3.30229	8.2282	23.2009	27.3945	44.8218	30.2149	7.11363	10.3708	10.412
Sobic.001G082200	1.26743	0.242004	0.920897	0.301759	23.5497	-2.55713	0.907875	-2.81661	0.00485336	0.0367309	37939411	Sobic.001G082200.1	Sobic.001G082200.1.p	PF00067	PTHR24298,PTHR24298:SF123	KOG0156	1.14.13.89		GO:0055114,GO:0020037,GO:0016705,GO:0005506	AT4G37320.1	CYP81D5	cytochrome P450, family 81, subfamily D, polypeptide 5	LOC_Os03g55240.1	NA	cytochrome P450, putative, expressed	0.995035	0.972049	1.8352	0	0.291718	0.434293	0.230702	1.83219	0.699802	0.223629	0.519379	0.162269
Sobic.001G082400	10.3144	1.21736	17.3507	4.48459	276.09	-3.20604	0.936681	-3.42277	0.000619874	0.0091782	37944460	Sobic.001G082400.1	Sobic.001G082400.1.p	PF00067	PTHR24298,PTHR24298:SF123	KOG0156	1.14.13.89		GO:0055114,GO:0020037,GO:0016705,GO:0005506	AT4G37320.1	CYP81D5	cytochrome P450, family 81, subfamily D, polypeptide 5	LOC_Os03g55240.1	NA	cytochrome P450, putative, expressed	16.5535	3.26011	11.1296	0.308485	1.34573	1.99785	1.68473	44.3676	5.99991	3.10209	4.57661	5.77505
Sobic.001G083200	136.875	43.5163	136.274	63.8307	1037.12	-1.81141	0.443563	-4.08378	4.43e-05	0.0015143	37939026	Sobic.001G083200.1	Sobic.001G083200.1.p	PF01287	PTHR11673,PTHR11673:SF8	KOG3271		K03263,K02180	GO:0045905,GO:0045901,GO:0043022,GO:0006452,GO:0003746,GO:0003723	AT1G13950.1	ATELF5A-1,EIF-5A,EIF5A,ELF5A-1	eukaryotic elongation factor 5A-1	LOC_Os03g55150.4	NA	eukaryotic translation initiation factor 5A, putative, expressed	159.804	127.151	123.67	20.3626	41.8918	68.2947	122.075	172.334	114.412	43.3218	58.0212	90.1492
Sobic.001G083500	3.54018	1.43511	12.4337	5.89543	100.418	-1.43255	0.502682	-2.84981	0.0043745	0.0343835	37939919	Sobic.001G083500.1	Sobic.001G083500.1.p	PF02298	PTHR33021,PTHR33021:SF56				GO:0009055	AT2G27035.1	AtENODL20,ENODL20	early nodulin-like protein 20	LOC_Os03g55120.1	NA	plastocyanin-like domain containing protein, putative, expressed	2.87704	2.82265	4.92084	1.72317	0.796446	1.78572	14.6168	7.58742	15.0968	6.36786	4.2223	7.09612
Sobic.001G084900	112.76	205.766	158.039	169.693	1432.24	0.747397	0.259297	2.88239	0.00394668	0.0322703	37940647	Sobic.001G084900.1	Sobic.001G084900.1.p	PF03669	PTHR13193,PTHR13193:SF0	KOG3462				AT5G07960.1			LOC_Os03g54980.1	NA	expressed protein	136.674	104.66	96.9455	153.068	214.641	249.588	201.23	139.197	133.689	172.78	204.177	132.122
Sobic.001G085400	942.976	304.677	817.769	472.812	7194.92	-1.78576	0.401376	-4.44909	8.62e-06	0.000464125	37942074	Sobic.001G085400.1	Sobic.001G085400.1.p	PF00572	PTHR11545,PTHR11545:SF3	KOG3204		K02872	GO:0006412,GO:0005840,GO:0003735,GO:0015934	AT5G48760.1		Ribosomal protein L13 family protein	LOC_Os03g54890.1	NA	ribosomal protein L13, putative, expressed	1196.6	857.447	774.881	252.373	290.352	371.307	1038.19	800.763	614.358	364.962	370.439	683.036
Sobic.001G085700	4.88265	9.0949	6.58111	6.4037	309.012	0.795278	0.26582	2.99179	0.00277349	0.0255928	37944365	Sobic.001G085700.1	Sobic.001G085700.1.p	PF00069	PTHR24361,PTHR24361:SF268	KOG0576	2.7.11.1		GO:0006468,GO:0005524,GO:0004672	AT1G69220.2	SIK1	Protein kinase superfamily protein	LOC_Os03g54780.1	NA	STE_PAK_Ste20_KHSh_GCKh_HPKh.1 - STE kinases include homologs to sterile 7, sterile 11 and sterile 20 from yeast, expressed	5.08247	5.34916	4.21634	9.678	9.51306	8.09363	6.47728	4.83479	8.43126	6.82062	8.20611	4.18436
Sobic.001G086800	8.89929	65.3612	4.20865	9.16774	410.611	2.79204	0.577638	4.83354	1.34e-06	0.000126253	37938480	Sobic.001G086800.1	Sobic.001G086800.1.p	PF08246,PF00112	PTHR12411,PTHR12411:SF398	KOG1543	3.4.22.14		GO:0008234,GO:0006508	AT5G45890.1	SAG12	senescence-associated gene 12	LOC_Os03g54130.1	NA	cysteine protease 1 precursor, putative, expressed	5.92451	8.92502	11.8483	94.3825	49.5354	52.1657	0.958242	7.62336	4.04436	7.69994	10.3977	9.40559
Sobic.001G086900	3.97278	9.36222	4.45453	10.3448	237.051	1.15005	0.384397	2.99184	0.00277299	0.0255928	37944377	Sobic.001G086900.1	Sobic.001G086900.1.p	PF07885	PTHR11003,PTHR11003:SF137			K05389		AT5G55630.1	ATKCO1,ATTPK1,KCO1,TPK1	Outward rectifying potassium channel protein	LOC_Os03g54100.2	NA	potassium channel protein, putative, expressed	5.14686	3.48225	3.28923	9.99635	10.2565	7.83377	5.91457	3.05511	4.39391	8.82066	16.705	5.50886
Sobic.001G087400	1.99496	7.60348	4.39137	5.21367	114.794	1.86691	0.54116	3.44983	0.000560939	0.00863754	37944923	Sobic.001G087400.1	Sobic.001G087400.1.p	PF00403	PTHR22814	KOG1603			GO:0046872,GO:0030001	AT4G16380.1		Heavy metal transport/detoxification superfamily protein	LOC_Os03g54050.1	NA	anther-specific proline-rich protein APG precursor, putative, expressed	3.55192	1.34263	1.09034	8.97926	8.89899	4.93219	3.368	2.83822	6.96789	7.42346	5.54588	2.67166
Sobic.001G088200	52.9322	36.6672	59.7549	41.0618	1093	-0.6177	0.191695	-3.22231	0.0012716	0.0149722	37940752	Sobic.001G088200.1	Sobic.001G088200.1.p	PF08450	PTHR10426,PTHR10426:SF24	KOG1520	4.3.3.2			AT5G22020.1		Calcium-dependent phosphotriesterase superfamily protein	LOC_Os03g53950.1	NA	strictosidine synthase, putative, expressed	66.2922	45.1418	47.3625	29.8171	41.3697	38.8149	59.9853	57.9389	61.3406	45.0403	48.4604	29.6846
Sobic.001G088300	44.2215	19.0157	26.1789	17.8469	370.253	-1.28718	0.280464	-4.58945	4.44e-06	0.000296675	37942191	Sobic.001G088300.2	Sobic.001G088300.2.p		PTHR33264,PTHR33264:SF2					AT2G27180.1			LOC_Os10g25800.1	NA	expressed protein	59.8899	33.9183	38.8562	14.3216	17.3749	25.3507	20.8594	34.8066	22.8708	20.7038	18.8615	13.9753
Sobic.001G089000	4.34713	32.6513	3.27238	31.4022	764.684	2.81404	0.881147	3.19361	0.00140504	0.0160616	37937777	Sobic.001G089000.1	Sobic.001G089000.1.p	PF01915,PF00933	PTHR30620,PTHR30620:SF38		3.2.1.58	K01188	GO:0005975,GO:0004553	AT5G20950.2		Glycosyl hydrolase family protein	LOC_Os03g53860.1	NA	periplasmic beta-glucosidase precursor, putative, expressed	6.93971	3.9591	2.14256	19.0499	44.8715	34.0326	3.63675	2.37146	3.80892	58.3859	35.0642	0.756571
Sobic.001G089500	6.69475	13.7065	7.28972	8.98355	206.097	0.919837	0.226369	4.06345	4.84e-05	0.00161157	37939105	Sobic.001G089500.1	Sobic.001G089500.1.p	PF00076					GO:0003676	AT5G32450.1		RNA binding (RRM/RBD/RNP motifs) family protein	LOC_Os03g53770.1	NA	RNA recognition motif containing protein, putative, expressed	7.97393	6.60533	5.505	12.7431	13.3886	14.9879	8.55891	6.10205	7.2082	10.3218	9.58917	7.03972
Sobic.001G091300	41.3252	88.222	47.0893	75.096	1043.54	0.985528	0.257514	3.82709	0.000129668	0.00311928	37942287	Sobic.001G091300.3	Sobic.001G091300.3.p	PF01987	PTHR31801,PTHR31801:SF3					AT5G47420.1		Tryptophan RNA-binding attenuator protein-like	LOC_Os03g53600.1	NA	HTH DNA-binding protein, putative, expressed	46.7483	39.8662	37.361	86.5419	79.5584	98.5657	58.4909	39.0114	43.7657	87.4593	91.4359	46.3929
Sobic.001G091701	76.9793	42.4896	47.6256	45.8948	86.0713	-1.04964	0.387357	-2.70975	0.00673339	0.0460613	37939174	Sobic.001G091701.1	Sobic.001G091701.1.p		PTHR11594,PTHR11594:SF5				GO:0006412,GO:0005840,GO:0005622,GO:0003735	AT3G61110.1	ARS27A,RS27A	ribosomal protein S27	LOC_Os04g27860.1	NA	40S ribosomal protein S27, putative, expressed	106.149	66.9832	57.8053	40.532	50.4128	36.5241	64.249	38.6855	39.9423	56.4465	44.6276	36.6102
Sobic.001G091801	539.236	220.266	413.314	329.957	4225.25	-1.44078	0.375632	-3.83561	0.000125255	0.00305294	37940218	Sobic.001G091801.1	Sobic.001G091801.1.p	PF01667	PTHR11594,PTHR11594:SF5	KOG1779		K02978	GO:0006412,GO:0005840,GO:0005622,GO:0003735	AT3G61110.1	ARS27A,RS27A	ribosomal protein S27	LOC_Os04g27860.1	NA	40S ribosomal protein S27, putative, expressed	727.436	435.115	455.158	202.412	207.991	250.395	449.181	445.079	345.683	306.805	228.327	454.741
Sobic.001G091900	47.5662	28.3436	51.2514	32.9082	908.677	-0.879006	0.263648	-3.33401	0.000856036	0.0114292	37939045	Sobic.001G091900.1	Sobic.001G091900.1.p	PF00400	PTHR16288,PTHR16288:SF0	KOG3914		K15443	GO:0005515	AT1G03110.1		Transducin/WD40 repeat-like superfamily protein	LOC_Os03g53530.1	NA	WD domain, G-beta repeat domain containing protein, expressed	54.848	48.9855	38.8653	17.5273	27.8486	39.6549	53.8093	53.0709	46.8741	31.6235	37.6528	29.4482
Sobic.001G094300	651.464	146.397	587.74	185.349	12622.2	-2.22097	0.501962	-4.42458	9.66e-06	0.000502058	37944081	Sobic.001G094300.1	Sobic.001G094300.1.p	PF14306,PF01747	PTHR11055,PTHR11055:SF18		2.7.7.4	K13811	GO:0004781	AT4G14680.1	APS3	Pseudouridine synthase/archaeosine transglycosylase-like family protein	LOC_Os03g53230.1	NA	bifunctional 3-phosphoadenosine 5-phosphosulfate synthetase, putative, expressed	950.705	448.994	554.694	154.336	107.473	177.381	482.156	738.96	542.106	89.1545	149.602	317.29
Sobic.001G095000	48.893	79.0231	68.0986	77.4777	1534.63	0.581472	0.202266	2.8748	0.00404289	0.032764	37940745	Sobic.001G095000.1	Sobic.001G095000.1.p	PF01544	PTHR13890,PTHR13890:SF8	KOG2662		K16075	GO:0055085,GO:0046873,GO:0030001,GO:0016020	AT5G64560.1	ATMGT9,MGT9,MRS2-2	magnesium transporter 9	LOC_Os03g53110.1	NA	CorA-like magnesium transporter protein, putative, expressed	56.7751	45.9357	43.9684	63.2538	74.3828	99.4328	68.1379	70.3128	65.8451	75.6413	104.061	52.7308
Sobic.001G096100	185.594	120.873	227.626	173.438	2043.51	-0.763908	0.270264	-2.82652	0.00470568	0.0360203	37942001	Sobic.001G096100.1	Sobic.001G096100.1.p		PTHR31472,PTHR31472:SF4			K07466		AT1G10590.3		Nucleic acid-binding, OB-fold-like protein	LOC_Os05g01050.1	NA	DNA-binding protein-related, putative, expressed	217.632	179.796	159.355	84.4963	124.707	153.416	239.668	255.799	187.411	151.293	183.935	185.085
Sobic.001G096900	8.7333	4.30926	3.68268	2.3466	167.222	-1.14527	0.346821	-3.3022	0.000959285	0.0122829	37942187	Sobic.001G096900.1	Sobic.001G096900.1.p	PF03000	PTHR32370,PTHR32370:SF35					AT5G66560.1		Phototropic-responsive NPH3 family protein	LOC_Os03g52880.1	NA	BTBN9 - Bric-a-Brac, Tramtrack, Broad Complex BTB domain with non-phototropic hypocotyl 3 NPH3 and coiled-coil domains, expressed	6.94776	8.66531	10.5868	3.04842	5.10076	4.77861	3.13432	3.86767	4.04605	1.54266	2.77621	2.72092
Sobic.001G097400	8.32384	3.74425	10.4775	3.24425	147.581	-1.32017	0.461139	-2.86285	0.0041985	0.0335418	37937703	Sobic.001G097400.1	Sobic.001G097400.1.p	PF00400	PTHR13211	KOG2919			GO:0005515	AT4G21520.1		Transducin/WD40 repeat-like superfamily protein	LOC_Os03g52794.1	NA	phosphatidylinositol kinase, putative, expressed	6.25617	8.87899	9.83634	1.25794	4.39908	5.57574	9.84104	10.6928	10.8988	2.86176	4.99969	1.87131
Sobic.001G097600	7.85387	22.8475	17.1755	28.4606	539.521	1.42201	0.372958	3.81279	0.000137409	0.00326086	37940712	Sobic.001G097600.1	Sobic.001G097600.1.p	PF08240,PF00107	PTHR11695,PTHR11695:SF499		1.1.1.1	K18857	GO:0055114,GO:0016491,GO:0008270	AT1G77120.1	ADH,ADH1,ATADH,ATADH1	alcohol dehydrogenase 1	LOC_Os11g10480.1	NA	dehydrogenase, putative, expressed	9.44265	6.48497	7.63399	18.8423	29.8687	19.8316	16.4109	17.7562	17.3593	35.093	39.375	10.9139
Sobic.001G099000	64.3894	27.3259	41.1484	24.2938	1066.09	-1.39195	0.451065	-3.08592	0.00202926	0.0207322	37944213	Sobic.001G099000.1	Sobic.001G099000.1.p	PF03602	PTHR18895,PTHR18895:SF60		2.1.1.171		GO:0031167,GO:0008168	AT3G28460.1		methyltransferases	LOC_Os03g52640.2	NA	expressed protein	49.4462	75.1347	68.5872	17.1105	23.7405	41.1268	38.2322	52.081	33.1321	16.5329	19.7659	36.5827
Sobic.001G099900	33.2727	20.0595	32.2724	22.3937	1209.3	-0.854236	0.268308	-3.18379	0.0014536	0.0163918	37939058	Sobic.001G099900.1	Sobic.001G099900.1.p		PTHR22844,PTHR22844:SF238	KOG2048		K14548		AT4G07410.1		Transducin family protein / WD-40 repeat family protein	LOC_Os03g52470.1	NA	WD domain, G-beta repeat domain containing protein, expressed	34.761	36.2948	28.7624	14.7551	21.8092	23.6143	29.8839	30.3638	36.5695	19.3155	20.4505	27.415
Sobic.001G100000	392.92	122.168	289.154	259.34	8101.21	-1.78513	0.59227	-3.01405	0.00257787	0.0243469	37940416	Sobic.001G100000.1	Sobic.001G100000.1.p	PF00483	PTHR22572,PTHR22572:SF119	KOG1322	2.7.7.27	K00975	GO:0016779,GO:0009058	AT5G19220.1	ADG2,APL1	ADP glucose pyrophosphorylase large subunit 1	LOC_Os03g52460.1	NA	glucose-1-phosphate adenylyltransferase large subunit, putative, expressed	266.563	466.775	445.423	159.968	88.515	118.02	245.027	388.617	233.818	136.282	137.996	503.742
Sobic.001G100501	8.95341	1.5592	11.6098	13.6223	182.617	-2.65123	0.936464	-2.83111	0.00463872	0.035629	37939366	Sobic.001G100501.1	Sobic.001G100501.1.p		PTHR33983,PTHR33983:SF5					AT3G57450.1			LOC_Os03g52410.1	NA	expressed protein	8.76318	8.40246	9.69457	0.515678	2.36734	1.79457	1.13967	13.1126	20.5772	12.0274	2.01347	26.8261
Sobic.001G101000	12.1968	6.86903	0	0.028375	187.848	-0.932019	0.302633	-3.0797	0.00207207	0.0209884	37937526	Sobic.001G101000.1	Sobic.001G101000.1.p	PF13365	PTHR18868:SF15,PTHR18868		3.4.21.108						LOC_Os12g04750.1	NA	OsDegp14 - Putative Deg protease homologue, expressed	10.7955	13.1568	12.6381	6.97074	7.683	5.95335	0	0	0	0	0.058336	0.026789
Sobic.001G101200	7.07999	0.265686	1.16432	0.411594	18.0491	-4.79332	1.57813	-3.03734	0.00238679	0.0231646	37939307	Sobic.001G101200.1	Sobic.001G101200.1.p		PTHR33832,PTHR33832:SF5								LOC_Os03g52370.2	NA	PIII4 - Proteinase inhibitor II family protein precursor, expressed	3.58957	13.1143	4.53615	0.797057	0	0	0.340219	0.704034	2.44872	0	0	1.23478
Sobic.001G102200	12.7593	4.5336	8.49915	6.19082	310.906	-1.62216	0.330515	-4.90798	9.2e-07	9.9e-05	37945063	Sobic.001G102200.1	Sobic.001G102200.1.p		PTHR35135,PTHR35135:SF2					AT5G14105.1			LOC_Os05g44160.1	NA	expressed protein	16.7153	10.8231	10.7394	2.72085	4.42442	6.45552	8.70679	9.09914	7.69153	5.03681	6.55996	6.97569
Sobic.001G104800	67.9501	33.0995	36.9102	24.2633	930.913	-1.11228	0.403815	-2.75444	0.00587932	0.0419629	37945257	Sobic.001G104800.1	Sobic.001G104800.1.p	PF11255	PTHR35283,PTHR35283:SF2					AT1G44920.1			LOC_Os03g51930.2	NA	expressed protein	78.0567	60.0884	65.705	36.6952	31.4512	31.1521	21.9669	46.8884	41.8753	16.5353	20.4105	35.844
Sobic.001G105200	27.3339	18.3714	29.1088	19.7073	756.694	-0.713521	0.23481	-3.03872	0.00237588	0.0230921	37938338	Sobic.001G105200.1	Sobic.001G105200.1.p	PF00271,PF00270	PTHR24031,PTHR24031:SF333		3.6.4.13	K14810	GO:0005524,GO:0003676	AT4G34910.1		P-loop containing nucleoside triphosphate hydrolases superfamily protein	LOC_Os03g51900.1	NA	DEAD-box ATP-dependent RNA helicase, putative, expressed	26.446	29.3624	26.1932	12.7224	19.9762	22.4155	27.9405	28.827	30.5591	17.2472	20.219	21.6557
Sobic.001G105500	39.5043	73.418	48.6367	58.8715	1250.08	0.790477	0.194857	4.0567	4.98e-05	0.00164905	37939606	Sobic.001G105500.1	Sobic.001G105500.1.p	PF00226	PTHR24078,PTHR24078:SF272					AT4G07990.1		Chaperone DnaJ-domain superfamily protein	LOC_Os03g51830.1	NA	heat shock protein DnaJ, putative, expressed	42.9945	39.0785	36.4399	73.3206	74.1242	72.8092	55.0675	40.9751	49.8675	64.5697	70.5753	41.4693
Sobic.001G110600	24.3913	12.5572	19.2912	13.1692	2236.68	-1.08106	0.214108	-5.04914	4.44e-07	6.17e-05	37944523	Sobic.001G110600.1	Sobic.001G110600.1.p	PF02985,PF13646,PF12074	PTHR23346,PTHR23346:SF7				GO:0005515	AT1G64790.1	ILA	ILITYHIA	LOC_Os03g51140.1	NA	HEAT repeat family protein, putative, expressed	24.144	23.5001	25.5298	10.4982	12.0631	15.1104	16.3171	21.216	20.3405	10.8883	14.4959	14.1234
Sobic.001G111150	11.8624	46.4745	9.3701	18.5389	637.717	1.87849	0.415577	4.52019	6.18e-06	0.000369662	37941792	Sobic.001G111150.1	Sobic.001G111150.1.p	PF00854	PTHR11654,PTHR11654:SF153			K14638	GO:0016020,GO:0006810,GO:0005215	AT2G02040.1	ATPTR2,ATPTR2-B,NTR1,PTR2,PTR2-B	peptide transporter 2	LOC_Os03g51050.1	NA	peptide transporter PTR2, putative, expressed	14.0647	8.95865	12.5637	47.4105	42.2697	49.7435	11.265	8.47945	8.36581	25.7233	23.8292	6.06421
Sobic.001G113000	131.477	68.0364	120.836	74.3243	2800.51	-1.06649	0.293402	-3.6349	0.000278092	0.00531994	37938774	Sobic.001G113000.1	Sobic.001G113000.1.p	PF01336,PF00152	PTHR22594,PTHR22594:SF34		6.1.1.22	K01893	GO:0003676,GO:0006418,GO:0005524,GO:0004812,GO:0000166	AT5G56680.1	EMB2755,SYNC1,SYNC1 ARATH	Class II aminoacyl-tRNA and biotin synthetases superfamily protein	LOC_Os01g27520.1	NA	tRNA synthetases class II domain containing protein, expressed	117.884	128.772	147.775	52.6486	65.7254	85.7352	112.592	129.251	120.665	63.2663	65.7824	93.9241
Sobic.001G114400	21.1758	8.92126	18.6166	6.875	1025.03	-1.40306	0.399168	-3.51497	0.000439812	0.00729679	37938237	Sobic.001G114400.1	Sobic.001G114400.1.p	PF02769,PF13507	PTHR10099,PTHR10099:SF1		6.3.5.3	K01952		AT1G74260.1	PUR4	purine biosynthesis 4	LOC_Os01g66500.1	NA	phosphoribosylformylglycinamidine synthase, putative, expressed	18.5502	16.5767	28.4006	4.80763	7.73267	14.2235	13.4952	20.4609	21.8939	5.06993	7.76874	7.78632
Sobic.001G115500	13.3852	9.03727	14.9479	7.99094	600.385	-0.656869	0.241684	-2.71789	0.00657005	0.0452699	37945016	Sobic.001G115500.1	Sobic.001G115500.1.p	PF03810,PF03378,PF08506	PTHR10997,PTHR10997:SF8			K18423	GO:0008536,GO:0006886,GO:0005515	AT2G46520.1		cellular apoptosis susceptibility protein, putative / importin-alpha re-exporter, putative	LOC_Os01g13430.1	NA	importin-alpha re-exporter, putative, expressed	16.2379	12.1915	11.7263	9.17422	10.3064	7.63115	10.3639	15.8535	18.6265	7.56797	8.99081	7.41403
Sobic.001G115700	65.0838	54.3082	59.5444	45.3447	2130.4	-0.357529	0.115753	-3.08873	0.00201017	0.020612	37942930	Sobic.001G115700.1	Sobic.001G115700.1.p	PF09326,PF10588,PF13510,PF00384	PTHR11615,PTHR11615:SF115		1.6.99.3,1.6.5.3	K03934	GO:0055114,GO:0051536,GO:0016651,GO:0016491	AT5G37510.2	CI76,EMB1467	NADH-ubiquinone dehydrogenase, mitochondrial, putative	LOC_Os03g50540.1	NA	2Fe-2S iron-sulfur cluster binding domain containing protein, expressed	72.7004	61.9731	60.5778	52.5536	54.2059	56.1651	51.6241	62.5959	64.4132	44.6	51.5386	39.8955
Sobic.001G115800	18.2688	4.28628	11.8134	5.35726	107.415	-2.20522	0.513751	-4.2924	1.77e-05	0.000763188	37942000	Sobic.001G115800.1	Sobic.001G115800.1.p		PTHR36729					AT2G01755.1			LOC_Os03g50530.1	NA	expressed protein	18.4492	18.0691	18.2881	2.73166	3.60066	6.52653	8.56814	16.9751	9.89705	2.6463	4.6751	8.75038
Sobic.001G116400	52.4118	19.1883	62.796	39.2752	947.396	-1.57424	0.43871	-3.58835	0.000332783	0.00601819	37943033	Sobic.001G116400.2	Sobic.001G116400.2.p	PF03951,PF00120	PTHR20852,PTHR20852:SF58		6.3.1.2	K01915	GO:0006807,GO:0006542,GO:0004356	AT1G66200.1	ATGSR2,GSR2	glutamine synthase clone F11	LOC_Os03g50490.1	NA	glutamine synthetase, catalytic domain containing protein, expressed	82.2677	44.5105	30.4572	18.0225	21.3701	18.1724	61.2427	38.5203	88.6251	36.4376	61.2491	20.1389
Sobic.001G117200	11.9159	21.9105	13.7445	15.5546	1063.21	0.798902	0.277819	2.87562	0.00403237	0.0327141	37945189	Sobic.001G117200.2	Sobic.001G117200.2.p	PF07714	PTHR24356,PTHR24356:SF144		2.7.11.1		GO:0006468,GO:0004672	AT3G17850.1		Protein kinase superfamily protein	LOC_Os03g50390.1	NA	AGC_AGC_other_GWLd.2 - ACG kinases include homologs to PKA, PKG and PKC, expressed	14.9121	11.3337	9.5018	25.1129	22.1074	18.5113	13.188	11.4801	16.5656	17.997	19.337	9.32975
Sobic.001G118900	178.086	42.9355	80.1742	91.4814	2067.26	-2.08821	0.550275	-3.79485	0.000147732	0.00341574	37943820	Sobic.001G118900.1	Sobic.001G118900.1.p	PF03398	PTHR12161,PTHR12161:SF16					AT1G13340.1		Regulator of Vps4 activity in the MVB pathway protein	LOC_Os03g50210.1	NA	DUF292 domain containing protein, expressed	209.611	215.26	109.387	50.9282	62.8992	14.9789	49.0732	73.5854	117.864	72.9911	77.2258	124.227
Sobic.001G119100	7.92237	80.523	31.1292	224.275	755.651	3.21484	0.958084	3.35549	0.000792234	0.0108809	37938984	Sobic.001G119100.1	Sobic.001G119100.1.p	PF02298	PTHR33021,PTHR33021:SF61				GO:0009055	AT2G02850.1	ARPN	plantacyanin	LOC_Os03g50160.1	NA	plastocyanin-like domain containing protein, putative, expressed	5.67991	6.20709	11.8801	40.9921	143.934	56.6431	37.7165	19.0374	36.6336	320.878	348.898	3.04914
Sobic.001G120500	29.9852	19.4971	25.575	16.3511	779.45	-0.747877	0.236738	-3.15909	0.00158265	0.0175221	37937801	Sobic.001G120500.1	Sobic.001G120500.1.p	PF13414,PF01425	PTHR11895,PTHR11895:SF39	KOG1211	3.5.1.4		GO:0016884	AT3G17970.1	atToc64-III,TOC64-III	translocon at the outer membrane of chloroplasts 64-III	LOC_Os03g50010.1	NA	toc64, putative, expressed	27.0326	35.1173	27.8058	14.7586	19.9086	23.8242	18.4999	29.0628	29.1624	15.9807	18.6543	14.4182
Sobic.001G121700	9.57786	0.692592	5.00739	4.542	146.789	-3.9486	0.819417	-4.81879	1.44e-06	0.000131552	37943654	Sobic.001G121700.1	Sobic.001G121700.1.p	PF11250	PTHR33155,PTHR33155:SF1					AT5G22090.1		Protein of unknown function (DUF3049)	LOC_Os03g49830.1	NA	expressed protein	7.81496	12.0981	8.82053	0.2203	0.210775	1.6467	2.50422	7.67818	4.83979	2.0719	2.32158	9.23252
Sobic.001G124000	76.0573	53.1975	56.8385	59.1843	1390.63	-0.630505	0.235708	-2.67494	0.00747425	0.0494262	37939066	Sobic.001G124000.1	Sobic.001G124000.1.p	PF04696	PTHR12707	KOG3756		K13114		AT1G15200.1		protein-protein interaction regulator family protein	LOC_Os03g49520.1	NA	pinin/SDK/memA protein, putative, expressed	64.4992	89.3687	74.3039	52.7967	54.0577	52.7381	56.9984	59.4262	54.091	55.1588	60.3163	62.0778
Sobic.001G124300	12.5448	27.569	13.1736	22.2077	310.688	1.05852	0.288452	3.66967	0.000242867	0.00477602	37944050	Sobic.001G124300.1	Sobic.001G124300.1.p		PTHR33874,PTHR33874:SF3					AT1G44770.1			LOC_Os03g49490.1	NA	expressed protein	17.2332	8.9669	11.4343	29.2406	24.466	29.0006	13.9445	14.5314	11.0451	26.3545	26.1125	14.1561
Sobic.001G124400	29.3806	13.0337	35.4968	17.3599	220.983	-1.32566	0.377836	-3.50856	0.000450538	0.00741914	37941969	Sobic.001G124400.1	Sobic.001G124400.1.p	PF08576	PTHR34066,PTHR34066:SF1					AT5G11760.1			LOC_Os03g49485.1	NA	expressed protein	33.9232	29.4435	24.7752	8.64248	13.3972	17.0615	32.4281	37.752	36.3103	11.1543	17.0188	23.9066
Sobic.001G124500	22.3638	12.8039	10.4338	9.29255	372.048	-0.903097	0.257358	-3.50911	0.000449614	0.00741914	37939194	Sobic.001G124500.1	Sobic.001G124500.1.p	PF01151	PTHR11157,PTHR11157:SF13		2.3.1.199		GO:0016021	AT3G06470.1		GNS1/SUR4 membrane protein family	LOC_Os03g49480.1	NA	elongation of fatty acids protein 2, putative, expressed	20.6013	22.2908	24.1994	9.78302	11.3938	17.2349	8.3394	12.3464	10.6156	9.35862	9.13174	9.38727
Sobic.001G126600	145.913	81.7482	171.581	91.7543	3828.61	-0.973976	0.287242	-3.39079	0.000696917	0.00991058	37943466	Sobic.001G126600.1	Sobic.001G126600.1.p	PF16589,PF06732	PTHR12221,PTHR12221:SF6			K14843	GO:0042254,GO:0005730	AT5G14520.1		pescadillo-related	LOC_Os03g49210.1	NA	BRCA1 C Terminus domain containing protein, expressed	140.004	155.469	142.266	58.4086	75.8475	110.989	183.816	180.68	150.247	83.4669	84.8605	106.936
Sobic.001G128200	0.685645	3.67911	0.861917	0.880803	14.8747	2.28268	0.65643	3.47742	0.000506265	0.00802639	37944259	Sobic.001G128200.1	Sobic.001G128200.1.p	PF00076	PTHR24012				GO:0003676	AT3G26420.1	ATRZ-1A	RNA-binding (RRM/RBD/RNP motifs) family protein with retrovirus zinc finger-like domain	LOC_Os05g13650.1	NA	RNA recognition motif containing protein, putative, expressed	0.499109	0.305443	1.25238	3.26085	5.35642	2.42007	0.903458	0.89955	0.782742	0.594394	0.894581	1.15343
Sobic.001G128400	126.269	200.984	154.637	198.029	2928.41	0.550159	0.192286	2.86114	0.00422115	0.0336034	37944466	Sobic.001G128400.1	Sobic.001G128400.1.p	PF00227	PTHR11599,PTHR11599:SF6	KOG0177	3.4.25.1	K02734	GO:0051603,GO:0005839,GO:0004298	AT3G22630.1	PBD1,PRCGB	20S proteasome beta subunit D1	LOC_Os03g48930.1	NA	peptidase, T1 family, putative, expressed	136.445	126.467	115.897	220.568	188.732	193.652	171.315	153.043	139.553	208.626	228.472	156.99
Sobic.001G129000	664.503	456.944	624.899	395.008	21767	-0.654282	0.197708	-3.30933	0.000935197	0.0120845	37940742	Sobic.001G129000.1	Sobic.001G129000.1.p	PF00012	PTHR19375,PTHR19375:SF147					AT5G49910.1	cpHsc70-2,CPHSC70-2EAT SHOCK PROTEIN 70-2,HSC70-7	chloroplast heat shock protein 70-2	LOC_Os05g23740.1	NA	DnaK family protein, putative, expressed	795.301	570.797	627.412	360.067	485.104	525.661	576.785	524.498	773.415	456.714	407.605	320.705
Sobic.001G130301	114.069	30.0229	95.0092	53.4993	517.592	-2.10544	0.462866	-4.5487	5.4e-06	0.000340146	37940762	Sobic.001G130301.1	Sobic.001G130301.1.p	PF01249	PTHR10442	KOG3486		K02971	GO:0006412,GO:0005840,GO:0005622,GO:0003735	AT5G27700.1		Ribosomal protein S21e	LOC_Os03g46490.1	NA	40S ribosomal protein S21, putative, expressed	171.714	90.3849	80.1079	19.1552	26.2044	44.709	95.4155	123.132	66.4804	42.6749	46.0923	71.7307
Sobic.001G132400	18.607	47.0919	28.4222	35.221	1946.88	1.22548	0.371993	3.29437	0.000986412	0.0125656	37937833	Sobic.001G132400.1	Sobic.001G132400.1.p	PF00690,PF00702,PF00122	PTHR24093,PTHR24093:SF331		3.6.3.6	K01535	GO:0046872,GO:0000166	AT5G62670.1	AHA11,HA11	H(+)-ATPase 11	LOC_Os12g44150.1	NA	plasma membrane ATPase, putative, expressed	17.9514	21.0513	16.8182	45.5566	58.7524	36.9668	33.151	15.1469	36.9688	40.7067	44.9343	20.022
Sobic.001G134800	1956.32	252.902	625.389	260.753	13768.1	-3.11104	0.848456	-3.6667	0.000245697	0.00481968	37938808	Sobic.001G134800.1	Sobic.001G134800.1.p	PF04982	PTHR33741					AT5G62720.1		Integral membrane HPP family protein	LOC_Os03g48030.1	NA	integral membrane HPP family protein, putative, expressed	1254.28	2550.35	2064.33	30.409	444.786	283.51	780.062	286.743	809.363	53.8865	250.93	477.441
Sobic.001G135500	2.48162	4.86564	2.66093	5.55251	190.311	0.858334	0.296028	2.89951	0.00373751	0.0312459	37941763	Sobic.001G135500.1	Sobic.001G135500.1.p	PF00632	PTHR11254		6.3.2.19	K10588	GO:0004842	AT3G53090.1	UPL7	ubiquitin-protein ligase 7	LOC_Os03g47949.1	NA	HECT-domain domain containing protein, expressed	2.61933	2.30229	2.52325	3.70943	5.49248	5.39502	2.69222	2.49571	2.79485	5.84148	8.03979	2.77625
Sobic.001G136800	44.9036	77.2931	42.4527	57.8305	1009.25	0.679239	0.225693	3.00957	0.00261622	0.0246058	37942087	Sobic.001G136800.1	Sobic.001G136800.1.p	PF00782	PTHR10159		3.1.3.16,3.1.3.48		GO:0008138,GO:0006470	AT3G23610.3	DSPTP1	dual specificity protein phosphatase 1	LOC_Os01g29469.1	NA	dual specificity protein phosphatase, putative, expressed	52.1812	41.3986	41.131	90.7918	75.9133	65.1742	42.8664	37.6049	46.8868	65.7798	64.2812	43.4305
Sobic.001G137100	50.1032	79.5401	44.9638	48.9346	2744.83	0.534753	0.171512	3.11789	0.00182153	0.0192153	37942345	Sobic.001G137100.1	Sobic.001G137100.1.p	PF05920,PF07526	PTHR11850,PTHR11850:SF90	KOG0773			GO:0006355,GO:0003677	AT4G34610.1	BLH6	BEL1-like homeodomain 6	LOC_Os03g47740.2	NA	homeodomain protein, putative, expressed	52.3894	49.0974	48.8229	61.3261	83.7419	93.5523	34.3428	47.7837	52.7649	48.3414	56.44	42.0224
Sobic.001G138000	4.76403	15.3366	6.64873	9.76967	329.438	1.56451	0.559946	2.79404	0.00520536	0.0385318	37944669	Sobic.001G138000.1	Sobic.001G138000.1.p	PF01964	PTHR30557,PTHR30557:SF1		4.1.99.17	K03147	GO:0051536,GO:0009228	AT2G29630.1	PY,THIC	thiaminC	LOC_Os03g47610.6	NA	thiamine biosynthesis protein thiC, putative, expressed	3.11836	3.51398	7.65975	18.534	5.87455	21.6013	4.21089	7.66495	8.07035	10.9951	6.59099	11.7229
Sobic.001G139300	5.0767	0.714278	4.92721	2.57127	79.0643	-2.81752	1.00456	-2.80474	0.00503574	0.0376968	37938821	Sobic.001G139300.1	Sobic.001G139300.1.p		PTHR36885:SF2,PTHR36885								LOC_Os03g47190.1	NA	expressed protein	8.60612	5.305	1.31899	1.40457	0.738268	0	5.52229	2.61822	6.64112	1.72997	1.24918	4.73466
Sobic.001G141100	7.36973	0.485987	6.30082	5.52234	106.178	-4.10489	1.17837	-3.48354	0.000494823	0.00791752	37938854	Sobic.001G141100.1	Sobic.001G141100.1.p	PF00010	PTHR11514,PTHR11514:SF48				GO:0046983	AT4G37850.1		basic helix-loop-helix (bHLH) DNA-binding superfamily protein	LOC_Os03g46860.1	NA	helix-loop-helix DNA-binding protein, putative, expressed	3.45415	8.92636	9.72868	0.206229	0.255328	0.996403	3.47575	10.4493	4.97743	0.192502	0.642234	15.7323
Sobic.001G143300	136.003	236.808	167.624	255.729	3492.09	0.6881	0.231453	2.97295	0.0029495	0.0266486	37943928	Sobic.001G143300.1	Sobic.001G143300.1.p	PF00025	PTHR24073,PTHR24073:SF570	KOG0092		K07889	GO:0005525	AT4G19640.1	ARA-7,ARA7,ATRAB-F2B,ATRAB5B,ATRABF2B,RAB-F2B,RABF2B	Ras-related small GTP-binding family protein	LOC_Os12g43550.2	NA	ras-related protein, putative, expressed	122.787	155.437	129.785	246.21	246.595	217.619	196.783	148.557	157.531	265.062	270.308	231.818
Sobic.001G145400	60.3489	33.8715	54.8624	37.113	1668.47	-0.965691	0.201871	-4.78371	1.72e-06	0.000149449	37940991	Sobic.001G145400.1	Sobic.001G145400.1.p	PF07973,PF02824,PF03129,PF00587	PTHR11451,PTHR11451:SF5		6.1.1.3	K01868	GO:0043039,GO:0016876,GO:0005524,GO:0006418,GO:0004812,GO:0000166	AT5G26830.1		Threonyl-tRNA synthetase	LOC_Os08g19850.1	NA	threonyl-tRNA synthetase, mitochondrial precursor, putative, expressed	63.8581	56.0375	61.1512	23.0603	34.6189	43.9353	53.0594	58.83	52.6979	38.122	41.231	31.986
Sobic.001G145700	38.3176	6.0354	53.1336	54.0709	531.163	-2.73852	0.731867	-3.74183	0.000182685	0.00397857	37938426	Sobic.001G145700.1	Sobic.001G145700.1.p	PF00314	PTHR31048,PTHR31048:SF6					AT4G11650.1	ATOSM34,OSM34	osmotin 34	LOC_Os03g45960.1	NA	thaumatin, putative, expressed	16.7538	80.1709	18.0281	8.37429	3.93846	5.79345	28.029	85.5049	45.8668	28.0815	33.858	100.273
Sobic.001G147100	160.054	106.28	209.162	141.053	1845.21	-0.702488	0.241793	-2.90533	0.00366871	0.0308542	37941484	Sobic.001G147100.1	Sobic.001G147100.1.p	PF10273	PTHR21250:SF0,PTHR21250	KOG4032		K14800		AT5G27990.1		Pre-rRNA-processing protein TSR2, conserved region	LOC_Os08g39820.1	NA	pre-rRNA-processing protein TSR2, putative, expressed	176.474	158.214	145.474	90.9071	114.678	113.256	238.895	199.679	188.912	122.919	140.944	159.295
Sobic.001G148200	119.726	50.2869	73.8979	43.2643	1241.03	-1.38118	0.487784	-2.83154	0.00463249	0.0356054	37941729	Sobic.001G148200.1	Sobic.001G148200.1.p	PF01029	PTHR11078				GO:0006353,GO:0003723,GO:0006355	AT4G26370.1		antitermination NusB domain-containing protein	LOC_Os03g45400.1	NA	antitermination NusB domain-containing protein, putative, expressed	106.827	123.697	128.652	33.3314	45.022	72.5074	64.628	93.4736	63.5921	27.2127	27.8919	74.6882
Sobic.001G149600	4.30336	2.41102	8.74583	6.63656	128.905	-0.931881	0.330791	-2.81713	0.00484553	0.0367187	37939806	Sobic.001G149600.2	Sobic.001G149600.2.p	PF04969	PTHR22932,PTHR22932:SF7					AT3G03773.2		HSP20-like chaperones superfamily protein	LOC_Os03g45270.1	NA	CS domain containing protein, putative, expressed	4.80948	4.75837	3.34223	2.63253	2.145	2.45554	7.95639	11.5153	6.7658	6.52003	6.96914	6.42052
Sobic.001G149700	34.4977	64.4724	43.0955	46.8248	896.649	0.794326	0.274216	2.89672	0.00377092	0.0314292	37945296	Sobic.001G149700.1	Sobic.001G149700.1.p	PF12352	PTHR21230,PTHR21230:SF1	KOG3251		K08496		AT2G36900.1	ATMEMB11,MEMB11	membrin 11	LOC_Os03g45260.1	NA	vesicle transport v-SNARE protein, putative, expressed	37.6242	29.1054	36.7635	45.4824	68.7937	79.1412	55.1769	36.5371	37.5725	53.6485	53.4578	33.368
Sobic.001G150000	0.126358	1.0497	27.3195	18.6876	151.256	2.91902	0.793109	3.68048	0.000232798	0.00465642	37941360	Sobic.001G150000.1	Sobic.001G150000.1.p											NA		0	0.223624	0.15545	0.703727	1.04096	1.40441	23.733	28.4007	29.8247	15.2936	14.7731	25.9961
Sobic.001G150200	3.2398	1.35896	2.21912	3.66113	131.303	-1.39251	0.342185	-4.06946	4.71e-05	0.00158701	37945045	Sobic.001G150200.1	Sobic.001G150200.1.p	PF07645,PF13947,PF07714	PTHR27005,PTHR27005:SF30	KOG1187	2.7.11.1		GO:0005509,GO:0030247,GO:0006468,GO:0004672	AT1G21270.1	WAK2	wall-associated kinase 2	LOC_Os04g51050.1	NA	OsWAK53b - OsWAK receptor-like protein kinase, expressed	3.08978	3.47295	3.15667	0.872876	1.47575	1.72825	2.77982	1.74294	2.13459	4.90857	3.85317	2.22166
Sobic.001G150600	23.9498	145.396	21.1904	45.9919	1220.89	2.53113	0.370392	6.83365	8.28e-12	1.93e-08	37943432	Sobic.001G150600.1	Sobic.001G150600.1.p	PF13561	PTHR24314,PTHR24314:SF6	KOG0725	1.1.1.294	K13606		AT5G04900.1	NOL	NYC1-like	LOC_Os03g45194.1	NA	oxidoreductase, short chain dehydrogenase/reductase family domain containing protein, expressed	23.0467	25.5968	23.2058	178.248	128.404	129.535	29.0373	20.4067	14.1272	62.9583	40.9741	34.0435
Sobic.001G150650	23.8102	102.563	8.14353	17.3802	127.31	2.00929	0.537377	3.73908	0.000184698	0.00400151	37944322	Sobic.001G150650.1	Sobic.001G150650.1.p		PTHR31499,PTHR31499:SF13					AT4G13640.2	UNE16	Homeodomain-like superfamily protein	LOC_Os03g45194.1	NA	oxidoreductase, short chain dehydrogenase/reductase family domain containing protein, expressed	15.124	31.1325	25.1741	136.259	84.5464	86.885	8.09885	13.0112	3.32053	25.3542	11.8217	14.9648
Sobic.001G152000	7.30918	4.70457	7.66001	4.88078	329.671	-0.749765	0.275663	-2.71986	0.00653089	0.0451523	37939477	Sobic.001G152000.1	Sobic.001G152000.1.p	PF14492,PF03144,PF00679,PF00009	PTHR23115,PTHR23115:SF13		3.6.5.3	K14536	GO:0005525	AT3G22980.1		Ribosomal protein S5/Elongation factor G/III/V family protein	LOC_Os03g44780.1	NA	elongation factor Tu family protein, putative, expressed	6.63845	6.51619	8.7729	4.44973	5.2677	4.39628	5.25258	8.01301	9.71442	4.35013	5.25688	5.03533
Sobic.001G154100	247.091	724.668	292.302	334.935	10291.7	1.40799	0.296961	4.74132	2.12e-06	0.000170451	37941010	Sobic.001G154100.1	Sobic.001G154100.1.p	PF00684,PF00226,PF01556	PTHR24078,PTHR24078:SF237	KOG0712		K09503	GO:0051082,GO:0031072	AT5G22060.1	ATJ2,J2	DNAJ homologue 2	LOC_Os03g44620.2	NA	chaperone protein dnaJ, putative, expressed	221.758	203.986	315.53	473.422	926.464	774.119	267.414	286.271	323.22	386.544	413.16	205.1
Sobic.001G154600	10.9516	4.61097	13.6849	6.66571	123.343	-1.33791	0.358414	-3.73287	0.000189312	0.00404459	37940109	Sobic.001G154600.1	Sobic.001G154600.1.p	PF07802	PTHR34357,PTHR34357:SF1					AT1G14060.1		GCK domain-containing protein	LOC_Os03g44520.1	NA	expressed protein	10.6552	11.7337	10.4658	3.18327	4.40667	6.24297	14.5708	13.3195	13.1644	4.66748	6.71049	8.61916
Sobic.001G155200	2.00096	1.0047	2.15052	0.787857	90.8807	-1.14316	0.344243	-3.32078	0.000897648	0.011782	37943603	Sobic.001G155200.1	Sobic.001G155200.1.p	PF11955	PTHR31476,PTHR31476:SF7					AT1G71850.1		Ubiquitin carboxyl-terminal hydrolase family protein	LOC_Os03g44430.1	NA	ubiquitin carboxyl-terminal hydrolase, family 1, putative, expressed	1.81895	2.14202	2.0419	0.492774	1.01503	1.5063	1.89139	1.92648	2.63368	0.769038	0.868621	0.725911
Sobic.001G155500	9.80322	4.37592	7.00242	5.16907	160.204	-1.255	0.311548	-4.02827	5.62e-05	0.00180252	37938249	Sobic.001G155500.1	Sobic.001G155500.1.p	PF02780,PF02779	PTHR11624,PTHR11624:SF76		1.2.4.1	K00162	GO:0008152,GO:0003824	AT2G34590.1		Transketolase family protein	LOC_Os03g44300.1	NA	transketolase, putative, expressed	11.0748	9.69182	8.64303	5.63717	3.3841	4.1065	5.46264	7.54669	7.99794	5.23064	4.5305	5.74606
Sobic.001G157100	2.8089	0.921129	2.52386	2.6114	109.707	-1.71595	0.484148	-3.54427	0.000393704	0.00675088	37940711	Sobic.001G157100.1	Sobic.001G157100.1.p	PF03000,PF00651	PTHR32370:SF12,PTHR32370				GO:0005515	AT1G30440.1		Phototropic-responsive NPH3 family protein	LOC_Os03g43990.1	NA	BTBN8 - Bric-a-Brac, Tramtrack, Broad Complex BTB domain with non-phototropic hypocotyl 3 NPH3 and coiled-coil domains, expressed	2.50448	3.00257	2.91966	1.03475	0.873701	0.854937	1.99291	2.09383	3.48486	1.13573	2.74212	3.95634
Sobic.001G158700	4.50065	12.9073	31.3717	35.292	553.228	1.38867	0.401655	3.45736	0.000545496	0.00844169	37943160	Sobic.001G158700.1	Sobic.001G158700.1.p	PF07719,PF13414,PF12796	PTHR22904,PTHR22904:SF383	KOG4412				AT3G04710.1		ankyrin repeat family protein	LOC_Os12g43940.1	NA	ankyrin repeat domain-containing protein, putative, expressed	4.99529	3.30482	5.20183	7.85901	15.6788	15.184	42.5298	22.8258	28.7595	40.0865	48.6863	17.1033
Sobic.001G159200	3.05838	5.45773	7.75368	15.8625	342.95	0.754367	0.269199	2.80226	0.00507458	0.0378399	37937930	Sobic.001G159200.1	Sobic.001G159200.1.p	PF01453,PF00069	PTHR27002,PTHR27002:SF86	KOG1187	2.7.11.1		GO:0006468,GO:0005524,GO:0004672	AT4G32300.1	SD2-5	S-domain-2 5	LOC_Os04g23720.1	NA	lectin protein kinase family protein, putative, expressed	3.70501	2.62081	2.84932	6.05838	5.71554	4.59925	8.89667	5.73034	8.63404	16.1087	19.9604	11.5184
Sobic.001G159700	3.1411	9.46891	2.68357	3.58258	191.332	1.47462	0.249548	5.90917	3.44e-09	1.82e-06	37939094	Sobic.001G159700.10	Sobic.001G159700.10.p	PF00083	PTHR24064,PTHR24064:SF287				GO:0055085,GO:0022857,GO:0016021	AT3G13050.1		Major facilitator superfamily protein	LOC_Os03g43720.3	NA	transporter family protein, putative, expressed	3.26041	2.70208	3.46082	7.75147	11.9905	8.66479	2.97381	2.41365	2.66324	4.27109	3.77881	2.69784
Sobic.001G163400	21.9855	36.6883	17.6573	27.4224	1176.41	0.634715	0.167917	3.77993	0.000156869	0.00356114	37938843	Sobic.001G163400.1	Sobic.001G163400.1.p	PF15277,PF04129	PTHR16092:SF21,PTHR16092					AT1G47550.1	SEC3A	exocyst complex component sec3A	LOC_Os03g42750.1	NA	roothairless 1, putative, expressed	23.888	22.1253	19.9432	34.323	34.8501	40.892	16.4718	18.8071	17.6929	30.9269	32.0361	19.3043
Sobic.001G167900	275.631	81.7773	170.791	125.614	3364.83	-1.84137	0.62751	-2.9344	0.0033419	0.0289387	37945309	Sobic.001G167900.1	Sobic.001G167900.1.p	PF00248	PTHR11732,PTHR11732:SF255	KOG1575				AT1G04420.1		NAD(P)-linked oxidoreductase superfamily protein	LOC_Os03g41510.1	NA	oxidoreductase, aldo/keto reductase family protein, putative, expressed	218.004	316.081	292.808	114.818	51.9092	78.6049	148.409	235.311	128.654	65.6384	58.026	253.178
Sobic.001G169800	0.537126	0	0.360114	0.209322	5.1598	-5.82223	1.85283	-3.14234	0.00167602	0.0182504	37943612	Sobic.001G169800.2	Sobic.001G169800.2.p	PF02984,PF00134	PTHR10177,PTHR10177:SF260			K06627	GO:0005634	AT5G43080.1	CYCA3;1	Cyclin A3;1	LOC_Os03g41100.1	NA	cyclin, putative, expressed	0.607794	0.485614	0.517969	0	0	0	0	0.754113	0.32623	0	0.269356	0.358609
Sobic.001G170301	3.21475	15.8513	0.110343	0.137344	98.0939	2.20584	0.702702	3.13909	0.00169475	0.0183567	37941974	Sobic.001G170301.1	Sobic.001G170301.1.p	PF02704	PTHR23201,PTHR23201:SF6					AT2G39540.1		Gibberellin-regulated family protein	LOC_Os03g41060.1	NA	GASR2 - Gibberellin-regulated GASA/GAST/Snakin family protein precursor, putative, expressed	5.56061	2.76213	1.32152	11.4724	16.894	19.1875	0.33103	0	0	0.182652	0.185224	0.044156
Sobic.001G171300	0	0.621939	0.372487	0.839121	10.6943	6.27945	1.90561	3.29524	0.000983368	0.0125342	37938307	Sobic.001G171300.1	Sobic.001G171300.1.p	PF00984,PF03720,PF03721	PTHR11374,PTHR11374:SF24		1.1.1.22	K00012	GO:0055114,GO:0051287,GO:0016616	AT5G15490.1		UDP-glucose 6-dehydrogenase family protein	LOC_Os03g40720.1	NA	UDP-glucose 6-dehydrogenase, putative, expressed	0	0	0	0.704055	0.788017	0.373745	0.645594	0	0.471867	1.01163	1.50573	0
Sobic.001G171600	4.49164	3.06824	3.76247	2.05575	136.025	-0.652074	0.210122	-3.10332	0.00191366	0.0198668	37942841	Sobic.001G171600.2	Sobic.001G171600.2.p	PF01535,PF12854,PF13041	PTHR24015,PTHR24015:SF688			K17964		AT5G55840.1		Pentatricopeptide repeat (PPR) superfamily protein	LOC_Os03g40690.1	NA	PPR repeat containing protein, expressed	4.31009	4.80939	4.35543	3.07474	2.94684	3.18316	3.69429	3.50558	4.08753	1.78266	2.74399	1.64062
Sobic.001G171900	51.795	10.3088	23.3574	32.434	815.269	-2.46913	0.781107	-3.16106	0.00157197	0.0174209	37938603	Sobic.001G171900.1	Sobic.001G171900.1.p	PF03009	PTHR23344,PTHR23344:SF19	KOG2258	3.1.4.46	K01126	GO:0008081,GO:0006629,GO:0008889	AT5G08030.1		PLC-like phosphodiesterases superfamily protein	LOC_Os03g40670.1	NA	glycerophosphoryl diester phosphodiesterase family protein, putative, expressed	21.0746	70.6278	63.6826	11.6156	5.56137	13.7494	10.4174	41.2027	18.4521	12.5781	14.79	69.9339
Sobic.001G172300	30.235	10.1118	20.5203	10.6458	778.495	-1.72916	0.567545	-3.04674	0.00231336	0.0227389	37940355	Sobic.001G172300.1	Sobic.001G172300.1.p	PF00294	PTHR10584:SF155,PTHR10584	KOG2855	2.7.1.4			AT1G69200.1	FLN2	fructokinase-like 2	LOC_Os03g40550.1	NA	kinase, pfkB family, putative, expressed	18.577	31.9042	40.2238	7.59986	6.44504	16.2906	20.567	25.6186	15.3754	5.84571	7.4769	18.6148
Sobic.001G173900	8.86881	20.1438	7.9802	13.0081	414.156	1.09255	0.393609	2.77573	0.00550783	0.0400872	37937547	Sobic.001G173900.1	Sobic.001G173900.1.p	PF01842	PTHR31096,PTHR31096:SF10		2.7.7.59		GO:0016597,GO:0008152	AT1G69040.2	ACR4	ACT domain repeat 4	LOC_Os03g40100.1	NA	ACT domain containing protein, expressed	11.6901	7.99987	6.91643	30.2913	15.6201	14.52	6.81488	6.64262	10.4831	17.4541	12.9527	8.61767
Sobic.001G174700	1.81009	12.4823	3.52777	4.1475	102.018	2.62226	0.543719	4.82282	1.42e-06	0.000129439	37940119	Sobic.001G174700.1	Sobic.001G174700.1.p	PF01112	PTHR10188,PTHR10188:SF24	KOG1592	3.4.19.5	K13051	GO:0016787	AT5G08100.1		N-terminal nucleophile aminohydrolases (Ntn hydrolases) superfamily protein	LOC_Os03g40070.1	NA	transposon protein, putative, unclassified, expressed	0.632514	1.51694	3.28082	12.6941	7.64631	17.1064	3.22949	3.66882	3.68499	3.82583	5.88056	2.73612
Sobic.001G175300	432.678	171.613	401.714	236.729	3825.21	-1.45834	0.379882	-3.83894	0.000123567	0.00301633	37937793	Sobic.001G175300.1	Sobic.001G175300.1.p	PF01246	PTHR10792,PTHR10792:SF11	KOG1722		K02896		AT2G36620.1	RPL24A	ribosomal protein L24	LOC_Os05g40820.2	NA	ribosomal protein L24, putative, expressed	478.787	469.221	350.026	179.288	173.531	162.02	401.285	434.778	369.079	180.613	172.523	357.051
Sobic.001G176600	2.65857	12.7981	0.850199	0.53048	99.8006	2.16284	0.576741	3.75011	0.000176756	0.00389852	37938485	Sobic.001G176600.1	Sobic.001G176600.1.p	PF00067	PTHR24298,PTHR24298:SF173	KOG0156			GO:0055114,GO:0020037,GO:0016705,GO:0005506	AT1G13110.1	CYP71B7	cytochrome P450, family 71 subfamily B, polypeptide 7	LOC_Os03g39650.1	NA	cytochrome P450, putative, expressed	3.50391	1.19196	3.27984	16.4305	9.77728	12.1865	0.850296	0.364563	1.33574	0.873605	0.56306	0.154775
Sobic.001G176900	2.89074	1.56506	2.19836	1.32308	54.3434	-0.995467	0.332894	-2.99034	0.00278666	0.0256329	37940319	Sobic.001G176900.1	Sobic.001G176900.1.p	PF02536	PTHR13068,PTHR13068:SF33	KOG1267		K15032	GO:0006355,GO:0005739,GO:0003690	AT1G21150.1		Mitochondrial transcription termination factor family protein	LOC_Os06g12040.1	NA	mTERF family protein, expressed	3.39288	1.93611	3.34322	1.45544	1.80634	1.43339	1.73961	2.22046	2.63501	1.30198	1.7727	0.894564
Sobic.001G177000	4953.74	1709.7	3669.71	1894.48	54620.3	-1.63968	0.555389	-2.95231	0.00315407	0.027829	37943318	Sobic.001G177000.1	Sobic.001G177000.1.p	PF00504	PTHR21649,PTHR21649:SF8			K08913	GO:0016020,GO:0009765	AT3G27690.1	LHCB2,LHCB2.3,LHCB2.4	photosystem II light harvesting complex gene 2.3	LOC_Os03g39610.1	NA	chlorophyll A-B binding protein, putative, expressed	3634.55	5429.74	5796.93	2005.71	1317.84	1805.56	3244.15	3412.61	4352.37	922.107	1115.1	3646.22
Sobic.001G177100	73.6373	28.9566	80.826	39.6998	1722.41	-1.50411	0.332855	-4.51883	6.22e-06	0.000371063	37941939	Sobic.001G177100.1	Sobic.001G177100.1.p	PF08701,PF01926	PTHR11089:SF30,PTHR11089	KOG2484		K14538	GO:0005525	AT3G07050.1		GTP-binding family protein	LOC_Os01g27730.1	NA	GTPase of unknown function domain containing protein, putative, expressed	65.196	78.6474	77.0683	17.0993	32.2041	37.5664	76.2069	81.71	84.5611	32.2423	35.6319	51.2253
Sobic.001G177700	0	0.713495	0.195363	1.37474	29.3162	7.59529	2.02271	3.75501	0.000173332	0.0038525	37939665	Sobic.001G177700.1	Sobic.001G177700.1.p		PTHR31791,PTHR31791:SF6								LOC_Os03g39040.1	NA	zinc knuckle domain containing protein, expressed	0	0	0	1.25769	0.609893	0.272899	0.567318	0	0.018772	3.4485	0.65749	0.018245
Sobic.001G177800	141.305	51.4774	141.265	70.3794	3856.62	-1.57367	0.446707	-3.52283	0.000426969	0.00715229	37941865	Sobic.001G177800.1	Sobic.001G177800.1.p	PF00252	PTHR11726,PTHR11726:SF15	KOG0857		K02866	GO:0006412,GO:0005840,GO:0003735	AT1G66580.1	RPL10C,SAG24	senescence associated gene 24	LOC_Os05g07700.1	NA	ribosomal protein, putative, expressed	182.691	104.157	137.066	41.8612	48.5854	63.9855	92.1328	181.554	150.107	56.8427	43.6108	110.685
Sobic.001G178400	101.17	42.4954	123.114	61.4138	3011.91	-1.39563	0.390451	-3.5744	0.000351038	0.00624487	37938009	Sobic.001G178400.1	Sobic.001G178400.1.p	PF01336,PF00152	PTHR22594,PTHR22594:SF35		6.1.1.6	K04567	GO:0003676,GO:0006418,GO:0005524,GO:0004812,GO:0000166	AT3G11710.1	ATKRS-1	lysyl-tRNA synthetase 1	LOC_Os03g38980.1	NA	tRNA synthetases class II domain containing protein, expressed	99.1254	99.7603	104.624	27.8199	36.357	63.3094	132.557	139.42	97.364	51.0648	47.9866	85.1899
Sobic.001G178500	48.6652	36.6686	47.1248	32.3989	488.929	-0.522174	0.173355	-3.01217	0.00259391	0.0244676	37941482	Sobic.001G178500.1	Sobic.001G178500.1.p	PF00203	PTHR11880,PTHR11880:SF8	KOG0899		K02965	GO:0006412,GO:0005840,GO:0003735	AT5G47320.1	RPS19	ribosomal protein S19	LOC_Os08g15266.1	NA	chloroplast 30S ribosomal protein S19, putative	59.367	47.1222	39.5065	33.5845	37.5334	38.8879	40.7047	45.2362	55.4334	34.0397	35.1343	28.0227
Sobic.001G179800	5.61151	23.9647	19.153	47.4755	670.682	2.01792	0.591884	3.40931	0.000651281	0.0095123	37942970	Sobic.001G179800.1	Sobic.001G179800.1.p	PF14938	PTHR13768,PTHR13768:SF8	KOG1586			GO:0006886	AT3G56190.1	ALPHA-SNAP2,ASNAP	alpha-soluble NSF attachment protein 2	LOC_Os08g18110.1	NA	alpha-soluble NSF attachment protein, putative, expressed	9.22252	3.94224	3.66976	23.6932	28.8681	19.3328	26.0017	13.3614	18.096	63.4444	69.9234	9.05875
Sobic.001G180900	61.0908	105.503	62.5793	88.8492	1667.51	0.669102	0.190887	3.50522	0.000456235	0.00749191	37942280	Sobic.001G180900.1	Sobic.001G180900.1.p	PF04144	PTHR10687,PTHR10687:SF24	KOG3088			GO:0016021,GO:0015031	AT1G61250.1	SC3	secretory carrier 3	LOC_Os03g38590.1	NA	secretory carrier-associated membrane protein 4, putative, expressed	65.9265	58.8609	58.485	105.554	118.085	92.8687	68.7588	60.2114	58.7677	97.8324	100.45	68.2658
Sobic.001G182800	1.09213	4.26358	0.174837	0.139179	76.4056	1.86765	0.678029	2.75453	0.00587772	0.0419629	37943691	Sobic.001G182800.1	Sobic.001G182800.1.p	PF00931	PTHR23155,PTHR23155:SF637	KOG4658			GO:0043531	AT3G14470.1		NB-ARC domain-containing disease resistance protein	LOC_Os03g38330.1	NA	disease resistance RPP13-like protein 1, putative, expressed	0.895443	1.12209	1.25886	4.86711	4.8652	3.05843	0.176992	0.21223	0.135288	0.034803	0.035749	0.346984
Sobic.001G184000	1.80359	9.07001	1.78363	4.04977	171.963	2.2451	0.600733	3.73727	0.00018603	0.00400489	37942084	Sobic.001G184000.1	Sobic.001G184000.1.p	PF02705	PTHR30540,PTHR30540:SF23			K03549	GO:0071805,GO:0016020,GO:0015079	AT4G13420.1	ATHAK5,HAK5	high affinity K+ transporter 5	LOC_Os03g37840.1	NA	potassium transporter, putative, expressed	3.3769	0.756444	1.27743	8.62339	7.62006	10.9666	1.2233	2.27121	1.85637	5.66752	5.52906	0.952742
Sobic.001G184900	14.5765	2.62677	82.713	82.8708	409.372	-2.59647	0.643578	-4.03443	5.47e-05	0.00176918	37938386	Sobic.001G184900.1	Sobic.001G184900.1.p		PTHR33386,PTHR33386:SF3					AT3G48180.1			LOC_Os03g37810.1	NA	expressed protein	29.3426	8.16431	6.22247	1.66539	1.32429	4.89062	80.0867	90.0459	78.0063	61.7847	66.5051	120.323
Sobic.001G185400	5.86278	25.549	1.65883	2.01427	265.225	2.02785	0.331098	6.12461	9.09e-10	6.82e-07	37944561	Sobic.001G185400.1	Sobic.001G185400.1.p	PF01554	PTHR11206,PTHR11206:SF140	KOG1347		K03327	GO:0055085,GO:0016020,GO:0015297,GO:0015238,GO:0006855	AT3G21690.1		MATE efflux family protein	LOC_Os03g37640.1	NA	MATE efflux family protein, putative, expressed	8.74822	5.03855	3.80157	18.6621	33.038	24.947	1.19922	1.78825	1.989	2.21885	2.09421	1.72974
Sobic.001G185800	10.3128	3.19205	10.8048	8.95893	247.055	-1.79342	0.513653	-3.4915	0.000480314	0.0077571	37942075	Sobic.001G185800.1	Sobic.001G185800.1.p	PF01554	PTHR11206,PTHR11206:SF134	KOG1347		K03327	GO:0055085,GO:0016020,GO:0015297,GO:0015238,GO:0006855	AT3G21690.1		MATE efflux family protein	LOC_Os03g37411.1	NA	MATE efflux family protein, putative, expressed	9.4247	10.9705	10.5433	4.19403	3.46973	1.91239	7.99872	11.3225	13.0931	4.7813	6.86303	15.2325
Sobic.001G186100	95.8114	49.6173	92.591	57.5218	1166.94	-1.07326	0.270062	-3.97414	7.06e-05	0.0020899	37941987	Sobic.001G186100.1	Sobic.001G186100.1.p	PF00076	PTHR24012,PTHR24012:SF434	KOG0148			GO:0003676	AT5G54900.1	ATRBP45A,RBP45A	RNA-binding protein 45A	LOC_Os03g37270.1	NA	RNA recognition motif containing protein, putative, expressed	91.0287	94.9047	101.501	36.9855	51.5763	60.2901	77.0842	103.53	97.1586	54.2059	50.2125	68.1471
Sobic.001G187200	105.165	170.963	100.427	159.877	482.866	0.618094	0.204703	3.01946	0.00253222	0.0241285	37939998	Sobic.001G187200.1	Sobic.001G187200.1.p	PF03647	PTHR12668,PTHR12668:SF0				GO:0016020	AT3G20510.1		Transmembrane proteins 14C	LOC_Os03g37090.1	NA	expressed protein	136.77	88.785	89.9394	184.574	165.348	162.965	91.5546	108.853	100.874	176.415	174.717	128.499
Sobic.001G187800	0.768712	1.53283	0.303492	0.374299	82.4243	0.869092	0.253896	3.42302	0.000619293	0.00917802	37938059	Sobic.001G187800.1	Sobic.001G187800.1.p	PF01263	PTHR10091,PTHR10091:SF8	KOG1604	5.1.3.3	K01785	GO:0016853,GO:0005975	AT3G17940.1		Galactose mutarotase-like superfamily protein	LOC_Os10g06720.1	NA	aldose 1-epimerase, putative, expressed	0.868861	0.74196	0.695315	1.21097	1.65374	1.73377	0.285942	0.304702	0.319832	0.459309	0.44289	0.220698
Sobic.001G188600	14.3008	2.42688	6.80267	3.03345	237.96	-2.75615	0.773224	-3.56449	0.000364568	0.00638264	37944392	Sobic.001G188600.1	Sobic.001G188600.1.p	PF13041	PTHR24015,PTHR24015:SF406					AT3G53700.1	MEE40	Pentatricopeptide repeat (PPR) superfamily protein	LOC_Os03g40020.1	NA	PPR repeat containing protein, expressed	9.62904	13.0168	20.2566	0.660039	1.29656	5.32403	3.74655	9.31957	7.3419	1.03798	2.13353	5.92884
Sobic.001G188900	2.96146	8.42205	5.29651	6.9633	125.561	1.36983	0.409284	3.34689	0.000817232	0.0110688	37940006	Sobic.001G188900.1	Sobic.001G188900.1.p	PF06108	PTHR34129,PTHR34129:SF2					AT4G01897.1			LOC_Os03g36630.1	NA	expressed protein	2.49796	3.05545	3.33096	4.479	9.04065	11.7465	5.98493	4.71951	5.1851	8.73454	9.04287	3.11248
Sobic.001G189300	6.8537	2.38076	2.91236	1.11961	77.4182	-1.6106	0.578282	-2.78515	0.00535036	0.039321	37937409	Sobic.001G189300.1	Sobic.001G189300.1.p	PF13193,PF00501	PTHR24096,PTHR24096:SF160	KOG1176			GO:0008152,GO:0003824	AT5G63380.1		AMP-dependent synthetase and ligase family protein	LOC_Os07g17970.1	NA	AMP-binding domain containing protein, expressed	4.1472	8.67864	7.73527	3.12804	1.28564	2.7286	3.15238	1.9958	3.5889	0.595716	0.956769	1.80634
Sobic.001G191600	33.1444	68.8899	51.4969	78.4003	1390.58	0.944415	0.2503	3.77313	0.000161214	0.00363245	37939078	Sobic.001G191600.1	Sobic.001G191600.1.p	PF03348	PTHR10383,PTHR10383:SF24	KOG2592			GO:0016020	AT3G06170.1		Serinc-domain containing serine and sphingolipid biosynthesis protein	LOC_Os03g34300.1	NA	TMS membrane protein/tumour differentially expressed protein, putative, expressed	32.4287	31.9588	35.0458	70.2237	66.938	69.5081	58.4227	39.3669	56.701	96.2735	89.1928	49.7346
Sobic.001G193100	17.8512	32.3451	22.9141	27.3749	812.653	0.773857	0.214052	3.61528	0.000300022	0.0056153	37938341	Sobic.001G193100.2	Sobic.001G193100.2.p	PF06552			2.4.1.255			AT5G41950.1		Tetratricopeptide repeat (TPR)-like superfamily protein	LOC_Os10g37430.1	NA	expressed protein	21.5784	16.0572	15.9178	33.5595	31.5367	31.9391	22.907	17.0791	28.7561	29.1112	32.7229	20.2905
Sobic.001G193400	1.00243	7.24437	0.989488	1.36322	31.4685	2.73387	0.846907	3.22807	0.00124629	0.0147645	37939470	Sobic.001G193400.1	Sobic.001G193400.1.p	PF04398	PTHR31676,PTHR31676:SF20					AT4G24130.1		Protein of unknown function, DUF538	LOC_Os10g37400.1	NA	DUF538 domain containing protein, putative, expressed	1.53617	0.170825	1.30028	2.76662	13.3426	5.62389	1.77328	0.336399	0.858788	1.27509	2.20353	0.611049
Sobic.001G193700	35.2798	15.2564	20.9625	16.786	712.835	-1.31801	0.487451	-2.70388	0.00685355	0.0466178	37938312	Sobic.001G193700.1	Sobic.001G193700.1.p	PF00248	PTHR11732,PTHR11732:SF248	KOG1575	1.1.1.65	K05275		AT5G53580.1		NAD(P)-linked oxidoreductase superfamily protein	LOC_Os10g37330.1	NA	oxidoreductase, aldo/keto reductase family protein, putative, expressed	31.6147	39.1164	35.1083	16.5467	12.8002	16.4224	15.1763	30.1583	17.5528	8.56166	13.6157	28.1806
Sobic.001G198700	48.9169	2.75589	74.8854	37.5436	671.281	-4.29429	1.50012	-2.86263	0.00420138	0.0335529	37938139	Sobic.001G198700.1	Sobic.001G198700.1.p	PF04043	PTHR31080,PTHR31080:SF13		3.1.1.11		GO:0004857	AT5G62360.1		Plant invertase/pectin methylesterase inhibitor superfamily protein	LOC_Os10g36500.1	NA	invertase/pectin methylesterase inhibitor family protein, putative, expressed	29.3233	70.4157	47.0118	0.814961	1.61857	5.83413	191.292	8.22269	25.1414	1.74039	3.44358	107.447
Sobic.001G198800	40.9201	5.6237	14.0066	5.29444	368.266	-2.90909	0.638274	-4.55775	5.17e-06	0.000329524	37944921	Sobic.001G198800.1	Sobic.001G198800.1.p	PF04043	PTHR31080,PTHR31080:SF13		3.1.1.11		GO:0004857	AT2G01610.1		Plant invertase/pectin methylesterase inhibitor superfamily protein	LOC_Os10g36500.2	NA	invertase/pectin methylesterase inhibitor family protein, putative, expressed	43.5969	55.4426	23.7207	8.40495	2.31674	6.14941	9.1062	10.8856	22.028	2.36614	4.18733	9.32984
Sobic.001G199000	1.95149	3.78256	2.4624	2.19792	172.409	0.850608	0.288778	2.94555	0.00322383	0.028293	37944684	Sobic.001G199000.1	Sobic.001G199000.1.p	PF12612	PTHR12658,PTHR12658:SF0					AT3G60740.1	CHO,EMB133,TFC D,TTN1	ARM repeat superfamily protein	LOC_Os10g36490.1	NA	HEAT repeat family protein, putative, expressed	2.51741	1.78516	1.5519	3.20763	3.46091	4.67912	2.74162	1.94006	2.70553	2.57655	2.74312	1.27408
Sobic.001G200000	0.217269	0	0.44834	1.06152	25.515	-5.99698	2.0106	-2.98268	0.00285738	0.0261256	37943438	Sobic.001G200000.1	Sobic.001G200000.1.p	PF00931	PTHR23155,PTHR23155:SF410	KOG4658			GO:0043531	AT3G14470.1		NB-ARC domain-containing disease resistance protein	LOC_Os10g36270.1	NA	disease resistance RPP13-like protein 1, putative, expressed	0.30084	0.202175	0.148791	0	0	0	0.777273	0.467122	0.100624	0	0.037704	3.14685
Sobic.001G200100	0.616247	0	1.15506	3.27109	13.3251	-19.3108	3.92126	-4.92463	8.45e-07	9.32e-05	37942719	Sobic.001G200100.2	Sobic.001G200100.2.p											NA		0	1.09998	0.748763	0	0	0	2.59103	0.874154	0	0	0	9.81328
Sobic.001G200200	7.80043	3.37539	10.2866	5.55603	251.303	-1.35097	0.459473	-2.94025	0.00327947	0.0286184	37945117	Sobic.001G200200.1	Sobic.001G200200.1.p	PF01753,PF00856,PF13414	PTHR12197,PTHR12197:SF173		2.1.1.43		GO:0005515	AT1G33400.1		Tetratricopeptide repeat (TPR)-like superfamily protein	LOC_Os10g36250.1	NA	tetratricopeptide repeat, putative, expressed	6.49941	8.81561	8.08626	2.22349	3.23853	4.66414	14.9302	7.40586	8.52377	3.46675	5.10442	8.09692
Sobic.001G201100	7.75825	3.67226	7.67551	9.30188	85.9162	-1.22255	0.454945	-2.68726	0.00720417	0.0481641	37940540	Sobic.001G201100.1	Sobic.001G201100.1.p	PF03188	PTHR10106,PTHR10106:SF18	KOG1619	1.16.5.1	K08360	GO:0016021	AT4G25570.1	ACYB-2	Cytochrome b561/ferric reductase transmembrane protein family	LOC_Os10g36030.1	NA	cytochrome b561, putative, expressed	9.13285	7.45858	6.68332	2.56193	1.84454	6.61032	7.48397	8.45796	7.0846	7.85305	8.32859	11.724
Sobic.001G201700	15.9068	6.3408	19.3488	13.405	541.831	-1.41888	0.441089	-3.21676	0.00129647	0.0151323	37937819	Sobic.001G201700.1	Sobic.001G201700.1.p	PF00390,PF03949	PTHR23406,PTHR23406:SF32		1.1.1.39	K00028	GO:0055114,GO:0004471,GO:0051287	AT4G00570.1	NAD-ME2	NAD-dependent malic enzyme 2	LOC_Os10g35960.1	NA	NAD-dependent malic enzyme, mitochondrial precursor, putative, expressed	16.4047	14.3944	16.9212	7.07988	5.32818	6.61433	11.9256	27.5502	18.5706	8.46669	11.2009	20.5475
Sobic.001G203500	5.30376	2.26892	5.45108	2.84886	157.069	-1.34816	0.310468	-4.34233	1.41e-05	0.000648579	37939156	Sobic.001G203500.1	Sobic.001G203500.1.p	PF13812,PF01535,PF13041	PTHR24015,PTHR24015:SF625					AT2G20710.1		Tetratricopeptide repeat (TPR)-like superfamily protein	LOC_Os10g35750.1	NA	pentatricopeptide, putative, expressed	6.21721	5.38339	4.31067	1.55467	2.57683	2.67525	5.82943	5.22139	5.30241	2.08169	3.032	3.43289
Sobic.001G203700	0.195573	0	0.202193	0.0800513	4.27545	-5.299	1.68087	-3.15254	0.00161859	0.017796	37939949	Sobic.001G203700.1	Sobic.001G203700.1.p	PF02181	PTHR23213,PTHR23213:SF238					AT5G67470.1	ATFH6,FH6	formin homolog 6	LOC_Os10g20710.1	NA	formin-like protein 6 precursor, putative, expressed	0.298052	0.134814	0.153853	0	0	0	0	0.217731	0.388848	0.053205	0.135945	0.051004
Sobic.001G204800	5.49864	2.72253	2.39542	1.36772	78.421	-1.13638	0.343796	-3.3054	0.000948419	0.0121993	37938796	Sobic.001G204800.1	Sobic.001G204800.1.p											NA		5.98583	6.9296	3.58049	2.29466	2.71117	3.16177	2.36766	2.3004	2.51821	1.81749	0.947752	1.3379
Sobic.001G205200	14.8126	21.0182	15.194	18.5755	1154.25	0.402785	0.143672	2.80351	0.00505498	0.0377479	37942644	Sobic.001G205200.1	Sobic.001G205200.1.p		PTHR35130,PTHR35130:SF1					AT4G04920.2	SFR6	sensitive to freezing 6	LOC_Os10g35560.1	NA	expressed protein	14.8175	14.2226	15.3978	20.4596	21.3413	21.2538	14.4315	16.0261	15.1245	18.3668	21.7096	15.65
Sobic.001G206200	284.308	16.4439	119.982	28.5292	2993.77	-4.30288	1.01449	-4.24144	2.22e-05	0.000900253	37942584	Sobic.001G206200.1	Sobic.001G206200.1.p	PF00106	PTHR24322,PTHR24322:SF393	KOG1208	1.3.1.33	K00218	GO:0016491,GO:0008152	AT5G54190.1	PORA	protochlorophyllide oxidoreductase A	LOC_Os10g35370.1	NA	oxidoreductase, short chain dehydrogenase/reductase family domain containing family, expressed	158.763	295.81	398.352	5.26077	8.18106	35.8899	48.7221	189.381	121.844	2.65062	7.25543	75.6816
Sobic.001G206500	25.2325	13.4771	29.0766	17.2213	1079.66	-1.05627	0.317877	-3.32289	0.000890887	0.0117206	37938192	Sobic.001G206500.1	Sobic.001G206500.1.p	PF03715	PTHR12687,PTHR12687:SF4	KOG2256		K14833		AT2G18220.1		Noc2p family	LOC_Os10g35280.1	NA	nucleolar complex protein 2, putative, expressed	22.2027	27.8755	25.6194	7.13583	14.5098	18.7856	29.2551	28.9971	28.9777	14.8619	17.9777	18.8242
Sobic.001G206800	1.67193	0.386653	0.271213	0.087833	13.0764	-2.24499	0.782264	-2.86986	0.00410659	0.033054	37938946	Sobic.001G206800.1	Sobic.001G206800.1.p											NA		2.10203	1.10372	1.81003	0.093123	0.286033	0.780803	0.299299	0.134612	0.379727	0.132584	0	0.130915
Sobic.001G208700	119.819	47.673	70.1389	50.2098	3256.36	-1.45712	0.467349	-3.11783	0.00182186	0.0192153	37942880	Sobic.001G208700.2	Sobic.001G208700.2.p	PF16940	PTHR34935					AT1G06950.1	ATTIC110,TIC110	translocon at the inner envelope membrane of chloroplasts 110	LOC_Os10g35010.1	NA	ATTIC110/TIC110, putative, expressed	92.7186	139.202	127.535	40.8026	43.3788	58.8376	51.2732	94.1841	64.9592	31.0371	36.3725	83.2198
Sobic.001G210300	5.17132	2.09375	1.78389	3.96796	37.3293	-1.42246	0.450432	-3.15798	0.00158864	0.017555	37937923	Sobic.001G210300.1	Sobic.001G210300.1.p		PTHR33191,PTHR33191:SF5								LOC_Os10g34840.1	NA	RIPER6 - Ripening-related family protein precursor, expressed	3.46379	7.37636	4.6738	2.72891	1.35376	2.19858	1.45477	2.04593	1.85096	2.59892	5.25129	4.05366
Sobic.001G212100	22.674	55.086	33.0535	39.122	318.9	1.20143	0.437143	2.74837	0.00598932	0.0425053	37945317	Sobic.001G212100.1	Sobic.001G212100.1.p	PF02893	PTHR31969,PTHR31969:SF14					AT5G23370.1		GRAM domain-containing protein / ABA-responsive protein-related	LOC_Os10g34730.1	NA	GEM, putative, expressed	27.0773	20.5161	20.4285	62.3084	65.0299	37.9197	53.5786	18.5751	27.0067	50.2957	42.6701	24.4002
Sobic.001G213300	0.549722	3.00429	0.499293	0.399414	37.8575	2.31029	0.831171	2.77956	0.00544323	0.0397973	37941248	Sobic.001G213300.1	Sobic.001G213300.1.p	PF00067	PTHR24296,PTHR24296:SF3	KOG0157	1.14.15.3	K15402	GO:0055114,GO:0020037,GO:0016705,GO:0005506	AT5G23190.1	CYP86B1	cytochrome P450, family 86, subfamily B, polypeptide 1	LOC_Os10g34480.1	NA	cytochrome P450, putative, expressed	0.405709	0.197197	1.04626	0.810671	6.44868	1.75352	0.806893	0.264512	0.426475	0.350071	0.399121	0.44905
Sobic.001G214100	6.02406	21.7068	5.95313	13.7278	206.212	1.81896	0.527496	3.44829	0.000564147	0.00866322	37938230	Sobic.001G214100.1	Sobic.001G214100.1.p		PTHR37706,PTHR37706:SF1					AT3G15780.1			LOC_Os01g29740.1	NA	expressed protein	10.7628	3.45269	3.85672	29.8807	24.5526	10.687	6.96228	4.08261	6.81449	16.4815	16.8767	7.82506
Sobic.001G214900	11.288	6.11237	11.5177	5.48478	195.597	-0.956326	0.269089	-3.55394	0.000379503	0.0065725	37940411	Sobic.001G214900.1	Sobic.001G214900.1.p	PF13812,PF13041	PTHR24015					AT1G61870.1	PPR336	pentatricopeptide repeat 336	LOC_Os10g34370.1	NA	expressed protein	14.5701	9.33796	9.95576	4.99399	7.49235	5.85078	7.8254	12.0926	14.6351	6.2507	5.94879	4.25486
Sobic.001G215600	2.73392	0.3791	3.82997	3.8776	208.165	-2.92342	1.00609	-2.90574	0.00366391	0.0308253	37938516	Sobic.001G215600.3	Sobic.001G215600.3.p	PF01565,PF09265	PTHR13878,PTHR13878:SF46	KOG1231	1.5.99.12	K00279	GO:0055114,GO:0050660,GO:0016491,GO:0019139,GO:0009690	AT3G63440.1	ATCKX6,ATCKX7,CKX6	cytokinin oxidase/dehydrogenase 6	LOC_Os10g34230.1	NA	cytokinin dehydrogenase precursor, putative, expressed	2.10115	2.40006	3.70054	0.610437	0.30261	0.224252	1.58351	4.34038	5.56603	0.475399	0.503947	10.6534
Sobic.001G215900	5.13785	2.71455	4.64874	2.98052	102.191	-1.01454	0.346412	-2.92872	0.00340365	0.0293734	37938030	Sobic.001G215900.1	Sobic.001G215900.1.p	PF01657,PF07714	PTHR27006,PTHR27006:SF30	KOG1187	2.7.11.1		GO:0006468,GO:0004672	AT1G70520.1	CRK2	cysteine-rich RLK (RECEPTOR-like protein kinase) 2	LOC_Os11g28104.1	NA	TKL_IRAK_DUF26-lf.4 - DUF26 kinases have homology to DUF26 containing loci, expressed	4.19398	5.34831	5.87125	2.79387	2.97677	2.37303	2.77036	5.97258	5.20329	3.10827	3.82691	2.00637
Sobic.001G217600	70.8335	188.708	78.4953	127.066	1164.91	1.30439	0.337236	3.86787	0.000109789	0.00280993	37940142	Sobic.001G217600.1	Sobic.001G217600.1.p	PF03656	PTHR12388,PTHR12388:SF2	KOG3442		K17805	GO:0030150,GO:0005744	AT3G59280.1	TXR1	Protein Transporter, Pam16	LOC_Os10g33910.1	NA	mitochondrial import inner membrane translocase subunit Tim16, putative, expressed	74.807	69.9631	67.7306	190.157	186.241	189.727	103.616	47.3032	84.5672	162.88	149.633	68.685
Sobic.001G220400	87.9441	158.475	128.319	168.813	1882.75	0.737985	0.191892	3.84584	0.00012014	0.00297656	37939663	Sobic.001G220400.1	Sobic.001G220400.1.p	PF03357	PTHR10476,PTHR10476:SF15	KOG3230		K12192	GO:0007034	AT1G03950.1	VPS2.3	vacuolar protein sorting-associated protein 2.3	LOC_Os10g33660.1	NA	SNF7 domain containing protein, putative, expressed	90.8439	90.573	82.4155	156.812	157.814	160.799	121.199	148.631	115.128	188.071	190.878	127.489
Sobic.001G220900	24.9094	52.0091	32.8145	43.9268	840.062	0.959964	0.297548	3.22625	0.00125424	0.0148275	37937697	Sobic.001G220900.1	Sobic.001G220900.1.p	PF07933	PTHR12847,PTHR12847:SF3	KOG2500			GO:0016020,GO:0006897	AT1G03900.1	ATNAP4,NAP4	non-intrinsic ABC protein 4	LOC_Os10g33630.1	NA	adaptin ear-binding coat-associated protein 2, putative, expressed	28.0208	24.0588	22.6487	54.259	53.6236	48.1448	36.7713	27.3412	34.3311	52.5383	57.8282	21.4139
Sobic.001G221300	10.5596	6.45072	9.64313	9.66988	407.148	-0.824411	0.306344	-2.69113	0.00712106	0.0477931	37944138	Sobic.001G221300.1	Sobic.001G221300.1.p	PF13450,PF05199	PTHR10668,PTHR10668:SF82		1.1.3.20	K17756	GO:0055114,GO:0016614	AT4G28570.1		Long-chain fatty alcohol dehydrogenase family protein	LOC_Os10g33460.1	NA	alcohol oxidase, putative, expressed	7.53513	12.4561	11.6875	6.13005	7.36547	5.85664	8.74312	7.33561	12.8507	10.4385	10.3281	8.24304
Sobic.001G221500	18.6294	12.2302	16.0351	11.0733	786.994	-0.741126	0.272098	-2.72374	0.00645467	0.0447767	37942699	Sobic.001G221500.1	Sobic.001G221500.1.p	PF14497,PF03950,PF00749	PTHR11451,PTHR11451:SF37		6.1.1.17	K01885	GO:0006418,GO:0005737,GO:0005524,GO:0004812,GO:0000166,GO:0043039,GO:0016876	AT5G26710.1		Glutamyl/glutaminyl-tRNA synthetase, class Ic	LOC_Os10g22380.1	NA	glutamyl-tRNA synthetase, cytoplasmic, putative, expressed	16.5066	19.9081	19.4733	9.9377	10.7532	15.9997	14.6653	18.5591	14.8809	9.186	11.5892	12.4447
Sobic.001G222200	15.7957	46.1891	18.7785	26.0349	474.759	1.41572	0.384792	3.67917	0.000233995	0.00465856	37940865	Sobic.001G222200.1	Sobic.001G222200.1.p	PF05903	PTHR12378,PTHR12378:SF16	KOG0324				AT3G07090.1		PPPDE putative thiol peptidase family protein	LOC_Os10g33350.1	NA	endo-beta-N-acetylglucosaminidase, putative, expressed	17.555	12.3718	17.4603	41.8815	45.3234	51.3623	22.4231	14.825	19.0875	35.3093	32.554	10.2415
Sobic.001G222700	36.6536	245.716	29.6386	206.529	5009.25	2.68652	0.955312	2.8122	0.00492045	0.0371337	37941565	Sobic.001G222700.1	Sobic.001G222700.1.p	PF04116,PF12076	PTHR11863,PTHR11863:SF47			K15404	GO:0055114,GO:0016491,GO:0006633,GO:0005506	AT1G02205.2	CER1	Fatty acid hydroxylase superfamily	LOC_Os10g33250.1	NA	WAX2, putative, expressed	50.5014	35.0045	24.4549	354.921	255.368	126.859	53.0088	4.53029	31.3767	340.74	271.683	7.1625
Sobic.001G223100	2.53112	5.71145	3.78494	3.25202	130.173	1.04447	0.28131	3.71289	0.000204907	0.00428996	37940329	Sobic.001G223100.1	Sobic.001G223100.1.p	PF00854	PTHR11654,PTHR11654:SF73				GO:0016020,GO:0006810,GO:0005215	AT5G46050.1	ATPTR3,PTR3	peptide transporter 3	LOC_Os10g33210.1	NA	peptide transporter PTR3-A, putative, expressed	2.73656	2.20298	2.65381	5.85815	5.48044	5.79575	2.67086	3.96065	4.72332	4.38013	3.19537	2.18055
Sobic.001G223550	0.0110207	0.425081	3.96776	3.51795	123.042	5.2505	1.19611	4.38966	1.14e-05	0.000561763	37944185	Sobic.001G223550.1	Sobic.001G223550.1.p	PF08263,PF00560,PF13855	PTHR27004,PTHR27004:SF8	KOG0472	2.7.11.1		GO:0005515	AT4G20140.1	GSO1	Leucine-rich repeat transmembrane protein kinase	LOC_Os10g33130.1	NA	leucine-rich repeat receptor protein kinase EXS precursor, putative, expressed	0.033062	0	0	0.766385	0.360141	0.148718	3.28851	5.82756	2.78723	3.18686	3.12936	4.23764
Sobic.001G224200	127.85	58.8849	150.651	60.4117	3402.49	-1.28323	0.365884	-3.50722	0.000452811	0.00744655	37944356	Sobic.001G224200.1	Sobic.001G224200.1.p	PF00076	PTHR24012,PTHR24012:SF497	KOG4210		K11294	GO:0003676	AT3G18610.1	ATNUC-L2,NUC-L2,PARLL1	nucleolin like 2	LOC_Os04g52960.1	NA	nucleolin, putative, expressed	122.42	123.236	137.894	23.1637	72.381	81.11	120.169	143.281	188.504	58.2254	75.4755	47.5342
Sobic.001G225700	354.895	226.879	355.279	229.392	3535.33	-0.774066	0.244098	-3.17113	0.00151848	0.0169872	37941367	Sobic.001G225700.1	Sobic.001G225700.1.p	PF00238	PTHR11761,PTHR11761:SF10	KOG0901		K02894	GO:0006412,GO:0005840,GO:0003735	AT1G04480.1		Ribosomal protein L14p/L23e family protein	LOC_Os10g32920.1	NA	ribosomal protein, putative, expressed	447.959	315.56	301.167	181.932	227.743	270.963	391.359	389.482	284.995	215.484	256.798	215.894
Sobic.001G226100	41.9378	30.9761	34.7515	40.7233	466.405	-0.556459	0.193721	-2.87248	0.00407263	0.0329182	37944917	Sobic.001G226100.1	Sobic.001G226100.1.p	PF03946,PF00298	PTHR11661,PTHR11661:SF1	KOG3257		K02867	GO:0006412,GO:0005840,GO:0003735	AT4G35490.1	MRPL11	mitochondrial ribosomal protein L11	LOC_Os10g32870.1	NA	L11 domain containing ribosomal protein, putative, expressed	54.064	35.8557	35.8937	28.6314	31.1857	33.1111	30.779	39.2673	34.2083	41.5748	47.3427	33.2524
Sobic.001G226500	355.309	86.0322	280.103	155.128	3389.71	-2.17117	0.43152	-5.03145	4.87e-07	6.62e-05	37941124	Sobic.001G226500.1	Sobic.001G226500.1.p	PF01157	PTHR20981	KOG1732		K02889	GO:0006412,GO:0005840,GO:0005622,GO:0003735	AT1G57860.1		Translation protein SH3-like family protein	LOC_Os03g04750.1	NA	60S ribosomal protein L21-2, putative, expressed	481.596	272.32	312.01	77.2896	81.9743	98.8326	259.103	321.038	260.167	105.664	107.998	251.722
Sobic.001G227800	17.1959	180.508	42.0017	93.4726	1959.39	3.34893	0.775593	4.3179	1.58e-05	0.000697598	37938332	Sobic.001G227800.1	Sobic.001G227800.1.p	PF07063	PTHR31136,PTHR31136:SF1					AT1G07040.1			LOC_Os10g32680.1	NA	expressed protein	35.1453	8.50155	7.9408	181.848	217.559	142.118	71.3456	13.7267	40.9327	146.175	120.534	13.7086
Sobic.001G228200	102.316	66.6816	129.613	58.2094	3370.5	-0.717442	0.197778	-3.62751	0.000286164	0.00543159	37941356	Sobic.001G228200.1	Sobic.001G228200.1.p	PF00118	PTHR11353,PTHR11353:SF80			K04077	GO:0005524	AT3G23990.1	HSP60,HSP60-3B	heat shock protein 60	LOC_Os10g32550.1	NA	T-complex protein, putative, expressed	137.89	81.2351	87.8216	60.0916	63.7999	76.1531	125.545	131.412	131.881	55.4838	63.7567	55.3878
Sobic.001G228700	1.909	4.49461	3.92474	4.51396	43.0922	1.12811	0.405289	2.78349	0.00537783	0.0394474	37944357	Sobic.001G228700.1	Sobic.001G228700.1.p											NA		2.35688	1.82249	1.54763	3.72398	6.33585	3.42399	4.68086	3.06526	4.02809	4.39576	6.09854	3.04757
Sobic.001G230100	14.6209	9.43444	26.1679	31.5495	602.751	-0.75995	0.264678	-2.87123	0.00408879	0.0329483	37941670	Sobic.001G230100.1	Sobic.001G230100.1.p	PF02803,PF00108	PTHR18919,PTHR18919:SF100		2.3.1.16	K07513	GO:0016747,GO:0008152	AT2G33150.1	KAT2,PED1,PKT3	peroxisomal 3-ketoacyl-CoA thiolase 3	LOC_Os10g31950.1	NA	3-ketoacyl-CoA thiolase, peroxisomal precursor, putative, expressed	14.4082	15.5536	13.901	6.99963	10.251	11.0527	23.4477	28.7951	26.2608	23.0505	47.8777	23.7202
Sobic.001G235500	11.3526	5.54487	8.17856	5.73436	222.518	-1.15727	0.430732	-2.68676	0.00721494	0.0482074	37938144	Sobic.001G235500.1	Sobic.001G235500.1.p	PF00067	PTHR24298,PTHR24298:SF58	KOG0156			GO:0055114,GO:0020037,GO:0016705,GO:0005506	AT3G26330.1	CYP71B37	cytochrome P450, family 71, subfamily B, polypeptide 37	LOC_Os07g11739.1	NA	cytochrome P450, putative, expressed	8.19487	14.2076	11.6554	4.98764	7.48776	4.15921	4.9576	9.3101	10.268	4.83022	4.48305	7.88983
Sobic.001G240000	178.481	61.4874	105.69	72.7393	2366.15	-1.61778	0.60229	-2.68605	0.00723017	0.0482662	37940978	Sobic.001G240000.1	Sobic.001G240000.1.p	PF00830	PTHR13528,PTHR13528:SF6			K02902	GO:0006412,GO:0005840,GO:0005622,GO:0003735	AT2G33450.1		Ribosomal L28 family	LOC_Os05g01110.1	NA	ribosomal protein L28 protein, putative, expressed	218.368	149.224	167.851	81.0476	47.1595	56.255	63.3884	146.948	106.732	34.0966	37.5369	146.584
Sobic.001G240300	1.97712	5.13247	1.91393	1.82878	76.3252	1.29354	0.483151	2.67731	0.00742164	0.0491361	37937603	Sobic.001G240300.1	Sobic.001G240300.1.p	PF01699	PTHR12266,PTHR12266:SF10	KOG2399		K13754	GO:0055085,GO:0016021	AT5G17860.1	CAX7	calcium exchanger 7	LOC_Os10g30070.1	NA	sodium/calcium exchanger protein, putative, expressed	2.14921	1.64027	2.14188	3.59275	5.39202	6.41265	1.25173	1.57401	2.91606	2.45078	2.49013	0.545434
Sobic.001G240700	1.24872	4.76351	0.519504	1.08218	13.7019	1.82311	0.64302	2.83522	0.00457938	0.0353785	37943886	Sobic.001G240700.1	Sobic.001G240700.1.p											NA		0.781778	1.75244	1.21195	4.63697	4.5291	5.12445	0.639424	0.777113	0.141975	1.55037	1.44013	0.256031
Sobic.001G241600	0.458805	4.08615	0.212894	0.577088	56.0914	3.0744	0.785614	3.91337	9.1e-05	0.00247895	37938388	Sobic.001G241600.1	Sobic.001G241600.1.p	PF00651	PTHR26379,PTHR26379:SF158	KOG1987		K10523	GO:0005515	AT3G06190.1	ATBPM2,BPM2	BTB-POZ and MATH domain 2	LOC_Os10g29380.1	NA	MBTB52 - Bric-a-Brac, Tramtrack, Broad Complex BTB domain with Meprin and TRAF Homology MATH domain, expressed	0.775688	0.270989	0.329738	5.10246	4.50493	2.65104	0.321144	0.247965	0.069574	0.91207	0.775494	0.043699
Sobic.001G242300	0.710935	0.020338	0.893161	0.207754	7.78923	-5.16643	1.37913	-3.74614	0.000179579	0.00394456	37942581	Sobic.001G242300.2	Sobic.001G242300.2.p										LOC_Os10g13630.1	NA	expressed protein	0.638682	0.290037	1.20409	0	0.061014	0	1.17691	0.633404	0.869167	0.168847	0.286969	0.167445
Sobic.001G242600	48.4848	15.584	37.4734	28.003	628.183	-1.75554	0.38858	-4.51784	6.25e-06	0.000371642	37939211	Sobic.001G242600.1	Sobic.001G242600.1.p	PF00314	PTHR31048,PTHR31048:SF18					AT2G28790.1		Pathogenesis-related thaumatin superfamily protein	LOC_Os11g47670.1	NA	thaumatin family domain containing protein, expressed	45.5054	49.6008	50.3483	11.1115	16.2762	19.3643	18.9213	50.0375	43.4614	18.4216	31.6006	33.9868
Sobic.001G242800	2.57205	1.05399	2.72298	2.2653	79.7334	-1.44047	0.428371	-3.36267	0.000771929	0.0106934	37943589	Sobic.001G242800.1	Sobic.001G242800.1.p	PF00248	PTHR11732,PTHR11732:SF216	KOG1575	1.1.1.317			AT1G60690.1		NAD(P)-linked oxidoreductase superfamily protein	LOC_Os10g28320.1	NA	oxidoreductase, aldo/keto reductase family protein, putative, expressed	1.71643	3.64003	2.35971	0.762324	1.02718	1.37247	1.57557	3.78536	2.80802	2.06243	2.50747	2.226
Sobic.001G242900	0.454296	1.2728	1.04969	1.88436	35.7702	1.3833	0.482143	2.86906	0.00411693	0.0331136	37942188	Sobic.001G242900.1	Sobic.001G242900.1.p	PF12171	PTHR10593,PTHR10593:SF46					AT5G03150.1	JKD	C2H2-like zinc finger protein	LOC_Os10g28330.1	NA	ZOS10-04 - C2H2 zinc finger protein, expressed	0.59504	0.300534	0.467314	1.42503	0.839167	1.55421	1.33724	1.19364	0.618183	1.7428	1.99868	1.91159
Sobic.001G243500	1.73511	0.278958	0.643844	0.353008	9.5233	-2.76781	0.968348	-2.85828	0.0042595	0.033801	37939853	Sobic.001G243500.1	Sobic.001G243500.1.p		PTHR33548,PTHR33548:SF2								LOC_Os10g31540.1	NA	glycine-rich cell wall structural protein 2 precursor, putative, expressed	2.12904	1.8796	1.1967	0.333566	0.25581	0.247497	0.226324	0.397736	1.30747	0.156737	0.079967	0.822321
Sobic.001G245650	1.82491	7.53372	3.86455	6.16113	33.6883	2.05676	0.508151	4.04755	5.18e-05	0.00169984	37943653	Sobic.001G245650.1	Sobic.001G245650.1.p											NA		1.55975	1.72029	2.19469	10.5893	7.53945	4.47238	4.84933	2.91615	3.82817	7.92806	5.29465	5.26068
Sobic.001G247200	6.87991	2.65419	11.0952	12.272	138.485	-1.51023	0.338364	-4.46334	8.07e-06	0.000441691	37939415	Sobic.001G247200.2	Sobic.001G247200.2.p											NA		5.68152	6.61568	8.34252	1.17418	3.36637	3.42203	9.77478	10.2946	13.2161	11.8095	15.1161	9.89053
Sobic.001G247900	5.86081	0.796849	1.60428	2.78159	66.6545	-2.99776	0.757171	-3.95916	7.52e-05	0.00217491	37942583	Sobic.001G247900.1	Sobic.001G247900.1.p	PF00704	PTHR11177,PTHR11177:SF186		3.2.1.14		GO:0005975,GO:0004553				LOC_Os10g28050.1	NA	chitinase 2, putative, expressed	4.25204	10.664	2.66642	1.11934	0.27203	0.999179	1.57842	2.20221	1.0322	1.85917	1.31468	5.17091
Sobic.001G248600	0.796762	0.0835737	1.40759	0.620955	33.9689	-3.35092	1.10509	-3.03226	0.00242727	0.023396	37942357	Sobic.001G248600.1	Sobic.001G248600.1.p	PF03936,PF01397	PTHR31739,PTHR31739:SF4		5.5.1.13	K04120	GO:0016829,GO:0010333,GO:0000287,GO:0008152	AT4G02780.1	ABC33,ATCPS1,CPS,CPS1,GA1	Terpenoid cyclases/Protein prenyltransferases superfamily protein	LOC_Os02g17780.1	NA	ent-kaurene synthase, chloroplast precursor, putative, expressed	0.667394	0.673249	1.04964	0.088877	0.161844	0	0.899564	2.08556	1.23766	0.085242	0.173839	1.60379
Sobic.001G249000	1.23171	0.352582	1.34092	0.983137	23.3057	-1.94707	0.610878	-3.18733	0.00143595	0.0162497	37940771	Sobic.001G249000.1	Sobic.001G249000.1.p	PF01490	PTHR22950,PTHR22950:SF279	KOG1303				AT1G08230.2	ATGAT1,GAT1	Transmembrane amino acid transporter family protein	LOC_Os10g27980.1	NA	transmembrane amino acid transporter protein, putative, expressed	0.946578	1.60202	1.14654	0.353704	0.267136	0.436905	1.41466	1.5451	1.06299	0.372183	1.118	1.45923
Sobic.001G249400	13.77	5.99854	11.9179	10.8428	211.585	-1.30575	0.296917	-4.3977	1.09e-05	0.000548168	37941941	Sobic.001G249400.1	Sobic.001G249400.1.p	PF00590	PTHR21091,PTHR21091:SF18		2.1.1.198	K07056	GO:0008168,GO:0008152	AT1G45110.1		Tetrapyrrole (Corrin/Porphyrin) Methylases	LOC_Os10g27450.1	NA	tetrapyrrole methylase family protein, putative, expressed	14.1651	14.3536	12.7915	5.56176	6.86137	5.57248	10.7237	14.237	10.7929	8.29377	11.1344	13.1002
Sobic.001G251100	26.4428	52.4452	35.6571	45.0691	1539.49	0.886506	0.301428	2.94102	0.00327129	0.0285878	37942913	Sobic.001G251100.2	Sobic.001G251100.2.p	PF15801,PF03372	PTHR12121,PTHR12121:SF34	KOG0620	3.1.13.4	K12603		AT3G58580.1		DNAse I-like superfamily protein	LOC_Os10g27230.3	NA	endonuclease/exonuclease/phosphatase family domain containing protein, expressed	30.2036	25.937	23.1877	48.6411	57.6863	51.0082	37.4123	26.4624	43.0968	53.022	60.359	21.8263
Sobic.001G251900	3.44137	9.7182	3.5673	5.01228	214.661	1.39962	0.435005	3.21748	0.00129324	0.0151216	37944373	Sobic.001G251900.1	Sobic.001G251900.1.p	PF00929	PTHR30231,PTHR30231:SF6					AT5G07710.1		Polynucleotidyl transferase, ribonuclease H-like superfamily protein	LOC_Os10g26730.1	NA	exonuclease, putative, expressed	4.38929	2.14474	3.79008	8.17983	8.53485	12.4399	3.87322	3.65812	3.17056	7.70548	5.49497	1.83638
Sobic.001G257200	19.7181	55.8098	17.8464	31.2043	302.488	1.38663	0.245657	5.64457	1.66e-08	5.64e-06	37938184	Sobic.001G257200.1	Sobic.001G257200.1.p		PTHR12716,PTHR12716:SF8	KOG3095		K03137		AT4G20330.1		Transcription initiation factor TFIIE, beta subunit	LOC_Os10g25770.1	NA	transcription initiation factor IIE subunit beta, putative, expressed	21.8825	16.9154	20.3563	44.4873	62.8548	60.0875	18.6303	16.3486	18.5604	34.345	41.5083	17.7596
Sobic.001G257700	95.9918	57.2427	89.4144	77.3023	2357.19	-0.872418	0.267203	-3.265	0.00109465	0.0135458	37945289	Sobic.001G257700.1	Sobic.001G257700.1.p	PF01084	PTHR13479:SF44,PTHR13479				GO:0003735,GO:0005622,GO:0005840,GO:0006412	AT1G07210.1		Ribosomal protein S18	LOC_Os10g35690.1	NA	ribosomal protein S18 containing protein, expressed	83.5705	89.4655	114.939	48.0751	55.2763	68.3767	95.4745	81.1933	91.5754	63.2291	81.5829	87.0949
Sobic.001G259100	2.72413	0.144664	1.46105	1.63924	29.7947	-4.47295	1.4338	-3.11965	0.00181067	0.0191692	37940760	Sobic.001G259100.1	Sobic.001G259100.1.p	PF03105	PTHR10783,PTHR10783:SF26	KOG1161			GO:0016036	AT5G20150.1	ATSPX1,SPX1	SPX domain gene 1	LOC_Os03g29250.1	NA	SPX domain-containing protein, putative, expressed	0.269493	0.495202	7.40771	0.056393	0.054707	0.322892	0.189491	3.88398	0.309673	0.944158	0.374339	3.59923
Sobic.001G259800	24.4123	48.57	13.0437	11.1795	112.238	0.911068	0.290516	3.13604	0.00171249	0.0184962	37940765	Sobic.001G259800.1	Sobic.001G259800.1.p											NA		27.0909	23.0064	23.1396	51.0052	48.4786	46.2262	11.3692	8.54402	19.2177	10.8224	15.6205	7.09541
Sobic.001G260300	4.5838	9.26373	6.34585	7.28021	75.1809	0.868134	0.285339	3.04246	0.00234652	0.0229053	37940629	Sobic.001G260300.1	Sobic.001G260300.1.p											NA		5.45809	4.19724	4.09607	8.99117	9.39369	9.40632	5.59004	4.84792	8.5996	7.72635	8.93675	5.17753
Sobic.001G260500	17.3268	36.0968	18.1364	22.0079	1531.21	0.956691	0.27508	3.47787	0.000505422	0.00801868	37940844	Sobic.001G260500.1	Sobic.001G260500.1.p	PF12090					GO:0003712,GO:0000124	AT1G72390.1			LOC_Os10g25200.1	NA	expressed protein	21.3001	14.8228	15.8575	31.6389	42.1487	34.5027	18.1199	13.4759	22.8133	25.8187	27.8096	12.3954
Sobic.001G260701	6.35856	1.65518	6.45582	2.54195	53.7714	-2.04521	0.475051	-4.30525	1.67e-05	0.000731464	37938957	Sobic.001G260701.1	Sobic.001G260701.1.p	PF00155	PTHR11751,PTHR11751:SF409		2.6.1.2		GO:0030170,GO:0009058	AT1G72330.2	ALAAT2	alanine aminotransferase 2	LOC_Os10g25140.1	NA	aminotransferase, classes I and II, domain containing protein, expressed	6.05334	7.15662	5.86573	1.75526	2.00179	1.20847	3.73339	8.85469	6.77938	1.97678	2.11463	3.53444
Sobic.001G260800	428.547	79.5078	319.037	195.679	7949.51	-2.52312	0.61437	-4.10685	4.01e-05	0.00141435	37945000	Sobic.001G260800.1	Sobic.001G260800.1.p	PF00155	PTHR11751,PTHR11751:SF393		2.6.1.2	K00814	GO:0030170,GO:0009058	AT1G72330.1	ALAAT2	alanine aminotransferase 2	LOC_Os10g25130.1	NA	aminotransferase, classes I and II, domain containing protein, expressed	651.479	382.941	251.221	58.9756	107.309	72.2388	420.411	191.168	345.532	98.288	99.5961	389.152
Sobic.001G261200	21.5963	11.0601	27.4511	23.5731	1352.07	-1.11086	0.407906	-2.72331	0.00646306	0.0448072	37942248	Sobic.001G261200.1	Sobic.001G261200.1.p	PF07690,PF00083	PTHR24064,PTHR24064:SF287	KOG0253			GO:0055085,GO:0016021,GO:0022857	AT3G13050.1		Major facilitator superfamily protein	LOC_Os03g43720.4	NA	transporter family protein, putative, expressed	13.2102	23.9949	27.584	9.24131	11.455	12.484	27.1086	32.6047	22.6401	18.2179	19.6368	32.8645
Sobic.001G261573	21.3291	10.5654	17.2959	12.2991	730.753	-1.10576	0.408612	-2.70615	0.00680693	0.0464328	37944830	Sobic.001G261573.1	Sobic.001G261573.1.p	PF01535,PF13041	PTHR24015,PTHR24015:SF364					AT4G34830.1	MRL1	Pentatricopeptide repeat (PPR) superfamily protein	LOC_Os10g10170.1	NA	PPR repeat domain containing protein, putative, expressed	18.9896	23.5468	21.451	12.3864	9.91249	9.39731	12.6543	20.7333	18.5002	8.35205	9.94976	18.5954
Sobic.001G262100	19.776	6.7228	38.4274	22.9423	109.051	-1.71927	0.458662	-3.74844	0.00017794	0.00391693	37942257	Sobic.001G262100.1	Sobic.001G262100.1.p		PTHR33063								LOC_Os06g27610.1	NA	expressed protein	14.1952	28.3323	16.8006	3.64218	6.64879	9.87743	37.2114	40.7832	37.2874	17.9197	19.8819	31.0252
Sobic.001G263900	12.5288	53.4569	18.968	25.6689	842.574	1.991	0.514398	3.87054	0.000108594	0.00279204	37937737	Sobic.001G263900.1	Sobic.001G263900.1.p	PF00107,PF08240	PTHR11695,PTHR11695:SF597		1.1.1.1	K00001	GO:0055114,GO:0016491,GO:0008270	AT1G64710.1		GroES-like zinc-binding dehydrogenase family protein	LOC_Os10g07229.1	NA	dehydrogenase, putative, expressed	15.4362	14.4721	7.67823	59.2099	61.9791	39.1817	24.9652	13.3745	18.5643	28.435	41.5966	6.9752
Sobic.001G267200	18.4669	44.4677	18.3627	24.7085	372.611	1.14955	0.40098	2.86686	0.00414564	0.033277	37944981	Sobic.001G267200.1	Sobic.001G267200.1.p										LOC_Os05g07030.1	NA	arginyl-tRNA synthetase, putative, expressed	19.8344	22.7151	12.8513	35.7741	48.1042	49.5248	20.8653	18.8826	15.3402	32.7666	32.0003	9.35878
Sobic.001G270400	27.9853	44.9925	43.5892	44.5039	806.998	0.568282	0.211334	2.68902	0.00716628	0.0479964	37940252	Sobic.001G270400.2	Sobic.001G270400.2.p	PF12695	PTHR11614,PTHR11614:SF86	KOG1455	2.3.1.22			AT5G16120.2		alpha/beta-Hydrolases superfamily protein	LOC_Os10g04620.1	NA	OsPOP20 - Putative Prolyl Oligopeptidase homologue, expressed	26.6009	28.883	28.4719	39.5719	42.7912	52.6143	48.1421	46.1086	36.517	43.4283	49.1063	40.9772
Sobic.001G271900	0.0402643	0.220152	32.2325	34.8079	618.7	2.56129	0.90444	2.83191	0.00462704	0.0356	37939280	Sobic.001G271900.1	Sobic.001G271900.1.p											NA		0.120793	0	0	0.318989	0.262892	0.078575	21.7261	41.8017	33.1697	31.4358	33.8847	39.1031
Sobic.001G273500	0.0284573	0.38602	0.124125	0.249555	10.879	3.6431	1.06416	3.42346	0.000618288	0.00916917	37941742	Sobic.001G273500.1	Sobic.001G273500.1.p	PF08263,PF00560,PF13855,PF00069	PTHR27000,PTHR27000:SF58	KOG1187	2.7.11.1		GO:0005515,GO:0006468,GO:0005524,GO:0004672	AT1G35710.1		Protein kinase family protein with leucine-rich repeat domain	LOC_Os10g33040.1	NA	receptor-like protein kinase precursor, putative, expressed	0.017973	0.03342	0.033979	0.36412	0.688321	0.10562	0.134825	0.017001	0.22055	0.186068	0.427381	0.135216
Sobic.001G273700	7.13434	16.6246	7.00806	8.7002	1002.35	1.12744	0.243922	4.62215	3.8e-06	0.000264516	37940596	Sobic.001G273700.1	Sobic.001G273700.1.p	PF13087,PF13086	PTHR10887,PTHR10887:SF359	KOG1801		K10706		AT4G30100.1		P-loop containing nucleoside triphosphate hydrolases superfamily protein	LOC_Os06g20500.1	NA	tRNA-splicing endonuclease positive effector-related, putative, expressed	8.07987	6.32271	7.00044	16.6211	18.6382	14.6145	6.87972	5.37816	8.76632	8.55651	11.9438	5.60032
Sobic.001G273800	1.24147	6.15496	0.925257	2.96144	72.9504	2.18752	0.497684	4.3954	1.11e-05	0.000550297	37943005	Sobic.001G273800.1	Sobic.001G273800.1.p	PF03188	PTHR10106,PTHR10106:SF13	KOG1619	1.16.5.1	K08360	GO:0016021	AT4G25570.1	ACYB-2	Cytochrome b561/ferric reductase transmembrane protein family	LOC_Os10g02920.1	NA	cytochrome b561, putative, expressed	1.20471	1.40179	1.11792	6.04109	7.24587	5.17792	0.555209	1.35149	0.869068	2.86577	5.0909	0.927655
Sobic.001G274600	11.6268	0.271739	0.738095	2.63174	102.857	-5.51805	1.81756	-3.03596	0.0023977	0.0232304	37938467	Sobic.001G274600.1	Sobic.001G274600.1.p	PF00248	PTHR11732,PTHR11732:SF237	KOG1577				AT1G59960.1		NAD(P)-linked oxidoreductase superfamily protein	LOC_Os10g02480.1	NA	oxidoreductase, aldo/keto reductase family protein, putative, expressed	5.68957	15.5437	13.6472	0.532777	0.081824	0.200615	0.035951	1.5945	0.583832	0	0.079074	7.81614
Sobic.001G278800	21.8059	74.5031	30.9048	55.4757	895.746	1.67052	0.46703	3.5769	0.000347696	0.00620804	37944764	Sobic.001G278800.1	Sobic.001G278800.1.p	PF02183,PF00046	PTHR24326,PTHR24326:SF227			K09338	GO:0043565,GO:0006355,GO:0003700,GO:0003677	AT4G37790.1	HAT22	Homeobox-leucine zipper protein family	LOC_Os10g01470.1	NA	homeobox associated leucine zipper, putative, expressed	30.4393	16.2371	18.7414	76.9643	106.297	40.2478	33.8391	20.0805	38.7946	86.4468	46.9621	33.0182
Sobic.001G280200	15.4506	116.252	22.018	57.9631	1273.17	2.7986	0.48106	5.81756	5.97e-09	2.86e-06	37943560	Sobic.001G280200.1	Sobic.001G280200.1.p	PF00450	PTHR11802,PTHR11802:SF47	KOG1282		K16296	GO:0006508,GO:0004185	AT1G73280.1	scpl3	serine carboxypeptidase-like 3	LOC_Os10g01110.1	NA	OsSCP44 - Putative Serine Carboxypeptidase homologue, expressed	17.5594	13.457	15.3353	103.151	120.046	125.561	27.0877	21.6094	17.3568	74.4693	85.8911	13.529
Sobic.001G282000	2.47217	7.97842	3.02868	5.15095	146.212	1.61489	0.568236	2.84194	0.004484	0.0348812	37939625	Sobic.001G282000.1	Sobic.001G282000.1.p	PF00854	PTHR11654,PTHR11654:SF167	KOG1237		K14638	GO:0016020,GO:0006810,GO:0005215	AT2G02040.1	ATPTR2,ATPTR2-B,NTR1,PTR2,PTR2-B	peptide transporter 2	LOC_Os10g42900.1	NA	peptide transporter PTR2, putative, expressed	4.7504	1.1004	1.56571	7.02135	6.38671	10.5272	2.22841	3.67603	3.1816	7.54986	6.35812	1.54486
Sobic.001G282200	32.5252	12.4946	26.2248	18.7623	317.464	-1.4979	0.352362	-4.25104	2.13e-05	0.000875129	37941102	Sobic.001G282200.2	Sobic.001G282200.2.p	PF01632	PTHR36400				GO:0006412,GO:0005840,GO:0005622,GO:0003735	AT5G45590.1		Ribosomal protein L35	LOC_Os10g42860.1	NA	ribosomal protein L35, putative, expressed	40.6041	24.2294	32.7422	11.7347	8.41028	17.3387	31.6753	22.8636	24.1354	17.7001	16.8576	21.7293
Sobic.001G282600	39.609	126.724	43.6652	68.209	2251.54	1.59108	0.259139	6.13989	8.26e-10	6.41e-07	37937931	Sobic.001G282600.1	Sobic.001G282600.1.p	PF00083	PTHR23500,PTHR23500:SF110	KOG0254			GO:0055085,GO:0022857,GO:0016021	AT5G17010.1		Major facilitator superfamily protein	LOC_Os10g42830.1	NA	transporter family protein, putative, expressed	50.637	30.4412	37.7489	149.928	129.365	100.879	44.7932	40.0527	46.1495	75.6658	79.7905	49.1708
Sobic.001G283200	78.1335	134.622	100.558	125.988	2937.61	0.682875	0.204019	3.34711	0.000816579	0.0110666	37938619	Sobic.001G283200.1	Sobic.001G283200.1.p	PF01399	PTHR10539	KOG2908		K03039	GO:0005515	AT4G19006.1		Proteasome component (PCI) domain protein	LOC_Os01g32800.2	NA	proteasome subunit, putative, expressed	91.3047	71.9606	71.1353	146.283	137.439	120.144	109.361	89.464	102.85	139.445	145.356	93.1627
Sobic.001G283500	21.7307	38.1008	26.1494	32.6315	748.447	0.679653	0.24688	2.75297	0.00590567	0.0420443	37939369	Sobic.001G283500.1	Sobic.001G283500.1.p	PF03127,PF00790	PTHR13856,PTHR13856:SF93	KOG1087			GO:0006886,GO:0005622	AT5G16880.1		Target of Myb protein 1	LOC_Os10g42724.1	NA	VHS and GAT domain containing protein, expressed	18.662	18.9442	27.5859	33.4657	38.714	42.1225	18.4493	27.3915	32.6073	32.0011	38.6403	27.2531
Sobic.001G284200	102.506	33.0503	80.6216	39.2379	1329.16	-1.77715	0.573695	-3.09773	0.00195011	0.0201246	37940982	Sobic.001G284200.1	Sobic.001G284200.1.p	PF04969,PF01202	PTHR21087,PTHR21087:SF0					AT2G35500.1	SKL2	shikimate kinase like 2	LOC_Os10g42700.1	NA	CS domain containing protein, putative, expressed	95.8366	96.8521	114.831	29.0478	26.317	43.7861	52.717	97.9274	91.2205	15.7636	24.0746	77.8756
Sobic.001G286500	4.51239	10.5853	7.89244	10.0162	590.991	1.16058	0.366736	3.16462	0.00155285	0.0172772	37943200	Sobic.001G286500.1	Sobic.001G286500.1.p		PTHR18460					AT1G79190.1		ARM repeat superfamily protein	LOC_Os10g42510.1	NA	expressed protein	6.05972	3.66612	3.81133	12.4237	12.5414	6.79079	8.26788	6.89185	8.5176	12.4491	12.4	5.1995
Sobic.001G286700	0.152566	0.616747	0.202318	0.228634	17.1592	1.91489	0.692752	2.76418	0.00570662	0.0410297	37941578	Sobic.001G286700.1	Sobic.001G286700.1.p	PF00046,PF01852	PTHR24326,PTHR24326:SF267				GO:0003677,GO:0008289	AT5G46880.1	HB-7,HDG5	homeobox-7	LOC_Os10g42490.2	NA	homeobox and START domains containing protein, putative, expressed	0.170092	0.139894	0.147711	0.987906	0.32101	0.541326	0.07796	0.155974	0.37302	0.319355	0.137411	0.229135
Sobic.001G287800	31.8894	46.2279	37.7693	36.5475	1071.06	0.425853	0.130768	3.25657	0.00112768	0.0137653	37943191	Sobic.001G287800.1	Sobic.001G287800.1.p	PF01412	PTHR23180,PTHR23180:SF275	KOG0706		K12493	GO:0005096	AT4G17890.1	AGD8	ARF-GAP domain 8	LOC_Os10g42420.1	NA	GTPase-activating protein, putative, expressed	36.5243	29.3355	29.8086	44.7022	47.3191	46.6624	35.5236	39.7292	38.055	35.8256	43.5368	30.2801
Sobic.001G288900	11.5777	5.63325	11.0454	6.11893	171.506	-1.16792	0.432432	-2.70081	0.00691704	0.0468431	37938086	Sobic.001G288900.1	Sobic.001G288900.1.p	PF00153	PTHR24089,PTHR24089:SF271	KOG0758		K15109		AT5G46800.1	BOU	Mitochondrial substrate carrier family protein	LOC_Os10g42299.3	NA	mitochondrial carrier protein, putative, expressed	20.4724	7.20572	7.05493	6.48005	5.48052	4.93918	9.72156	9.89897	13.5158	5.66227	8.62946	4.06506
Sobic.001G290300	13.0498	7.3174	10.2592	6.45324	141.297	-0.978332	0.311105	-3.1447	0.00166255	0.0181477	37943824	Sobic.001G290300.2	Sobic.001G290300.2.p	PF01926	PTHR11089,PTHR11089:SF29				GO:0005525	AT4G10650.1		P-loop containing nucleoside triphosphate hydrolases superfamily protein	LOC_Os10g42170.1	NA	GTPase of unknown function domain containing protein, putative, expressed	12.023	15.5251	11.6013	4.60421	8.02436	9.32362	7.24811	12.3804	11.1491	5.50917	8.32758	5.52296
Sobic.001G290600	126.878	65.8364	104.804	78.8644	3161.78	-1.09025	0.331807	-3.28578	0.00101699	0.0127926	37945318	Sobic.001G290600.1	Sobic.001G290600.1.p	PF02887,PF00224	PTHR11817,PTHR11817:SF24		2.7.1.40	K00873	GO:0030955,GO:0006096,GO:0004743,GO:0000287	AT5G52920.1	PKP-BETA1,PKP1,PKP2	plastidic pyruvate kinase beta subunit 1	LOC_Os10g42100.1	NA	pyruvate kinase, putative, expressed	98.4454	137.858	144.332	47.0558	48.1732	102.28	102.47	116.26	95.683	71.1796	86.4625	78.9511
Sobic.001G291600	40.2038	6.4819	8.18197	6.24704	431.478	-2.63581	0.711588	-3.70412	0.000212127	0.00439026	37941848	Sobic.001G291600.1	Sobic.001G291600.1.p											NA		37.4153	39.6566	43.5394	13.3752	2.74997	3.32055	3.73774	13.85	6.95817	5.02995	3.63624	10.0749
Sobic.001G291800	118.258	74.9894	105.998	69.9244	3530.06	-0.778622	0.204761	-3.80258	0.000143195	0.0033627	37937617	Sobic.001G291800.1	Sobic.001G291800.1.p	PF00076,PF08662	PTHR14068,PTHR14068:SF0			K03253	GO:0003676,GO:0031369,GO:0006413,GO:0005852,GO:0003743,GO:0003723	AT5G27640.1	ATEIF3B-1,ATTIF3B1,EIF3B,EIF3B-1,TIF3B1	translation initiation factor 3B1	LOC_Os10g41960.1	NA	eukaryotic translation initiation factor 3 subunit B, putative, expressed	114.203	120.737	119.835	69.5416	74.9284	80.4982	90.3466	108.093	119.553	65.5085	66.9854	77.2792
Sobic.001G292400	9.46158	3.70168	9.09642	6.06112	242.732	-1.41996	0.49026	-2.89634	0.00377549	0.0314349	37940322	Sobic.001G292400.2	Sobic.001G292400.2.p		PTHR35486					AT2G44600.1			LOC_Os04g49850.1	NA	expressed protein	8.86188	7.79134	11.7315	3.84149	3.66833	3.5952	4.87462	8.57362	13.841	3.67935	4.86572	9.63828
Sobic.001G292700	35.9094	14.0573	51.9765	36.3542	1074.67	-1.46926	0.432666	-3.39583	0.0006842	0.00980411	37944477	Sobic.001G292700.1	Sobic.001G292700.1.p	PF02537	PTHR28259,PTHR28259:SF1				GO:0016021	AT2G41705.2		camphor resistance CrcB family protein	LOC_Os10g41749.1	NA	crcB-like protein, expressed	29.2279	42.1577	36.3424	13.5018	12.8931	15.7768	47.6124	60.5738	47.7433	21.2799	29.3947	58.3879
Sobic.001G293600	4.56967	9.73376	8.50893	10.4661	139.421	1.04783	0.314387	3.33292	0.000859386	0.0114636	37943894	Sobic.001G293600.1	Sobic.001G293600.1.p	PF13920	PTHR10044,PTHR10044:SF131	KOG1100		K19042		AT4G17680.1		SBP (S-ribonuclease binding protein) family protein	LOC_Os10g41580.1	NA	protein binding protein, putative, expressed	4.7446	4.27171	4.69271	10.8791	9.92328	8.39888	6.18534	7.13095	12.2105	12.0228	11.1733	8.20207
Sobic.001G294500	0.908277	0.093497	0.51029	0.179578	10.6509	-3.40072	0.824586	-4.12415	3.72e-05	0.00134367	37945129	Sobic.001G294500.1	Sobic.001G294500.1.p	PF01474	PTHR21337,PTHR21337:SF3		2.5.1.54	K01626	GO:0009073,GO:0003849	AT4G33510.1	DHS2	3-deoxy-d-arabino-heptulosonate 7-phosphate synthase	LOC_Os10g41480.1	NA	phospho-2-dehydro-3-deoxyheptonate aldolase, chloroplast precursor, putative, expressed	0.8446	1.16452	0.71571	0.079997	0.040875	0.159619	0.220999	0.428222	0.88165	0.113589	0.31349	0.111654
Sobic.001G295200	541.189	201.378	534.599	307.83	5060.42	-1.57496	0.37786	-4.1681	3.07e-05	0.0011633	37941992	Sobic.001G295200.1	Sobic.001G295200.1.p	PF00334	PTHR11349	KOG0888	2.7.4.6	K00940	GO:0006241,GO:0006228,GO:0006183,GO:0006165,GO:0004550	AT4G09320.1	NDPK1	Nucleoside diphosphate kinase family protein	LOC_Os10g41410.2	NA	nucleoside diphosphate kinase, putative, expressed	562.816	487.878	572.873	168.118	193.175	242.842	587.1	546.288	470.409	240.099	220.051	463.34
Sobic.001G296900	41.9114	89.8334	57.1685	92.6042	1634.93	0.998562	0.295293	3.38159	0.000720666	0.0101432	37943517	Sobic.001G296900.1	Sobic.001G296900.1.p	PF00782	PTHR10159,PTHR10159:SF369	KOG1719	3.1.3.16,3.1.3.27,3.1.3.48		GO:0008138,GO:0006470	AT2G35680.1		Phosphotyrosine protein phosphatases superfamily protein	LOC_Os10g41240.1	NA	dual specificity protein phosphatase, putative, expressed	49.041	38.4722	38.221	100.015	94.968	74.5168	73.8361	43.4315	54.2379	108.658	107.989	61.1661
Sobic.001G298300	58.4431	145.091	73.6469	119.048	1935.33	1.20583	0.340625	3.54005	0.00040005	0.00683884	37937961	Sobic.001G298300.1	Sobic.001G298300.1.p	PF10381,PF03987,PF03986	PTHR12866,PTHR12866:SF2	KOG2981		K08343		AT5G61500.1	ATATG3,ATG3	autophagy 3 (APG3)	LOC_Os01g10290.1	NA	autophagy-related protein 3, putative, expressed	61.6578	60.4789	53.1926	163.398	127.363	144.513	107.856	50.2316	62.8532	140.274	140.249	76.6211
Sobic.001G298500	1.21959	6.89857	4.34972	9.92668	120.878	2.38172	0.758657	3.13939	0.00169302	0.0183556	37941674	Sobic.001G298500.1	Sobic.001G298500.1.p	PF08458,PF05703	PTHR31351,PTHR31351:SF5					AT4G17350.1		Plant protein of unknown function (DUF828) with plant pleckstrin homology-like region	LOC_Os10g41060.1	NA	expressed protein	0.891884	0.965664	1.80121	6.8727	11.312	2.51105	6.14405	1.46088	5.44421	13.4743	14.2941	2.01159
Sobic.001G299400	4.89295	1.62944	3.78278	3.11024	48.7999	-1.66493	0.368235	-4.52137	6.14e-06	0.000368602	37942753	Sobic.001G299400.1	Sobic.001G299400.1.p	PF01471,PF00413	PTHR10201,PTHR10201:SF141		3.4.24.23		GO:0031012,GO:0008270,GO:0006508,GO:0004222	AT4G16640.1		Matrixin family protein	LOC_Os10g40830.1	NA	metalloendoproteinase 1 precursor, putative, expressed	4.90574	5.08965	4.68344	0.729436	1.82941	2.32947	2.82504	4.57126	3.95203	3.15406	3.35066	2.826
Sobic.001G299500	95.3647	47.947	81.7879	74.6835	529.756	-1.11223	0.357899	-3.10766	0.00188573	0.019686	37942737	Sobic.001G299500.1	Sobic.001G299500.1.p		PTHR33622,PTHR33622:SF1					AT3G05570.1			LOC_Os08g10400.1	NA	expressed protein	108.14	92.7827	85.1712	39.9781	44.6002	59.2626	73.0384	92.3147	80.0106	67.463	50.5356	106.052
Sobic.001G300600	17.7127	9.75007	15.5955	11.5604	119.118	-0.952313	0.334608	-2.84606	0.00442641	0.0346102	37937907	Sobic.001G300600.1	Sobic.001G300600.1.p											NA		23.738	12.9938	16.4062	7.99541	8.82327	12.4315	14.6615	16.4113	15.7138	9.13703	11.2274	14.3169
Sobic.001G301300	1.81575	13.4974	2.54902	0.778839	79.561	2.72614	0.891615	3.05753	0.00223169	0.0221857	37942544	Sobic.001G301300.1	Sobic.001G301300.1.p	PF03330,PF01357	PTHR31692,PTHR31692:SF19					AT1G65680.1	ATEXPB2,ATHEXP BETA 1.4,EXPB2	expansin B2	LOC_Os10g40700.1	NA	expansin precursor, putative, expressed	1.21729	0.46514	3.76481	6.67739	23.8149	9.99996	2.36468	3.36219	1.92021	0.111251	0.506518	1.71875
Sobic.001G301700	48.717	30.9501	40.0667	33.8971	1620.2	-0.76309	0.195305	-3.90718	9.34e-05	0.00252622	37939612	Sobic.001G301700.1	Sobic.001G301700.1.p	PF00249,PF00226	PTHR24078,PTHR24078:SF310	KOG0724		K09522		AT3G11450.1		DnaJ domain ;Myb-like DNA-binding domain	LOC_Os04g30890.1	NA	MYB family transcription factor, putative, expressed	50.6102	50.2291	45.3119	31.4592	30.8809	30.5101	44.5947	38.1813	37.424	36.0738	33.4658	32.1516
Sobic.001G302200	53.564	12.7836	36.7184	20.5415	1473.25	-2.18191	0.729982	-2.98899	0.00279898	0.0257091	37940683	Sobic.001G302200.2	Sobic.001G302200.2.p		PTHR11183,PTHR11183:SF60	KOG1950	2.4.1.186			AT4G16600.1		Nucleotide-diphospho-sugar transferases superfamily protein	LOC_Os10g40640.1	NA	glycosyl transferase 8 domain containing protein, putative, expressed	40.0794	59.134	61.4786	15.5067	8.51038	14.3335	10.7735	34.6111	64.7705	4.88564	16.2398	40.4991
Sobic.001G302400	0.341044	0.050833	6.65387	4.37843	57.2526	-2.87679	1.02123	-2.817	0.00484752	0.0367187	37940699	Sobic.001G302400.1	Sobic.001G302400.1.p	PF07992	PTHR23023,PTHR23023:SF138	KOG1399			GO:0055114,GO:0016491	AT1G62560.1	FMO GS-OX3	flavin-monooxygenase glucosinolate S-oxygenase 3	LOC_Os10g40610.1	NA	flavin-containing monooxygenase family protein, putative, expressed	0.106805	0.498663	0.417663	0.102909	0	0.04959	3.69331	7.6515	8.6168	3.6289	6.96587	2.5405
Sobic.001G303100	12.4458	21.5045	10.3657	17.7664	535.526	0.663223	0.229278	2.89266	0.00381995	0.0316528	37942346	Sobic.001G303100.1	Sobic.001G303100.1.p		PTHR33167,PTHR33167:SF10					AT1G62530.2		Plant protein of unknown function (DUF863)	LOC_Os10g40580.1	NA	expressed protein	11.3066	13.5385	12.4922	19.9233	18.5594	26.0307	9.55502	9.96544	11.5768	18.6985	23.3318	11.2688
Sobic.001G304500	6.94097	14.6056	11.1392	7.7685	491.984	1.00588	0.291925	3.44569	0.00056961	0.00872367	37941883	Sobic.001G304500.1	Sobic.001G304500.1.p	PF03514	PTHR31636,PTHR31636:SF52					AT4G00150.1	ATHAM3,HAM3	GRAS family transcription factor	LOC_Os10g40390.1	NA	scarecrow, putative, expressed	8.48373	5.31863	7.02054	14.0464	15.9423	13.8281	11.6459	7.5681	14.2037	7.60866	9.966	5.73084
Sobic.001G305500	33.5652	75.8132	41.1232	71.9808	2815.21	1.10589	0.406309	2.7218	0.00649276	0.0449439	37939055	Sobic.001G305500.1	Sobic.001G305500.1.p	PF12552,PF14309	PTHR21726,PTHR21726:SF52					AT2G45900.1		Phosphatidylinositol N-acetyglucosaminlytransferase subunit P-related	LOC_Os10g40250.1	NA	expressed protein	38.9508	33.8857	27.859	107.016	73.3923	47.0315	56.674	24.3172	42.3783	78.1908	71.058	66.6938
Sobic.001G307000	0.734156	5.66872	4.85506	30.0863	81.0167	3.15456	1.02168	3.08764	0.00201755	0.0206595	37939872	Sobic.001G307000.1	Sobic.001G307000.1.p		PTHR33829,PTHR33829:SF1					AT5G52420.1			LOC_Os10g40040.1	NA	expressed protein	1.45737	0.515848	0.229247	8.31945	7.1966	1.49011	6.47122	2.40616	5.6878	71.2194	16.6133	2.42609
Sobic.001G311100	77.2495	132.586	97.6698	124.298	3559.05	0.670596	0.197759	3.39098	0.000696424	0.00990984	37943236	Sobic.001G311100.1	Sobic.001G311100.1.p	PF00627,PF00240	PTHR10677,PTHR10677:SF26	KOG0010		K04523	GO:0005515	AT2G17200.1	DSK2	ubiquitin family protein	LOC_Os10g39620.2	NA	ubiquitin family protein, putative, expressed	89.0365	65.2436	77.4683	138.536	134.319	124.902	104.225	83.9565	104.828	142.139	133.716	97.0386
Sobic.001G311200	1.69177	68.257	6.76326	76.5992	351.393	5.38119	1.55383	3.46317	0.000533845	0.00832866	37938172	Sobic.001G311200.1	Sobic.001G311200.1.p	PF02068					GO:0008270	AT2G23240.2		Plant EC metallothionein-like protein, family 15	LOC_Os10g39610.2	NA	expressed protein	4.77897	0	0.296351	39.8239	129.936	35.0109	15.6417	2.27883	2.36919	142.123	84.6904	2.98371
Sobic.001G316000	0.465264	2.91328	0.573972	1.33449	36.9762	2.63405	0.890847	2.95679	0.00310858	0.02762	37944015	Sobic.001G316000.1	Sobic.001G316000.1.p	PF00069	PTHR27001,PTHR27001:SF93	KOG1187	2.7.11.1		GO:0006468,GO:0005524,GO:0004672	AT1G01540.2		Protein kinase superfamily protein	LOC_Os10g38920.1	NA	protein kinase domain containing protein, expressed	0.767829	0.530818	0.097145	2.61265	4.90039	1.22681	0.710314	0.215457	0.796144	2.57934	1.22741	0.196711
Sobic.001G316400	30.6013	395.674	78.9819	145.482	2531.49	3.59685	0.814871	4.41401	1.01e-05	0.00052478	37940904	Sobic.001G316400.1	Sobic.001G316400.1.p	PF00403	PTHR22814,PTHR22814:SF92	KOG1603			GO:0046872,GO:0030001	AT1G01490.1		Heavy metal transport/detoxification superfamily protein	LOC_Os10g38870.1	NA	heavy metal-associated domain containing protein, expressed	43.1916	31.2485	17.3637	581.369	482.394	123.26	170.027	14.1485	52.77	212.592	176.947	46.9062
Sobic.001G317000	38.1551	12.2531	45.6167	11.5984	416.312	-1.68818	0.600841	-2.80969	0.00495895	0.037349	37938008	Sobic.001G317000.1	Sobic.001G317000.1.p	PF13410,PF13417	PTHR11260,PTHR11260:SF269	KOG0406	2.5.1.18	K00799	GO:0005515	AT1G10370.1	ATGSTU17,ERD9,GST30,GST30B	Glutathione S-transferase family protein	LOC_Os10g38740.1	NA	glutathione S-transferase, putative, expressed	74.7203	19.6268	20.1182	15.2188	7.96456	13.5758	20.3274	76.0752	40.4474	9.13677	9.50055	16.1578
Sobic.001G317200	3.46718	0.578633	2.00754	2.00655	30.3738	-2.70908	0.9299	-2.91331	0.00357623	0.0303258	37940815	Sobic.001G317200.1	Sobic.001G317200.1.p	PF13410,PF13417	PTHR11260,PTHR11260:SF326	KOG0406	2.5.1.18	K00799	GO:0005515	AT1G10360.1	ATGSTU18,GST29,GSTU18	glutathione S-transferase TAU 18	LOC_Os10g38730.1	NA	glutathione S-transferase, putative, expressed	6.51428	2.31744	1.5698	0.644001	0.070276	1.02162	1.09305	4.32961	0.599956	1.32899	1.54354	3.14712
Sobic.001G318000	2.31519	0.27922	4.06555	2.66036	32.3607	-3.20077	0.876543	-3.65158	0.000260631	0.0050634	37943209	Sobic.001G318000.1	Sobic.001G318000.1.p	PF00043,PF13417	PTHR11260,PTHR11260:SF271	KOG0406	2.5.1.18	K00799	GO:0005515	AT1G10360.1	ATGSTU18,GST29,GSTU18	glutathione S-transferase TAU 18	LOC_Os10g38610.1	NA	glutathione S-transferase, putative, expressed	1.02606	1.61924	4.30026	0.381315	0.383318	0.073026	1.77256	8.51101	1.91308	3.3732	3.14132	1.46657
Sobic.001G318200	3.89991	0.216285	17.6739	4.75138	128.527	-4.34337	1.17245	-3.70452	0.000211791	0.00438734	37941600	Sobic.001G318200.1	Sobic.001G318200.1.p	PF13410,PF13417	PTHR11260,PTHR11260:SF243	KOG0406	2.5.1.18	K00799	GO:0005515	AT1G10360.1	ATGSTU18,GST29,GSTU18	glutathione S-transferase TAU 18	LOC_Os10g38590.1	NA	glutathione S-transferase, N-terminal domain containing protein, expressed	1.37166	4.16919	6.15888	0	0.544038	0.104816	1.3681	45.5146	6.13903	3.88329	2.62196	7.7489
Sobic.001G319100	7.78012	1.48092	14.8306	19.1285	86.8313	-2.56383	0.578746	-4.42998	9.42e-06	0.000495374	37943208	Sobic.001G319100.1	Sobic.001G319100.1.p	PF13410,PF02798	PTHR11260,PTHR11260:SF271	KOG0406	2.5.1.18	K00799	GO:0005515	AT1G10360.1	ATGSTU18,GST29,GSTU18	glutathione S-transferase TAU 18	LOC_Os10g38160.1	NA	glutathione S-transferase, putative, expressed	2.6524	11.2191	9.46892	0.785842	1.4738	2.18312	16.6272	18.5804	9.28407	15.6188	22.9068	18.8599
Sobic.001G319500	85.5204	16.2803	251.599	48.2148	1285.7	-2.55032	0.897513	-2.84154	0.00448961	0.0349008	37941563	Sobic.001G319500.1	Sobic.001G319500.1.p	PF00043,PF13417	PTHR11260,PTHR11260:SF214	KOG0406	2.5.1.18	K00799	GO:0005515	AT1G10370.1	ATGSTU17,ERD9,GST30,GST30B	Glutathione S-transferase family protein	LOC_Os10g38140.1	NA	glutathione S-transferase, putative, expressed	76.0669	70.2682	110.226	15.6565	15.9395	17.2449	34.8732	586.042	133.882	18.1158	14.3251	112.204
Sobic.001G320200	5.58916	11.9902	5.53272	6.08358	394.592	0.995001	0.308067	3.22982	0.00123869	0.0147054	37944260	Sobic.001G320200.1	Sobic.001G320200.1.p	PF13091,PF00614,PF00168,PF12357	PTHR18896,PTHR18896:SF15		3.1.4.4	K01115	GO:0003824,GO:0005515	AT2G42010.1	PLDBETA,PLDBETA1	phospholipase D beta 1	LOC_Os10g38060.1	NA	phospholipase D, putative, expressed	6.41646	5.44687	4.90414	9.48067	14.5338	11.9563	4.39458	6.66601	5.53758	7.93919	7.31243	2.99911
Sobic.001G322300	9.65049	5.02956	13.7427	6.89504	221.055	-1.06176	0.305415	-3.47643	0.000508136	0.00804472	37938292	Sobic.001G322300.1	Sobic.001G322300.1.p	PF02096	PTHR12428,PTHR12428:SF21			K03217	GO:0051205,GO:0016021	AT5G62050.1	ATOXA1,OXA1,OXA1AT	homolog of yeast oxidase assembly 1 (OXA1)	LOC_Os10g37690.1	NA	inner membrane protein, putative, expressed	11.2904	9.35473	8.30638	2.5684	5.48091	7.03938	12.4636	15.2053	13.5591	7.87602	7.81013	4.99898
Sobic.001G322400	0.833157	0.0903013	0.8992	0.375923	8.76153	-3.34788	1.13909	-2.93909	0.00329178	0.0287035	37938851	Sobic.001G322400.1	Sobic.001G322400.1.p	PF00241	PTHR11913,PTHR11913:SF25	KOG1735		K05765	GO:0005622,GO:0003779,GO:0030042,GO:0015629	AT2G31200.1	ADF6,ATADF6	actin depolymerizing factor 6	LOC_Os10g37670.1	NA	actin-depolymerizing factor, putative, expressed	0.755664	0.924851	0.818956	0.06826	0.136924	0.06572	0.77073	1.28276	0.644106	0.128343	0.064515	0.93491
Sobic.001G322500	2.50918	1.09701	2.1573	2.13985	50.7282	-1.31551	0.458323	-2.87028	0.00410111	0.0330217	37943632	Sobic.001G322500.2	Sobic.001G322500.2.p	PF01204	PTHR23403,PTHR23403:SF1		3.2.1.28	K01194	GO:0005991,GO:0004555	AT4G24040.1	ATTRE1,TRE1	trehalase 1	LOC_Os10g37660.1	NA	trehalase precursor, putative, expressed	1.80097	2.49899	3.22757	1.09946	1.11749	1.07409	1.13123	3.12776	2.21292	1.9684	1.97311	2.47805
Sobic.001G323801	8.57141	0.519692	3.72844	3.15459	27.9595	-3.98952	0.671731	-5.93916	2.86e-09	1.65e-06	37942533	Sobic.001G323801.1	Sobic.001G323801.1.p	PF04043	PTHR31080,PTHR31080:SF20		3.1.1.11		GO:0004857	AT1G62760.1		Plant invertase/pectin methylesterase inhibitor superfamily protein	LOC_Os03g40900.1	NA	expressed protein	10.7301	8.34953	6.63462	0.291209	0.573184	0.694684	3.75707	4.47101	2.95724	2.39852	1.85916	5.20609
Sobic.001G323900	1.77426	0.311458	0.672583	0.194323	20.9621	-2.61117	0.864405	-3.02077	0.00252133	0.0240498	37941441	Sobic.001G323900.2	Sobic.001G323900.2.p	PF00646	PTHR10706,PTHR10706:SF128				GO:0005515	AT5G07610.1		F-box family protein	LOC_Os07g35060.1	NA	OsFBX238 - F-box domain containing protein, expressed	1.86873	2.29413	1.15993	0.3876	0.370216	0.176557	0.100332	0.820829	1.09659	0.204208	0.37876	0
Sobic.001G325200	15.7891	42.5276	20.8874	37.2053	1877.09	1.30202	0.45495	2.86189	0.00421121	0.033564	37938886	Sobic.001G325200.1	Sobic.001G325200.1.p	PF00111,PF01799,PF03450,PF01315,PF00941,PF02738	PTHR11908,PTHR11908:SF66		1.17.1.4	K00106	GO:0051536,GO:0009055,GO:0055114,GO:0046872,GO:0016491	AT4G34890.1	ATXDH1,XDH1	xanthine dehydrogenase 1	LOC_Os03g31550.1	NA	aldehyde oxidase, putative, expressed	15.8481	14.6894	16.8296	31.3052	45.539	50.7387	23.3371	17.2146	22.1105	46.7538	55.4532	9.40898
Sobic.001G325700	44.854	16.5549	41.4918	19.0516	790.853	-1.58169	0.504933	-3.13247	0.00173342	0.0186253	37942503	Sobic.001G325700.1	Sobic.001G325700.1.p	PF13508,PF00696	PTHR30602,PTHR30602:SF4	KOG2436	2.3.1.1	K14682	GO:0008080	AT2G22910.1	NAGS1	N-acetyl-l-glutamate synthase 1	LOC_Os03g31690.1	NA	GCN5-related N-acetyltransferase, putative, expressed	29.7489	47.9675	56.8455	12.5984	16.9967	20.0694	30.2835	47.4923	46.6997	9.50984	14.796	32.8491
Sobic.001G327000	4.78079	1.79694	3.58806	1.75945	45.5104	-1.5511	0.419248	-3.69972	0.000215838	0.00444254	37939255	Sobic.001G327000.1	Sobic.001G327000.1.p	PF00646	PTHR10706,PTHR10706:SF131				GO:0005515	AT5G07610.1		F-box family protein	LOC_Os05g04750.1	NA	OsFBX157 - F-box domain containing protein, expressed	4.9596	4.8089	4.57388	1.2442	1.45923	2.68741	3.28385	3.23052	4.24982	0.828242	2.43266	2.01746
Sobic.001G327900	0.565841	0.0808137	0.500305	0.396342	19.9031	-2.93074	0.783984	-3.73826	0.000185299	0.0040026	37938882	Sobic.001G327900.1	Sobic.001G327900.1.p	PF03514	PTHR31636,PTHR31636:SF9				GO:0048366,GO:0043565,GO:0009956,GO:0008356,GO:0005634,GO:0003700	AT4G37650.1	SGR7,SHR	GRAS family transcription factor	LOC_Os07g39820.1	NA	SHR, putative, expressed	0.27748	0.606631	0.813412	0.020483	0.141733	0.080225	0.435889	0.571625	0.493401	0.212183	0.319902	0.65694
Sobic.001G333500	115.917	216.089	152.086	157.404	12303.6	0.808937	0.261108	3.0981	0.00194769	0.0201181	37938666	Sobic.001G333500.1	Sobic.001G333500.1.p	PF07728,PF00004,PF10431,PF02861	PTHR11638,PTHR11638:SF121			K03695	GO:0016887,GO:0005524,GO:0019538	AT5G15450.1	APG6,CLPB-P,CLPB3	casein lytic proteinase B3	LOC_Os03g31300.1	NA	chaperone protein clpB 1, putative, expressed	136.952	103.894	106.907	228.778	195.01	224.48	171.896	114.039	170.324	197.827	176.752	97.6339
Sobic.001G333900	2.71132	11.979	3.50795	7.57756	201.212	2.1205	0.770288	2.75286	0.00590765	0.042045	37939652	Sobic.001G333900.1	Sobic.001G333900.1.p	PF00130,PF00781,PF00609	PTHR11255,PTHR11255:SF54		2.7.1.107	K00901	GO:0035556,GO:0016301,GO:0007205,GO:0004143	AT5G07920.1	ATDGK1,DGK1	diacylglycerol kinase1	LOC_Os03g31180.1	NA	diacylglycerol kinase 1, putative, expressed	4.98029	2.27676	0.876926	17.6447	12.5987	5.69366	3.62805	2.03049	4.86529	11.474	10.2994	0.95931
Sobic.001G334300	453.962	134.561	420.921	214.912	3027.18	-1.90054	0.365439	-5.2007	1.99e-07	3.52e-05	37938431	Sobic.001G334300.1	Sobic.001G334300.1.p	PF01090	PTHR11710	KOG3411		K02966	GO:0006412,GO:0005840,GO:0003735	AT5G61170.1		Ribosomal protein S19e family protein	LOC_Os03g31090.1	NA	40S ribosomal protein S19, putative, expressed	619.526	366.547	375.814	103.37	134.823	165.49	426.662	441.594	394.507	194.465	158.153	292.119
Sobic.001G335300	16.5561	7.59746	20.0386	10.4335	725.317	-1.28272	0.325951	-3.93531	8.31e-05	0.00231919	37942882	Sobic.001G335300.1	Sobic.001G335300.1.p	PF03914,PF07540	PTHR14428,PTHR14428:SF5	KOG2153		K14834		AT1G79150.1		binding	LOC_Os06g30320.1	NA	NOC3 - Putative nucleolar complex subunit 3, expressed	14.3185	18.9095	16.4404	3.77907	8.73679	10.2765	18.0431	21.7521	20.3207	9.0229	11.3437	10.9338
Sobic.001G335800	0.222973	0.841713	0.249725	0.380402	21.8559	1.7909	0.544337	3.29006	0.00100165	0.0126739	37939522	Sobic.001G335800.1	Sobic.001G335800.1.p	PF14309	PTHR31680,PTHR31680:SF5					AT1G74160.1			LOC_Os03g30530.1	NA	expressed protein	0.153076	0.184168	0.331676	0.894212	0.540038	1.09089	0.343423	0.110465	0.295288	0.36701	0.483391	0.290805
Sobic.001G338100	5.39525	0.324702	3.80322	3.27312	31.6641	-4.05136	1.14662	-3.53331	0.000410383	0.00696785	37944028	Sobic.001G338100.1	Sobic.001G338100.1.p										LOC_Os03g30060.1	NA	expressed protein	8.00411	4.52788	3.65378	0.662786	0.104446	0.206875	2.60112	5.5765	3.23203	0.102917	1.27427	8.44217
Sobic.001G338700	54.8784	16.2493	17.6418	20.4093	380.319	-1.8816	0.549432	-3.42462	0.000615657	0.0091422	37941212	Sobic.001G338700.1	Sobic.001G338700.1.p	PF00808	PTHR11064,PTHR11064:SF45	KOG0869				AT4G14540.1	NF-YB3	nuclear factor Y, subunit B3	LOC_Os03g29970.1	NA	histone-like transcription factor and archaeal histone, putative, expressed	43.0734	68.8915	52.6702	11.8319	14.3344	22.5816	21.3899	15.8875	15.648	12.6165	10.7541	37.8574
Sobic.001G339400	1.39024	4.78597	2.2655	1.14465	54.1611	1.67792	0.424769	3.95021	7.81e-05	0.00223058	37939380	Sobic.001G339400.1	Sobic.001G339400.1.p	PF00403	PTHR22814,PTHR22814:SF91	KOG1603			GO:0046872,GO:0030001	AT4G16380.1		Heavy metal transport/detoxification superfamily protein	LOC_Os03g29920.1	NA	proline-rich protein, putative, expressed	1.70188	0.787502	1.68134	3.69843	4.9415	5.71798	1.34597	1.86894	3.58158	1.16589	1.2973	0.970757
Sobic.001G340500	336.217	204.844	352.733	298.473	3411.3	-0.841211	0.286341	-2.9378	0.00330553	0.0287981	37939891	Sobic.001G340500.1	Sobic.001G340500.1.p	PF01423	PTHR10553,PTHR10553:SF9	KOG1780		K11099		AT2G23930.1	SNRNP-G	probable small nuclear ribonucleoprotein G	LOC_Os03g29740.1	NA	LSM domain containing protein, expressed	331.853	349.823	326.976	179.377	200.228	234.927	370.74	415.212	272.247	285.922	258.754	350.743
Sobic.001G340700	41.4848	86.0896	48.9361	60.1583	845.557	0.91765	0.310775	2.95277	0.00314932	0.0278111	37940022	Sobic.001G340700.1	Sobic.001G340700.1.p	PF07011	PTHR33469,PTHR33469:SF2					AT1G17455.1	ELF4-L4	ELF4-like 4	LOC_Os03g29680.1	NA	EARLY flowering protein, putative, expressed	29.2421	40.2804	54.9319	81.4493	85.5103	91.3092	39.1701	53.5424	54.0959	79.438	65.8325	35.2043
Sobic.001G340900	0.750458	2.29939	2.09299	4.88855	59.4446	1.50785	0.547718	2.75297	0.00590567	0.0420443	37939253	Sobic.001G340900.1	Sobic.001G340900.1.p	PF00249	PTHR10641,PTHR10641:SF459			K09422		AT1G22640.1	ATMYB3,MYB3	myb domain protein 3	LOC_Os03g29614.1	NA	myb-like DNA-binding domain containing protein, putative, expressed	0.627913	1.0419	0.581558	2.52281	2.63592	1.73945	3.61331	1.58187	1.08378	3.90976	5.28207	5.47382
Sobic.001G341300	2.97091	18.5438	3.77267	7.55858	174.523	2.47548	0.73923	3.34873	0.000811821	0.0110333	37943232	Sobic.001G341300.1	Sobic.001G341300.1.p	PF02190	PTHR23327,PTHR23327:SF8		3.4.21.53		GO:0006508,GO:0004176	AT1G19740.1		ATP-dependent protease La (LON) domain protein	LOC_Os03g29540.1	NA	ATP-dependent protease, putative, expressed	4.03447	1.98399	2.89427	8.88079	18.5649	28.1857	5.92471	3.06393	2.32938	13.1412	8.76626	0.76829
Sobic.001G343000	11.8878	20.4559	11.1541	15.3742	394.183	0.667862	0.247882	2.69427	0.00705426	0.047458	37942917	Sobic.001G343000.1	Sobic.001G343000.1.p	PF02453,PF16363	PTHR10366:SF471,PTHR10366	KOG1430	1.1.1.170	K07748		AT2G26260.1	3BETAHSD/D2,AT3BETAHSD/D2	3beta-hydroxysteroid-dehydrogenase/decarboxylase isoform 2	LOC_Os03g29170.1	NA	sterol-4-alpha-carboxylate 3-dehydrogenase, decarboxylating, putative, expressed	12.3071	11.656	11.7002	15.5322	21.4925	24.3431	13.4753	9.53756	10.4494	17.09	19.1278	9.90481
Sobic.001G343900	79.6387	217.667	206.341	155.258	3044.44	1.29597	0.30115	4.3034	1.68e-05	0.000731904	37937861	Sobic.001G343900.1	Sobic.001G343900.1.p	PF09425,PF06200	PTHR33077,PTHR33077:SF9			K13464		AT1G19180.1	JAZ1,TIFY10A	jasmonate-zim-domain protein 1	LOC_Os03g28940.1	NA	ZIM domain containing protein, putative, expressed	94.5047	59.6173	84.794	150.506	203.693	298.803	192.219	266.991	159.812	155.556	168.983	141.236
Sobic.001G344400	149.57	37.9461	61.6518	50.3577	2658.51	-2.07891	0.428675	-4.84961	1.24e-06	0.000118918	37944291	Sobic.001G344400.1	Sobic.001G344400.1.p	PF02801,PF00109	PTHR11712,PTHR11712:SF287		2.3.1.179	K09458		AT1G74960.3	ATKAS2,FAB1,KAS2	fatty acid biosynthesis 1	LOC_Os03g28420.1	NA	3-oxoacyl-synthase, putative, expressed	125.606	184.152	138.951	39.7823	39.6638	34.3922	39.5476	81.1386	64.2691	33.6919	41.1051	76.2761
Sobic.001G344800	27.1465	9.73789	22.3625	16.0638	380.617	-1.58283	0.278043	-5.69277	1.25e-08	4.69e-06	37945147	Sobic.001G344800.1	Sobic.001G344800.1.p	PF01419	PTHR23244,PTHR23244:SF320					AT1G73040.1		Mannose-binding lectin superfamily protein	LOC_Os04g30040.2	NA	jacalin-like lectin domain containing protein, expressed	32.863	25.1074	23.4692	9.87358	11.2061	8.13398	18.0921	22.3852	26.6103	11.4435	20.3088	16.439
Sobic.001G347901	30.2989	9.07399	76.0598	34.0416	287.813	-1.84036	0.345041	-5.33372	9.62e-08	2.03e-05	37939660	Sobic.001G347901.1	Sobic.001G347901.1.p	PF01907	PTHR10768	KOG3475			GO:0006412,GO:0005840,GO:0005622,GO:0003735	AT3G16080.1		Zinc-binding ribosomal protein family protein	LOC_Os02g02130.1	NA	ribosomal protein L37, putative, expressed	40.6404	25.8017	24.4546	8.66584	9.1436	9.41252	80.8499	77.3269	70.0024	32.424	26.7788	42.922
Sobic.001G349700	9.16676	4.93689	7.58277	4.90803	219.484	-1.02964	0.383442	-2.68525	0.00724754	0.0483207	37939077	Sobic.001G349700.1	Sobic.001G349700.1.p		PTHR12565,PTHR12565:SF115					AT4G00120.1	EDA33,GT140,IND,IND1	basic helix-loop-helix (bHLH) DNA-binding superfamily protein	LOC_Os03g27390.2	NA	CPuORF35 - conserved peptide uORF-containing transcript, expressed	9.38239	7.85016	10.2677	3.78727	5.27884	5.74455	5.35535	8.37552	9.01744	2.50581	5.83779	6.38049
Sobic.001G350501	316.492	527.468	260.343	313.669	3457.26	0.5714	0.212564	2.68813	0.00718524	0.0480518	37937412	Sobic.001G350501.1	Sobic.001G350501.1.p	PF00125	PTHR11426	KOG1745		K11253	GO:0003677,GO:0000786	AT4G40030.2		Histone superfamily protein	LOC_Os03g27310.2	NA	histone H3, putative, expressed	373.131	282.874	293.47	406.182	599.661	576.559	216.037	255.807	309.185	342.809	368.644	229.554
Sobic.001G351900	6.32411	23.9044	14.5658	17.4462	290.475	1.77025	0.355135	4.98473	6.2e-07	7.89e-05	37938755	Sobic.001G351900.1	Sobic.001G351900.1.p	PF00892	PTHR31218,PTHR31218:SF55				GO:0016021,GO:0016020,GO:0022857	AT5G45370.2		nodulin MtN21 /EamA-like transporter family protein	LOC_Os06g49500.1	NA	integral membrane protein, putative, expressed	5.37395	6.52067	7.07771	17.9937	22.1783	31.5411	17.5015	10.7762	15.4198	20.396	23.4538	8.48884
Sobic.001G352300	3.95458	1.34073	3.86404	3.48299	51.3808	-1.70076	0.534724	-3.18064	0.00146951	0.0165215	37937646	Sobic.001G352300.1	Sobic.001G352300.1.p	PF00076	PTHR23147,PTHR23147:SF9	KOG4207		K12891	GO:0003676	AT5G64200.2	ATSC35,SC35	ortholog of human splicing factor SC35	LOC_Os03g27030.2	NA	RNA recognition motif containing protein, expressed	5.22861	3.48484	3.15028	0.885114	1.10854	2.02853	3.44933	3.97455	4.16823	1.36539	3.81101	5.27256
Sobic.001G353000	8.08554	0.289776	6.08753	2.85439	171.241	-4.87528	1.15562	-4.21875	2.46e-05	0.000978164	37937988	Sobic.001G353000.2	Sobic.001G353000.2.p	PF00450	PTHR11802,PTHR11802:SF75		3.4.16.6	K16297	GO:0006508,GO:0004185	AT3G63470.1	scpl40	serine carboxypeptidase-like 40	LOC_Os03g26930.1	NA	OsSCP13 - Putative Serine Carboxypeptidase homologue, expressed	3.88569	11.4028	8.96814	0.520668	0.05609	0.292569	7.22775	8.22855	2.8063	0.177801	0.334851	8.05052
Sobic.001G353600	74.1121	147.086	58.7438	83.6563	872.166	0.874362	0.241457	3.62119	0.000293254	0.00552078	37941555	Sobic.001G353600.1	Sobic.001G353600.1.p		PTHR12681					AT1G22140.1			LOC_Os03g26791.1	NA	expressed protein	88.8116	74.9383	58.5863	138.468	156.9	145.889	61.5176	64.2572	50.4565	87.2543	111.489	52.2256
Sobic.001G356200	13.0215	22.3846	16.6634	19.2867	393.406	0.692732	0.239542	2.8919	0.00382919	0.0316827	37943578	Sobic.001G356200.1	Sobic.001G356200.1.p	PF01150	PTHR11782,PTHR11782:SF47	KOG1386	3.6.1.5	K01510	GO:0016787	AT2G02970.1		GDA1/CD39 nucleoside phosphatase family protein	LOC_Os03g26080.1	NA	nucleoside-triphosphatase, putative, expressed	13.932	15.8222	9.31035	17.4688	22.9817	26.7034	17.9678	14.866	17.1564	19.8307	23.1267	14.9028
Sobic.001G356800	8.61818	49.0613	74.6302	37.6726	288.933	2.3844	0.683143	3.49033	0.00048242	0.00777436	37937726	Sobic.001G356800.1	Sobic.001G356800.1.p							AT5G57520.1	ATZFP2,ZFP2	zinc finger protein 2	LOC_Os09g26200.1	NA	ZOS9-11 - C2H2 zinc finger protein, expressed	10.1996	3.17105	12.4838	14.6319	31.7585	100.794	37.5787	86.6818	99.63	60.8543	29.1231	23.0404
Sobic.001G357900	2.13496	39.8078	6.70155	36.4573	685.267	4.23576	1.51789	2.79057	0.00526158	0.0388098	37939655	Sobic.001G357900.1	Sobic.001G357900.1.p	PF07983,PF00332	PTHR32227,PTHR32227:SF124		3.2.1.39		GO:0005975,GO:0004553	AT3G13560.3		O-Glycosyl hydrolases family 17 protein	LOC_Os03g25790.2	NA	glycosyl hydrolases family 17 protein, expressed	5.49717	0.33234	0.575375	33.1222	62.7235	23.5778	12.3148	0.812391	6.97747	64.596	44.6922	0.083745
Sobic.001G358200	2.49943	0.57218	0.094467	0.151908	27.7922	-2.2401	0.708529	-3.16162	0.00156894	0.017396	37940737	Sobic.001G358200.1	Sobic.001G358200.1.p		PTHR31250,PTHR31250:SF6					AT3G13600.1		calmodulin-binding family protein	LOC_Os03g25760.1	NA	calmodulin-binding protein, putative, expressed	4.21156	1.93763	1.34909	0.271351	0.269155	1.17603	0.052944	0.029434	0.201023	0.141415	0.204034	0.110276
Sobic.001G358600	31.3216	21.5679	39.8342	19.8757	720.004	-0.661241	0.197697	-3.34472	0.000823644	0.0111288	37944444	Sobic.001G358600.3	Sobic.001G358600.3.p	PF04180	PTHR21531	KOG2637		K14798		AT3G49990.1			LOC_Os03g25620.1	NA	LTV1, putative, expressed	31.5384	31.7239	30.7024	16.1852	26.3936	22.1249	34.9212	35.8188	48.7627	20.7913	20.4468	18.389
Sobic.001G359200	10.4595	40.6166	18.9319	15.6182	725.931	1.84012	0.51946	3.54237	0.000396556	0.00678944	37943146	Sobic.001G359200.1	Sobic.001G359200.1.p	PF00067	PTHR24282,PTHR24282:SF40	KOG0157		K15639	GO:0055114,GO:0020037,GO:0016705,GO:0005506	AT2G46950.1	CYP709B2	cytochrome P450, family 709, subfamily B, polypeptide 2	LOC_Os07g44110.1	NA	cytochrome P450 72A1, putative, expressed	11.1512	10.0429	10.1844	39.9082	46.5616	35.3801	16.2972	10.754	29.7446	16.5011	26.6126	3.74106
Sobic.001G359700	1.63449	13.8515	1.02729	0.880973	26.7263	2.95684	1.02055	2.89729	0.00376397	0.0313971	37942419	Sobic.001G359700.1	Sobic.001G359700.1.p	PF05078	PTHR31621,PTHR31621:SF1					AT3G21550.1	AtDMP2,DMP2	DUF679 domain membrane protein 2	LOC_Os03g25440.1	NA	expressed protein	0.881413	0.505385	3.51666	3.39959	31.0442	7.11061	0.543685	2.39176	0.146434	0.939675	0.81534	0.887905
Sobic.001G360000	18.7778	54.6389	13.1727	17.6955	592.11	1.4375	0.28817	4.98838	6.09e-07	7.83e-05	37939015	Sobic.001G360000.1	Sobic.001G360000.1.p	PF02518,PF10436	PTHR11947,PTHR11947:SF24	KOG0787	2.7.11.2	K00898		AT3G06483.1	ATPDHK,PDK	pyruvate dehydrogenase kinase	LOC_Os03g25400.1	NA	kinase, putative, expressed	20.8084	16.5761	18.949	57.3962	62.6739	43.8465	12.5655	11.5518	15.4008	24.5795	17.6082	10.8988
Sobic.001G360600	20.6071	42.4658	14.9659	19.6744	330.239	0.914901	0.205973	4.44184	8.92e-06	0.000475489	37939746	Sobic.001G360600.1	Sobic.001G360600.1.p	PF01470	PTHR23402,PTHR23402:SF17	KOG4755	3.4.19.3	K01304		AT1G56700.1		Peptidase C15, pyroglutamyl peptidase I-like	LOC_Os03g25270.4	NA	pyrrolidone-carboxylate peptidase, putative, expressed	22.2959	17.7216	21.8039	39.0476	42.3289	46.021	12.5119	18.2411	14.1446	22.3514	19.772	16.8998
Sobic.001G362300	13.7289	9.27114	17.3212	11.4833	200.705	-0.690853	0.200399	-3.44738	0.000566046	0.00868052	37939424	Sobic.001G362300.1	Sobic.001G362300.1.p	PF00076	PTHR23147,PTHR23147:SF7	KOG0114		K12900	GO:0003676	AT5G18810.1	SCL28	SC35-like splicing factor 28	LOC_Os03g24890.2	NA	RNA recognition motif containing protein, putative, expressed	12.8228	14.1569	14.207	7.00964	9.64191	11.1619	14.9259	17.7309	19.3067	11.5634	12.8433	10.0431
Sobic.001G362601	12.8295	2.39902	6.09023	5.73731	216.991	-2.54397	0.75745	-3.35859	0.0007834	0.0107991	37939490	Sobic.001G362601.1	Sobic.001G362601.1.p	PF07690	PTHR23500,PTHR23500:SF26				GO:0055085,GO:0016021	AT2G48020.1		Major facilitator superfamily protein	LOC_Os03g24860.1	NA	transporter family protein, putative, expressed	7.47553	17.2988	13.7142	2.51306	1.62961	3.05438	3.28215	9.19549	5.79303	1.24588	3.26828	12.6978
Sobic.001G363000	14.6298	8.59629	12.676	8.78156	221.779	-0.853486	0.273523	-3.12034	0.00180642	0.0191422	37941169	Sobic.001G363000.1	Sobic.001G363000.1.p	PF04305	PTHR21496,PTHR21496:SF6					AT5G04520.1		Protein of unknown function DUF455	LOC_Os03g24830.1	NA	uncharacterized protein HI0077, putative, expressed	17.7394	13.0225	13.1276	5.81544	8.72585	11.2476	14.9608	10.822	12.2453	8.41286	9.26497	8.66686
Sobic.001G363300	1.2698	8.2578	1.53702	1.35557	121.975	2.59777	0.465886	5.57597	2.46e-08	7.38e-06	37944932	Sobic.001G363300.1	Sobic.001G363300.1.p		PTHR33115,PTHR33115:SF3					AT5G18980.1		ARM repeat superfamily protein	LOC_Os03g24730.1	NA	expressed protein	1.65209	0.920804	1.2365	4.59083	9.83083	10.3518	0.854215	2.5972	1.15963	1.84206	1.4972	0.727439
Sobic.001G363500	13.8167	23.2254	13.1299	18.6335	1051.07	0.650409	0.224514	2.89696	0.00376792	0.0314184	37937668	Sobic.001G363500.3	Sobic.001G363500.3.p	PF00249,PF06584	PTHR21689,PTHR21689:SF2	KOG1019			GO:0017053,GO:0007049,GO:0006351	AT3G21430.2	ALY3,ATALY3	DNA binding	LOC_Os03g43800.2	NA	DIRP family protein, putative, expressed	13.0503	14.6971	13.7028	25.5749	21.387	22.7144	12.5431	12.2225	14.624	21.3956	22.4078	12.0972
Sobic.001G364200	0.237665	1.2715	5.28245	6.36007	85.6565	2.32765	0.728437	3.1954	0.00139636	0.0160025	37941063	Sobic.001G364200.1	Sobic.001G364200.1.p	PF00067	PTHR24298,PTHR24298:SF158	KOG0156	1.14.13.21		GO:0055114,GO:0020037,GO:0016705,GO:0005506	AT5G07990.1	CYP75B1,D501,TT7	Cytochrome P450 superfamily protein	LOC_Os09g26960.1	NA	cytochrome P450, putative, expressed	0.345434	0.195267	0.172295	0.793507	1.15378	1.86723	3.28618	5.95795	6.60321	10.3537	7.78298	0.943501
Sobic.001G364500	267.301	162.316	125.976	139.435	1527.18	-0.874556	0.318701	-2.74412	0.0060673	0.0428828	37938125	Sobic.001G364500.1	Sobic.001G364500.1.p	PF01641	PTHR10173,PTHR10173:SF19	KOG0856	1.8.4.12	K07305	GO:0055114,GO:0033743,GO:0030091,GO:0016671,GO:0006979	AT4G21860.3	MSRB2	methionine sulfoxide reductase B 2	LOC_Os03g24600.1	NA	peptide methionine sulfoxide reductase msrB, putative, expressed	252.234	260.606	289.063	129.703	128.758	228.485	164.266	107.926	105.737	111.047	161.086	146.171
Sobic.001G365000	16.138	37.067	11.049	12.188	325.946	1.08618	0.362994	2.99228	0.00276899	0.0255722	37941295	Sobic.001G365000.1	Sobic.001G365000.1.p										LOC_Os03g24560.1	NA	ompA/MotB, putative, expressed	15.9112	19.1047	13.3982	29.5254	26.8281	54.8474	14.5828	6.81851	11.7455	12.2137	13.1504	11.2001
Sobic.001G365600	13.9263	25.0732	15.3032	18.8222	598.047	0.73823	0.233013	3.16819	0.00153393	0.017109	37944903	Sobic.001G365600.1	Sobic.001G365600.1.p	PF12695	PTHR12277,PTHR12277:SF51	KOG1552	3.1.1.23			AT4G14290.1		alpha/beta-Hydrolases superfamily protein	LOC_Os03g24450.1	NA	OsPOP8 - Putative Prolyl Oligopeptidase homologue, expressed	13.421	14.721	13.6369	25.6474	24.1015	25.4707	14.0203	15.4925	16.3968	22.8753	22.5051	11.0863
Sobic.001G365700	0.569743	3.17104	1.31954	4.71476	55.7735	2.36117	0.799154	2.95459	0.00313089	0.0276978	37944451	Sobic.001G365700.1	Sobic.001G365700.1.p	PF08551	PTHR13377,PTHR13377:SF4	KOG2890			GO:0016021,GO:0006890	AT3G07950.1		rhomboid protein-related	LOC_Os03g24390.1	NA	OsRhmbd8 - Putative Rhomboid homologue, expressed	0.697068	0.613659	0.398502	2.26505	4.79659	2.45147	1.07874	0.773247	2.10664	2.76561	10.9064	0.4723
Sobic.001G366800	7.21524	16.234	7.49676	6.88342	386.788	1.02687	0.341401	3.00783	0.00263124	0.0247161	37937351	Sobic.001G366800.1	Sobic.001G366800.1.p	PF12971,PF12972,PF05089	PTHR12872,PTHR12872:SF2		3.2.1.50	K01205		AT5G13690.1	CYL1,NAGLU	alpha-N-acetylglucosaminidase family / NAGLU family	LOC_Os04g55730.1	NA	alpha-N-acetylglucosaminidase, putative, expressed	7.64271	6.68512	7.31789	8.54618	18.1736	21.9823	7.21618	8.03532	7.23877	6.86171	10.0908	3.69774
Sobic.001G368100	5.64452	2.88279	7.37213	4.34267	171.9	-1.1164	0.373808	-2.98656	0.00282136	0.0258753	37940729	Sobic.001G368100.1	Sobic.001G368100.1.p	PF08637	PTHR28234,PTHR28234:SF1			K18158		AT5G12290.1	DGS1	dgd1 suppressor 1	LOC_Os03g26030.1	NA	expressed protein	5.48887	5.29745	6.14723	1.31288	3.02048	4.31501	5.767	7.5535	8.79588	3.3986	6.40101	3.2284
Sobic.001G368400	14.4947	26.1125	14.0544	16.9209	336.869	0.803736	0.287414	2.79644	0.00516692	0.0383758	37939827	Sobic.001G368400.1	Sobic.001G368400.1.p	PF00462	PTHR10168,PTHR10168:SF103			K17479	GO:0045454,GO:0015035,GO:0009055	AT5G13810.1		Glutaredoxin family protein	LOC_Os03g24030.1	NA	glutaredoxin, putative, expressed	17.5561	11.8168	14.1112	22.4229	31.9689	23.9456	15.2361	11.7519	15.1752	19.6305	22.0358	9.09653
Sobic.001G368600	105.204	72.2683	105.721	95.1684	1779.04	-0.615853	0.159909	-3.85127	0.000117506	0.002934	37941794	Sobic.001G368600.1	Sobic.001G368600.1.p	PF13460	PTHR10366,PTHR10366:SF384					AT4G31530.1		NAD(P)-binding Rossmann-fold superfamily protein	LOC_Os03g23980.1	NA	NAD dependent epimerase/dehydratase family protein, putative, expressed	114.177	105.346	96.0896	77.1101	70.3262	69.3687	99.6079	105.814	111.742	100.367	97.2006	87.9373
Sobic.001G369800	1.41776	0.547511	1.37144	0.584184	35.2232	-1.52381	0.560399	-2.71915	0.00654501	0.0452143	37938021	Sobic.001G369800.1	Sobic.001G369800.1.p	PF07732,PF00394,PF07731	PTHR11709:SF58,PTHR11709		1.10.3.3		GO:0005507,GO:0016491,GO:0055114	AT5G48450.1	sks3	SKU5 similar 3	LOC_Os01g01030.1	NA	monocopper oxidase, putative, expressed	1.1304	1.04971	2.07316	0.39916	0.317661	0.925713	1.05142	1.2143	1.84859	0.269812	0.770248	0.712493
Sobic.001G370700	124.313	61.5332	150.369	78.4281	874.008	-1.16284	0.396075	-2.93591	0.00332573	0.0288625	37937754	Sobic.001G370700.1	Sobic.001G370700.1.p	PF00550	PTHR20863,PTHR20863:SF37			K03955		AT1G65290.1	mtACP2	mitochondrial acyl carrier protein 2	LOC_Os03g22950.1	NA	acyl carrier protein, putative, expressed	102.269	127.345	143.326	38.1392	56.0733	90.387	169.125	159.692	122.29	61.6337	67.6952	105.955
Sobic.001G371100	115.515	52.8532	137.151	64.4725	2811.24	-1.28242	0.311274	-4.11991	3.79e-05	0.00136214	37944384	Sobic.001G371100.1	Sobic.001G371100.1.p	PF08156,PF01798	PTHR10894,PTHR10894:SF0			K14564		AT1G56110.1	NOP56	homolog of nucleolar protein NOP56	LOC_Os03g22880.1	NA	nucleolar protein 5A, putative, expressed	116.687	109.458	120.398	27.2991	55.8982	75.3623	119.797	149.355	142.3	59.6936	64.3717	69.3523
Sobic.001G371400	254.153	110.041	298.933	151.723	2586.58	-1.34962	0.323736	-4.16888	3.06e-05	0.00116179	37944369	Sobic.001G371400.1	Sobic.001G371400.1.p	PF01849	PTHR21713	KOG2239		K03626		AT3G12390.1		Nascent polypeptide-associated complex (NAC), alpha subunit family protein	LOC_Os01g71230.1	NA	nascent polypeptide-associated complex subunit alpha-like protein 3, putative, expressed	303.473	229.611	229.375	75.5914	127.577	126.956	288.857	329.329	278.614	118.979	136.139	200.051
Sobic.001G372600	37.9914	14.7833	16.6932	8.66421	327.727	-1.41008	0.372952	-3.78087	0.000156283	0.00355141	37938820	Sobic.001G372600.1	Sobic.001G372600.1.p	PF01370	PTHR14194,PTHR14194:SF36	KOG1203	1.3.1.75	K19073	GO:0050662,GO:0003824	AT5G18660.1	PCB2	NAD(P)-binding Rossmann-fold superfamily protein	LOC_Os03g22780.1	NA	DVR, putative, expressed	46.4279	32.9629	34.5834	16.0541	13.705	14.5908	9.44342	23.2607	17.3754	6.18155	8.32222	11.4889
Sobic.001G372800	118.72	47.1534	135.385	48.1383	3072.47	-1.49149	0.366573	-4.06873	4.73e-05	0.00158957	37940909	Sobic.001G372800.1	Sobic.001G372800.1.p	PF01798,PF08156	PTHR10894			K14565		AT3G05060.1		NOP56-like pre RNA processing ribonucleoprotein	LOC_Os03g22730.1	NA	nucleolar protein NOP5-1, putative, expressed	121.091	116.354	118.716	18.0494	54.4705	68.9404	146.005	129.273	130.877	52.5925	53.1606	38.6618
Sobic.001G373100	0.267152	3.20059	1.16954	3.76829	47.311	3.47812	1.198	2.90328	0.00369279	0.0310104	37942901	Sobic.001G373100.1	Sobic.001G373100.1.p	PF13639,PF14599,PF05495	PTHR21319,PTHR21319:SF13	KOG1940	6.3.2.19	K10144	GO:0008270,GO:0005515	AT5G18650.1		CHY-type/CTCHY-type/RING-type Zinc finger protein	LOC_Os03g22680.1	NA	RING finger and CHY zinc finger domain-containing protein 1, putative, expressed	0.545993	0.129658	0.125806	2.49553	3.63726	3.46899	2.90343	0.339711	0.265493	7.05035	4.21349	0.041019
Sobic.001G373200	8.5012	26.1483	7.82946	15.3743	404.784	1.53879	0.549195	2.8019	0.00508029	0.0378573	37940963	Sobic.001G373200.1	Sobic.001G373200.1.p	PF01764	PTHR21493,PTHR21493:SF99	KOG4569	3.1.1.3		GO:0006629	AT5G18640.1		alpha/beta-Hydrolases superfamily protein	LOC_Os07g47250.3	NA	lipase precursor, putative, expressed	13.2772	7.34893	4.87743	32.0542	32.7935	13.5971	10.5215	6.99753	5.96938	21.384	19.4436	5.29548
Sobic.001G373700	4.23371	8.83061	4.20632	4.96591	445.269	0.956852	0.350434	2.73048	0.00632429	0.0441034	37940301	Sobic.001G373700.1	Sobic.001G373700.1.p	PF07496	PTHR23336,PTHR23336:SF14				GO:0008270	AT3G62900.1		CW-type Zinc Finger	LOC_Os07g47360.1	NA	CW-type Zinc Finger, putative, expressed	4.77222	4.31546	3.61343	7.91653	11.3888	7.18644	3.9907	4.27578	4.35247	5.13792	7.63984	2.11997
Sobic.001G374000	6.46322	13.9622	8.90175	12.8447	271.893	1.03329	0.334352	3.09042	0.00199871	0.0205414	37938381	Sobic.001G374000.1	Sobic.001G374000.1.p	PF16916,PF01545	PTHR11562,PTHR11562:SF18	KOG1485			GO:0055085,GO:0016021,GO:0008324,GO:0006812	AT2G47830.1		Cation efflux family protein	LOC_Os03g22550.1	NA	cation efflux family protein, putative, expressed	7.69438	6.73928	4.95601	14.9996	15.4223	11.4646	9.55211	6.54746	10.6057	17.3875	14.0428	7.10397
Sobic.001G374600	0.107154	2.57382	0.458626	0.876785	23.0521	4.4129	1.16064	3.80213	0.00014346	0.00336429	37941430	Sobic.001G374600.1	Sobic.001G374600.1.p	PF13668	PTHR31694,PTHR31694:SF4					AT3G62730.1			LOC_Os03g22470.1	NA	desiccation-related protein PCC13-62 precursor, putative, expressed	0.12883	0	0.192632	0.685711	2.21859	4.81716	0.99659	0.339222	0.040065	1.40316	1.0323	0.194894
Sobic.001G374700	3459.42	1201.48	2988.15	1742.62	7755.25	-1.72546	0.403322	-4.27812	1.88e-05	0.000800048	37943892	Sobic.001G374700.2	Sobic.001G374700.2.p	PF01249	PTHR10442	KOG3486		K02971	GO:0006412,GO:0005840,GO:0005622,GO:0003735	AT5G27700.1		Ribosomal protein S21e	LOC_Os03g46490.1	NA	40S ribosomal protein S21, putative, expressed	4606.68	3145.13	2626.46	865.55	1180.11	1558.78	3589.48	3410.56	1964.41	1399	1605.06	2223.79
Sobic.001G375300	8.59381	15.1709	10.8179	12.2996	271.535	0.699216	0.249634	2.80097	0.00509499	0.0379292	37944459	Sobic.001G375300.1	Sobic.001G375300.1.p	PF02902	PTHR12606,PTHR12606:SF23	KOG3246	3.4.22.68	K08592	GO:0008234,GO:0006508	AT4G15880.1	ATESD4,ESD4	Cysteine proteinases superfamily protein	LOC_Os03g22400.1	NA	ulp1 protease family protein, putative, expressed	9.53137	8.78256	7.46751	10.7988	18.2966	16.4174	11.2891	9.9652	11.1992	11.7082	17.0684	8.12225
Sobic.001G376400	39.5405	20.8229	41.2275	31.515	689.198	-1.04097	0.2043	-5.09531	3.48e-07	5.29e-05	37943509	Sobic.001G376400.1	Sobic.001G376400.1.p	PF04427	PTHR12661	KOG2963		K14859		AT5G61770.2	PPAN	PETER PAN-like protein	LOC_Os03g22350.1	NA	Brix domain containing protein, putative, expressed	42.5652	38.2361	37.8202	17.0535	18.9708	26.4444	41.4163	43.5819	38.6843	28.5545	33.9879	32.0025
Sobic.001G376600	535.229	263.31	671.836	400.948	4155.8	-1.15895	0.373844	-3.1001	0.00193457	0.0199918	37939217	Sobic.001G376600.1	Sobic.001G376600.1.p	PF01776	PTHR10064,PTHR10064:SF5	KOG3434		K02891	GO:0006412,GO:0005840,GO:0005622,GO:0003735	AT3G05560.1		Ribosomal L22e protein family	LOC_Os03g22340.1	NA	60S ribosomal protein L22-2, putative, expressed	518.009	523.614	564.064	179.304	270.432	340.195	795.009	651.143	569.354	319.932	320.505	562.406
Sobic.001G376700	79.023	38.5856	65.4955	33.6275	1233.64	-1.12239	0.383479	-2.92688	0.00342386	0.0294607	37938428	Sobic.001G376700.1	Sobic.001G376700.1.p	PF03441,PF00875	PTHR11455,PTHR11455:SF2		4.1.99.13			AT2G47590.1	PHR2	photolyase/blue-light receptor 2	LOC_Os03g22330.1	NA	blue-light photoreceptor PHR2, putative, expressed	73.5589	75.2554	88.2546	41.364	38.5783	35.8144	34.1575	82.4547	79.8744	25.0833	31.5226	44.2765
Sobic.001G376900	64.2646	25.3143	63.6476	40.4908	2187.73	-1.48288	0.383899	-3.86268	0.000112148	0.00286054	37942745	Sobic.001G376900.1	Sobic.001G376900.1.p	PF04615	PTHR14150,PTHR14150:SF12	KOG2172		K14567	GO:0032040,GO:0006364	AT4G02400.1		U3 ribonucleoprotein (Utp) family protein	LOC_Os03g22320.1	NA	utp14 protein, putative, expressed	52.7139	78.5031	61.5766	17.2673	25.4283	33.2471	68.2676	58.6419	64.0335	31.7993	31.201	58.4722
Sobic.001G377000	46.3483	135.691	74.0656	140.087	1470.56	1.44621	0.511141	2.82937	0.004664	0.0357865	37944712	Sobic.001G377000.1	Sobic.001G377000.1.p	PF05564	PTHR33565,PTHR33565:SF1					AT1G56220.3		Dormancy/auxin associated family protein	LOC_Os03g22270.1	NA	auxin-repressed protein, putative, expressed	50.1787	36.313	52.5533	87.1835	218.537	101.352	105.909	39.6097	76.6782	209.337	149.916	61.0096
Sobic.001G377500	3.75084	0	2.6445	3.51953	36.6161	-8.20701	1.97467	-4.15614	3.24e-05	0.00120569	37939689	Sobic.001G377500.1	Sobic.001G377500.1.p		PTHR34458,PTHR34458:SF5					AT3G16670.1		Pollen Ole e 1 allergen and extensin family protein	LOC_Os03g22230.1	NA	POEI47 - Pollen Ole e I allergen and extensin family protein precursor, expressed	2.05316	3.64407	5.5553	0	0	0	0.931031	6.05225	0.95021	0	0.146929	10.4117
Sobic.001G377800	114.616	41.9713	160.28	91.6976	1542.07	-1.59699	0.365753	-4.3663	1.26e-05	0.000597253	37942005	Sobic.001G377800.2	Sobic.001G377800.2.p		PTHR10934,PTHR10934:SF3	KOG1714		K02883	GO:0006412,GO:0005840,GO:0005622,GO:0003735	AT5G27850.1		Ribosomal protein L18e/L15 superfamily protein	LOC_Os03g22180.1	NA	60S ribosomal protein L18-3, putative, expressed	153.607	103.119	87.122	28.4151	46.15	51.3489	151.853	169.943	159.044	76.8625	71.9757	126.255
Sobic.001G378300	13.7334	65.3885	39.0087	126.262	2824.28	2.14215	0.618011	3.4662	0.000527877	0.00825549	37943525	Sobic.001G378300.1	Sobic.001G378300.1.p	PF00534,PF00862	PTHR12526,PTHR12526:SF348		2.4.1.13	K00695	GO:0016157,GO:0005985	AT4G02280.1	ATSUS3,SUS3	sucrose synthase 3	LOC_Os03g22120.1	NA	sucrose synthase, putative, expressed	14.1351	11.1417	15.9235	53.9155	87.8181	54.432	47.7051	24.001	45.32	186.226	175.978	16.5806
Sobic.001G379200	23.3601	11.1584	21.101	12.117	541.721	-1.18286	0.261333	-4.52625	6e-06	0.000363102	37942080	Sobic.001G379200.1	Sobic.001G379200.1.p	PF01416	PTHR11142,PTHR11142:SF9	KOG2553	5.4.99.12	K06173	GO:0009982,GO:0009451,GO:0003723,GO:0001522	AT2G30320.1		Pseudouridine synthase family protein	LOC_Os03g21980.1	NA	tRNA pseudouridine synthase family protein, putative, expressed	25.1259	20.7248	24.2297	9.6051	11.2872	12.5829	19.6544	23.0138	20.6347	10.2249	11.1932	14.933
Sobic.001G379700	194.313	40.4847	123.753	88.7022	2484.5	-2.40402	0.601519	-3.99658	6.43e-05	0.00198048	37941483	Sobic.001G379700.1	Sobic.001G379700.1.p	PF01208	PTHR21091,PTHR21091:SF91		4.1.1.37	K01599	GO:0006779,GO:0004853	AT2G40490.1	HEME2	Uroporphyrinogen decarboxylase	LOC_Os03g21900.1	NA	uroporphyrinogen decarboxylase, putative, expressed	162.205	220.08	200.655	25.0424	29.956	66.4557	99.9256	157.025	114.308	39.8215	50.4302	175.855
Sobic.001G380600	20.3291	12.1462	22.9589	15.6074	873.801	-0.877084	0.190795	-4.59699	4.29e-06	0.000288717	37943159	Sobic.001G380600.1	Sobic.001G380600.1.p	PF05193,PF00675,PF16187	PTHR11851,PTHR11851:SF123		3.4.24.56	K01411		AT1G06900.1		Insulinase (Peptidase family M16) family protein	LOC_Os03g21810.1	NA	insulin-degrading enzyme, putative, expressed	19.8888	21.6639	19.4345	8.95987	12.9343	14.5443	19.907	25.0246	23.9452	16.2129	16.0464	14.563
Sobic.001G381200	144.964	251.102	175.381	248.029	9187.83	0.700996	0.257243	2.72504	0.00642941	0.0446703	37941884	Sobic.001G381200.1	Sobic.001G381200.1.p	PF02225	PTHR22765,PTHR22765:SF47					AT3G52850.1	ATELP,ATELP1,ATVSR1,BP-80,BP80,BP80-1;1,BP80B,GFS1,VSR1,VSR1;1	vacuolar sorting receptor homolog 1	LOC_Os03g21720.1	NA	vacuolar-sorting receptor precursor, putative, expressed	159.206	138.808	136.879	308.085	249.598	195.623	175.642	141.447	209.053	282.969	280.075	181.044
Sobic.001G382100	931.169	126.64	664.931	403.917	8577.65	-2.97868	0.836876	-3.55929	0.00037186	0.00647136	37938020	Sobic.001G382100.1	Sobic.001G382100.1.p	PF13326	PTHR34041,PTHR34041:SF1			K08902	GO:0010207	AT1G03600.1	PSB27	photosystem II family protein	LOC_Os03g21560.1	NA	photosystem II 11 kD protein, putative, expressed	585.656	1090.51	1117.34	153.208	108.633	118.08	614.402	722.259	658.132	72.8472	92.9379	1045.96
Sobic.001G382700	1.63275	0.328826	2.00831	1.01768	71.5849	-2.42402	0.487767	-4.96963	6.71e-07	8.2e-05	37943912	Sobic.001G382700.1	Sobic.001G382700.1.p	PF00560,PF08263,PF00069	PTHR27008,PTHR27008:SF2	KOG1187	2.7.11.1		GO:0005515,GO:0006468,GO:0005524,GO:0004672	AT5G58300.1		Leucine-rich repeat protein kinase family protein	LOC_Os03g21510.2	NA	inactive receptor kinase At2g26730 precursor, putative, expressed	1.17519	1.35624	2.36681	0.385757	0.28015	0.32057	1.77211	2.69147	1.56135	0.901064	0.81297	1.339
Sobic.001G383000	16.6473	178.252	25.6881	209.025	1983.97	3.3394	0.878018	3.80334	0.00014276	0.00335599	37942437	Sobic.001G383000.1	Sobic.001G383000.1.p	PF00252	PTHR11726,PTHR11726:SF13	KOG0857		K02866	GO:0006412,GO:0005840,GO:0003735	AT1G14320.1	RPL10,RPL10A,SAC52	Ribosomal protein L16p/L10e family protein	LOC_Os11g11390.1	NA	ribosomal protein, putative, expressed	31.8408	7.76745	10.3337	104.739	323.137	106.881	36.909	13.7696	26.3857	267.64	349.245	10.1906
Sobic.001G383100	112.781	227.2	117.493	86.2757	2359.4	0.879028	0.26293	3.34321	0.000828166	0.0111765	37938965	Sobic.001G383100.1	Sobic.001G383100.1.p	PF00753,PF16123	PTHR11935,PTHR11935:SF94	KOG0813	3.1.2.6	K01069		AT3G10850.1	GLX2-2,GLY2	Metallo-hydrolase/oxidoreductase superfamily protein	LOC_Os03g21460.1	NA	metallo-beta-lactamase family protein, putative, expressed	115.32	108.318	114.704	181.942	228.784	270.873	103.928	160.205	88.3463	83.8908	108.827	66.1096
Sobic.001G383300	45.1192	29.5273	39.6258	33.9802	1513.42	-0.71423	0.156695	-4.55808	5.16e-06	0.000329524	37937424	Sobic.001G383300.1	Sobic.001G383300.1.p	PF00005,PF00664	PTHR24221,PTHR24221:SF18		3.6.3.46	K05663	GO:0016887,GO:0005524,GO:0055085,GO:0042626,GO:0016021,GO:0006810	AT5G58270.1	ATATM3,ATM3,STA1	ABC transporter of the mitochondrion 3	LOC_Os06g03770.1	NA	ABC transporter, ATP-binding protein, putative, expressed	46.8776	47.0797	41.4005	29.7435	29.7371	29.1013	40.2512	40.6013	38.0249	33.6309	38.7451	29.5647
Sobic.001G384100	1.23223	27.8999	11.4028	56.08	1028.73	4.43619	1.4305	3.10113	0.0019278	0.0199385	37942633	Sobic.001G384100.1	Sobic.001G384100.1.p	PF06415,PF01676	PTHR31637,PTHR31637:SF3		5.4.2.12,5.4.2.11	K15633	GO:0030145,GO:0006007,GO:0005737,GO:0004619,GO:0046872,GO:0003824	AT1G09780.1		Phosphoglycerate mutase, 2,3-bisphosphoglycerate-independent	LOC_Os03g21260.1	NA	2,3-bisphosphoglycerate-independent phosphoglycerate mutase, putative, expressed	3.19137	0.283381	0.221933	24.1583	33.6066	25.9348	20.0632	0.860988	13.2842	87.8973	79.8561	0.486515
Sobic.001G384500	5.46057	2.0334	8.15024	3.79381	329.693	-1.56754	0.540497	-2.90019	0.00372938	0.0312011	37941027	Sobic.001G384500.1	Sobic.001G384500.1.p	PF07714	PTHR27003,PTHR27003:SF22	KOG1187	2.7.11.1		GO:0006468,GO:0004672	AT1G79620.1		Leucine-rich repeat protein kinase family protein	LOC_Os03g21230.1	NA	leucine-rich repeat family protein, putative, expressed	3.6626	6.56525	6.15386	1.73606	2.17445	2.18969	2.99144	12.0641	9.39518	2.09065	3.43481	5.85597
Sobic.001G384800	10.8472	5.03175	10.2468	5.52184	414.557	-1.23956	0.41111	-3.01514	0.00256857	0.0243101	37944286	Sobic.001G384800.1	Sobic.001G384800.1.p		PTHR33971,PTHR33971:SF4					AT1G11440.1			LOC_Os07g48420.1	NA	expressed protein	10.5336	11.6591	10.349	3.70909	4.22199	7.16418	8.23743	9.56215	12.9407	3.16613	5.03007	8.36932
Sobic.001G385800	4.42582	34.6831	5.19667	11.5118	361.764	2.86977	0.779751	3.68037	0.000232899	0.00465642	37939843	Sobic.001G385800.1	Sobic.001G385800.1.p	PF02365	PTHR31719,PTHR31719:SF32				GO:0006355,GO:0003677	AT3G04070.2	anac047,NAC047	NAC domain containing protein 47	LOC_Os03g21060.1	NA	No apical meristem protein, putative, expressed	7.86137	1.72311	3.69297	48.9939	17.9965	37.0591	9.46794	2.29407	3.828	24.9828	5.2621	4.29058
Sobic.001G386200	45.7146	210.051	84.9898	209.417	2572.25	2.16322	0.725759	2.98062	0.00287663	0.0262127	37942185	Sobic.001G386200.1	Sobic.001G386200.1.p	PF00085	PTHR10438,PTHR10438:SF245	KOG0907	3.5.1.52		GO:0045454,GO:0015035,GO:0006662	AT1G08570.1	ACHT4	atypical CYS HIS rich thioredoxin 4	LOC_Os03g21000.1	NA	thioredoxin, putative, expressed	73.5517	25.5827	38.0093	338.536	227.097	64.5194	119.413	53.1269	82.4293	415.621	160.689	51.9423
Sobic.001G386300	25.1622	56.7758	24.4885	47.7827	1494.7	1.08215	0.385388	2.80794	0.00498588	0.0374641	37940502	Sobic.001G386300.1	Sobic.001G386300.1.p		PTHR31150,PTHR31150:SF9					AT1G14180.1		RING/U-box superfamily protein	LOC_Os03g20980.1	NA	zinc finger, C3HC4 type domain containing protein, expressed	34.7903	19.8411	20.8553	65.8812	64.2571	40.1891	30.4314	17.3035	25.7306	66.1368	49.8943	27.3169
Sobic.001G388250	23.2384	15.126	30.208	28.0261	303.669	-0.719971	0.214679	-3.3537	0.000797375	0.0109166	37939862	Sobic.001G388250.1	Sobic.001G388250.1.p	PF00153	PTHR24089,PTHR24089:SF307					AT3G55640.1		Mitochondrial substrate carrier family protein	LOC_Os03g16080.1	NA	mitochondrial carrier protein, putative, expressed	28.6865	22.8629	18.1659	12.5401	16.735	16.1029	29.6308	31.5623	29.4308	28.7138	28.918	26.4467
Sobic.001G389700	5.02094	1.26928	5.3846	2.88995	75.0263	-2.03766	0.6792	-3.00009	0.00269904	0.0250969	37942268	Sobic.001G389700.1	Sobic.001G389700.1.p	PF05678	PTHR33179,PTHR33179:SF2					AT2G41010.1	ATCAMBP25,CAMBP25	calmodulin (CAM)-binding protein of 25 kDa	LOC_Os03g20440.1	NA	VQ domain containing protein, putative, expressed	6.77205	4.36534	3.92544	0.940999	1.25758	1.60927	2.13174	8.33152	5.69053	1.9532	1.02044	5.69621
Sobic.001G390500	16.9768	30.6325	23.8983	27.2197	518.08	0.755743	0.201662	3.74757	0.000178555	0.00392665	37944913	Sobic.001G390500.1	Sobic.001G390500.1.p	PF04739,PF16561	PTHR10343,PTHR10343:SF55	KOG1616		K07199	GO:0005515	AT5G21170.1	AKINBETA1	5\'-AMP-activated protein kinase beta-2 subunit protein	LOC_Os03g20340.1	NA	SNF1-related protein kinase regulatory subunit beta-1, putative, expressed	17.6218	15.2894	18.0192	31.0339	35.3705	25.4929	22.3314	22.9121	26.4514	28.1249	31.1412	22.393
Sobic.001G392200	12.057	24.648	11.5469	15.7334	438.971	0.928049	0.254704	3.64364	0.000268809	0.00519091	37940019	Sobic.001G392200.1	Sobic.001G392200.1.p	PF07779	PTHR13533,PTHR13533:SF10	KOG1699	2.3.1.45			AT5G46340.1		O-acetyltransferase family protein	LOC_Os03g19970.1	NA	CAS1 domain-containing protein 1 precursor, putative, expressed	13.8619	12.6617	9.64723	24.1632	23.0721	26.7087	11.4538	8.81641	14.3704	17.6063	20.0306	9.56325
Sobic.001G394800	38.6513	88.3976	41.6163	55.9483	3535.85	1.12749	0.401329	2.80939	0.00496351	0.0373709	37944077	Sobic.001G394800.1	Sobic.001G394800.1.p	PF05182,PF07719	PTHR11246,PTHR11246:SF11					AT3G17040.1	HCF107	high chlorophyll fluorescent 107	LOC_Os03g19560.1	NA	tetratricopeptide repeat domain containing protein, expressed	50.3903	31.1044	34.4591	109.404	97.7996	57.9892	49.3416	23.7938	51.7136	72.261	63.5068	32.077
Sobic.001G395400	76.5099	130.727	78.2602	103.691	1861.46	0.651485	0.148656	4.3825	1.17e-05	0.000572907	37937606	Sobic.001G395400.1	Sobic.001G395400.1.p	PF00179	PTHR24067:SF54,PTHR24067	KOG0428	6.3.2.19	K10578		AT3G17000.1	UBC32	ubiquitin-conjugating enzyme 32	LOC_Os03g19500.1	NA	ubiquitin-conjugating enzyme, putative, expressed	84.5386	71.4702	73.5209	113.488	123.54	155.155	70.7213	85.5637	78.4956	113.897	112.268	84.9075
Sobic.001G395700	0.519096	2.04415	1.05659	1.35633	40.7219	1.87984	0.554632	3.38934	0.000700602	0.0099504	37939911	Sobic.001G395700.1	Sobic.001G395700.1.p	PF14416,PF13839	PTHR32285,PTHR32285:SF19					AT3G62390.1	TBL6	TRICHOME BIREFRINGENCE-LIKE 6	LOC_Os03g19470.1	NA	proteins of unknown function domain containing protein, expressed	0.493328	0.349463	0.714498	2.39344	2.52964	1.20936	0.98001	0.823705	1.36604	1.95976	1.65448	0.454759
Sobic.001G396100	30.1846	78.5927	34.7178	61.2717	858.483	1.28883	0.303089	4.2523	2.12e-05	0.000875005	37944922	Sobic.001G396100.1	Sobic.001G396100.1.p		PTHR35702,PTHR35702:SF1					AT1G56423.1			LOC_Os03g19400.1	NA	expressed protein	34.8317	27.3242	28.3979	98.4369	75.3214	62.0197	34.4855	33.1119	36.5558	73.43	77.0593	33.3259
Sobic.001G396300	35.6605	322.308	106.818	234.104	622.885	3.21284	0.803	4.00105	6.31e-05	0.00194881	37942463	Sobic.001G396300.1	Sobic.001G396300.1.p	PF02672	PTHR33921,PTHR33921:SF2					AT2G47400.1	CP12,CP12-1	CP12 domain-containing protein 1	LOC_Os03g19380.1	NA	calvin cycle protein CP12, putative, expressed	65.0023	21.7042	20.2749	350.74	368.535	247.648	184.467	43.3711	92.6174	379.203	303.913	19.1977
Sobic.001G397000	16.5978	7.18321	18.3066	6.98494	340.713	-1.35122	0.351742	-3.84151	0.000122279	0.00299989	37940808	Sobic.001G397000.1	Sobic.001G397000.1.p	PF14698,PF00206	PTHR11444,PTHR11444:SF3		4.3.2.1	K01755	GO:0042450,GO:0004056	AT5G10920.1		L-Aspartase-like family protein	LOC_Os03g19280.1	NA	argininosuccinate lyase, putative, expressed	18.1362	14.9566	16.7006	3.88323	5.81856	11.8478	17.0816	21.3507	16.4874	5.81064	8.02199	7.1222
Sobic.001G397500	7.06611	2.90984	5.54052	3.81292	221.869	-1.38961	0.45872	-3.02932	0.00245107	0.0236021	37938436	Sobic.001G397500.1	Sobic.001G397500.1.p	PF13193,PF00501	PTHR24095,PTHR24095:SF169		6.2.1.1,6.2.1.2		GO:0008152,GO:0003824	AT3G16910.1	AAE7,ACN1	acyl-activating enzyme 7	LOC_Os03g19240.1	NA	AMP-binding enzyme, putative, expressed	7.31323	7.11336	6.77174	2.79417	2.43131	3.50405	3.16379	7.06373	6.39403	2.2577	3.009	6.17208
Sobic.001G400300	71.0613	31.2789	65.9743	30.3171	1439.18	-1.34122	0.36323	-3.69249	0.00022207	0.00452422	37944607	Sobic.001G400300.1	Sobic.001G400300.1.p	PF00226	PTHR24078					AT1G56300.1		Chaperone DnaJ-domain superfamily protein	LOC_Os03g18870.1	NA	heat shock protein DnaJ, putative, expressed	58.3927	67.0331	87.7582	15.5058	38.2954	40.0356	51.9385	70.3559	75.6285	26.4124	44.3598	20.179
Sobic.001G401400	14.8754	7.23543	21.5008	9.90998	498.427	-1.19705	0.387081	-3.09249	0.00198482	0.0204359	37939149	Sobic.001G401400.1	Sobic.001G401400.1.p	PF00400,PF04003	PTHR22847	KOG4547		K14546	GO:0005515	AT5G11240.1		transducin family protein / WD-40 repeat family protein	LOC_Os03g18840.1	NA	NUC189 domain containing protein, expressed	14.8861	14.2393	15.5008	2.59679	7.84544	11.2641	19.8398	22.7765	21.886	8.86165	11.9784	8.88986
Sobic.001G401500	8.95709	4.69441	6.68394	3.58054	172.559	-1.05288	0.289979	-3.63088	0.000282461	0.00538518	37942272	Sobic.001G401500.1	Sobic.001G401500.1.p	PF01753,PF04194	PTHR12298,PTHR12298:SF26	KOG2061		K14801	GO:0005737	AT4G02220.1		zinc finger (MYND type) family protein / programmed cell death 2 C-terminal domain-containing protein	LOC_Os03g18830.1	NA	programmed cell death protein 2, putative, expressed	11.2159	6.67524	8.98012	3.53731	4.70201	5.84392	5.32138	6.54715	8.18329	2.65968	4.20168	3.88027
Sobic.001G401700	89.2647	42.5957	66.3139	44.1722	1783.71	-1.19552	0.363598	-3.28803	0.00100891	0.0127217	37940523	Sobic.001G401700.1	Sobic.001G401700.1.p	PF00155	PTHR11751,PTHR11751:SF376	KOG0257	2.6.1.83	K10206	GO:0030170,GO:0009058	AT4G33680.1	AGD2	Pyridoxal phosphate (PLP)-dependent transferases superfamily protein	LOC_Os03g18810.1	NA	aminotransferase, classes I and II, domain containing protein, expressed	98.2064	84.1524	85.4352	34.3212	37.6122	55.8537	50.6017	82.2149	66.125	32.3688	36.8241	63.3237
Sobic.001G402050	1153.83	459.544	1093.08	667.256	2104.52	-1.53088	0.386205	-3.9639	7.37e-05	0.00215089	37941855	Sobic.001G402050.1	Sobic.001G402050.1.p	PF01200	PTHR10769	KOG3502		K02979	GO:0006412,GO:0005840,GO:0005622,GO:0003735	AT3G10090.1		Nucleic acid-binding, OB-fold-like protein	LOC_Os10g27174.1	NA	40S ribosomal protein S28, putative, expressed	1458.05	1111.19	892.251	359.905	477.147	541.582	1216.88	1265.12	797.257	519.734	581.156	900.879
Sobic.001G402500	27.2807	55.8651	37.8902	44.826	1350.22	0.89065	0.289987	3.07134	0.00213101	0.0214324	37943128	Sobic.001G402500.1	Sobic.001G402500.1.p	PF02020,PF01873	PTHR23001,PTHR23001:SF8	KOG2767		K03262	GO:0005515,GO:0006413,GO:0003743	AT1G36730.1		Translation initiation factor IF2/IF5	LOC_Os06g48350.1	NA	CPuORF14 - conserved peptide uORF-containing transcript, expressed	25.1362	29.1058	27.6001	43.4645	56.4887	67.6421	32.413	25.5009	55.7565	41.9573	61.2323	31.2884
Sobic.001G402600	33.6696	20.9061	28.3895	21.025	295.454	-0.783398	0.280442	-2.79344	0.00521507	0.0385679	37940497	Sobic.001G402600.2	Sobic.001G402600.2.p		PTHR36792,PTHR36792:SF2					AT5G05360.1			LOC_Os03g18700.1	NA	expressed protein	37.6112	33.2583	30.1392	13.6362	22.3801	26.7021	30.246	29.7099	25.2128	21.867	18.7647	22.4434
Sobic.001G403500	961.893	333.725	847.759	541.168	11944.2	-1.67816	0.421886	-3.97775	6.96e-05	0.0020703	37942464	Sobic.001G403500.1	Sobic.001G403500.1.p	PF01251	PTHR11278,PTHR11278:SF2	KOG3320		K02993	GO:0006412,GO:0005840,GO:0005622,GO:0003735	AT1G48830.2		Ribosomal protein S7e family protein	LOC_Os03g18570.1	NA	40S ribosomal protein S7, putative, expressed	976.601	1034	875.076	273.052	310.294	417.83	919.687	962.308	661.283	380.651	378.986	863.867
Sobic.001G406300	93.5432	22.0566	60.0426	57.8118	1178.54	-2.21032	0.735241	-3.00625	0.0026449	0.0247926	37940134	Sobic.001G406300.1	Sobic.001G406300.1.p	PF00481	PTHR13832,PTHR13832:SF117	KOG0698	3.1.3.16	K17506	GO:0003824,GO:0006470,GO:0004722	AT2G30020.1		Protein phosphatase 2C family protein	LOC_Os03g18150.1	NA	protein phosphatase 2C, putative, expressed	59.6813	91.039	129.909	19.7953	26.9662	19.4083	20.7593	36.3754	122.993	68.0008	12.9164	92.5182
Sobic.001G406800	99.0285	1.25295	11.0543	18.1262	1238.94	-6.41487	0.643013	-9.97626	1.94e-23	4.36e-19	37937982	Sobic.001G406800.1	Sobic.001G406800.1.p	PF13522,PF00733	PTHR11772,PTHR11772:SF16		6.3.5.4	K01953	GO:0006529,GO:0004066	AT3G47340.1	ASN1,AT-ASN1,DIN6	glutamine-dependent asparagine synthase 1	LOC_Os03g18130.1	NA	asparagine synthetase, putative, expressed	136.84	91.2305	69.0151	0.534838	2.31225	0.91176	17.9012	2.93757	12.3242	18.2341	18.9404	17.204
Sobic.001G406901	0.625782	0.0473923	0.436591	0.834471	16.2975	-4.0148	1.08891	-3.68698	0.000226928	0.00459101	37937844	Sobic.001G406901.1	Sobic.001G406901.1.p	PF14416,PF13839	PTHR32285,PTHR32285:SF7					AT5G01360.1	TBL3	Plant protein of unknown function (DUF828)	LOC_Os03g18120.1	NA	proteins of unknown function domain containing protein, expressed	0.550584	0.505916	0.820845	0	0.142177	0	0.788979	0.131084	0.38971	1.28931	0.481817	0.732284
Sobic.001G407700	57.2754	33.2188	48.3738	31.7188	2533.02	-0.916605	0.270802	-3.38478	0.000712349	0.0100601	37941989	Sobic.001G407700.1	Sobic.001G407700.1.p	PF01406,PF08264,PF00133	PTHR11946,PTHR11946:SF51		6.1.1.4	K01869	GO:0006418,GO:0000166,GO:0005524,GO:0004812	AT1G09620.1		ATP binding;leucine-tRNA ligases;aminoacyl-tRNA ligases;nucleotide binding;ATP binding;aminoacyl-tRNA ligases	LOC_Os09g21110.1	NA	leucyl-tRNA synthetase, cytoplasmic, putative, expressed	52.2395	56.3717	63.2151	28.4862	30.2897	40.8805	37.8731	55.8448	51.4035	26.2806	31.716	37.1598
Sobic.001G408700	12.486	23.3853	14.4588	17.411	393.243	0.79293	0.167258	4.74077	2.13e-06	0.000170451	37937949	Sobic.001G408700.1	Sobic.001G408700.1.p	PF14138	PTHR17130,PTHR17130:SF23			K18182	GO:0031966	AT4G14145.1			LOC_Os03g17910.1	NA	kinesin like protein, putative, expressed	14.1243	11.5005	11.8333	18.9846	24.3902	26.781	15.5737	13.3733	14.4293	18.2072	19.6957	14.3301
Sobic.001G410200	374.52	734.054	681.445	801.785	16163.4	0.863693	0.302479	2.85538	0.00429848	0.0340244	37940763	Sobic.001G410200.1	Sobic.001G410200.1.p	PF00141	PTHR31356,PTHR31356:SF14		1.11.1.11	K00434	GO:0055114,GO:0020037,GO:0006979,GO:0004601	AT1G07890.8	APX1,ATAPX01,ATAPX1,CS1,MEE6	ascorbate peroxidase 1	LOC_Os03g17690.1	NA	OsAPx1 - Cytosolic Ascorbate Peroxidase encoding gene 1-8, expressed	478.615	284.685	360.26	721.587	803.011	677.565	711.843	526.717	805.774	994.009	984.604	426.743
Sobic.001G410600	17.5767	56.7412	25.3889	36.995	75.3411	1.52917	0.4489	3.40648	0.000658068	0.00957399	37943762	Sobic.001G410600.1	Sobic.001G410600.1.p		PTHR36043,PTHR36043:SF1					AT3G53470.2			LOC_Os03g17660.2	NA	expressed protein	12.3838	20.0167	20.3297	30.4441	66.008	73.7717	30.0659	30.2764	15.8245	26.8603	42.2164	41.9083
Sobic.001G411300	37.6476	12.0229	18.3351	13.4706	665.359	-1.75247	0.56007	-3.12902	0.00175393	0.0187182	37941229	Sobic.001G411300.1	Sobic.001G411300.1.p	PF00466	PTHR11560,PTHR11560:SF8			K02864	GO:0042254,GO:0005622	AT5G13510.1		Ribosomal protein L10 family protein	LOC_Os03g17580.1	NA	ribosomal protein L10, putative, expressed	41.8674	32.3926	38.6829	12.2792	9.39431	14.395	13.2435	24.2452	17.5164	6.36123	7.61627	26.4343
Sobic.001G411500	24.7472	14.5558	26.2655	17.7293	310.555	-0.90732	0.335985	-2.70048	0.00692395	0.0468757	37940916	Sobic.001G411500.1	Sobic.001G411500.1.p	PF09807	PTHR16184,PTHR16184:SF6	KOG4723			GO:0033588	AT4G10090.1	ELP6	elongator protein 6	LOC_Os03g17560.1	NA	expressed protein	20.9231	26.9725	26.3461	8.54542	15.7133	19.4087	26.2542	29.2532	23.289	15.5358	16.502	21.1502
Sobic.001G412001	2.50228	6.97436	5.85715	4.46651	37.1484	1.3461	0.454255	2.96332	0.00304338	0.0272383	37941511	Sobic.001G412001.1	Sobic.001G412001.1.p											NA		1.4505	2.98528	3.07107	5.44719	5.85558	9.6203	4.96096	7.16288	5.44763	4.27585	6.90376	2.2199
Sobic.001G413000	1.83585	0.480382	0.979013	0.948263	91.3176	-2.11088	0.762096	-2.76984	0.00560839	0.0405958	37941975	Sobic.001G413000.2	Sobic.001G413000.2.p	PF00005,PF00664	PTHR24223,PTHR24223:SF181		3.6.3.44		GO:0016887,GO:0005524,GO:0055085,GO:0042626,GO:0016021,GO:0006810	AT3G13080.1	ATMRP3,MRP3	multidrug resistance-associated protein 3	LOC_Os01g07870.1	NA	ABC transporter family protein, putative, expressed	0.814611	2.40195	2.29098	0.338593	0.225034	0.877519	0.32273	1.3636	1.25071	0.359319	0.729215	1.75625
Sobic.001G413100	64.9125	27.8036	56.5783	36.7758	568.904	-1.37343	0.340061	-4.03878	5.37e-05	0.00174424	37942491	Sobic.001G413100.1	Sobic.001G413100.1.p							AT5G02740.1		Ribosomal protein S24e family protein	LOC_Os03g17450.1	NA	nucleotide binding protein, putative, expressed	52.1793	73.4046	69.1537	15.5835	24.9048	42.9226	56.0545	66.1242	47.5563	35.1099	41.0438	34.1737
Sobic.001G413200	47.7536	111.333	58.9976	96.6586	1081.49	1.11789	0.321929	3.47249	0.000515656	0.00813803	37943186	Sobic.001G413200.1	Sobic.001G413200.1.p		PTHR33780,PTHR33780:SF3					AT3G53490.1			LOC_Os03g17440.1	NA	expressed protein	47.9387	50.2817	45.0405	120.402	116.663	96.934	84.7126	41.8445	50.4356	98.4205	124.911	66.6443
Sobic.001G414500	20.0237	44.1311	29.1782	29.9223	1181.95	1.05859	0.248024	4.2681	1.97e-05	0.000829004	37944968	Sobic.001G414500.1	Sobic.001G414500.1.p	PF13962,PF12796	PTHR24177,PTHR24177:SF41	KOG0502,KOG4412,KOG0508				AT3G12360.1	ITN1	Ankyrin repeat family protein	LOC_Os03g17240.1	NA	ankyrin repeat-containing protein, putative, expressed	20.9669	18.3162	20.7881	45.7774	48.3335	38.2825	20.5292	31.6634	35.3419	34.1353	36.2571	19.3746
Sobic.001G416600	32.2265	16.9756	35.5196	30.6859	1145.78	-1.01682	0.273177	-3.72222	0.000197478	0.00417542	37945190	Sobic.001G416600.1	Sobic.001G416600.1.p	PF01073,PF04321	PTHR10366,PTHR10366:SF385			K12450	GO:0055114,GO:0016616,GO:0006694,GO:0003854	AT1G78570.1	ATRHM1,RHM1,ROL1	rhamnose biosynthesis 1	LOC_Os03g17000.3	NA	NAD dependent epimerase/dehydratase family domain containing protein, expressed	40.6787	28.0632	27.9377	14.508	19.3542	17.0645	23.3263	38.6163	44.6163	23.7417	36.1088	32.2073
Sobic.001G416700	25.1719	12.967	24.0657	13.8109	559.216	-1.03561	0.29741	-3.48209	0.000497516	0.00793241	37940447	Sobic.001G416700.1	Sobic.001G416700.1.p	PF01960	PTHR23100,PTHR23100:SF0	KOG2786	2.3.1.35,2.3.1.1	K00620	GO:0006526,GO:0004358	AT2G37500.1		arginine biosynthesis protein ArgJ family	LOC_Os03g17120.1	NA	arginine biosynthesis bifunctional protein argJ 1, putative, expressed	32.1618	23.1863	20.1677	12.24	14.6106	12.0503	18.1951	29.0689	24.933	11.1191	13.4989	16.8146
Sobic.001G418200	9.50377	1.1617	11.3911	20.4711	182.263	-3.18713	0.863709	-3.69006	0.000224203	0.00455225	37939190	Sobic.001G418200.1	Sobic.001G418200.1.p	PF01657	PTHR32411,PTHR32411:SF43					AT5G48540.1		receptor-like protein kinase-related family protein	LOC_Os03g16950.1	NA	cysteine-rich repeat secretory protein 55 precursor, putative, expressed	3.414	16.9829	8.11439	0.461303	0.574489	2.4493	8.29076	10.7291	15.1534	5.31833	11.4862	44.6088
Sobic.001G418600	4.10893	177.692	9.23631	45.8935	2094.79	5.29098	1.41957	3.72716	0.000193648	0.00411379	37940290	Sobic.001G418600.1	Sobic.001G418600.1.p	PF00012	PTHR19375,PTHR19375:SF232			K03283		AT5G02500.1	AT-HSC70-1,HSC70,HSC70-1,HSP70-1	heat shock cognate protein 70-1	LOC_Os03g16920.1	NA	DnaK family protein, putative, expressed	10.7968	0.873304	0.656644	73.7846	251.912	207.379	17.3108	1.42176	8.9764	87.7312	49.4205	0.52869
Sobic.001G418900	105.997	246.225	165.807	193.684	918.775	1.12084	0.3993	2.807	0.00500052	0.0375364	37944394	Sobic.001G418900.1	Sobic.001G418900.1.p	PF16860	PTHR28066,PTHR28066:SF1					AT1G47278.2			LOC_Os03g16874.3	NA	expressed protein	155.518	90.4634	72.0083	192.45	288.15	258.075	227.799	121.756	147.865	254.001	233.972	93.0789
Sobic.001G419900	1.1383	0.305599	1.33244	0.388091	23.915	-2.06187	0.58094	-3.54919	0.000386414	0.00665781	37942403	Sobic.001G419900.1	Sobic.001G419900.1.p	PF00012	PTHR19375,PTHR19375:SF199			K03283		AT5G02500.1	AT-HSC70-1,HSC70,HSC70-1,HSP70-1	heat shock cognate protein 70-1	LOC_Os05g38530.1	NA	DnaK family protein, putative, expressed	0.943281	1.07865	1.39296	0.207659	0.206997	0.502141	0.566698	1.87987	1.55075	0.258775	0.527864	0.377634
Sobic.001G422100	191.182	560.673	199.751	375.386	6364.25	1.44509	0.508219	2.84343	0.00446304	0.0347542	37942869	Sobic.001G422100.1	Sobic.001G422100.1.p	PF13419	PTHR12725,PTHR12725:SF72	KOG3109	3.1.3.74	K07025		AT5G02230.1		Haloacid dehalogenase-like hydrolase (HAD) superfamily protein	LOC_Os03g16670.1	NA	haloacid dehalogenase-like hydrolase family protein, putative, expressed	299.936	148.972	124.638	807.394	502.895	371.73	265.322	133.239	200.69	614.597	295.771	215.789
Sobic.001G423100	4.78766	29.5139	12.1482	26.7509	422.627	2.4865	0.883249	2.81517	0.00487514	0.0368411	37944959	Sobic.001G423100.1	Sobic.001G423100.1.p	PF08609	PTHR19316,PTHR19316:SF21	KOG2160		K09562		AT3G09350.1	Fes1A	Fes1A	LOC_Os03g16460.1	NA	expressed protein	6.71056	3.01284	4.63959	10.8541	41.5774	36.1102	20.1541	5.49597	10.7946	51.9924	27.1417	1.11868
Sobic.001G423300	43.2403	26.3824	37.9439	21.9194	1476.36	-0.85519	0.306904	-2.78651	0.00532788	0.039196	37939739	Sobic.001G423300.1	Sobic.001G423300.1.p	PF01103	PTHR12815,PTHR12815:SF18				GO:0019867	AT3G46740.1	MAR1,TOC75-III	translocon at the outer envelope membrane of chloroplasts 75-III	LOC_Os03g16440.1	NA	outer membrane protein, OMP85 family, putative, expressed	42.9331	40.1061	46.6816	13.3043	26.918	38.9248	32.8972	39.6925	41.2421	20.4582	25.9161	19.3839
Sobic.001G423900	0.140271	9.33919	0.223176	1.28818	34.3614	5.88174	1.55886	3.77311	0.000161223	0.00363245	37943755	Sobic.001G423900.1	Sobic.001G423900.1.p											NA		0.349271	0	0.071541	3.63204	12.9141	11.4714	0.669528	0	0	1.30497	2.55957	0
Sobic.001G424600	9.11778	15.015	10.9311	11.0653	276.699	0.614127	0.187135	3.28174	0.00103169	0.0128919	37943203	Sobic.001G424600.1	Sobic.001G424600.1.p	PF00534	PTHR12526,PTHR12526:SF344		2.4.1.241	K09480		AT4G00550.1	DGD2	digalactosyl diacylglycerol deficient 2	LOC_Os03g16140.2	NA	digalactosyldiacylglycerol synthase, chloroplast precursor, putative, expressed	8.81344	9.12191	9.41798	13.1632	16.4234	15.4583	9.98586	9.91476	12.8927	12.3248	13.1547	7.71636
Sobic.001G424700	9.45352	23.8689	11.0042	14.7937	587.906	1.22406	0.3263	3.75134	0.000175891	0.00388705	37942716	Sobic.001G424700.1	Sobic.001G424700.1.p	PF00069	PTHR24348	KOG0595	2.7.11.1	K08269	GO:0006468,GO:0005524,GO:0004672	AT2G37840.1		Protein kinase superfamily protein	LOC_Os03g16130.1	NA	CAMK_CAMK_like_ULKh_APGy.2 - CAMK includes calcium/calmodulin depedent protein kinases, expressed	10.9172	8.79356	8.64979	18.1568	21.5161	31.9338	11.4617	12.4819	9.06895	18.1185	19.1081	7.15451
Sobic.001G425150	52.9159	15.4416	37.715	20.2917	860.354	-1.93062	0.499077	-3.86839	0.000109558	0.00280993	37943951	Sobic.001G425150.1	Sobic.001G425150.1.p	PF00153	PTHR24089,PTHR24089:SF307	KOG0752				AT3G53940.1		Mitochondrial substrate carrier family protein	LOC_Os03g16080.1	NA	mitochondrial carrier protein, putative, expressed	26.5342	53.7232	78.4902	10.1161	18.3381	17.8706	33.5124	41.7029	37.9298	11.3652	19.7805	29.7294
Sobic.001G426500	7.54785	24.5279	13.4443	19.8202	208.796	1.56601	0.484234	3.234	0.0012207	0.0145688	37941696	Sobic.001G426500.1	Sobic.001G426500.1.p	PF06127	PTHR34205,PTHR34205:SF2					AT3G09085.1		Protein of unknown function (DUF962)	LOC_Os03g15910.1	NA	membrane protein, putative, expressed	5.7919	7.98031	8.87134	19.1619	26.905	27.5166	18.8629	9.07316	12.3968	25.5144	27.7553	6.19109
Sobic.001G427000	194.591	61.7533	131.542	85.6923	2326.42	-1.7448	0.641342	-2.72054	0.00651759	0.045088	37943131	Sobic.001G427000.1	Sobic.001G427000.1.p	PF00573	PTHR10746,PTHR10746:SF10	KOG1624		K02926	GO:0006412,GO:0005840,GO:0003735	AT1G07320.1	RPL4	ribosomal protein L4	LOC_Os03g15870.1	NA	ribosomal protein L4, putative, expressed	222.086	174.003	187.686	83.5332	35.6594	66.0673	112.992	152.299	129.337	32.5258	40.9476	183.604
Sobic.001G427600	0.0772533	1.09339	0.491098	0.74071	20.1049	3.76306	0.984303	3.82308	0.000131797	0.00315191	37944220	Sobic.001G427600.1	Sobic.001G427600.1.p		PTHR31681,PTHR31681:SF4					AT2G29660.1		zinc finger (C2H2 type) family protein	LOC_Os03g15790.1	NA	ZOS3-08 - C2H2 zinc finger protein, expressed	0.121271	0.029724	0.080765	1.21057	1.34198	0.727618	0.153231	0.270999	1.04906	1.35481	0.758474	0.108845
Sobic.001G429400	6.29702	9.05533	7.19393	6.9498	407.996	0.431859	0.153575	2.81203	0.00492292	0.0371398	37940539	Sobic.001G429400.3	Sobic.001G429400.3.p	PF09282	PTHR22959,PTHR22959:SF0	KOG4325		K14294		AT1G11400.1	PYM	partner of Y14-MAGO	LOC_Os03g15560.1	NA	wibg, putative, expressed	6.70941	6.20758	5.97407	9.25641	9.00482	8.90477	7.09068	6.75002	7.7411	7.48056	7.5324	5.83643
Sobic.001G429600	24.2228	14.8292	22.3117	14.9192	1000.47	-0.853091	0.262773	-3.2465	0.00116835	0.0141237	37937877	Sobic.001G429600.1	Sobic.001G429600.1.p	PF03810,PF13646,PF02985	PTHR10527,PTHR10527:SF6				GO:0008536,GO:0006886,GO:0005515	AT4G27640.1		ARM repeat superfamily protein	LOC_Os03g15540.1	NA	HEAT repeat family protein, putative, expressed	22.6283	23.5275	26.5126	9.08856	13.6461	21.753	22.0108	22.368	22.5562	14.8719	17.587	12.2988
Sobic.001G429800	92.6793	164.372	112.721	155.674	2086.87	0.700455	0.242243	2.89154	0.00383354	0.031707	37938123	Sobic.001G429800.1	Sobic.001G429800.1.p	PF00226	PTHR15606,PTHR15606:SF4	KOG1150		K09528		AT5G22080.1		Chaperone DnaJ-domain superfamily protein	LOC_Os03g15480.1	NA	heat shock protein DnaJ, putative, expressed	74.3307	112.255	91.4521	147.571	164.276	181.27	132.297	96.6002	109.266	164.699	185.207	117.114
Sobic.001G430800	6.05422	11.6161	7.49852	6.89611	264.533	0.865893	0.229172	3.77835	0.000157871	0.00358026	37939271	Sobic.001G430800.1	Sobic.001G430800.1.p		PTHR13677,PTHR13677:SF0					AT1G73930.1			LOC_Os03g15390.1	NA	GA17271-PA, putative, expressed	7.83843	5.06677	5.25744	11.0319	9.21073	14.6057	6.11993	7.30219	9.07344	7.62887	7.39444	5.66502
Sobic.001G431400	38.5911	16.2784	36.8442	24.6003	295.076	-1.35978	0.37671	-3.60962	0.000306649	0.00569669	37938016	Sobic.001G431400.2	Sobic.001G431400.2.p	PF01015	PTHR11830	KOG1628		K02984	GO:0003735,GO:0005622,GO:0005840,GO:0006412	AT3G04840.1		Ribosomal protein S3Ae	LOC_Os12g21798.1	NA	40S ribosomal protein S3a, putative, expressed	48.4897	38.7283	28.5553	11.0393	17.6308	20.165	40.8153	34.5972	35.1201	18.7467	20.2982	34.7559
Sobic.001G432300	14.0358	5.1596	11.0666	4.81263	294.205	-1.5774	0.324507	-4.86092	1.17e-06	0.000113791	37940258	Sobic.001G432300.1	Sobic.001G432300.1.p	PF00117,PF00977	PTHR21235,PTHR21235:SF2			K01663	GO:0000105	AT4G26900.1	AT-HF,HISN4	HIS HF	LOC_Os03g15120.1	NA	imidazole glycerol phosphate synthase hisHF, chloroplast precursor, putative, expressed	14.1339	12.0626	15.9109	3.5715	4.97308	6.93423	10.6512	11.9923	10.5561	3.60316	4.70876	6.12597
Sobic.001G434000	5.74969	37.6221	7.99567	34.2861	645.304	2.62787	0.630323	4.16909	3.06e-05	0.00116179	37943396	Sobic.001G434000.1	Sobic.001G434000.1.p	PF03222	PTHR32195,PTHR32195:SF10				GO:0003333	AT5G19500.1		Tryptophan/tyrosine permease	LOC_Os03g14915.1	NA	expressed protein	5.19453	5.35919	6.69536	58.5877	36.6748	17.6037	14.9981	3.46654	5.52236	48.9003	39.1159	14.842
Sobic.001G434100	3.09609	0.79937	1.06928	0.727481	64.1719	-2.07657	0.541619	-3.83402	0.000126068	0.0030628	37943038	Sobic.001G434100.1	Sobic.001G434100.1.p	PF00931	PTHR23155,PTHR23155:SF597	KOG4658		K13459	GO:0043531	AT4G26090.1	RPS2	NB-ARC domain-containing disease resistance protein	LOC_Os03g14900.1	NA	NB-ARC/LRR disease resistance protein, putative, expressed	2.36744	3.4903	3.43053	0.542926	0.79252	1.06266	0.553104	1.35376	1.30099	0.592357	0.384425	1.20566
Sobic.001G435500	89.687	16.5782	13.2434	8.32722	514.349	-2.60216	0.795617	-3.27062	0.00107314	0.0133089	37943363	Sobic.001G435500.1	Sobic.001G435500.1.p	PF00808	PTHR10252,PTHR10252:SF39	KOG1657				AT5G63470.1	NF-YC4	nuclear factor Y, subunit C4	LOC_Os03g14669.2	NA	core histone H2A/H2B/H3/H4, putative, expressed	25.3744	117.134	126.553	8.12503	15.101	26.5084	7.76835	19.9649	11.9971	2.9337	3.87039	18.1776
Sobic.001G436200	1157.57	397.998	1092.37	687.373	7210.73	-1.68312	0.399553	-4.2125	2.53e-05	0.000997904	37939718	Sobic.001G436200.1	Sobic.001G436200.1.p	PF00338	PTHR11700:SF10,PTHR11700	KOG0900		K02969	GO:0003735,GO:0005840,GO:0006412	AT5G62300.1		Ribosomal protein S10p/S20e family protein	LOC_Os03g14530.1	NA	S10/S20 domain containing ribosomal protein, putative, expressed	1144.85	1121.48	1206.39	352.157	341.99	499.847	1072.37	1200.37	1004.36	518.905	467.318	1075.9
Sobic.001G436900	8.36631	17.5961	16.7909	22.551	729.981	0.983993	0.251502	3.91246	9.14e-05	0.0024853	37938317	Sobic.001G436900.1	Sobic.001G436900.1.p	PF04109	PTHR13038,PTHR13038:SF15			K17907		AT2G31260.1	APG9,ATAPG9	autophagy 9 (APG9)	LOC_Os03g14380.1	NA	autophagy protein 9, putative, expressed	8.98587	8.05007	8.06299	19.5235	16.8171	16.4476	13.4439	18.3023	18.6265	26.8581	27.2467	13.5481
Sobic.001G437200	24.9727	14.0873	20.7484	13.2691	579.969	-0.963698	0.272274	-3.53944	0.000400982	0.00684957	37945320	Sobic.001G437200.1	Sobic.001G437200.1.p	PF02861	PTHR11638,PTHR11638:SF105				GO:0019538	AT4G25370.1		Double Clp-N motif protein	LOC_Os03g14280.1	NA	ATP-dependent Clp protease ATP-binding subunit, putative, expressed	20.9105	24.5108	29.4969	10.8679	14.1766	17.2175	16.265	25.7396	20.2406	11.2523	14.9467	13.6083
Sobic.001G438000	15.3701	1787.07	150.921	510.974	8803.44	6.72682	1.38148	4.86929	1.12e-06	0.000111638	37941759	Sobic.001G438000.1	Sobic.001G438000.1.p	PF00011	PTHR11527,PTHR11527:SF167	KOG0710		K13993		AT4G27670.1	HSP21	heat shock protein 21	LOC_Os03g14180.1	NA	hsp20/alpha crystallin family protein, putative, expressed	22.6601	12.3891	11.0612	150.127	1411.94	3799.15	354.108	12.5773	86.0762	920.457	600.543	11.9224
Sobic.001G438700	0.75937	5.52759	1.1547	4.37507	79.9455	2.8311	1.00206	2.82526	0.00472416	0.0360995	37938329	Sobic.001G438700.1	Sobic.001G438700.1.p	PF00226	PTHR24078					AT2G17880.1		Chaperone DnaJ-domain superfamily protein	LOC_Os08g43490.1	NA	heat shock protein DnaJ, putative, expressed	0.929204	0.288086	1.06082	7.39435	7.8346	1.35381	2.37041	0.251594	0.842091	9.86757	2.77114	0.486485
Sobic.001G439200	16.4801	2.13806	10.5466	12.9412	745.423	-3.05093	1.08814	-2.8038	0.00505039	0.0377345	37938631	Sobic.001G439200.2	Sobic.001G439200.2.p	PF00314	PTHR31048,PTHR31048:SF31					AT4G38660.1		Pathogenesis-related thaumatin superfamily protein	LOC_Os03g14030.1	NA	thaumatin, putative, expressed	12.1256	19.3727	17.9421	2.83445	1.27709	2.30265	5.52375	11.1431	14.973	0.276834	2.00219	36.5445
Sobic.001G440000	2.2854	0.860087	2.8661	3.01134	55.3992	-1.5495	0.403638	-3.83884	0.000123619	0.00301633	37938285	Sobic.001G440000.1	Sobic.001G440000.1.p	PF00071	PTHR24073,PTHR24073:SF492	KOG0080		K07933	GO:0007264,GO:0005525	AT5G64813.1	LIP1	Ras-related small GTP-binding family protein	LOC_Os03g13860.1	NA	ras-related protein, putative, expressed	2.82816	1.95228	2.07576	0.371022	0.811097	1.39814	2.25826	2.67252	3.66753	3.50629	2.85367	2.67405
Sobic.001G440700	256.137	140.676	215.013	118.56	2050.46	-0.980169	0.327103	-2.99651	0.00273087	0.0253063	37940213	Sobic.001G440700.1	Sobic.001G440700.1.p	PF01248	PTHR23105,PTHR23105:SF49	KOG3387		K12845		AT5G20160.1		Ribosomal protein L7Ae/L30e/S12e/Gadd45 family protein	LOC_Os03g13800.1	NA	ribosomal protein L7Ae, putative, expressed	386.664	199.085	182.661	126.063	140.199	155.765	198.843	242.508	203.687	105.838	110.582	139.259
Sobic.001G441200	50.4253	23.5572	46.0431	24.359	754.666	-1.24383	0.434664	-2.86159	0.00421525	0.0335683	37940450	Sobic.001G441200.1	Sobic.001G441200.1.p	PF01926	PTHR10903		3.6.5.2		GO:0005525	AT5G05000.2	ATTOC34,OEP34,TOC34	translocon at the outer envelope membrane of chloroplasts 34	LOC_Os03g13730.1	NA	translocase of chloroplast 34, putative, expressed	51.4329	51.3333	48.5097	13.7886	23.5297	33.3533	31.6941	61.8822	44.5531	16.7294	19.6983	36.6491
Sobic.001G441400	10.26	16.6941	11.5673	14.839	455.768	0.593441	0.192642	3.08053	0.0020663	0.0209454	37942991	Sobic.001G441400.2	Sobic.001G441400.2.p	PF07777,PF00170,PF16596	PTHR22952:SF142,PTHR22952			K09060	GO:0003700,GO:0006355,GO:0043565	AT2G35530.1	AtbZIP16,bZIP16	basic region/leucine zipper transcription factor 16	LOC_Os03g13614.1	NA	transcription factor, putative, expressed	10.836	9.78921	10.1549	16.8586	17.1139	16.1098	9.93733	10.5517	14.2128	15.821	18.6032	10.093
Sobic.001G442000	4.86469	1.0539	5.96004	4.52981	61.073	-2.36815	0.634232	-3.73389	0.000188548	0.00404128	37945282	Sobic.001G442000.1	Sobic.001G442000.1.p		PTHR10161,PTHR10161:SF19		3.1.3.2,1.11.1.7	K14379		AT3G17790.1	ATACP5,ATPAP17,PAP17	purple acid phosphatase 17	LOC_Os03g13540.1	NA	Ser/Thr protein phosphatase family protein, putative, expressed	3.59768	4.98797	6.00842	0.452039	1.0784	1.63126	3.79187	4.9199	9.16833	3.06773	2.65462	7.86706
Sobic.001G442200	6.86507	25.2394	12.8399	18.908	370.115	1.76864	0.390964	4.52381	6.07e-06	0.00036633	37939687	Sobic.001G442200.1	Sobic.001G442200.1.p	PF00149	PTHR10161,PTHR10161:SF14	KOG2679	3.1.3.2	K14379	GO:0016787	AT1G14700.1	ATPAP3,PAP3	purple acid phosphatase 3	LOC_Os03g13540.1	NA	Ser/Thr protein phosphatase family protein, putative, expressed	7.1926	5.19405	8.20856	29.2297	25.9303	20.5582	18.4562	7.84604	12.2176	23.0726	21.7459	11.9056
Sobic.001G442300	118.403	5.77665	41.9753	21.2753	2299.8	-4.58051	0.999009	-4.58506	4.54e-06	0.000299432	37942158	Sobic.001G442300.1	Sobic.001G442300.1.p	PF00149	PTHR10161,PTHR10161:SF14	KOG2679	3.1.3.2	K14379	GO:0016787	AT1G14700.1	ATPAP3,PAP3	purple acid phosphatase 3	LOC_Os03g13540.1	NA	Ser/Thr protein phosphatase family protein, putative, expressed	37.202	124.339	193.669	1.29097	4.66601	11.373	32.0767	68.6145	25.2348	1.84378	10.042	51.9399
Sobic.001G442500	3.21965	1.33272	2.70089	1.57017	64.2217	-1.38115	0.447529	-3.08616	0.00202759	0.0207245	37941651	Sobic.001G442500.1	Sobic.001G442500.1.p	PF03372	PTHR11200,PTHR11200:SF141	KOG0565				AT2G01900.1		DNAse I-like superfamily protein	LOC_Os03g13520.1	NA	endonuclease/exonuclease/phosphatase family domain containing protein, expressed	3.05448	3.77289	2.83158	0.573999	1.36667	2.05748	1.64986	3.39431	3.05851	1.09416	1.82827	1.78807
Sobic.001G443800	3.24766	0.609983	2.29334	0.90783	48.6951	-2.57045	0.901999	-2.84973	0.00437569	0.0343835	37940315	Sobic.001G443800.1	Sobic.001G443800.1.p	PF00282	PTHR11999,PTHR11999:SF86		4.1.1.15	K01580	GO:0030170,GO:0019752,GO:0016831	AT5G17330.1	GAD,GAD1	glutamate decarboxylase	LOC_Os03g13300.1	NA	glutamate decarboxylase, putative, expressed	6.46279	1.31681	1.96337	0.238871	0.541643	1.04944	2.33087	2.5452	2.00396	0.333055	0.221985	2.16845
Sobic.001G444300	20.6205	40.21	23.9188	33.9958	489.342	0.864539	0.297873	2.90238	0.00370344	0.0310766	37942845	Sobic.001G444300.1	Sobic.001G444300.1.p	PF08513,PF10607	PTHR12864	KOG2659			GO:0005515	AT1G61150.1		LisH and RanBPM domains containing protein	LOC_Os03g13220.1	NA	expressed protein	26.1096	17.0599	18.692	46.2197	40.1289	34.2814	20.5625	26.3674	24.8264	44.7152	37.9691	19.3031
Sobic.001G444800	726.606	208.542	605.232	322.984	4583.42	-1.9451	0.435453	-4.46683	7.94e-06	0.000436936	37941455	Sobic.001G444800.1	Sobic.001G444800.1.p	PF11976,PF01020	PTHR10666	KOG0003		K02927	GO:0006412,GO:0005840,GO:0003735	AT2G36170.1		Ubiquitin supergroup;Ribosomal protein L40e	LOC_Os09g39500.1	NA	ubiquitin fusion protein, putative, expressed	856.997	659.822	663	183.838	187.628	254.162	676.151	649.524	490.022	228.56	208.728	531.665
Sobic.001G448300	91.4429	37.8664	128.002	74.8929	753.294	-1.41507	0.396807	-3.56613	0.00036229	0.00636255	37938006	Sobic.001G448300.1	Sobic.001G448300.1.p	PF06404	PTHR33285,PTHR33285:SF4				GO:0008283,GO:0008083,GO:0005576	AT2G22860.1	ATPSK2,PSK2	phytosulfokine 2 precursor	LOC_Os03g12990.1	NA	phytosulfokines precursor, putative, expressed	83.2019	108.858	82.2687	30.4461	46.2552	36.8979	94.8486	161.583	127.573	45.6823	69.7148	109.282
Sobic.001G448400	173.113	27.4915	109.891	54.1987	2541.9	-2.77095	0.771012	-3.59392	0.000325744	0.00594747	37940101	Sobic.001G448400.1	Sobic.001G448400.1.p	PF08241	PTHR10108,PTHR10108:SF706		2.1.1.254		GO:0008168,GO:0008152	AT1G23360.1	MENG	S-adenosyl-L-methionine-dependent methyltransferases superfamily protein	LOC_Os10g10180.1	NA	methyltransferase domain containing protein, putative, expressed	117.563	238.379	163.398	30.9772	21.6315	29.8658	85.823	137.411	106.439	12.2669	17.4828	132.846
Sobic.001G449100	0.143746	4.81839	0.499293	2.21011	27.4395	5.11902	0.96436	5.30821	1.11e-07	2.26e-05	37940302	Sobic.001G449100.1	Sobic.001G449100.1.p	PF04678	PTHR13462,PTHR13462:SF18					AT2G23790.1		Protein of unknown function (DUF607)	LOC_Os03g13050.1	NA	E2F-related protein, putative, expressed	0.301242	0.069064	0.060931	6.92517	4.11483	3.41517	0.289971	0.214588	0.993321	2.22816	4.02584	0.376342
Sobic.001G449600	140.988	18.1341	91.9894	47.6503	1000.98	-3.1237	1.11747	-2.79532	0.00518478	0.038445	37941721	Sobic.001G449600.1	Sobic.001G449600.1.p	PF00042	PTHR22924				GO:0020037,GO:0019825	AT2G16060.1	AHB1,ARATH GLB1,ATGLB1,GLB1,HB1,NSHB1	hemoglobin 1	LOC_Os03g12510.1	NA	non-symbiotic hemoglobin 2, putative, expressed	282.777	70.2442	69.9419	6.56994	27.4841	20.3484	54.7066	129.04	92.2213	1.75812	6.02928	135.163
Sobic.001G449800	2.90409	6.73813	5.04504	4.17018	256.023	1.10192	0.364299	3.02477	0.0024882	0.0238505	37940728	Sobic.001G449800.1	Sobic.001G449800.1.p	PF13947,PF00069	PTHR27005,PTHR27005:SF34	KOG1187	2.7.11.1		GO:0030247,GO:0006468,GO:0005524,GO:0004672	AT2G23450.2		Protein kinase superfamily protein	LOC_Os03g12470.1	NA	OsWAK25 - OsWAK receptor-like protein kinase, expressed	2.83882	2.60592	3.26752	4.74547	7.38042	8.08849	3.09094	7.83985	4.20433	5.43055	4.37405	2.70593
Sobic.001G449900	10.8133	19.8388	14.4633	16.2117	690.827	0.763139	0.274753	2.77754	0.00547716	0.0399157	37944420	Sobic.001G449900.1	Sobic.001G449900.1.p	PF06419	PTHR21506				GO:0017119,GO:0006891	AT1G31780.1			LOC_Os03g12460.1	NA	conserved oligomeric complex COG6 family protein, expressed	11.4132	9.44201	11.5847	17.1159	18.2039	24.1966	16.2862	12.4824	14.6214	21.3636	18.1208	9.15081
Sobic.001G450900	0.231334	2.87398	0.30327	0.139545	20.5228	3.51822	1.0494	3.35259	0.000800582	0.0109288	37939028	Sobic.001G450900.1	Sobic.001G450900.1.p	PF07690	PTHR23505,PTHR23505:SF10	KOG1330			GO:0055085,GO:0016021	AT5G10190.1		Major facilitator superfamily protein	LOC_Os08g31700.1	NA	UNE2, putative, expressed	0.220345	0.088159	0.385499	0.665187	5.51977	2.43699	0.652047	0.178567	0.079196	0.163108	0.255526	0
Sobic.001G451500	27.8217	73.58	29.0701	46.8412	1263.3	1.28186	0.393061	3.26123	0.0011093	0.0136188	37944374	Sobic.001G451500.1	Sobic.001G451500.1.p	PF03951,PF00120	PTHR20852,PTHR20852:SF61		6.3.1.2	K01915	GO:0006807,GO:0006542,GO:0004356	AT5G37600.1	ATGLN1;1,ATGSR1,GLN1;1,GSR 1	glutamine synthase clone R1	LOC_Os03g12290.1	NA	glutamine synthetase, catalytic domain containing protein, expressed	35.978	23.6901	23.797	77.0804	62.4619	81.1976	36.7685	14.046	36.3959	39.5023	70.6187	30.4027
Sobic.001G451600	0.0504637	0.585196	0.244163	0.266018	5.55787	3.46916	1.26632	2.73956	0.00615223	0.0433198	37944865	Sobic.001G451600.1	Sobic.001G451600.1.p	PF00067	PTHR24296,PTHR24296:SF0	KOG0157			GO:0055114,GO:0020037,GO:0016705,GO:0005506	AT3G56630.1	CYP94D2	cytochrome P450, family 94, subfamily D, polypeptide 2	LOC_Os03g12260.1	NA	cytochrome P450 protein, putative, expressed	0.151391	0	0	0.488769	0.812049	0.45477	0.389311	0.105487	0.23769	0.496578	0.254259	0.047216
Sobic.001G452600	4.09087	10.0386	5.63283	8.26958	417.307	1.2257	0.428306	2.86174	0.00421322	0.033564	37943635	Sobic.001G452600.1	Sobic.001G452600.1.p		PTHR15454,PTHR15454:SF7	KOG1859				AT3G17920.1		Outer arm dynein light chain 1 protein	LOC_Os03g12160.1	NA	leucine-rich repeat family protein, putative, expressed	5.07837	3.16756	4.02667	11.2391	11.2522	7.62463	4.6546	6.44602	5.79787	11.728	10.3145	2.7663
Sobic.001G453400	23.1677	13.9271	24.2112	17.6053	995.305	-0.866679	0.163659	-5.29563	1.19e-07	2.4e-05	37943641	Sobic.001G453400.2	Sobic.001G453400.2.p	PF03914	PTHR12048			K14832		AT1G72440.1	EDA25,SWA2	CCAAT-binding factor	LOC_Os09g02810.1	NA	CCAAT/enhancer-binding protein, putative, expressed	23.5588	24.2666	21.6776	10.203	15.2376	16.3407	21.6354	24.9627	26.0356	17.8894	19.6712	15.2552
Sobic.001G454900	1.78965	6.02387	2.79984	3.10192	134.79	1.68972	0.52882	3.19527	0.00139703	0.0160025	37938683	Sobic.001G454900.1	Sobic.001G454900.1.p	PF01554	PTHR11206,PTHR11206:SF168	KOG1347			GO:0055085,GO:0016020,GO:0015297,GO:0015238,GO:0006855	AT1G51340.2		MATE efflux family protein	LOC_Os03g11734.1	NA	MATE efflux protein, putative, expressed	3.37269	0.932803	1.06347	9.25913	4.53336	4.27911	2.60069	2.31486	3.48397	3.1665	2.66106	3.47821
Sobic.001G455800	72.2482	35.9458	70.2633	44.9914	2105.55	-1.15169	0.303146	-3.79912	0.000145212	0.00338401	37940377	Sobic.001G455800.1	Sobic.001G455800.1.p	PF01588,PF09334	PTHR11946,PTHR11946:SF78		6.1.1.10	K01874	GO:0000049,GO:0006418,GO:0005524,GO:0004812,GO:0000166	AT4G13780.1		methionine--tRNA ligase, putative / methionyl-tRNA synthetase, putative / MetRS, putative	LOC_Os06g31210.1	NA	methionyl-tRNA synthetase, putative, expressed	62.6204	72.4232	81.7009	26.8273	32.4417	48.5683	65.2759	78.4341	67.0798	37.6236	42.0662	55.2844
Sobic.001G458000	3.03726	1.49022	2.73511	1.92705	117.976	-1.14943	0.374606	-3.06838	0.00215223	0.021577	37944827	Sobic.001G458000.1	Sobic.001G458000.1.p		PTHR15827					AT5G07950.1			LOC_Os03g11450.1	NA	expressed protein	2.50911	3.48654	3.11612	1.37908	1.27758	1.814	1.86615	3.40251	2.93668	1.19849	2.19128	2.3914
Sobic.001G459800	16.3448	38.1066	26.4055	42.841	864.792	1.12744	0.34077	3.30851	0.000937932	0.0121054	37941914	Sobic.001G459800.1	Sobic.001G459800.1.p	PF00984,PF03720,PF03721	PTHR11374,PTHR11374:SF28		1.1.1.22	K00012	GO:0055114,GO:0051287,GO:0016616	AT5G15490.1		UDP-glucose 6-dehydrogenase family protein	LOC_Os12g25690.1	NA	UDP-glucose 6-dehydrogenase, putative, expressed	23.2591	14.5486	11.2267	38.6347	35.7685	39.9166	32.0882	18.8826	28.2458	45.6484	60.1557	22.7187
Sobic.001G460300	17.6168	4.22101	23.6455	13.0693	291.248	-2.20425	0.535735	-4.11444	3.88e-05	0.00138815	37943503	Sobic.001G460300.1	Sobic.001G460300.1.p	PF03763	PTHR31471,PTHR31471:SF5					AT1G13920.1		Remorin family protein	LOC_Os03g11300.1	NA	expressed protein	9.7859	20.8162	22.2483	4.84969	2.9193	4.89404	29.7969	17.942	23.1976	10.187	7.74355	21.2775
Sobic.001G460500	172.518	98.4217	175.71	110.813	4544.17	-0.943785	0.25202	-3.74488	0.000180479	0.00395001	37944945	Sobic.001G460500.1	Sobic.001G460500.1.p	PF00118	PTHR11353,PTHR11353:SF63			K09495	GO:0005524,GO:0051082,GO:0006457	AT5G26360.1		TCP-1/cpn60 chaperonin family protein	LOC_Os06g34690.1	NA	T-complex protein, putative, expressed	165.615	171.228	180.712	79.9451	90.7107	124.609	184.006	165.339	177.785	97.2377	104.59	130.613
Sobic.001G460700	3.6408	0.474057	1.83594	1.44494	38.608	-3.04298	0.942967	-3.22703	0.00125084	0.0147951	37940222	Sobic.001G460700.1	Sobic.001G460700.1.p		PTHR38389,PTHR38389:SF1					AT4G30845.1			LOC_Os03g11250.1	NA	expressed protein	2.93867	5.19922	2.78449	0.663107	0.257398	0.501666	1.09524	2.09659	2.31598	0.145265	0.496582	3.69297
Sobic.001G461300	4.71948	2.538	3.82543	2.56356	160.306	-1.00224	0.354692	-2.82567	0.00471821	0.0360995	37944229	Sobic.001G461300.2	Sobic.001G461300.2.p	PF01535,PF13041	PTHR24015,PTHR24015:SF393					AT1G10270.1	GRP23	glutamine-rich protein 23	LOC_Os05g30240.1	NA	PPR repeat domain containing protein, putative, expressed	6.02198	3.60745	4.52902	1.62964	3.10346	2.88091	2.48232	4.07752	4.91645	2.34748	2.27058	3.07263
Sobic.001G461800	2.83188	0.393269	0.562304	0.231922	37.1351	-2.98784	0.681786	-4.38237	1.17e-05	0.000572907	37941822	Sobic.001G461800.1	Sobic.001G461800.1.p	PF01529	PTHR22883,PTHR22883:SF105	KOG1311	2.3.1.225		GO:0008270	AT1G69420.1		DHHC-type zinc finger family protein	LOC_Os03g11110.1	NA	zinc finger family protein, putative, expressed	1.96418	3.27482	3.25665	0.386736	0.263259	0.529812	0.367596	0.350387	0.96893	0.026676	0.244209	0.424882
Sobic.001G462200	33.0519	14.962	25.1756	23.3482	699.104	-1.26154	0.429706	-2.93582	0.00332669	0.0288625	37942413	Sobic.001G462200.1	Sobic.001G462200.1.p	PF12804,PF00132	PTHR22572,PTHR22572:SF104		2.7.7.13	K00966		AT1G74910.1		ADP-glucose pyrophosphorylase family protein	LOC_Os03g11050.1	NA	mannose-1-phosphate guanyltransferase, putative, expressed	28.3713	37.4142	33.3702	13.1088	14.1203	17.6569	18.3251	34.3355	22.8662	14.6281	18.8805	36.5361
Sobic.001G462500	63.5791	105.664	66.3172	82.6349	2200.69	0.639045	0.238455	2.67994	0.00736364	0.0489162	37944210	Sobic.001G462500.1	Sobic.001G462500.1.p	PF01566	PTHR11706,PTHR11706:SF51			K12347	GO:0016020,GO:0006810,GO:0005215	AT1G47240.1	ATNRAMP2,NRAMP2	NRAMP metal ion transporter 2	LOC_Os03g11010.1	NA	natural resistance-associated macrophage protein, putative, expressed	61.3094	68.7985	60.6294	108.116	111.929	96.9474	59.1672	82.3072	57.4773	100.792	86.6212	60.4913
Sobic.001G463500	14.4143	6.01934	11.9902	9.14683	170.503	-1.37089	0.236052	-5.80756	6.34e-09	2.97e-06	37944102	Sobic.001G463500.1	Sobic.001G463500.1.p	PF04777	PTHR12645,PTHR12645:SF0	KOG3355	1.8.3.2	K17783	GO:0055114,GO:0016972	AT1G49880.1		Erv1/Alr family protein	LOC_Os03g10850.1	NA	FAD-linked sulfhydryl oxidase ALR, putative, expressed	15.4493	14.5987	13.1949	4.50425	7.22482	6.32894	12.2277	11.0349	12.7079	8.20786	9.59021	9.64243
Sobic.001G464100	11.7882	20.7704	13.2939	17.8662	308.818	0.691965	0.228625	3.02663	0.00247295	0.0237549	37944781	Sobic.001G464100.1	Sobic.001G464100.1.p	PF00173	PTHR10281,PTHR10281:SF4	KOG1108				AT4G14965.1	AtMAPR4,MAPR4	membrane-associated progesterone binding protein 4	LOC_Os03g10790.1	NA	cytochrome b5-like Heme/Steroid binding domain containing protein, expressed	12.6861	12.4304	10.2483	18.7071	17.6417	25.9624	13.8516	13.229	12.8012	18.2374	23.6628	11.6985
Sobic.001G464800	0.318827	1.42994	0.835033	1.70353	28.3888	2.10628	0.730571	2.88306	0.00393838	0.0322413	37938146	Sobic.001G464800.1	Sobic.001G464800.1.p	PF02984,PF00134	PTHR10177,PTHR10177:SF255			K18811	GO:0005634	AT1G70210.1	ATCYCD1;1,CYCD1;1	CYCLIN D1;1	LOC_Os03g10650.1	NA	cyclin, putative, expressed	0.481853	0.267281	0.207347	2.65095	0.860585	0.778288	0.486184	0.491121	1.52779	1.98127	2.4724	0.656916
Sobic.001G465700	11.5313	6.85618	8.78586	6.67219	339.405	-0.849184	0.279968	-3.03315	0.00242015	0.0233504	37943644	Sobic.001G465700.1	Sobic.001G465700.1.p	PF13500,PF00202	PTHR11986,PTHR11986:SF8	KOG1401	6.3.3.3,2.6.1.62	K00833	GO:0030170,GO:0008483	AT5G57590.1	BIO1	adenosylmethionine-8-amino-7-oxononanoate transaminases	LOC_Os08g14770.1	NA	aminotransferase, putative, expressed	11.1751	12.9901	10.4286	7.02932	6.10806	7.43115	6.63885	9.75612	9.96259	5.95775	6.07744	7.98139
Sobic.001G466000	0.364414	3.81368	0.132266	0.164918	38.4584	3.26672	0.699597	4.66943	3.02e-06	0.00022352	37938304	Sobic.001G466000.1	Sobic.001G466000.1.p	PF02018,PF00331	PTHR31490,PTHR31490:SF2		3.2.1.8		GO:0016798,GO:0005975,GO:0004553	AT4G33840.1		Glycosyl hydrolase family 10 protein	LOC_Os03g10478.1	NA	glycosyl hydrolase family 10 protein, putative, expressed	0.299861	0.319044	0.474336	2.7324	7.44778	1.26085	0.122315	0.113606	0.160878	0.274688	0.167281	0.052786
Sobic.001G467300	766.299	305.938	768.947	412.792	8728.79	-1.45716	0.296167	-4.92006	8.65e-07	9.45e-05	37939153	Sobic.001G467300.2	Sobic.001G467300.2.p	PF01015	PTHR11830	KOG1628		K02984	GO:0006412,GO:0005840,GO:0005622,GO:0003735	AT4G34670.1		Ribosomal protein S3Ae	LOC_Os02g18550.1	NA	40S ribosomal protein S3a, putative, expressed	869.896	697.75	731.251	236.058	296.989	384.768	808.417	793.708	704.718	365.709	346.67	525.997
Sobic.001G467500	0.823621	2.96107	1.36727	0.783279	35.4533	1.83262	0.561457	3.26404	0.00109837	0.0135769	37940822	Sobic.001G467500.1	Sobic.001G467500.1.p	PF14009	PTHR33413,PTHR33413:SF1					AT5G67620.1			LOC_Os03g10320.1	NA	expressed protein	1.38509	0.857636	0.228134	2.66262	3.85992	2.36067	1.21235	1.29015	1.59931	0.431286	1.38442	0.534135
Sobic.001G468300	0.025843	0.654112	0.125135	0.343427	7.35699	4.64249	1.5046	3.08552	0.00203196	0.020743	37945197	Sobic.001G468300.1	Sobic.001G468300.1.p	PF03352	PTHR31116,PTHR31116:SF5		3.2.2.20	K01246	GO:0008725,GO:0006284	AT1G75090.1		DNA glycosylase superfamily protein	LOC_Os03g10220.1	NA	methyladenine glycosylase, putative, expressed	0.077529	0	0	1.3968	0.288806	0.27673	0.256153	0	0.119252	0.534788	0.27021	0.225283
Sobic.001G468600	213.056	75.055	185.182	103.141	3996.03	-1.65666	0.419031	-3.95354	7.7e-05	0.00220681	37938113	Sobic.001G468600.1	Sobic.001G468600.1.p	PF02403,PF00587	PTHR11778,PTHR11778:SF7		6.1.1.11	K01875	GO:0006418,GO:0005524,GO:0004812,GO:0000166,GO:0006434,GO:0005737,GO:0004828	AT5G27470.1		seryl-tRNA synthetase / serine--tRNA ligase	LOC_Os01g37837.1	NA	seryl-tRNA synthetase, putative, expressed	182.47	232.883	223.814	52.1493	62.6344	110.381	180.683	211.25	163.612	74.9006	78.0521	156.471
Sobic.001G468900	0.08391	1.95637	0.130513	0.550568	11.2047	4.58327	1.12416	4.07706	4.56e-05	0.00154526	37942912	Sobic.001G468900.1	Sobic.001G468900.1.p	PF04844	PTHR33057,PTHR33057:SF9					AT2G18500.1	ATOFP7,OFP7	ovate family protein 7	LOC_Os03g10150.1	NA	DUF623 domain containing protein, expressed	0.076577	0	0.175153	1.82745	1.46613	2.57552	0.257603	0	0.133937	0.283663	1.20525	0.16279
Sobic.001G473200	13.9744	5.84009	22.2816	16.0556	261.672	-1.38574	0.386642	-3.58403	0.00033833	0.00609809	37945305	Sobic.001G473200.1	Sobic.001G473200.1.p	PF14368	PTHR33044,PTHR33044:SF27					AT5G64080.2		Bifunctional inhibitor/lipid-transfer protein/seed storage 2S albumin superfamily protein	LOC_Os03g09230.1	NA	LTPL69 - Protease inhibitor/seed storage/LTP family protein precursor, expressed	12.0957	13.0038	16.8236	4.70265	7.10188	5.71574	16.3401	29.2672	21.2377	13.1433	13.0766	21.9468
Sobic.001G474500	35.712	83.138	35.1665	41.4905	1410.06	1.13639	0.25068	4.53323	5.81e-06	0.000356398	37939695	Sobic.001G474500.1	Sobic.001G474500.1.p	PF00153	PTHR24089,PTHR24089:SF292	KOG0752				AT5G64970.1		Mitochondrial substrate carrier family protein	LOC_Os03g09110.1	NA	mitochondrial carrier protein, putative, expressed	38.2484	37.3467	31.5409	92.637	93.5882	63.1889	35.8678	30.7712	38.8605	47.453	48.7254	28.293
Sobic.001G475100	4.59332	2.62469	4.7237	3.23393	294.125	-0.922073	0.27937	-3.30054	0.000964986	0.0123348	37944620	Sobic.001G475100.1	Sobic.001G475100.1.p										LOC_Os07g47040.1	NA	expressed protein	4.65597	4.54177	4.58223	2.18423	2.70711	2.98272	3.44528	6.09043	4.63538	2.63221	3.46459	3.605
Sobic.001G475800	11.7801	38.5904	34.4545	38.1516	663.085	1.5815	0.496611	3.18459	0.00144958	0.0163629	37942839	Sobic.001G475800.1	Sobic.001G475800.1.p	PF00107,PF08240	PTHR11695,PTHR11695:SF408		1.1.1.1	K00121	GO:0055114,GO:0016491,GO:0008270	AT5G42250.1		Zinc-binding alcohol dehydrogenase family protein	LOC_Os03g09020.1	NA	dehydrogenase, putative, expressed	16.7692	10.8659	7.70529	31.2907	38.7668	45.7138	40.0714	18.5319	44.7603	42.0385	60.2868	12.1295
Sobic.001G477900	48.143	23.919	86.1741	32.6354	653.319	-1.15934	0.262931	-4.40929	1.04e-05	0.000530265	37937725	Sobic.001G477900.1	Sobic.001G477900.1.p	PF11523	PTHR33415,PTHR33415:SF3					AT5G62440.1		Protein of unknown function (DUF3223)	LOC_Os03g08810.1	NA	expressed protein	44.127	48.6978	51.6041	16.338	24.6735	30.7454	100.244	72.2771	86.0011	32.4929	35.8206	29.5928
Sobic.001G479500	10.8766	44.9111	11.7947	22.0667	1182.78	1.8981	0.493487	3.8463	0.000119915	0.00297505	37941572	Sobic.001G479500.2	Sobic.001G479500.2.p	PF01073	PTHR10366,PTHR10366:SF400	KOG1502	1.1.1.354	K15891	GO:0055114,GO:0016616,GO:0006694,GO:0003854	AT4G33360.1	FLDH	NAD(P)-binding Rossmann-fold superfamily protein	LOC_Os03g08624.1	NA	dihydroflavonol-4-reductase, putative, expressed	8.99148	9.16621	14.4721	22.6667	40.6968	71.3698	18.4813	8.01201	8.89075	29.5193	25.8044	10.8763
Sobic.001G480800	15.855	49.4675	25.0307	38.346	1068.18	1.55245	0.512609	3.02853	0.00245748	0.0236467	37942853	Sobic.001G480800.1	Sobic.001G480800.1.p	PF08263,PF13855,PF07714	PTHR27001,PTHR27001:SF64	KOG1187	2.7.10.2		GO:0005515,GO:0006468,GO:0004672	AT3G14350.1	SRF7	STRUBBELIG-receptor family 7	LOC_Os03g08550.1	NA	STRUBBELIG-RECEPTOR FAMILY 6 precursor, putative, expressed	21.113	19.2373	7.21477	55.674	41.7207	51.0078	28.826	16.7949	29.4711	43.0687	60.2338	11.7355
Sobic.001G481700	252.137	113.285	220.72	164.968	2657.6	-1.28873	0.336181	-3.83345	0.000126358	0.00306322	37944619	Sobic.001G481700.1	Sobic.001G481700.1.p	PF10075	PTHR13022	KOG3252		K15028	GO:0005852,GO:0005737,GO:0003743	AT4G33250.1	ATTIF3K1,EIF3K,TIF3K1	eukaryotic translation initiation factor 3K	LOC_Os03g08450.1	NA	eukaryotic translation initiation factor 3 subunit K, putative, expressed	259.644	243.16	253.606	87.7319	100.538	151.585	244.955	256.155	161.049	146.704	141.2	206.998
Sobic.001G481800	14.4358	10.9885	13.8432	12.6585	400.446	-0.503331	0.186279	-2.70203	0.00689174	0.0467609	37940883	Sobic.001G481800.1	Sobic.001G481800.1.p	PF01554	PTHR11206,PTHR11206:SF171	KOG1347		K03327	GO:0055085,GO:0016020,GO:0015297,GO:0015238,GO:0006855	AT1G15170.1		MATE efflux family protein	LOC_Os01g31980.1	NA	MATE efflux family protein, putative, expressed	14.4046	14.0464	14.8562	8.72496	11.5293	12.7113	14.7834	13.6753	13.0709	11.6665	15.1233	11.1858
Sobic.001G483300	172.977	65.397	141.518	132.923	1407.95	-1.51278	0.519405	-2.91252	0.00358526	0.0303681	37941122	Sobic.001G483300.1	Sobic.001G483300.1.p	PF07911	PTHR33108,PTHR33108:SF13					AT1G72510.2		Protein of unknown function (DUF1677)	LOC_Os03g08250.1	NA	expressed protein	97.8812	167.185	253.866	54.6532	73.5012	68.0365	219.972	90.6909	113.892	68.8147	180.519	149.437
Sobic.001G483500	0.0591973	3.36781	2.17915	2.50145	21.8248	5.69477	1.70497	3.3401	0.000837477	0.0112819	37943237	Sobic.001G483500.1	Sobic.001G483500.1.p	PF04525	PTHR31087,PTHR31087:SF3					AT2G05910.1		Protein of unknown function (DUF567)	LOC_Os03g08200.1	NA	DUF567 domain containing protein, putative, expressed	0	0	0.177592	4.68384	2.61019	2.80939	5.35351	0.904333	0.279601	6.12799	1.37636	0
Sobic.001G483900	0.0670947	2.60867	0.144998	0.576643	21.6768	5.35606	1.40955	3.79983	0.000144793	0.00338257	37943134	Sobic.001G483900.1	Sobic.001G483900.1.p	PF12697	PTHR10992,PTHR10992:SF828	KOG1454	3.7.1.8,3.7.1.17			AT5G09430.1		alpha/beta-Hydrolases superfamily protein	LOC_Os03g08110.1	NA	hydrolase protein, putative, expressed	0.201284	0	0	4.58174	2.12866	1.1156	0.068394	0	0.366601	0.851079	0.842869	0.035982
Sobic.001G484300	57.616	17.802	37.4088	17.0536	504.828	-1.78351	0.613579	-2.90674	0.00365219	0.0307612	37943468	Sobic.001G484300.1	Sobic.001G484300.1.p	PF02325	PTHR33219,PTHR33219:SF4			K02221	GO:0016020	AT5G21920.1	ATYLMG2,YLMG2	YGGT family protein	LOC_Os03g08080.1	NA	YGGT family protein, putative, expressed	67.5652	52.441	52.8418	21.2251	12.0719	20.1089	22.4667	49.3413	40.4185	8.25141	7.6539	35.2553
Sobic.001G484800	7.34859	15.0034	5.72539	12.4827	179.52	0.927136	0.244466	3.7925	0.000149139	0.00343066	37938275	Sobic.001G484800.1	Sobic.001G484800.1.p	PF00583	PTHR23091,PTHR23091:SF278		2.3.1.88		GO:0008080	AT2G06025.1		Acyl-CoA N-acyltransferases (NAT) superfamily protein	LOC_Os03g07990.1	NA	acetyltransferase, GNAT family, putative, expressed	7.71658	8.23263	6.09656	13.1602	13.044	18.8059	4.59694	6.90686	5.67238	12.3864	12.8203	12.2413
Sobic.001G485700	0.0700757	0.665948	0.9979	1.13283	13.3137	3.13244	1.01644	3.08177	0.00205776	0.0208906	37944803	Sobic.001G485700.1	Sobic.001G485700.1.p		PTHR31346,PTHR31346:SF4					AT3G15000.1		cobalt ion binding	LOC_Os09g33480.1	NA	DAG protein, chloroplast precursor, putative, expressed	0	0.210227	0	0.598895	0.658122	0.740826	0.572221	0.677434	1.74405	0.567148	1.97843	0.852928
Sobic.001G485800	35.816	23.5842	39.6815	25.5396	716.964	-0.718382	0.215745	-3.32977	0.000869163	0.0115565	37940255	Sobic.001G485800.1	Sobic.001G485800.1.p	PF00795	PTHR23088,PTHR23088:SF20	KOG0806	3.5.1.3	K13566	GO:0016810,GO:0006807	AT5G12040.1		Nitrilase/cyanide hydratase and apolipoprotein N-acyltransferase family protein	LOC_Os03g07910.1	NA	nitrilase, putative, expressed	41.3834	34.8605	31.204	16.2364	24.7126	29.8036	33.9147	45.3908	39.7389	25.4227	27.0021	24.1941
Sobic.001G486700	70.3591	40.4032	67.3343	48.455	1637.02	-0.926271	0.21231	-4.36282	1.28e-05	0.000600529	37940794	Sobic.001G486700.1	Sobic.001G486700.1.p	PF00709	PTHR11846,PTHR11846:SF4		6.3.4.4	K01939	GO:0006164,GO:0005525,GO:0004019	AT3G57610.1	ADSS	adenylosuccinate synthase	LOC_Os03g07840.1	NA	adenylosuccinate synthetase, chloroplast precursor, putative, expressed	73.5285	63.8046	73.7441	26.8204	42.7309	51.6583	68.9695	67.8002	65.2333	46.663	55.6282	43.0737
Sobic.001G488100	8.11663	4.40693	8.48343	4.24617	320.878	-1.01955	0.276042	-3.69346	0.00022122	0.00451516	37938324	Sobic.001G488100.1	Sobic.001G488100.1.p	PF04096,PF12110	PTHR23198,PTHR23198:SF0			K14297	GO:0006810,GO:0005643	AT1G80680.1	MOS3,NUP96,PRE,SAR3	SUPPRESSOR OF AUXIN RESISTANCE 3	LOC_Os03g07580.1	NA	OsNucAP1 - Putative Nucleoporin Autopeptidase homologue, expressed	7.51687	7.7708	9.06223	3.10745	4.19191	5.92143	6.34894	9.00064	10.1007	3.49431	4.7631	4.48108
Sobic.001G488200	1.96539	7.94178	1.78884	3.82389	118.509	1.88416	0.456839	4.12435	3.72e-05	0.00134367	37937544	Sobic.001G488200.1	Sobic.001G488200.1.p	PF00202	PTHR11986,PTHR11986:SF58		2.6.1.44	K00827	GO:0030170,GO:0008483	AT4G39660.1	AGT2	alanine:glyoxylate aminotransferase 2	LOC_Os03g07570.4	NA	aminotransferase, putative, expressed	1.52342	2.22355	2.14919	8.08372	4.57746	11.1642	1.63822	2.15043	1.57787	4.53521	5.46968	1.46678
Sobic.001G488600	3.30291	6.86429	2.85965	5.06519	91.614	0.927284	0.29546	3.13844	0.00169849	0.0183883	37937780	Sobic.001G488600.1	Sobic.001G488600.1.p	PF00010	PTHR12565,PTHR12565:SF148				GO:0046983	AT3G47710.1	BHLH161,BNQ3	BANQUO 3	LOC_Os10g26460.1	NA	bHLH family protein, putative, expressed	3.64912	2.72159	3.53802	6.07118	6.51369	8.008	3.78259	2.09579	2.70058	4.33307	6.12073	4.74176
Sobic.001G491100	9.30894	5.75898	8.64064	7.00143	369.368	-0.811802	0.276153	-2.93968	0.00328548	0.0286598	37937900	Sobic.001G491100.1	Sobic.001G491100.1.p	PF01783	PTHR21026,PTHR21026:SF2			K02911	GO:0015934,GO:0006412,GO:0003735	AT1G26740.1		Ribosomal L32p protein family	LOC_Os03g07290.1	NA	structural constituent of ribosome, putative, expressed	10.9933	8.24592	8.68764	3.78327	6.39524	7.09843	7.05033	11.3055	7.56607	6.33831	8.31212	6.35385
Sobic.001G491200	1.89822	0.573929	4.00695	2.55773	174.655	-1.86448	0.479954	-3.8847	0.000102456	0.00269713	37939224	Sobic.001G491200.1	Sobic.001G491200.1.p	PF00005,PF00664	PTHR24223,PTHR24223:SF181		3.6.3.44		GO:0016887,GO:0005524,GO:0055085,GO:0042626,GO:0016021,GO:0006810	AT3G13080.1	ATMRP3,MRP3	multidrug resistance-associated protein 3	LOC_Os01g07870.1	NA	ABC transporter family protein, putative, expressed	1.17166	2.20444	2.31856	0.498686	0.814227	0.408874	2.39407	6.01088	3.61588	1.68692	3.12352	2.86274
Sobic.001G491800	3.2207	32.2058	2.13794	6.9984	181.292	3.1771	1.14374	2.77782	0.00547251	0.0398947	37941970	Sobic.001G491800.1	Sobic.001G491800.1.p	PF09366	PTHR34133,PTHR34133:SF1					AT5G39530.1		Protein of unknown function (DUF1997)	LOC_Os03g07200.2	NA	expressed protein	7.34956	0.187678	2.12486	18.4831	41.4212	36.713	4.59466	0.754743	1.0644	11.37	9.45989	0.16534
Sobic.001G492300	61.594	123.597	67.051	101.057	2974.68	0.945447	0.341244	2.77059	0.00559545	0.0405152	37942871	Sobic.001G492300.1	Sobic.001G492300.1.p	PF00149	PTHR11668,PTHR11668:SF265		3.1.3.16	K04382	GO:0016787	AT2G42500.1	PP2A-3	protein phosphatase 2A-3	LOC_Os03g07150.1	NA	OsPP2Ac-5 - Phosphatase 2A isoform 5 belonging to family 2, expressed	83.3463	54.8088	46.6269	172.206	99.6975	98.8884	79.9767	52.3669	68.8095	112.706	105.772	84.6923
Sobic.001G492400	0.550925	1.29662	1.21981	2.49929	61.0998	1.14905	0.414191	2.7742	0.00553384	0.0402263	37941553	Sobic.001G492400.1	Sobic.001G492400.1.p	PF03015,PF07993	PTHR11011	KOG1221	1.2.1.50,1.2.1.42	K13356	GO:0080019	AT3G11980.1	FAR2,MS2	Jojoba acyl CoA reductase-related male sterility protein	LOC_Os03g07140.1	NA	male sterility protein, putative, expressed	0.658434	0.684004	0.310336	1.45871	1.36908	1.06205	1.35146	1.35777	0.950208	3.30634	2.65246	1.53906
Sobic.001G493001	157.562	72.0926	160.186	110.882	534.921	-1.28151	0.251759	-5.09021	3.58e-07	5.33e-05	37941039	Sobic.001G493001.1	Sobic.001G493001.1.p	PF01200	PTHR10769	KOG3502		K02979	GO:0006412,GO:0005840,GO:0005622,GO:0003735	AT3G10090.1		Nucleic acid-binding, OB-fold-like protein	LOC_Os10g27174.1	NA	40S ribosomal protein S28, putative, expressed	189.514	149.272	133.9	61.2784	75.7371	79.2623	155.579	170.079	154.901	111.017	101.383	120.245
Sobic.001G493400	45.5007	17.1266	61.1531	23.5455	704.543	-1.56315	0.349957	-4.4667	7.94e-06	0.000436936	37943041	Sobic.001G493400.2	Sobic.001G493400.2.p	PF01918	PTHR13516,PTHR13516:SF7	KOG2567			GO:0003676	AT3G07030.1		Alba DNA/RNA-binding protein	LOC_Os03g06980.1	NA	nucleic acid binding protein, putative, expressed	44.1062	38.7659	53.63	9.34036	19.4386	22.6009	53.2357	65.8646	64.3589	22.6038	19.1595	28.873
Sobic.001G494500	18.0017	12.0263	16.5915	13.8674	356.031	-0.707193	0.24449	-2.89252	0.00382167	0.0316528	37939173	Sobic.001G494500.2	Sobic.001G494500.2.p	PF00294	PTHR10584,PTHR10584:SF184	KOG2855				AT1G06730.1		pfkB-like carbohydrate kinase family protein	LOC_Os03g06880.1	NA	kinase, pfkB family, putative, expressed	16.9389	17.2387	19.8275	8.07236	11.7029	16.3037	14.1224	16.4567	19.1953	12.6218	17.1663	11.8143
Sobic.001G495200	60.8519	33.0894	59.6575	34.591	1335.03	-0.97935	0.315596	-3.10318	0.00191453	0.0198668	37940331	Sobic.001G495200.1	Sobic.001G495200.1.p	PF00070,PF02852	PTHR22912,PTHR22912:SF135		1.8.1.7	K00383	GO:0055114,GO:0016491,GO:0045454	AT3G54660.1	ATGR2,EMB2360,GR	glutathione reductase	LOC_Os03g06740.1	NA	glutathione reductase, putative, expressed	67.1748	58.8592	56.5217	27.2236	32.4596	39.5849	43.8611	78.6597	56.4518	25.824	34.1396	43.8093
Sobic.001G496800	13.0809	41.9	11.5521	22.9867	785.713	1.5945	0.537853	2.96456	0.00303117	0.0271549	37939585	Sobic.001G496800.1	Sobic.001G496800.1.p	PF01740,PF00916	PTHR11814,PTHR11814:SF60			K17471	GO:0016021,GO:0015116,GO:0008272,GO:0055085,GO:0016020,GO:0008271,GO:0009507	AT3G51895.1	AST12,SULTR3;1	sulfate transporter 3;1	LOC_Os03g06520.1	NA	sulfate transporter, putative, expressed	23.6324	8.02251	7.58784	55.5554	48.8226	21.3219	9.14901	6.94571	18.5615	22.5841	29.3725	17.0033
Sobic.001G497000	4.2315	2.04446	2.9003	1.96676	133.582	-1.19141	0.319204	-3.73244	0.000189633	0.00404761	37944020	Sobic.001G497000.1	Sobic.001G497000.1.p	PF13086,PF13087	PTHR10887,PTHR10887:SF362	KOG1804	3.6.4.13,3.6.4.12	K18422		AT1G05460.1	SDE3	P-loop containing nucleoside triphosphate hydrolases superfamily protein	LOC_Os03g06440.1	NA	RNA helicase SDE3, putative, expressed	3.23413	3.92095	5.53942	1.44946	2.31874	2.36518	2.23281	2.87821	3.58987	1.73536	2.05703	2.10789
Sobic.001G497300	15.0221	23.5982	16.4776	18.2341	826.405	0.540795	0.161389	3.35087	0.000805568	0.0109836	37941211	Sobic.001G497300.1	Sobic.001G497300.1.p	PF07714,PF14381	PTHR23257,PTHR23257:SF335	KOG0192	2.7.11.1		GO:0006468,GO:0004672	AT1G08720.1	ATEDR1,EDR1	Protein kinase superfamily protein	LOC_Os03g06410.1	NA	protein kinase domain containing protein, expressed	14.9944	14.2205	15.8514	21.3483	21.9745	27.4717	16.6539	17.2667	15.5123	18.6064	20.8344	15.2614
Sobic.001G500000	1.71338	0.141321	1.33653	0.156508	23.1396	-3.6257	1.27393	-2.84608	0.00442614	0.0346102	37944504	Sobic.001G500000.1	Sobic.001G500000.1.p	PF01494	PTHR13789:SF247,PTHR13789	KOG2614			GO:0071949	AT4G38540.1		FAD/NAD(P)-binding oxidoreductase family protein	LOC_Os03g05920.1	NA	expressed protein	4.69247	0.316727	0.130953	0.071889	0.177399	0.174674	0.187122	3.2487	0.573784	0.303863	0.034735	0.130925
Sobic.001G500100	3.65663	1.17395	1.65419	1.44543	29.1711	-1.70218	0.619136	-2.74928	0.00597268	0.0424139	37945109	Sobic.001G500100.1	Sobic.001G500100.1.p	PF01073	PTHR10366,PTHR10366:SF334	KOG1502			GO:0055114,GO:0016616,GO:0006694,GO:0003854	AT1G76470.1		NAD(P)-binding Rossmann-fold superfamily protein	LOC_Os09g31490.1	NA	reductase, putative, expressed	3.89351	4.88054	2.19584	2.08824	0.944108	0.489517	2.4904	1.40848	1.06368	1.6601	1.36697	1.30923
Sobic.001G500700	18.1833	47.4156	13.9462	32.6059	374.724	1.30778	0.460323	2.84099	0.00449734	0.0349488	37938668	Sobic.001G500700.1	Sobic.001G500700.1.p		PTHR36739					AT2G36895.1			LOC_Os03g05800.1	NA	expressed protein	28.8114	13.4548	12.2836	56.6721	48.342	37.2327	17.7845	9.44672	14.6075	43.7582	40.4716	13.5878
Sobic.001G500800	31.4089	95.4268	37.2812	49.7378	2503.21	1.52666	0.32084	4.75831	1.95e-06	0.000160287	37941815	Sobic.001G500800.1	Sobic.001G500800.1.p	PF13193,PF00501	PTHR24096,PTHR24096:SF213			K01904	GO:0008152,GO:0003824	AT4G05160.1		AMP-dependent synthetase and ligase family protein	LOC_Os03g05780.1	NA	4-coumarate--CoA ligase-like 7, putative, expressed	37.763	27.6927	28.7711	121.053	93.1967	72.0308	37.356	32.739	41.7488	62.1313	60.4346	26.6475
Sobic.001G501200	33.9365	72.0797	44.3477	70.0892	760.838	0.977011	0.223559	4.37026	1.24e-05	0.000589689	37940083	Sobic.001G501200.1	Sobic.001G501200.1.p	PF00025	PTHR24073	KOG0092		K07889	GO:0005525	AT3G54840.1	ARA-6,ARA6,ATRAB5C,ATRABF1,RABF1	Ras-related small GTP-binding family protein	LOC_Os03g05740.1	NA	ras-related protein, putative, expressed	35.3563	36.3048	30.1484	69.3857	79.8813	66.9719	46.7517	44.6249	41.6665	80.9019	84.6912	44.6746
Sobic.001G501400	25.4513	12.2091	22.7757	11.3294	846.126	-1.20273	0.333715	-3.60408	0.000313265	0.00578614	37941922	Sobic.001G501400.1	Sobic.001G501400.1.p	PF04003,PF00400	PTHR19853,PTHR19853:SF0			K14556	GO:0005515	AT3G21540.1		transducin family protein / WD-40 repeat family protein	LOC_Os03g05720.1	NA	WD domain, G-beta repeat domain containing protein, expressed	23.8057	24.8229	27.7252	6.61673	14.2483	15.7624	14.6262	28.1169	25.5839	9.7638	12.715	11.5095
Sobic.001G501600	10.0525	4.53478	10.3677	4.48509	101.224	-1.23009	0.379183	-3.24406	0.00117839	0.0142147	37944590	Sobic.001G501600.1	Sobic.001G501600.1.p	PF00583	PTHR10545	KOG3216			GO:0008080	AT2G39020.1		Acyl-CoA N-acyltransferases (NAT) superfamily protein	LOC_Os03g05710.1	NA	acetyltransferase, GNAT family, putative, expressed	14.7564	6.66291	8.73808	2.41036	5.70914	5.48483	7.80216	12.3259	10.9752	4.55319	4.8647	4.03738
Sobic.001G502700	15.7116	3.22941	10.0157	4.60088	269.821	-2.42402	0.761084	-3.18496	0.00144776	0.0163506	37938762	Sobic.001G502700.1	Sobic.001G502700.1.p	PF00892	PTHR31218,PTHR31218:SF46				GO:0016021,GO:0016020,GO:0022857	AT5G07050.1		nodulin MtN21 /EamA-like transporter family protein	LOC_Os03g05530.1	NA	nodulin, putative, expressed	2.84264	14.9756	29.3165	4.39112	2.71686	2.58025	5.50987	16.2746	8.26261	3.4526	2.4237	7.92633
Sobic.001G503500	100.322	186.01	126.63	209.426	1976.7	0.768484	0.21996	3.49374	0.000476299	0.00771439	37943895	Sobic.001G503500.1	Sobic.001G503500.1.p	PF00179	PTHR24067,PTHR24067:SF141	KOG0416	6.3.2.19	K10576		AT1G63800.1	UBC5	ubiquitin-conjugating enzyme 5	LOC_Os10g31000.1	NA	ubiquitin-conjugating enzyme, putative, expressed	92.0175	107.029	101.92	170.978	187.885	199.166	149.387	127.08	103.424	217.533	230.675	180.071
Sobic.001G504100	24.9934	4.16085	9.08888	12.6157	175.973	-2.76878	0.576851	-4.79982	1.59e-06	0.000139561	37939675	Sobic.001G504100.1	Sobic.001G504100.1.p											NA		23.1713	20.6785	31.1303	1.30707	5.4629	5.71259	7.35992	15.1774	4.72935	9.42332	11.2979	17.126
Sobic.001G505300	4.08858	1.27589	1.73595	0.690494	54.481	-1.81558	0.642835	-2.82434	0.00473786	0.0361191	37938764	Sobic.001G505300.1	Sobic.001G505300.1.p	PF13639,PF05495,PF14599	PTHR21319,PTHR21319:SF8	KOG1940	6.3.2.19	K10144	GO:0008270,GO:0005515	AT5G22920.1		CHY-type/CTCHY-type/RING-type Zinc finger protein	LOC_Os03g05270.2	NA	RING finger and CHY zinc finger domain-containing protein 1, putative, expressed	2.8917	5.31433	4.0597	1.55415	0.451451	1.82208	0.662501	3.32822	1.21712	0.49146	0.789938	0.790083
Sobic.001G505600	0.662982	2.05887	1.66061	3.47923	98.7162	1.52474	0.546174	2.79167	0.0052437	0.0387287	37942205	Sobic.001G505600.1	Sobic.001G505600.1.p	PF03456,PF02141	PTHR15288					AT2G20320.1		DENN (AEX-3) domain-containing protein	LOC_Os03g05200.1	NA	DENN domain containing protein, expressed	0.649776	0.815389	0.523782	1.84865	2.42044	1.90752	2.21747	1.07502	1.68934	5.00636	4.59236	0.838969
Sobic.001G507200	6.01117	10.7073	6.68044	10.8666	485.812	0.739058	0.240395	3.07435	0.00210963	0.0212731	37941352	Sobic.001G507200.1	Sobic.001G507200.1.p	PF07159,PF05994	PTHR12195	KOG3534		K05749		AT5G18410.2	ATSRA1,KLK,PIR,PIR121,PIRP,SRA1	transcription activators	LOC_Os03g05020.1	NA	PIR, putative, expressed	5.94798	5.99967	6.08585	12.2891	9.07833	10.7546	5.91986	6.00276	8.1187	12.5195	12.8983	7.182
Sobic.001G507300	52.0933	126.646	51.6095	67.1209	3352.81	1.22524	0.361165	3.39247	0.000692657	0.00988124	37938398	Sobic.001G507300.1	Sobic.001G507300.1.p	PF12552,PF14309	PTHR21726,PTHR21726:SF34					AT4G28760.1		Protein of unknown function (DUF3741)	LOC_Os03g04990.1	NA	expressed protein	79.4638	42.7645	34.0517	155.463	117.455	107.019	49.6016	39.5453	65.6818	74.9486	88.5308	37.8834
Sobic.001G508900	540.815	179.397	484.748	279.914	3314.69	-1.72335	0.419806	-4.1051	4.04e-05	0.0014206	37937735	Sobic.001G508900.1	Sobic.001G508900.1.p	PF01157	PTHR20981	KOG1732		K02889	GO:0006412,GO:0005840,GO:0005622,GO:0003735	AT1G57860.1		Translation protein SH3-like family protein	LOC_Os10g32820.1	NA	60S ribosomal protein L21-2, putative, expressed	792.413	447.512	382.52	155.489	168.194	214.508	590.855	470.325	393.063	219.357	217.021	403.364
Sobic.001G509600	4.18021	1.34011	3.14957	1.87708	59.3031	-1.79967	0.628762	-2.86224	0.00420653	0.033564	37937613	Sobic.001G509600.1	Sobic.001G509600.1.p	PF13041,PF01535	PTHR24015,PTHR24015:SF132					AT5G08305.1		Pentatricopeptide repeat (PPR) superfamily protein	LOC_Os10g30590.1	NA	pentatricopeptide, putative, expressed	3.31832	3.82272	5.39959	0.812663	1.22639	1.98128	3.3688	3.84349	2.23642	1.02838	0.965662	3.63718
Sobic.001G509800	0.79408	2.72191	1.99249	1.55882	57.4737	1.684	0.421024	3.99978	6.34e-05	0.00195655	37942926	Sobic.001G509800.1	Sobic.001G509800.1.p	PF01657	PTHR32080,PTHR32080:SF4					AT2G33330.1	PDLP3	plasmodesmata-located protein 3	LOC_Os04g45460.1	NA	cysteine-rich repeat secretory protein precursor, putative, expressed	0.987566	0.752941	0.641733	1.89862	2.73776	3.52936	1.04547	1.94632	2.98567	1.46338	2.29539	0.917677
Sobic.001G510100	6.66567	1.23154	0.744053	0.193622	15.0579	-2.59096	0.86558	-2.99332	0.0027596	0.0255169	37939464	Sobic.001G510100.1	Sobic.001G510100.1.p											NA		1.87425	6.5272	11.5956	1.3397	0.460078	1.89484	1.0277	0.638469	0.565994	0	0.149237	0.431628
Sobic.001G510300	1.208	4.35575	2.21794	1.28892	75.6094	1.71593	0.530501	3.23455	0.00121835	0.0145561	37938132	Sobic.001G510300.1	Sobic.001G510300.1.p	PF00067	PTHR24296,PTHR24296:SF1	KOG0157			GO:0055114,GO:0020037,GO:0016705,GO:0005506	AT4G39490.1	CYP96A10	cytochrome P450, family 96, subfamily A, polypeptide 10	LOC_Os03g04650.1	NA	cytochrome P450 protein, putative, expressed	1.07806	1.19181	1.35414	2.23916	4.76436	6.06374	1.86288	2.54977	2.24118	1.56968	2.02708	0.269999
Sobic.001G510800	1053.79	409.654	1463.74	565.61	8684.64	-1.52033	0.348397	-4.36378	1.28e-05	0.000600529	37938461	Sobic.001G510800.1	Sobic.001G510800.1.p	PF00238	PTHR11761,PTHR11761:SF10	KOG0901		K02894	GO:0006412,GO:0005840,GO:0003735	AT1G04480.1		Ribosomal protein L14p/L23e family protein	LOC_Os03g04590.1	NA	ribosomal protein, putative, expressed	913.053	1132.6	1115.72	307.734	406.412	514.815	1451.39	1492.59	1447.25	538.082	386.043	772.704
Sobic.001G511000	5.36616	14.2934	27.7408	24.7137	694.362	1.29611	0.340244	3.80935	0.000139332	0.0032926	37944928	Sobic.001G511000.1	Sobic.001G511000.1.p	PF00854	PTHR11654,PTHR11654:SF103				GO:0016020,GO:0006810,GO:0005215	AT5G46050.1	ATPTR3,PTR3	peptide transporter 3	LOC_Os03g04570.1	NA	peptide transporter PTR3-A, putative, expressed	6.49929	4.73417	4.86501	17.2292	12.6457	13.0054	29.0744	18.4819	35.666	29.7889	20.5206	23.8317
Sobic.001G512500	74.0296	134.241	68.3793	90.3277	1588.16	0.7415	0.263382	2.81531	0.00487309	0.036841	37944176	Sobic.001G512500.1	Sobic.001G512500.1.p	PF11833	PTHR33372,PTHR33372:SF5					AT2G20920.1		Protein of unknown function (DUF3353)	LOC_Os03g04440.1	NA	expressed protein	78.6868	60.4713	82.9306	89.6043	135.105	178.016	71.9509	77.0325	56.1545	96.7987	104.421	69.7633
Sobic.001G512600	21.662	46.9803	25.8262	52.0024	1213.31	0.997583	0.346029	2.88295	0.00393969	0.0322413	37939860	Sobic.001G512600.1	Sobic.001G512600.1.p	PF00481	PTHR13832,PTHR13832:SF342	KOG0700	3.1.3.16		GO:0003824,GO:0006470,GO:0004722	AT3G51370.1		Protein phosphatase 2C family protein	LOC_Os03g04430.1	NA	protein phosphatase 2C, putative, expressed	21.1721	19.7242	24.0898	48.9664	42.1799	49.7945	25.3561	25.1813	26.9411	43.7489	89.3336	22.9248
Sobic.001G512700	14.3053	24.5923	14.9391	23.4428	774.715	0.684159	0.219398	3.11834	0.0018187	0.0192153	37943268	Sobic.001G512700.2	Sobic.001G512700.2.p	PF00249	PTHR21677	KOG4468				AT2G36960.3	TKI1	TSL-kinase interacting protein 1	LOC_Os03g13790.1	NA	myb/SANT domain protein, putative, expressed	16.7554	12.5861	13.5745	24.919	25.0295	23.8285	16.8761	12.196	15.7452	24.0563	30.5288	15.7434
Sobic.001G513500	158.91	60.0766	118.559	65.5749	2284.62	-1.53161	0.375617	-4.07759	4.55e-05	0.00154411	37940035	Sobic.001G513500.1	Sobic.001G513500.1.p	PF01248	PTHR23105,PTHR23105:SF49	KOG3387		K12845		AT5G20160.1		Ribosomal protein L7Ae/L30e/S12e/Gadd45 family protein	LOC_Os03g13800.1	NA	ribosomal protein L7Ae, putative, expressed	223.356	137.487	115.886	42.1393	59.328	78.7625	113.761	140.062	101.854	52.806	55.1855	88.7331
Sobic.001G514100	61.0624	24.0836	14.5033	11.1019	628.694	-1.42678	0.360769	-3.95483	7.66e-05	0.00220335	37940383	Sobic.001G514100.1	Sobic.001G514100.1.p	PF00043,PF02798	PTHR11260,PTHR11260:SF287	KOG0867	2.5.1.18	K00799	GO:0005515	AT3G03190.1	ATGSTF11,ATGSTF6,GSTF11	glutathione S-transferase F11	LOC_Os03g04260.1	NA	glutathione S-transferase, putative, expressed	68.8765	45.6506	68.6599	22.7936	25.7077	23.7494	15.9257	15.2599	12.3243	7.22057	10.654	15.4312
Sobic.001G514700	1.5201	0.035419	0.569921	0.182203	16.3147	-5.50622	1.2332	-4.465	8.01e-06	0.000439351	37940673	Sobic.001G514700.1	Sobic.001G514700.1.p	PF00067	PTHR24298,PTHR24298:SF62	KOG0156			GO:0055114,GO:0020037,GO:0016705,GO:0005506	AT2G46660.1	CYP78A6	cytochrome P450, family 78, subfamily A, polypeptide 6	LOC_Os03g04190.1	NA	cytochrome P450, putative, expressed	2.42624	0.697974	1.43609	0	0	0.106257	0.614426	0.594533	0.500803	0.414412	0	0.132198
Sobic.001G515500	21.9563	8.21738	29.2942	32.915	326.818	-1.52838	0.356101	-4.29198	1.77e-05	0.000763188	37944194	Sobic.001G515500.1	Sobic.001G515500.1.p	PF01476	PTHR33734,PTHR33734:SF1			K13473		AT2G17120.1	LYM2	lysm domain GPI-anchored protein 2 precursor	LOC_Os03g04110.1	NA	lysM domain-containing GPI-anchored protein precursor, putative, expressed	27.6376	20.1726	18.0587	8.17599	8.36411	8.11203	23.0866	30.4429	34.353	16.9635	46.7205	35.0611
Sobic.001G516000	66.9833	37.5896	57.8657	45.8542	848.757	-0.955178	0.319186	-2.99255	0.00276661	0.025569	37945286	Sobic.001G516000.1	Sobic.001G516000.1.p	PF00182	PTHR22595,PTHR22595:SF45	KOG4742	3.2.1.14		GO:0016998,GO:0006032,GO:0004568	AT3G12500.1	ATHCHIB,B-CHI,CHI-B,HCHIB,PR-3,PR3	basic chitinase	LOC_Os03g04060.1	NA	CHIT16 - Chitinase family protein precursor, expressed	64.592	67.0427	69.3151	37.7943	31.9802	42.9942	36.2183	75.4766	61.9023	35.8246	44.9618	56.7761
Sobic.001G517600	303.74	148.928	297.516	156.576	5618.38	-1.15673	0.277786	-4.16409	3.13e-05	0.00117821	37942349	Sobic.001G517600.1	Sobic.001G517600.1.p	PF14204,PF00861	PTHR23410	KOG0875		K02932	GO:0006412,GO:0005840,GO:0005622,GO:0003735,GO:0008097	AT5G39740.2	OLI7,RPL5B	ribosomal protein L5 B	LOC_Os01g67134.1	NA	ribosomal L18p/L5e family protein, putative, expressed	326.443	307.702	277.076	111.592	149.8	185.393	314.044	336.653	241.853	145.009	143.533	181.186
Sobic.001G518800	9.96946	2.8691	7.96489	2.74807	165.957	-1.91029	0.707762	-2.69906	0.00695365	0.0470344	37937683	Sobic.001G518800.1	Sobic.001G518800.1.p	PF13193,PF00501	PTHR24095,PTHR24095:SF212				GO:0008152,GO:0003824	AT1G65880.1	BZO1	benzoyloxyglucosinolate 1	LOC_Os03g03790.1	NA	AMP-binding domain containing protein, expressed	8.45019	7.69432	13.7639	2.9817	2.38899	3.23662	1.4855	15.3618	7.04732	1.14696	2.41609	4.68117
Sobic.001G519700	21.627	0.817493	10.7446	2.04432	295.444	-4.87773	0.778547	-6.26517	3.72e-10	3.64e-07	37938836	Sobic.001G519700.2	Sobic.001G519700.2.p	PF03407	PTHR24015,PTHR24015:SF419					AT1G14590.1		Nucleotide-diphospho-sugar transferase family protein	LOC_Os03g03730.1	NA	regulatory protein, putative, expressed	9.38629	37.1367	18.358	0.499547	0.881916	1.07102	4.04734	18.3385	9.84798	0.646847	1.20293	4.28319
Sobic.001G520000	3.1096	8.90203	4.42573	4.21733	142.931	1.36913	0.364584	3.75532	0.00017312	0.0038525	37937693	Sobic.001G520000.1	Sobic.001G520000.1.p	PF03547	PTHR31651,PTHR31651:SF7	KOG2722			GO:0055085,GO:0016021	AT5G65980.1		Auxin efflux carrier family protein	LOC_Os09g38130.1	NA	auxin efflux carrier component, putative, expressed	2.80966	2.88826	3.63089	5.54732	9.27763	11.8811	4.7242	3.75973	4.79327	5.23673	5.50097	1.91429
Sobic.001G523700	5.16508	2.87131	5.55721	4.13677	182.216	-0.948833	0.283871	-3.34248	0.000830321	0.0111989	37939263	Sobic.001G523700.1	Sobic.001G523700.1.p	PF02826	PTHR10996,PTHR10996:SF134	KOG0067	1.1.1.26		GO:0055114,GO:0051287	AT1G01510.1	AN	NAD(P)-binding Rossmann-fold superfamily protein	LOC_Os10g38900.1	NA	erythronate-4-phosphate dehydrogenase, putative, expressed	5.20188	4.9385	5.35486	2.40535	2.84977	3.35882	4.71907	5.66928	6.28329	2.60278	5.61762	4.18991
Sobic.001G524100	38.2159	78.1665	47.4865	51.3964	479.665	0.884959	0.267187	3.31214	0.000925866	0.0120593	37943392	Sobic.001G524100.1	Sobic.001G524100.1.p	PF10172	PTHR31879,PTHR31879:SF2	KOG4816		K11792		AT5G41560.1			LOC_Os03g03420.1	NA	expressed protein	42.2559	34.113	38.2787	70.2914	76.127	88.0811	55.4777	32.1719	54.8098	52.8603	65.4725	35.8564
Sobic.001G524200	10.0393	41.5964	13.1021	24.5158	836.563	2.01181	0.617682	3.25704	0.00112581	0.0137499	37939582	Sobic.001G524200.1	Sobic.001G524200.1.p	PF07714	PTHR27001,PTHR27001:SF156	KOG1187	2.7.11.1		GO:0006468,GO:0004672	AT1G01540.2		Protein kinase superfamily protein	LOC_Os03g03410.1	NA	serine/threonine-protein kinase, putative, expressed	18.417	6.59041	5.11052	40.8248	39.21	44.7544	18.9009	7.42868	12.9767	23.4365	44.7871	5.32381
Sobic.001G524300	20.6574	40.5269	31.4122	33.9533	647.804	0.871279	0.274797	3.17063	0.00152111	0.0169997	37939361	Sobic.001G524300.1	Sobic.001G524300.1.p	PF00781	PTHR12358,PTHR12358:SF43		2.7.1.107		GO:0016301	AT2G46090.1		Diacylglycerol kinase family protein	LOC_Os03g03400.1	NA	diacylglycerol kinase, putative, expressed	18.7127	19.4539	23.8056	47.8389	41.9788	31.7629	30.8973	27.8897	35.4497	38.6202	41.1018	22.138
Sobic.001G524400	176.926	98.2398	165.668	119.897	3037.49	-0.996732	0.32752	-3.04327	0.00234019	0.0228957	37939688	Sobic.001G524400.1	Sobic.001G524400.1.p	PF01585	PTHR23149,PTHR23149:SF9	KOG2809		K11135	GO:0003676	AT1G63980.1		D111/G-patch domain-containing protein	LOC_Os03g03390.1	NA	G-patch domain containing protein, expressed	149.713	209.351	171.713	61.2368	103.636	129.847	175.95	184.218	136.836	105.289	113.753	140.65
Sobic.001G525000	4.01415	18.5344	9.27306	9.29644	293.067	2.05089	0.651134	3.14972	0.00163425	0.0179432	37939409	Sobic.001G525000.1	Sobic.001G525000.1.p	PF12708	PTHR31339,PTHR31339:SF12					AT3G48950.1		Pectin lyase-like superfamily protein	LOC_Os03g03350.1	NA	polygalacturonase, putative, expressed	3.0034	1.87488	7.16418	11.3162	29.8109	14.476	7.2893	8.80332	11.7266	12.4377	13.5628	1.88874
Sobic.001G525300	2.5267	0.464773	5.15233	4.95285	48.8481	-2.41214	0.728505	-3.31108	0.000929371	0.0120642	37941608	Sobic.001G525300.2	Sobic.001G525300.2.p		PTHR34576,PTHR34576:SF1					AT5G52900.1			LOC_Os03g03320.1	NA	expressed protein	4.06635	2.43788	1.07588	0.499166	0.61907	0.276083	2.67397	4.76532	8.01771	2.54509	3.6985	8.61497
Sobic.001G526200	2.30311	9.00627	5.73036	9.34908	178.03	1.91028	0.49229	3.88039	0.00010429	0.00272498	37937578	Sobic.001G526200.1	Sobic.001G526200.1.p	PF03790,PF05920,PF03791	PTHR11850,PTHR11850:SF74	KOG0773			GO:0005634,GO:0003677,GO:0006355	AT1G62990.1	IXR11,KNAT7	KNOTTED-like homeobox of Arabidopsis thaliana 7	LOC_Os03g03164.2	NA	homeobox protein knotted-1, putative, expressed	3.98008	1.37363	1.55561	13.5519	5.38142	8.08551	4.78231	6.94552	5.46324	12.2153	11.0688	4.76313
Sobic.001G527000	165.266	26.1998	112.437	62.8499	1194.07	-2.71941	0.650367	-4.18135	2.9e-05	0.00112015	37937766	Sobic.001G527000.1	Sobic.001G527000.1.p	PF01789	PTHR31407,PTHR31407:SF4			K02717	GO:0019898,GO:0015979,GO:0009654,GO:0009523,GO:0005509	AT3G55330.1	PPL1	PsbP-like protein 1	LOC_Os10g32400.2	NA	PsbP, putative, expressed	142.669	198.968	154.161	37.8944	17.9613	22.7438	72.1058	149.042	116.163	27.6497	28.8964	132.004
Sobic.001G527200	3.92482	0.664937	3.18722	2.27905	39.9165	-2.70701	0.896456	-3.01968	0.00253043	0.0241217	37939842	Sobic.001G527200.1	Sobic.001G527200.1.p	PF13813	PTHR31595,PTHR31595:SF2		2.3.1.75			AT5G55350.1		MBOAT (membrane bound O-acyl transferase) family protein	LOC_Os02g25700.1	NA	O-acyltransferase, putative, expressed	3.90108	4.36497	3.50842	0	0.386046	1.60877	2.71796	1.60697	5.23673	0.818643	2.6521	3.3664
Sobic.001G527300	42.6296	24.0535	48.3171	28.3398	1628.4	-0.939747	0.236598	-3.97191	7.13e-05	0.00209949	37942513	Sobic.001G527300.2	Sobic.001G527300.2.p	PF00271,PF00270	PTHR24031,PTHR24031:SF78		3.6.4.13	K14777	GO:0005524,GO:0003676	AT5G60990.1		DEA(D/H)-box RNA helicase family protein	LOC_Os03g46610.1	NA	DEAD-box ATP-dependent RNA helicase, putative, expressed	44.6416	44.3494	38.8978	18.9924	25.0088	28.1594	51.2508	47.965	45.7355	27.4578	25.5273	32.0342
Sobic.001G527900	171.098	49.4279	123.462	77.9189	2732.33	-1.9297	0.695095	-2.77617	0.00550042	0.0400462	37941438	Sobic.001G527900.1	Sobic.001G527900.1.p	PF01849	PTHR21713,PTHR21713:SF7	KOG2239		K03626		AT3G49470.1	NACA2	nascent polypeptide-associated complex subunit alpha-like protein 2	LOC_Os03g02960.1	NA	nascent polypeptide-associated complex subunit alpha, putative, expressed	132.486	179.009	201.797	38.4185	36.0629	73.8023	106.564	159.279	104.542	27.8313	27.8308	178.095
Sobic.001G530350	27.9974	205.642	154.597	277.177	1440.1	2.87719	0.675839	4.25722	2.07e-05	0.000860727	37940406	Sobic.001G530350.1	Sobic.001G530350.1.p	PF01476	PTHR33648,PTHR33648:SF3					AT5G62150.1		peptidoglycan-binding LysM domain-containing protein	LOC_Os03g02685.1	NA	lysM domain containing protein, putative, expressed	59.732	12.8242	11.436	362.286	174.149	80.4919	209.578	143.925	110.286	394.068	265.423	172.038
Sobic.001G530500	58.6488	100.091	41.1314	81.4488	1659.28	0.677435	0.219784	3.08227	0.00205426	0.0208833	37944503	Sobic.001G530500.1	Sobic.001G530500.1.p	PF04080	PTHR13148,PTHR13148:SF1	KOG2970				AT1G16560.3		Per1-like family protein	LOC_Os10g38030.1	NA	per1-like family protein, putative, expressed	57.2995	54.5507	64.0963	110.65	89.0364	100.585	36.2281	46.0243	41.1419	99.5335	85.5262	59.2866
Sobic.001G530700	1.1917	0.123226	0.196183	0.427008	12.6236	-3.39722	1.1395	-2.98133	0.00286997	0.0261824	37941717	Sobic.001G530700.1	Sobic.001G530700.1.p	PF08449	PTHR10778,PTHR10778:SF19	KOG1582		K15277	GO:0055085	AT4G23010.3	ATUTR2,UTR2	UDP-galactose transporter 2	LOC_Os03g02670.2	NA	transporter family protein, putative, expressed	0.347438	2.56829	0.659385	0.207175	0	0.162502	0.074125	0.394117	0.120307	0.314011	0.158913	0.808099
Sobic.001G531200	60.2304	25.4186	44.1227	25.93	718.607	-1.36134	0.31133	-4.37265	1.23e-05	0.000587752	37940335	Sobic.001G531200.1	Sobic.001G531200.1.p	PF03881	PTHR12149,PTHR12149:SF8	KOG3021				AT3G61080.1		Protein kinase superfamily protein	LOC_Os03g02640.1	NA	methylthioribose kinase, putative, expressed	54.7193	60.6985	65.2734	24.5682	20.8745	30.8131	34.0457	51.1386	47.1837	20.762	24.1743	32.8538
Sobic.001G532400	19.5791	12.9211	15.0209	12.341	343.092	-0.677942	0.216186	-3.13591	0.00171319	0.0184962	37942604	Sobic.001G532400.1	Sobic.001G532400.1.p	PF02096	PTHR12428,PTHR12428:SF21	KOG1239		K03217	GO:0051205,GO:0016021	AT2G46470.1	OXA1L	inner membrane protein OXA1-like	LOC_Os03g02480.1	NA	inner membrane protein, putative, expressed	24.7785	18.0415	15.9172	9.41207	14.245	15.1061	12.952	16.1983	15.9124	13.1815	15.2277	8.61363
Sobic.001G533600	1.36945	5.02262	0.951586	0.958646	70.0257	1.91298	0.46579	4.10695	4.01e-05	0.00141435	37938465	Sobic.001G533600.1	Sobic.001G533600.1.p	PF00004	PTHR23070,PTHR23070:SF25	KOG0743			GO:0005524	AT2G46620.1		P-loop containing nucleoside triphosphate hydrolases superfamily protein	LOC_Os03g02330.1	NA	AAA-type ATPase family protein, putative, expressed	2.24486	1.14885	0.714626	5.1162	6.03746	3.91421	0.79882	0.648076	1.40786	0.719339	1.62057	0.536032
Sobic.001G534900	2.40025	0.810733	2.56836	2.05376	23.5113	-1.70666	0.533452	-3.19928	0.00137772	0.015855	37938656	Sobic.001G534900.1	Sobic.001G534900.1.p											NA		1.81203	3.14152	2.24721	0.497237	0.696505	1.23846	2.02415	1.68248	3.99844	2.07835	2.82122	1.2617
Sobic.001G535000	0.28312	6.46796	1.55815	6.60809	37.4114	4.42078	0.885619	4.99174	5.98e-07	7.82e-05	37940954	Sobic.001G535000.1	Sobic.001G535000.1.p											NA		0.56088	0.193635	0.094845	8.84862	8.10569	2.44956	1.36	0.755445	2.55901	11.0582	7.09317	1.67284
Sobic.001G535100	2.59352	1.16419	3.64334	1.88521	211.523	-1.30714	0.459014	-2.84771	0.00440352	0.0345355	37944750	Sobic.001G535100.1	Sobic.001G535100.1.p		PTHR14344	KOG0974				AT4G01860.1		Transducin family protein / WD-40 repeat family protein	LOC_Os03g02110.1	NA	WD domain, G-beta repeat domain containing protein, expressed	2.44023	2.58059	2.75975	0.701462	0.89542	1.89567	3.18393	3.67984	4.06625	1.43705	1.27502	2.94356
Sobic.001G535601	5.36446	1.42237	0.775601	0.569602	30.2524	-2.01703	0.554357	-3.63851	0.000274222	0.0052638	37944506	Sobic.001G535601.1	Sobic.001G535601.1.p											NA		8.25408	4.41636	3.42294	0.82694	2.21217	1.228	1.1084	0.560189	0.658217	0.452696	0.62688	0.629229
Sobic.001G537200	155.659	81.836	123.452	98.978	1319.01	-1.06437	0.368353	-2.88953	0.00385816	0.0318701	37938234	Sobic.001G537200.1	Sobic.001G537200.1.p	PF01849	PTHR10351:SF50,PTHR10351	KOG2240		K01527		AT1G17880.1	ATBTF3,BTF3	basic transcription factor 3	LOC_Os03g01910.1	NA	transcription factor BTF3, putative, expressed	172.54	145.535	148.902	67.3109	65.9576	112.24	116.397	148.448	105.511	78.5602	78.3803	139.994
Sobic.001G538425	4.87054	0.54456	0.332965	0	8.26041	-3.34404	1.11464	-3.00011	0.00269879	0.0250969	37943764	Sobic.001G538425.1	Sobic.001G538425.1.p		PTHR16047									NA		3.48119	4.52437	6.60606	0	0.561088	1.07259	0.647753	0	0.351141	0	0	0
Sobic.001G540100	24.604	9.67289	19.1869	13.2116	396.717	-1.46857	0.427431	-3.4358	0.000590806	0.0089144	37942006	Sobic.001G540100.1	Sobic.001G540100.1.p	PF01063	PTHR11825,PTHR11825:SF46	KOG0975	2.6.1.88,2.6.1.42	K00826	GO:0008152,GO:0003824	AT5G65780.1	ATBCAT-5	branched-chain amino acid aminotransferase 5 / branched-chain amino acid transaminase 5 (BCAT5)	LOC_Os03g01600.1	NA	aminotransferase domain containing protein, putative, expressed	24.7941	23.9559	25.0621	8.81766	6.36801	13.833	15.3112	28.266	13.9836	9.91107	11.7934	17.9302
Sobic.001G543800	16.456	51.7346	18.1577	30.8436	884.143	1.54045	0.351197	4.3863	1.15e-05	0.000566536	37937410	Sobic.001G543800.1	Sobic.001G543800.1.p	PF05903	PTHR12378,PTHR12378:SF19	KOG0324				AT4G17486.1		PPPDE putative thiol peptidase family protein	LOC_Os03g01130.2	NA	ethylene-responsive element-binding protein, putative, expressed	20.8346	13.0727	15.4608	52.2264	46.3118	56.6655	22.1258	14.1369	18.2104	38.6347	40.1943	13.7017
Sobic.001G544300	4.9981	2.02493	5.80763	2.0028	314.641	-1.46307	0.385996	-3.79036	0.000150427	0.00344969	37940037	Sobic.001G544300.1	Sobic.001G544300.1.p	PF00588	PTHR12029,PTHR12029:SF11		2.1.1.34		GO:0008173,GO:0006396,GO:0003723	AT4G17610.1		tRNA/rRNA methyltransferase (SpoU) family protein	LOC_Os03g01110.1	NA	RNA methyltransferase, TrmH family protein, putative, expressed	5.21774	4.43078	5.34577	0.790574	1.93818	3.34605	4.92615	6.22967	6.26707	1.78581	2.29392	1.92868
Sobic.002G000300	11.4085	5.58899	11.3289	7.6416	126.932	-1.1388	0.284145	-4.00783	6.13e-05	0.00190945	37951018	Sobic.002G000300.1	Sobic.002G000300.1.p	PF13656	PTHR13946:SF16,PTHR13946	KOG4392	2.7.7.6	K03008		AT3G52090.1	ATRPB13.6,NRPB11,NRPD11,NRPE11	DNA-directed RNA polymerase, RBP11-like	LOC_Os07g07610.1	NA	RNA polymerase subunit, putative, expressed	12.8413	10.8257	10.5587	4.78653	5.58099	6.39944	12.4389	10.4625	11.0854	6.3494	7.28645	9.28895
Sobic.002G001600	22.3359	33.2106	20.6083	23.0407	681.798	0.461494	0.163337	2.82541	0.00472206	0.0360995	37950037	Sobic.002G001600.1	Sobic.002G001600.1.p	PF00651	PTHR24411,PTHR24411:SF36	KOG1987		K10523	GO:0005515	AT2G39760.1	ATBPM3,BPM3	BTB/POZ/MATH-domains containing protein	LOC_Os07g01140.1	NA	MBTB12 - Bric-a-Brac, Tramtrack, Broad Complex BTB domain with Meprin and TRAF Homology MATH domain, expressed	24.5534	20.5757	21.8786	30.9249	31.8884	36.8186	18.1871	19.9464	23.6916	26.0572	22.3931	20.6718
Sobic.002G001800	45.1276	10.0668	30.375	15.7283	1336.42	-2.29247	0.543841	-4.21533	2.49e-05	0.000987861	37954454	Sobic.002G001800.1	Sobic.002G001800.1.p	PF02705	PTHR30540,PTHR30540:SF35			K03549	GO:0071805,GO:0016020,GO:0015079	AT4G13420.1	ATHAK5,HAK5	high affinity K+ transporter 5	LOC_Os03g37930.1	NA	potassium transporter, putative, expressed	30.8886	47.2822	57.2119	7.68607	11.6885	10.8257	15.1212	37.6798	38.3242	8.0423	11.6637	27.4788
Sobic.002G004100	6.6461	2.87039	3.0426	3.47152	167.929	-1.28094	0.464745	-2.75623	0.00584719	0.0418531	37953475	Sobic.002G004100.1	Sobic.002G004100.1.p	PF00225	PTHR24115,PTHR24115:SF423		3.6.4.5	K10405	GO:0008017,GO:0007018,GO:0005524,GO:0003777,GO:0005871	AT4G05190.1	ATK5	kinesin 5	LOC_Os04g53760.2	NA	kinesin motor domain containing protein, putative, expressed	9.58518	5.64818	4.70493	3.92492	1.75188	2.93435	2.3688	3.05454	3.70446	2.0441	3.52221	4.84825
Sobic.002G005000	16.8033	7.61094	15.815	8.83148	426.889	-1.30664	0.448136	-2.91572	0.00354874	0.0301495	37954016	Sobic.002G005000.1	Sobic.002G005000.1.p	PF08640	PTHR23271	KOG2396		K14557		AT4G28200.1			LOC_Os02g01350.1	NA	expressed protein	14.1537	16.8046	19.4515	3.48973	7.54389	11.7992	14.5805	15.5847	17.2797	5.20472	8.88112	12.4086
Sobic.002G011800	1.6462	1.03573	1.8809	1.5052	113.049	-0.755447	0.262241	-2.88073	0.00396751	0.0323865	37951713	Sobic.002G011800.1	Sobic.002G011800.1.p	PF00931	PTHR23155,PTHR23155:SF629				GO:0043531	AT3G14470.1		NB-ARC domain-containing disease resistance protein	LOC_Os07g02630.1	NA	expressed protein	2.01999	1.44871	1.46989	0.800142	1.04598	1.26108	1.73227	1.57085	2.33958	1.41483	2.09394	1.00682
Sobic.002G014400	57.9798	37.8958	63.8356	48.7018	1623.81	-0.727405	0.182844	-3.97828	6.94e-05	0.00206843	37950449	Sobic.002G014400.1	Sobic.002G014400.1.p	PF00118	PTHR11353			K09497	GO:0005524	AT1G24510.1		TCP-1/cpn60 chaperonin family protein	LOC_Os06g36700.1	NA	T-complex protein, putative, expressed	62.2287	54.0076	57.7031	32.5919	36.3485	44.747	63.2555	64.7215	63.5297	44.3335	50.6267	51.1453
Sobic.002G016300	16.0851	4.60257	12.3668	9.08389	260.836	-1.91176	0.563607	-3.39201	0.000693813	0.00989146	37954400	Sobic.002G016300.1	Sobic.002G016300.1.p	PF00249	PTHR31003,PTHR31003:SF2					AT2G03500.1		Homeodomain-like superfamily protein	LOC_Os07g02800.2	NA	MYB family transcription factor, putative, expressed	21.2489	12.813	14.1933	3.53888	7.3494	2.91942	10.693	9.95181	16.4557	4.93976	6.23979	16.0721
Sobic.002G017750	24.8067	7.34326	17.4695	14.5203	142.889	-1.7154	0.48797	-3.51538	0.000439119	0.00729066	37951986	Sobic.002G017750.1	Sobic.002G017750.1.p											NA		48.7569	13.7945	11.8689	8.05469	8.22754	5.74753	21.7628	13.8923	16.7535	15.6821	15.3159	12.563
Sobic.002G018400	7.88997	1.08426	0.199622	0.167866	73.333	-2.95521	0.807221	-3.66097	0.000251265	0.00490686	37949835	Sobic.002G018400.1	Sobic.002G018400.1.p	PF03140	PTHR31549,PTHR31549:SF5					AT3G50140.1		Plant protein of unknown function (DUF247)	LOC_Os08g30520.1	NA	plant protein of unknown function domain containing protein, expressed	5.19796	10.1576	8.3144	2.05432	0.270629	0.927832	0.239672	0.13083	0.228364	0	0.163441	0.340158
Sobic.002G018500	35.8163	0.481612	7.8164	5.05353	72.2358	-6.33064	1.06361	-5.95201	2.65e-09	1.57e-06	37950617	Sobic.002G018500.1	Sobic.002G018500.1.p											NA		15.1338	43.6549	48.6602	0.913495	0	0.531342	2.11493	10.083	11.2513	1.21421	2.08113	11.8652
Sobic.002G023300	134.791	13.6534	95.1356	79.6202	752.102	-3.4217	0.961221	-3.55974	0.000371216	0.00647136	37950156	Sobic.002G023300.1	Sobic.002G023300.1.p	PF00188	PTHR10334,PTHR10334:SF195	KOG3017		K13449		AT2G14610.1	ATPR1,PR 1,PR1	pathogenesis-related gene 1	LOC_Os07g03710.1	NA	SCP-like extracellular protein, expressed	20.4547	339.736	44.1825	9.72182	7.82616	23.4123	58.1455	166.629	60.6321	23.7377	41.025	174.098
Sobic.002G024400	22.6206	6.03503	21.5319	12.1208	360.546	-1.9962	0.50882	-3.92319	8.74e-05	0.00240323	37953178	Sobic.002G024400.1	Sobic.002G024400.1.p	PF00450	PTHR11802,PTHR11802:SF71		3.4.16.6	K16297	GO:0006508,GO:0004185	AT3G07990.1	SCPL27	serine carboxypeptidase-like 27	LOC_Os05g18604.1	NA	OsSCP28 - Putative Serine Carboxypeptidase homologue, expressed	19.5015	28.679	19.6812	9.29959	4.01883	4.78668	11.393	29.6254	23.5772	8.47697	9.88377	18.0018
Sobic.002G027800	57.1663	35.2999	69.7865	40.5334	963.24	-0.841232	0.300405	-2.80033	0.00510511	0.0379794	37951243	Sobic.002G027800.1	Sobic.002G027800.1.p		PTHR11994,PTHR11994:SF11					AT2G07725.1		Ribosomal L5P family protein	LOC_Os09g08890.1	NA	mitochondrial 60S ribosomal protein L5, putative, expressed	53.177	57.744	60.5779	18.5506	40.2102	47.139	74.195	70.0182	65.1462	36.4821	45.427	39.691
Sobic.002G028400	16.9084	10.5142	10.4854	7.74666	303.527	-0.78744	0.26945	-2.92239	0.00347356	0.0297241	37950039	Sobic.002G028400.1	Sobic.002G028400.1.p	PF02536	PTHR13068,PTHR13068:SF4			K15032	GO:0006355,GO:0005739,GO:0003690	AT2G21710.1	EMB2219	Mitochondrial transcription termination factor family protein	LOC_Os07g04230.1	NA	mTERF domain containing protein, expressed	17.8483	17.5241	15.3528	8.19262	10.1036	13.2463	8.266	10.2219	12.9681	6.30858	7.87156	9.05985
Sobic.002G028700	175.856	297.044	127.722	115.386	6050.8	0.663678	0.170261	3.89801	9.7e-05	0.00258519	37953673	Sobic.002G028700.1	Sobic.002G028700.1.p	PF02910,PF00890	PTHR11632,PTHR11632:SF54		1.3.5.1	K00234	GO:0055114,GO:0016491	AT5G66760.1	SDH1-1	succinate dehydrogenase 1-1	LOC_Os07g04240.1	NA	succinate dehydrogenase flavoprotein subunit,mitochondrial precursor, putative, expressed	198.25	166.472	162.845	291.377	273.534	326.221	115.845	146.066	121.256	122.697	140.25	83.211
Sobic.002G029300	11.9102	20.4154	15.0266	17.712	426.95	0.661736	0.235591	2.80883	0.00497215	0.0374091	37955421	Sobic.002G029300.1	Sobic.002G029300.1.p	PF00169	PTHR24356,PTHR24356:SF215					AT2G30880.1		Pleckstrin homology (PH) domain-containing protein	LOC_Os07g04550.1	NA	pleckstrin homology domain-containing protein, putative, expressed	12.9208	11.9165	10.8934	17.6288	22.8873	20.7302	16.3402	12.5847	16.155	21.6371	20.8086	10.6904
Sobic.002G030001	72.2667	25.5473	45.6066	20.0645	492.131	-1.6255	0.410379	-3.96096	7.46e-05	0.00216977	37954057	Sobic.002G030001.1	Sobic.002G030001.1.p											NA		105.897	67.3962	43.5071	16.8036	21.7957	38.0425	56.7297	42.3545	37.7355	17.9373	18.7916	23.4645
Sobic.002G030200	1810.82	836.636	963.417	914.092	19178.5	-1.20557	0.41766	-2.88648	0.00389579	0.03201	37955424	Sobic.002G030200.1	Sobic.002G030200.1.p	PF01789	PTHR31407,PTHR31407:SF6			K02717	GO:0019898,GO:0015979,GO:0009654,GO:0009523,GO:0005509	AT1G06680.1	OE23,OEE2,PSBP-1,PSII-P	photosystem II subunit P-1	LOC_Os07g04840.1	NA	PsbP, putative, expressed	1911.48	1994.71	1526.28	1007.44	772.081	730.388	798.324	1163.21	928.72	624.351	662.825	1455.1
Sobic.002G030300	2.5032	0.316664	0.490712	0.159356	17.2732	-3.05374	0.903506	-3.37987	0.000725196	0.0101903	37954991	Sobic.002G030300.1	Sobic.002G030300.1.p											NA		3.12665	3.63562	0.747347	0.205015	0.34806	0.396917	0.08846	0.457481	0.926194	0	0.248047	0.230022
Sobic.002G030400	4.04542	2.21294	3.95214	3.08674	125.018	-0.992725	0.320978	-3.09282	0.00198267	0.0204232	37952575	Sobic.002G030400.1	Sobic.002G030400.1.p	PF04434,PF03101,PF10551	PTHR31669,PTHR31669:SF25				GO:0008270,GO:0006355	AT1G76320.1	FRS4	FAR1-related sequence 4	LOC_Os11g45530.1	NA	transposon protein, putative, unclassified, expressed	3.82349	4.62613	3.68664	1.58597	2.74777	2.30508	3.88268	3.41779	4.55596	2.60228	2.78626	3.87168
Sobic.002G031600	17.5961	8.41049	10.0433	9.26452	266.726	-1.19454	0.446161	-2.67738	0.00741995	0.0491361	37949892	Sobic.002G031600.1	Sobic.002G031600.1.p		PTHR36778					AT4G19070.1		Putative membrane lipoprotein	LOC_Os07g05040.1	NA	cadmium-induced protein, putative, expressed	16.7677	20.0062	16.0143	5.11561	7.78433	12.3315	7.90207	11.7797	10.4482	5.51227	7.83459	14.4467
Sobic.002G032700	8.85932	194.514	25.3467	279.271	1350.77	4.38004	1.54031	2.84361	0.0044605	0.0347542	37953188	Sobic.002G032700.1	Sobic.002G032700.1.p	PF04725	PTHR34369,PTHR34369:SF1			K03541	GO:0042651,GO:0015979,GO:0009654,GO:0009523	AT1G79040.1	PSBR	photosystem II subunit R	LOC_Os07g05365.1	NA	photosystem II 10 kDa polypeptide, chloroplast precursor, putative, expressed	23.2365	1.6144	1.72703	24.2713	280.219	279.052	59.2212	3.75903	13.0599	412.419	423.704	1.69077
Sobic.002G032900	2.79277	7.4838	5.06464	6.21396	102.916	1.36039	0.281797	4.82755	1.38e-06	0.000127767	37950940	Sobic.002G032900.3	Sobic.002G032900.3.p	PF00389,PF02826	PTHR10996,PTHR10996:SF147	KOG0069	1.1.1.79,1.1.1.81	K15919	GO:0055114,GO:0051287,GO:0016616,GO:0008152	AT1G12550.1		D-isomer specific 2-hydroxyacid dehydrogenase family protein	LOC_Os04g01674.1	NA	erythronate-4-phosphate dehydrogenase domain containing protein, expressed	2.23053	3.35399	2.79378	6.84342	7.46235	8.14564	5.01036	4.68786	5.4957	7.38498	6.76229	4.49461
Sobic.002G033800	674.862	294.667	672.727	690.259	7094.39	-1.34003	0.464914	-2.88232	0.00394755	0.0322703	37955128	Sobic.002G033800.1	Sobic.002G033800.1.p		PTHR14154:SF20,PTHR14154					AT5G02120.1	OHP	one helix protein	LOC_Os05g22730.1	NA	expressed protein	650.124	693.318	681.144	238.759	360.208	285.032	656.393	834.568	527.219	434.995	448.603	1187.18
Sobic.002G033900	975.458	362.283	486.052	477.435	12692.7	-1.47836	0.526643	-2.80715	0.00499825	0.037532	37954602	Sobic.002G033900.1	Sobic.002G033900.1.p	PF01241	PTHR34195,PTHR34195:SF2			K02698	GO:0016020,GO:0015979,GO:0009522	AT1G30380.1	PSAK	photosystem I subunit K	LOC_Os07g05480.1	NA	photosystem I reaction center subunit, chloroplast precursor, putative, expressed	1068	1005.6	852.782	505.384	316.023	265.441	425.674	521.742	510.74	252.391	301.225	878.689
Sobic.002G034100	5.88123	2.82843	9.86731	6.78594	315.143	-1.14672	0.2794	-4.1042	4.06e-05	0.00142217	37951365	Sobic.002G034100.1	Sobic.002G034100.1.p	PF07478,PF01820	PTHR23132,PTHR23132:SF0		6.3.2.4		GO:0008716,GO:0005737	AT3G08840.2		D-alanine--D-alanine ligase family	LOC_Os07g49110.1	NA	D-alanine--D-alanine ligase family, putative, expressed	5.58704	6.16286	5.89378	3.37836	2.89048	2.21646	8.05029	9.09529	12.4563	5.66696	7.87027	6.82059
Sobic.002G035900	107.821	162.303	132.34	130.085	2962.58	0.455538	0.166212	2.7407	0.00613091	0.0432238	37949587	Sobic.002G035900.1	Sobic.002G035900.1.p		PTHR19332,PTHR19332:SF2			K13344		AT3G07560.1	APM2,PEX13	peroxin 13	LOC_Os07g05810.1	NA	glycine-rich protein, putative, expressed	98.5344	106.769	118.161	138.704	161.002	187.203	127.667	141.896	127.456	128.534	147.802	113.919
Sobic.002G036900	1.37035	15.4576	0.491915	4.15058	66.8435	3.52386	1.1884	2.96521	0.00302477	0.0271272	37951916	Sobic.002G036900.1	Sobic.002G036900.1.p							AT5G48890.1		C2H2-like zinc finger protein	LOC_Os03g57240.1	NA	ZOS3-19 - C2H2 zinc finger protein, expressed	2.92914	0.961804	0.220121	24.9083	13.553	7.91151	1.3239	0	0.151842	6.50435	5.72767	0.219716
Sobic.002G037600	12.6355	60.2291	28.0739	61.7465	65.785	2.13208	0.52128	4.09008	4.31e-05	0.00148794	37953816	Sobic.002G037600.1	Sobic.002G037600.1.p		PTHR33982,PTHR33982:SF3					AT2G34585.1			LOC_Os07g05950.1	NA	expressed protein	13.189	9.30201	15.4155	53.3016	70.8661	56.5195	26.4787	17.4883	40.2548	98.0204	68.0526	19.1664
Sobic.002G038400	16.9024	7.29729	23.6076	7.62488	103.204	-1.29512	0.353164	-3.66718	0.000245243	0.00481854	37954815	Sobic.002G038400.2	Sobic.002G038400.2.p	PF07802	PTHR34357,PTHR34357:SF2					AT1G14060.1		GCK domain-containing protein	LOC_Os07g06460.1	NA	expressed protein	14.0895	19.7547	16.8631	3.70446	8.18689	10.0005	19.2002	25.5858	26.0368	5.99343	9.83685	7.04437
Sobic.002G039000	231.195	537.857	361.49	533.153	5359.33	1.11729	0.261614	4.27075	1.95e-05	0.000822291	37950674	Sobic.002G039000.1	Sobic.002G039000.1.p	PF02221	PTHR11306,PTHR11306:SF12	KOG4680				AT3G11780.1		MD-2-related lipid recognition domain-containing protein / ML domain-containing protein	LOC_Os07g06590.1	NA	ML domain protein, putative, expressed	310.782	191	191.804	464.234	592.221	557.116	387.079	358.31	339.082	626.271	663.322	309.865
Sobic.002G041200	226.256	8.96715	168.127	47.5776	2571.95	-4.70523	1.59914	-2.94235	0.00325728	0.0285244	37953893	Sobic.002G041200.1	Sobic.002G041200.1.p	PF01212	PTHR11751,PTHR11751:SF400		2.6.1.80	K00815	GO:0016829,GO:0006520	AT5G36160.1		Tyrosine transaminase family protein	LOC_Os02g20360.1	NA	tyrosine aminotransferase, putative, expressed	88.4326	345.338	244.998	19.4182	3.37587	4.10737	21.5902	425.699	57.0912	2.04749	1.14751	139.538
Sobic.002G042500	27.7258	12.5129	20.6818	12.6281	881.707	-1.25655	0.43554	-2.88503	0.00391376	0.032146	37955500	Sobic.002G042500.1	Sobic.002G042500.1.p	PF10458,PF08264,PF00133	PTHR11946,PTHR11946:SF76		6.1.1.9	K01873	GO:0006438,GO:0005737,GO:0005524,GO:0004832,GO:0000166,GO:0006418,GO:0004812	AT5G16715.1	EMB2247	ATP binding;valine-tRNA ligases;aminoacyl-tRNA ligases;nucleotide binding;ATP binding;aminoacyl-tRNA ligases	LOC_Os07g06940.1	NA	valyl-tRNA synthetase, putative, expressed	25.1598	31.2523	26.7652	12.8077	9.52684	15.2042	13.3468	27.4839	21.2147	8.59278	9.88224	19.4092
Sobic.002G043600	115.904	54.7382	63.6811	58.1022	1903.61	-1.18633	0.426636	-2.78065	0.00542494	0.0396894	37951059	Sobic.002G043600.1	Sobic.002G043600.1.p	PF03129,PF09180,PF00587	PTHR11451,PTHR11451:SF6		6.1.1.15	K01881	GO:0006433,GO:0005737,GO:0005524,GO:0004827,GO:0000166,GO:0006418,GO:0004812	AT5G52520.1	OVA6,PRORS1	Class II aaRS and biotin synthetases superfamily protein	LOC_Os07g07060.1	NA	prolyl-tRNA synthetase, putative, expressed	101.042	117.794	128.876	62.2513	37.588	64.3752	58.6406	69.9451	62.4577	40.2579	43.2147	90.8341
Sobic.002G043900	142.322	72.9163	107.323	75.5972	57.8191	-1.12413	0.40644	-2.7658	0.0056783	0.0408783	37951534	Sobic.002G043900.1	Sobic.002G043900.1.p											NA		147.801	138.576	140.589	95.6242	66.4205	56.7043	97.9712	101.432	122.567	81.2217	42.2558	103.314
Sobic.002G044000	158.48	83.639	119.708	76.9447	1686.38	-1.02143	0.291712	-3.50151	0.000462625	0.0075722	37953365	Sobic.002G044000.1	Sobic.002G044000.1.p	PF00400	PTHR19877	KOG0643		K03246	GO:0005515	AT2G46290.1		Transducin/WD40 repeat-like superfamily protein	LOC_Os08g21660.1	NA	WD domain, G-beta repeat domain containing protein, expressed	204.397	135.716	135.329	76.6957	83.251	90.9702	125.802	119.694	113.629	62.8706	71.698	96.2654
Sobic.002G045100	43.5693	18.1604	20.9598	7.2226	332.513	-1.32426	0.332125	-3.98724	6.68e-05	0.00202916	37954562	Sobic.002G045100.1	Sobic.002G045100.1.p	PF01423	PTHR10701	KOG3168		K11086		AT5G44500.1		Small nuclear ribonucleoprotein family protein	LOC_Os07g07220.1	NA	LSM domain containing protein, expressed	64.1634	33.0527	33.4917	11.1212	20.5379	22.822	14.9369	25.9052	22.0374	8.07408	8.86326	4.73048
Sobic.002G045300	356.551	588.562	390.652	491.161	7449.45	0.609611	0.177038	3.4434	0.000574456	0.00876321	37952393	Sobic.002G045300.1	Sobic.002G045300.1.p	PF00179	PTHR24067,PTHR24067:SF128	KOG0419	6.3.2.19	K10573		AT2G02760.1	ATUBC2,UBC2	ubiquiting-conjugating enzyme 2	LOC_Os07g07240.1	NA	ubiquitin-conjugating enzyme, putative, expressed	330.558	362.136	376.96	613.478	566.537	585.67	321.493	451.618	398.844	498.346	568.615	406.522
Sobic.002G045700	24.7926	10.0097	20.4674	9.10143	764.39	-1.44065	0.53743	-2.68063	0.00734841	0.0488382	37951599	Sobic.002G045700.1	Sobic.002G045700.1.p	PF00013,PF00575,PF03725,PF01138	PTHR11252,PTHR11252:SF0		2.7.7.8	K00962	GO:0003723,GO:0003676,GO:0006402,GO:0004654	AT3G03710.1	PNP,RIF10	polyribonucleotide nucleotidyltransferase, putative	LOC_Os07g07310.1	NA	polynucleotide phosphorylase, putative, expressed	21.7379	24.5707	28.0692	8.40351	5.57688	16.0487	15.3486	26.3189	19.7347	5.25765	6.08431	15.9623
Sobic.002G045900	2.35039	0.663639	1.26767	0.86763	16.2599	-1.88549	0.676776	-2.78599	0.00533652	0.0392339	37953045	Sobic.002G045900.1	Sobic.002G045900.1.p											NA		3.45395	1.83206	1.76518	1.09911	0.416272	0.475538	0.983662	1.82948	0.989863	0.987298	1.38986	0.225727
Sobic.002G046100	87.6862	165.98	94.8971	145.145	1647.68	0.794893	0.212572	3.7394	0.00018446	0.00400151	37953445	Sobic.002G046100.1	Sobic.002G046100.1.p	PF01428,PF01754	PTHR10634,PTHR10634:SF39	KOG3173			GO:0008270,GO:0003677	AT2G36320.1		A20/AN1-like zinc finger family protein	LOC_Os07g07350.3	NA	zinc finger A20 and AN1 domain-containing stress-associated protein, putative, expressed	107.959	72.4277	82.6721	169.477	173.738	154.724	88.5519	98.5519	97.5876	164.848	136.053	134.535
Sobic.002G046300	50.1564	29.2516	66.0511	46.0826	764.236	-0.930117	0.308466	-3.0153	0.00256726	0.0243079	37954521	Sobic.002G046300.1	Sobic.002G046300.1.p	PF12874	PTHR36332					AT1G60640.2			LOC_Os01g32130.1	NA	expressed protein	42.5302	56.2747	51.6644	17.8054	29.7138	40.2355	60.4978	78.4548	59.2007	43.7393	44.6792	49.8294
Sobic.002G046700	37.6738	71.1813	54.5041	45.086	514.422	1.00346	0.309788	3.23918	0.00119872	0.0143827	37951383	Sobic.002G046700.1	Sobic.002G046700.1.p	PF08659	PTHR24322,PTHR24322:SF555	KOG0725		K00059		AT4G13180.1		NAD(P)-binding Rossmann-fold superfamily protein	LOC_Os07g37420.1	NA	versicolorin reductase, putative, expressed	55.2645	28.3983	29.3587	66.4671	64.9805	82.0964	67.7124	50.1308	45.669	55.8705	55.2585	24.1291
Sobic.002G047000	66.3443	40.3471	59.2282	38.3835	1875.33	-0.820193	0.241198	-3.4005	0.000672623	0.00968757	37955328	Sobic.002G047000.2	Sobic.002G047000.2.p	PF04146	PTHR12357,PTHR12357:SF34	KOG1901				AT3G13460.1	ECT2	evolutionarily conserved C-terminal region 2	LOC_Os07g07490.1	NA	YT521-B, putative, expressed	78.5068	60.3706	60.1555	34.7052	48.0795	38.2567	50.304	59.5199	67.8606	31.6832	38.8964	44.571
Sobic.002G047600	308.759	116.866	265.987	158.501	6564.04	-1.51036	0.391736	-3.85555	0.000115472	0.0029043	37954134	Sobic.002G047600.1	Sobic.002G047600.1.p	PF00827	PTHR11847	KOG1678		K02877	GO:0006412,GO:0005840,GO:0003735	AT4G16720.1		Ribosomal protein L23/L15e family protein	LOC_Os05g19370.1	NA	60S ribosomal protein L15, putative, expressed	394.692	276.731	254.853	115.658	125.765	109.174	296.242	245.078	256.641	125.324	110.519	239.66
Sobic.002G049300	290.777	97.7112	285.792	170.975	2745.73	-1.69723	0.352393	-4.81629	1.46e-06	0.00013214	37951850	Sobic.002G049300.1	Sobic.002G049300.1.p	PF00416	PTHR10871,PTHR10871:SF6	KOG3311		K02964	GO:0006412,GO:0005840,GO:0005622,GO:0003735,GO:0003723	AT1G34030.1		Ribosomal protein S13/S18 family	LOC_Os07g07709.1	NA	ribosomal protein S13p/S18e, putative, expressed	326.752	262.594	282.984	81.8455	100.963	110.325	342.428	304.445	210.503	131.624	150.301	231
Sobic.002G050100	0.229059	3.12562	0.886733	0.494774	14.8651	3.66149	1.21401	3.01604	0.00256098	0.0242831	37953608	Sobic.002G050100.2	Sobic.002G050100.2.p	PF14368	PTHR33044,PTHR33044:SF13					AT1G05450.2		Bifunctional inhibitor/lipid-transfer protein/seed storage 2S albumin superfamily protein	LOC_Os03g57980.1	NA	LTPL99 - Protease inhibitor/seed storage/LTP family protein precursor, expressed	0.084342	0.240812	0.362023	0.566611	7.63206	1.17818	1.80839	0.246897	0.604917	0.226213	1.18482	0.073292
Sobic.002G050200	24.7858	5.3206	37.3196	30.9105	581.496	-2.31975	0.459467	-5.04878	4.45e-07	6.17e-05	37950776	Sobic.002G050200.1	Sobic.002G050200.1.p	PF03647	PTHR12668,PTHR12668:SF18	KOG4267			GO:0016020	AT3G57280.1		Transmembrane proteins 14C	LOC_Os06g19690.1	NA	expressed protein	32.6138	24.2796	17.4639	6.00634	3.35838	6.5971	36.2123	45.8065	29.9399	20.4676	25.153	47.111
Sobic.002G050300	0.229541	2.95798	0.552612	0.596367	15.1259	3.60873	1.13091	3.191	0.00141783	0.0161504	37950878	Sobic.002G050300.1	Sobic.002G050300.1.p	PF14368	PTHR33044,PTHR33044:SF13					AT2G48140.1	EDA4	Bifunctional inhibitor/lipid-transfer protein/seed storage 2S albumin superfamily protein	LOC_Os03g57980.1	NA	LTPL99 - Protease inhibitor/seed storage/LTP family protein precursor, expressed	0.303766	0	0.384857	0.362949	7.31936	1.19164	0.739447	0.587901	0.330489	0.745364	0.847091	0.196645
Sobic.002G050900	12.5057	1.6331	13.1862	3.41433	439.277	-3.10435	1.00724	-3.08203	0.00205597	0.0208906	37953214	Sobic.002G050900.2	Sobic.002G050900.2.p	PF08263,PF00560,PF13855	PTHR32093				GO:0005515	AT3G24480.1		Leucine-rich repeat (LRR) family protein	LOC_Os07g07990.1	NA	uncharacterized protein At4g06744 precursor, putative, expressed	12.0826	8.32126	17.1132	0.912193	0.450345	3.53675	1.18062	18.7638	19.6141	1.215	0.869122	8.15889
Sobic.002G051000	3.06327	0.763885	3.44457	4.11117	103.903	-2.15105	0.766595	-2.80598	0.0050163	0.0376183	37950563	Sobic.002G051000.1	Sobic.002G051000.1.p	PF00069	PTHR24362,PTHR24362:SF255	KOG0589	2.7.11.1	K08857	GO:0006468,GO:0005524,GO:0004672	AT1G54510.2	ATNEK1,NEK1	NIMA-related serine/threonine kinase 1	LOC_Os07g08000.1	NA	expressed protein	2.00776	4.1552	3.02684	0.579831	0.948712	0.763111	3.12052	4.0648	3.14839	2.09042	0.828319	9.41477
Sobic.002G051100	174.557	56.9768	124.38	97.357	1610.47	-1.68756	0.517474	-3.26115	0.00110963	0.0136188	37953966	Sobic.002G051100.1	Sobic.002G051100.1.p	PF06026	PTHR11934,PTHR11934:SF0	KOG3075	5.3.1.6	K01807	GO:0009052,GO:0004751	AT3G04790.1		Ribose 5-phosphate isomerase, type A protein	LOC_Os07g08030.1	NA	ribose-5-phosphate isomerase A, putative, expressed	141.116	209.151	173.405	79.2219	43.1497	48.5587	116.95	133.773	122.416	54.7108	65.5974	171.763
Sobic.002G052100	1778.58	3935.83	2462.85	4134.59	48005.5	1.10917	0.341355	3.24932	0.0011568	0.0140439	37952709	Sobic.002G052100.1	Sobic.002G052100.1.p	PF00504	PTHR14154,PTHR14154:SF5					AT3G22840.1	ELIP,ELIP1	Chlorophyll A-B binding family protein	LOC_Os07g08160.1	NA	early light-induced protein, chloroplast precursor, putative, expressed	2639.77	1251.39	1444.59	4874.89	2970.56	3962.04	2949.87	2369.06	2069.62	4794.23	5155.16	2454.38
Sobic.002G052600	0.902436	4.77255	0.901312	5.74219	50.3609	2.25841	0.817065	2.76405	0.00570891	0.041033	37954120	Sobic.002G052600.1	Sobic.002G052600.1.p											NA		1.4024	0.782376	0.522527	1.24354	2.62203	10.4521	0.916614	0.768973	1.01835	1.79969	13.0585	2.36843
Sobic.002G053000	3.66482	10.3347	5.20223	8.06359	196.599	1.37391	0.371948	3.69381	0.000220916	0.00451403	37949748	Sobic.002G053000.2	Sobic.002G053000.2.p	PF03735	PTHR31917,PTHR31917:SF19					AT4G32440.1		Plant Tudor-like RNA-binding protein	LOC_Os07g08220.1	NA	expressed protein	3.27211	3.79951	3.92285	7.83184	12.0469	11.1252	3.98729	4.67779	6.94162	9.66264	11.2832	3.24494
Sobic.002G054000	177.598	46.9221	170.241	66.4188	2578.99	-2.00392	0.369313	-5.42608	5.76e-08	1.49e-05	37951542	Sobic.002G054000.1	Sobic.002G054000.1.p	PF14374,PF00573	PTHR19431,PTHR19431:SF1	KOG1475		K02930	GO:0006412,GO:0005840,GO:0003735	AT3G09630.1		Ribosomal protein L4/L1 family	LOC_Os07g08330.1	NA	ribosomal protein L4, putative, expressed	246.38	132.391	154.024	44.7786	54.8291	41.1585	123.466	180.347	206.91	56.8533	52.2794	90.1239
Sobic.002G055000	6.04289	14.1018	6.99818	10.4417	160.389	1.10471	0.256649	4.30437	1.67e-05	0.000731904	37950000	Sobic.002G055000.1	Sobic.002G055000.1.p	PF00170,PF12498	PTHR22952,PTHR22952:SF213				GO:0043565,GO:0006355,GO:0003700	AT5G24800.1	ATBZIP9,BZIP9,BZO2H2	basic leucine zipper 9	LOC_Os03g58250.1	NA	bZIP transcription factor domain containing protein, expressed	5.7578	6.78451	5.58636	15.4141	13.3298	13.5616	7.6089	5.89709	7.48854	11.8085	12.7156	6.801
Sobic.002G055200	0.261629	0.893508	0.815204	1.40175	42.7414	1.67321	0.546725	3.06043	0.00221018	0.0220108	37950030	Sobic.002G055200.1	Sobic.002G055200.1.p	PF02841,PF02263	PTHR10751,PTHR10751:SF38	KOG2037			GO:0005525,GO:0003924	AT2G38840.1		Guanylate-binding family protein	LOC_Os07g08400.1	NA	GTP binding protein, putative, expressed	0.371437	0.246183	0.167268	0.581089	1.32281	0.776624	0.963994	0.702996	0.778621	1.94708	1.76422	0.493943
Sobic.002G055400	8.285	66.6807	25.1982	31.4091	2227.17	2.96299	0.677907	4.37079	1.24e-05	0.000589689	37950892	Sobic.002G055400.1	Sobic.002G055400.1.p	PF04720	PTHR31579,PTHR31579:SF13					AT3G22970.1		Protein of unknown function (DUF506)	LOC_Os03g58230.1	NA	plant-specific domain TIGR01615 family protein, expressed	8.09293	6.63093	10.1311	103.104	71.4344	25.5038	42.4354	8.73737	24.4219	57.2464	23.258	13.7228
Sobic.002G055700	6.97233	58.9525	14.1353	92.3786	939.234	2.97087	1.01577	2.92474	0.00344742	0.0295567	37949542	Sobic.002G055700.1	Sobic.002G055700.1.p	PF00704	PTHR11177,PTHR11177:SF214		3.2.1.14	K01183	GO:0005975,GO:0004553	AT5G24090.1	ATCHIA,CHIA	chitinase A	LOC_Os11g47580.1	NA	glycosyl hydrolase, putative, expressed	10.7386	2.94279	7.23565	23.0987	88.5092	65.2495	29.9128	3.97594	8.51729	141.502	133.644	1.98964
Sobic.002G056200	327.56	115.783	185.303	113.206	2185.59	-1.57733	0.395914	-3.98402	6.78e-05	0.00204222	37950819	Sobic.002G056200.1	Sobic.002G056200.1.p	PF00203	PTHR11880,PTHR11880:SF10	KOG0898		K02958	GO:0006412,GO:0005840,GO:0003735	AT5G09500.1		Ribosomal protein S19 family protein	LOC_Os07g08660.1	NA	40S ribosomal protein S15, putative, expressed	563.528	218.954	200.198	126.336	116.813	104.201	136.852	220.548	198.51	110.666	101.331	127.623
Sobic.002G058500	13.4312	32.4342	13.7668	23.8509	695.784	1.18955	0.416993	2.85268	0.00433521	0.0341801	37954185	Sobic.002G058500.1	Sobic.002G058500.1.p	PF01565,PF02913	PTHR11748,PTHR11748:SF90		1.1.99.39	K18204	GO:0055114,GO:0050660,GO:0016491,GO:0003824	AT4G36400.2		FAD-linked oxidases family protein	LOC_Os07g08950.1	NA	FAD-linked oxidoreductase protein, putative, expressed	15.7969	12.3257	12.1711	37.3728	28.9393	30.9905	16.8565	11.1937	13.2501	34.7897	28.4958	8.2671
Sobic.002G059866	0.729744	0.036217	0.307213	0.104036	5.41257	-4.45564	1.48483	-3.00077	0.00269299	0.0250948	37955054	Sobic.002G059866.1	Sobic.002G059866.1.p	PF12937	PTHR32133,PTHR32133:SF142				GO:0005515	AT2G40925.1		F-box and associated interaction domains-containing protein	LOC_Os07g35060.1	NA	OsFBX238 - F-box domain containing protein, expressed	0.940399	0.575682	0.673152	0	0	0.108651	0	0.422485	0.499154	0.207689	0.053213	0.051206
Sobic.002G060900	7.46563	3.22854	7.49707	6.84549	431.388	-1.32904	0.47568	-2.79398	0.00520643	0.0385318	37951313	Sobic.002G060900.1	Sobic.002G060900.1.p		PTHR23284,PTHR23284:SF2	KOG0771		K14003		AT3G52190.1	PHF1	phosphate transporter traffic facilitator1	LOC_Os07g09000.1	NA	WD domain, G-beta repeat domain containing protein, expressed	6.03662	8.11138	8.24891	2.73531	2.81516	4.13513	5.60711	10.1313	6.75281	3.5232	5.90956	11.1037
Sobic.002G065000	304.742	64.103	335.505	151.335	11123.7	-2.35082	0.609669	-3.8559	0.000115306	0.0029043	37955484	Sobic.002G065000.1	Sobic.002G065000.1.p	PF00690,PF00702,PF00122	PTHR24093,PTHR24093:SF264		3.6.3.6	K01535	GO:0046872,GO:0000166	AT5G62670.1	AHA11,HA11	H(+)-ATPase 11	LOC_Os07g09340.1	NA	plasma membrane ATPase, putative, expressed	433.035	283.987	197.205	56.2536	81.9721	54.0835	306.791	175.614	524.109	70.3783	86.1987	297.429
Sobic.002G066800	5.55762	3.24185	5.37323	3.7327	287.376	-0.911947	0.279591	-3.26172	0.0011074	0.0136188	37954930	Sobic.002G066800.1	Sobic.002G066800.1.p		PTHR35460,PTHR35460:SF1					AT1G07910.2	ATRNL,RNL	RNAligase	LOC_Os07g09400.1	NA	RNA ligase isoform 1, putative, expressed	6.08213	5.2415	5.34924	1.77937	3.33254	4.61363	4.78074	5.14628	6.19268	3.76189	4.76227	2.67395
Sobic.002G068300	90.8026	213.815	246.573	332.545	4167.76	1.12442	0.150346	7.47885	7.5e-14	5.62e-10	37953149	Sobic.002G068300.1	Sobic.002G068300.1.p	PF13774,PF00957	PTHR21136,PTHR21136:SF87	KOG0859		K08511	GO:0016192,GO:0016021	AT1G04760.1	ATVAMP726,VAMP726	vesicle-associated membrane protein 726	LOC_Os07g09600.1	NA	vesicle-associated membrane protein, putative, expressed	99.3901	86.5177	86.4999	188.92	220.687	231.839	269.329	213.055	257.335	349.333	374.626	273.677
Sobic.002G068900	36.8272	81.0234	40.2209	55.8246	1045.72	1.03657	0.252833	4.09984	4.13e-05	0.0014376	37951562	Sobic.002G068900.1	Sobic.002G068900.1.p	PF00025	PTHR24073,PTHR24073:SF561	KOG0078		K07901	GO:0005525	AT3G46060.3	ARA-3,ARA3,ATRAB8A,ATRABE1C,RAB8A	RAB GTPase homolog 8A	LOC_Os07g09680.1	NA	ras-related protein, putative, expressed	49.4653	30.5955	30.4208	83.3405	80.9549	78.7748	46.8641	35.6607	38.1378	57.2582	71.6317	38.584
Sobic.002G070800	3.36439	0.768371	0	0	21.9218	-2.22097	0.776629	-2.85975	0.00423973	0.0336973	37953841	Sobic.002G070800.1	Sobic.002G070800.1.p	PF00201	PTHR11926,PTHR11926:SF217		2.4.1.273		GO:0016758,GO:0008152	AT5G49690.1		UDP-Glycosyltransferase superfamily protein	LOC_Os07g10190.1	NA	glucosyltransferase, putative, expressed	3.61882	4.17214	2.30221	0.193304	0.687044	1.42477	0	0	0	0	0	0
Sobic.002G071100	24.7055	12.6225	35.5437	14.3373	550.231	-1.08986	0.283314	-3.84682	0.000119661	0.0029746	37951839	Sobic.002G071100.1	Sobic.002G071100.1.p	PF10236	PTHR12810,PTHR12810:SF0	KOG3928		K17408		AT1G16870.1		mitochondrial 28S ribosomal protein S29-related	LOC_Os07g10300.1	NA	expressed protein	25.8006	24.9407	23.3752	7.49299	13.5157	16.8589	30.0185	39.8498	36.7628	11.9261	15.4437	15.6422
Sobic.002G071400	15.5985	8.62225	16.2129	7.27571	1002.67	-1.01425	0.348869	-2.90724	0.00364635	0.0307582	37950016	Sobic.002G071400.1	Sobic.002G071400.1.p	PF05843,PF00575	PTHR23270,PTHR23270:SF10			K14792	GO:0006397,GO:0005634,GO:0003676	AT3G11964.1		RNA binding;RNA binding	LOC_Os07g10350.1	NA	S1 RNA binding domain containing protein, expressed	14.0926	16.8155	15.8875	3.79884	8.63108	13.4368	13.8906	16.7226	18.0256	6.88774	9.13852	5.80088
Sobic.002G074200	17.9586	10.3812	30.0893	18.6843	238.862	-0.899025	0.295348	-3.04395	0.0023349	0.0228737	37950485	Sobic.002G074200.1	Sobic.002G074200.1.p	PF00333,PF03719	PTHR13718:SF69,PTHR13718	KOG0877		K02981	GO:0003723,GO:0003735,GO:0005840,GO:0006412	AT2G41840.1		Ribosomal protein S5 family protein	LOC_Os07g10660.1	NA	ribosomal protein, putative, expressed	22.8967	15.6936	15.2855	8.98792	7.98687	14.1689	30.8596	27.8239	31.5843	17.8478	17.7553	20.4496
Sobic.002G075800	103.705	781.083	334.027	670.004	19365.6	2.95812	1.04176	2.83953	0.00451797	0.0350365	37949618	Sobic.002G075800.1	Sobic.002G075800.1.p	PF05691	PTHR31268,PTHR31268:SF9		2.4.1.82	K06617		AT3G57520.1	AtSIP2,SIP2	seed imbibition 2	LOC_Os07g10840.1	NA	uncharacterized glycosyltransferase, putative, expressed	270.462	14.4282	26.2239	625.567	873.012	844.669	594.425	69.1192	338.538	984.815	985.011	40.1876
Sobic.002G076800	13.3926	25.3137	16.0427	22.7003	363.382	0.864182	0.300402	2.87675	0.00401795	0.0326678	37953302	Sobic.002G076800.1	Sobic.002G076800.1.p	PF08538	PTHR31591,PTHR31591:SF1	KOG4840				AT5G19050.1		alpha/beta-Hydrolases superfamily protein	LOC_Os07g11060.1	NA	expressed protein	16.8479	13.7976	9.53226	27.953	26.7661	21.222	16.3161	15.2665	16.5453	25.8103	29.9214	12.3691
Sobic.002G077900	113.212	59.9771	103.544	74.4317	2134.48	-1.02586	0.268067	-3.82688	0.000129779	0.00311928	37952509	Sobic.002G077900.1	Sobic.002G077900.1.p	PF01399,PF09440	PTHR10317			K03250	GO:0005515,GO:0005852,GO:0005737,GO:0003743	AT3G57290.1	ATEIF3E-1,ATINT6,EIF3E,INT-6,INT6,TIF3E1	eukaryotic translation initiation factor 3E	LOC_Os07g12110.1	NA	eukaryotic translation initiation factor 3 subunit E, putative, expressed	145.834	99.9246	93.8765	48.2195	63.5444	68.1674	96.929	114.11	99.5933	65.418	69.2243	88.6527
Sobic.002G079100	13.5602	10.0611	12.9983	9.74192	590.843	-0.549723	0.194083	-2.83242	0.00461977	0.0355563	37952470	Sobic.002G079100.1	Sobic.002G079100.1.p	PF05033,PF00856,PF02182	PTHR22884,PTHR22884:SF360	KOG1082	2.1.1.43	K11420	GO:0034968,GO:0018024,GO:0008270,GO:0005634,GO:0005515,GO:0042393	AT5G04940.1	SUVH1	SU(VAR)3-9 homolog 1	LOC_Os11g38900.1	NA	histone-lysine N-methyltransferase, H3 lysine-9 specific SUVH1, putative, expressed	13.0384	12.5867	15.0554	8.77577	9.96909	11.4386	13.4604	13.6706	11.8638	11.1339	10.2622	7.8297
Sobic.002G079300	24.9607	3.45254	19.115	13.8823	147.599	-2.99368	1.00106	-2.99053	0.00278497	0.0256329	37952584	Sobic.002G079300.1	Sobic.002G079300.1.p	PF00891	PTHR11746,PTHR11746:SF97				GO:0008171	AT1G51990.2		O-methyltransferase family protein	LOC_Os08g07260.1	NA	O-methyltransferase, putative, expressed	5.08442	31.8506	37.9471	3.60444	1.85753	4.89565	7.03092	37.5069	12.8072	1.89505	5.60841	34.1435
Sobic.002G079700	25.5196	11.3382	19.8769	12.8684	316.487	-1.29651	0.324616	-3.99399	6.5e-05	0.00199681	37952462	Sobic.002G079700.1	Sobic.002G079700.1.p	PF00237	PTHR13501,PTHR13501:SF2	KOG1711		K02890	GO:0006412,GO:0005840,GO:0003735,GO:0015934	AT4G28360.1		Ribosomal protein L22p/L17e family protein	LOC_Os01g42980.1	NA	ribosomal protein L22, putative, expressed	23.9354	26.2634	26.3599	6.92859	12.5937	14.4925	18.3001	24.0259	17.3048	10.2477	13.2512	15.1063
Sobic.002G081100	8.28198	16.9361	9.76316	10.3836	225.929	0.927729	0.301652	3.0755	0.00210152	0.0212199	37952475	Sobic.002G081100.1	Sobic.002G081100.1.p	PF00013,PF16544	PTHR11208,PTHR11208:SF58	KOG1588		K14945	GO:0003723	AT2G38610.1		RNA-binding KH domain-containing protein	LOC_Os07g12490.1	NA	KH domain containing protein, putative, expressed	10.8751	6.72924	7.2416	15.8254	18.9598	16.023	8.41408	9.35219	11.5232	11.1356	14.8174	5.19775
Sobic.002G081600	346.293	139.536	334.641	212.848	3181.31	-1.45536	0.31099	-4.67977	2.87e-06	0.000217161	37951034	Sobic.002G081600.1	Sobic.002G081600.1.p	PF01248	PTHR11843	KOG3406		K02951	GO:0003735,GO:0005622,GO:0005840,GO:0006412	AT2G32060.1		Ribosomal protein L7Ae/L30e/S12e/Gadd45 family protein	LOC_Os07g05580.1	NA	ribosomal protein L7Ae, putative, expressed	443.297	310.202	285.38	109.376	146.018	163.213	361.631	375.772	266.521	186.534	195.614	256.397
Sobic.002G083800	65.125	126.65	97.4676	120.812	1491.35	0.815024	0.302038	2.69841	0.0069671	0.0470829	37955594	Sobic.002G083800.1	Sobic.002G083800.1.p	PF03357	PTHR10476,PTHR10476:SF12	KOG3230		K12191	GO:0007034	AT2G06530.1	VPS2.1	SNF7 family protein	LOC_Os07g13270.1	NA	SNF7 domain containing protein, putative, expressed	55.2293	69.7522	70.3935	101.347	131.91	146.693	135.866	72.0786	84.4581	132.549	144.629	85.2576
Sobic.002G085100	27.5042	12.4411	49.9613	54.9543	874.78	-1.24064	0.399565	-3.10497	0.00190295	0.0198015	37954645	Sobic.002G085100.1	Sobic.002G085100.1.p	PF00201	PTHR11926,PTHR11926:SF102	KOG1192	2.4.1.202		GO:0016758,GO:0008152	AT3G55700.1		UDP-Glycosyltransferase superfamily protein	LOC_Os07g13634.1	NA	cytokinin-N-glucosyltransferase 1, putative, expressed	26.2329	25.7483	30.5315	8.27905	18.101	10.9432	51.7536	46.2249	51.9054	29.6597	65.626	69.5771
Sobic.002G085300	1.90686	9.39044	7.98537	15.3825	194.887	2.27645	0.784698	2.90106	0.00371906	0.031138	37950019	Sobic.002G085300.1	Sobic.002G085300.1.p	PF00201	PTHR11926:SF252,PTHR11926	KOG1192	2.4.1.202		GO:0008152,GO:0016758	AT3G55700.1		UDP-Glycosyltransferase superfamily protein	LOC_Os07g13770.1	NA	UDP-glucoronosyl and UDP-glucosyl transferase domain containing protein, expressed	3.79947	0.974527	0.946591	12.9634	10.222	4.9859	12.7132	2.38638	8.85651	25.247	17.6293	3.27128
Sobic.002G090700	38.4535	72.7553	36.5874	48.7239	976.087	0.80183	0.254159	3.15484	0.00160589	0.0177009	37954259	Sobic.002G090700.1	Sobic.002G090700.1.p	PF00400	PTHR11024,PTHR11024:SF11	KOG1332		K14004	GO:0005515	AT2G30050.1		transducin family protein / WD-40 repeat family protein	LOC_Os07g14280.1	NA	WD domain, G-beta repeat domain containing protein, expressed	49.5166	33.5745	32.2695	65.2249	78.9207	74.1203	38.0866	33.9481	37.7275	60.5553	57.5021	28.1145
Sobic.002G092050	5.34382	2.71779	4.93695	1.90472	93.8979	-1.07454	0.355663	-3.02124	0.00251744	0.0240283	37951231	Sobic.002G092050.1	Sobic.002G092050.1.p	PF01535,PF12854,PF13041	PTHR24015,PTHR24015:SF555					AT3G06920.1		Tetratricopeptide repeat (TPR)-like superfamily protein	LOC_Os07g14530.1	NA	PPR repeat containing protein, expressed	7.55194	4.55319	3.92632	1.43202	3.73244	2.98892	5.17895	4.48238	5.14951	1.8239	2.17568	1.71457
Sobic.002G093000	7.62234	12.4074	8.67011	12.5821	314.314	0.584475	0.195464	2.99018	0.0027881	0.0256329	37951177	Sobic.002G093000.1	Sobic.002G093000.1.p		PTHR34564,PTHR34564:SF1					AT5G22280.1			LOC_Os07g14650.1	NA	expressed protein	8.80078	6.36294	7.70329	11.352	12.2892	13.5811	8.52576	9.30082	8.18377	14.2592	14.6797	8.80736
Sobic.002G093300	5.32283	16.5769	6.25715	7.9341	195.026	1.55882	0.5193	3.00176	0.00268422	0.0250361	37955587	Sobic.002G093300.1	Sobic.002G093300.1.p	PF07687,PF01546	PTHR11014,PTHR11014:SF113			K14664	GO:0016787,GO:0008152	AT3G02875.1	ILR1	Peptidase M20/M25/M40 family protein	LOC_Os07g14590.1	NA	hydrolase, putative, expressed	6.14279	4.90077	4.92494	15.3337	19.8286	14.5684	6.73914	5.36437	6.66795	11.8782	10.444	1.48007
Sobic.002G093500	3.31053	0.339049	15.6602	2.42538	120.026	-3.44267	0.865115	-3.97944	6.91e-05	0.00206108	37954667	Sobic.002G093500.1	Sobic.002G093500.1.p	PF07687,PF01546	PTHR11014,PTHR11014:SF103			K14664	GO:0016787,GO:0008152	AT3G02875.1	ILR1	Peptidase M20/M25/M40 family protein	LOC_Os07g14590.1	NA	hydrolase, putative, expressed	2.63791	2.91571	4.37798	0.139599	0.234729	0.642818	5.85396	29.5626	11.564	0.839426	1.14434	5.29236
Sobic.002G098900	11.4077	6.26057	8.50373	7.53593	378.073	-0.986291	0.364514	-2.70577	0.00681458	0.0464709	37949904	Sobic.002G098900.1	Sobic.002G098900.1.p	PF00614,PF00168,PF12357	PTHR18896,PTHR18896:SF71		3.1.4.4	K01115	GO:0003824,GO:0005515	AT4G35790.2	ATPLDDELTA,PLDDELTA	phospholipase D delta	LOC_Os07g15680.1	NA	phospholipase D, putative, expressed	10.0057	13.4477	10.7696	6.27596	5.24355	7.26219	8.27426	6.75754	10.4794	5.28006	6.64532	10.6824
Sobic.002G101000	75.8466	37.6768	96.7259	46.4456	1040.11	-1.14614	0.340791	-3.36316	0.000770544	0.0106808	37953230	Sobic.002G101000.1	Sobic.002G101000.1.p	PF01145	PTHR23222,PTHR23222:SF4	KOG3090		K17081	GO:0016020	AT1G03860.1	ATPHB2,PHB2	prohibitin 2	LOC_Os07g15880.1	NA	mitochondrial prohibitin complex protein 2, putative, expressed	92.1589	63.5531	71.8278	18.6568	37.04	57.3336	84.4551	113.625	92.098	50.4093	59.1584	29.7691
Sobic.002G101400	0.839014	0.126341	0.276727	0.302184	13.2831	-2.8866	1.06705	-2.70521	0.00682606	0.046521	37950981	Sobic.002G101400.1	Sobic.002G101400.1.p	PF00389,PF02826	PTHR10996,PTHR10996:SF108	KOG0069	1.1.1.81		GO:0055114,GO:0051287,GO:0016616,GO:0008152	AT1G72190.1		D-isomer specific 2-hydroxyacid dehydrogenase family protein	LOC_Os07g16040.1	NA	erythronate-4-phosphate dehydrogenase domain containing protein, expressed	0.4527	1.03037	1.03397	0.060489	0.28801	0.030523	0.145113	0.589832	0.095236	0.087764	0.177762	0.641025
Sobic.002G101800	13.9991	6.8249	9.69991	5.78474	108.993	-1.1256	0.372314	-3.02325	0.00250076	0.0238995	37951217	Sobic.002G101800.1	Sobic.002G101800.1.p		PTHR32212,PTHR32212:SF88					AT1G66310.1		F-box/RNI-like/FBD-like domains-containing protein	LOC_Os08g36000.1	NA	OsFBL51 - F-box domain and LRR containing protein, expressed	15.6872	16.0241	10.2859	3.68592	5.82674	10.962	7.19554	10.7458	11.1584	4.78075	6.48372	6.08976
Sobic.002G103800	8.80366	24.6469	16.0632	15.4722	400.823	1.33331	0.455934	2.92434	0.00345188	0.0295724	37953419	Sobic.002G103800.1	Sobic.002G103800.1.p	PF00996	PTHR11787,PTHR11787:SF11			K17255		AT2G44100.1	AT-GDI1,ATGDI1,GDI1	guanosine nucleotide diphosphate dissociation inhibitor 1	LOC_Os07g16970.1	NA	rab GDP dissociation inhibitor alpha, putative, expressed	6.08164	8.02319	12.3061	12.9558	32.1774	28.8075	13.0067	25.4568	9.72617	15.8486	17.626	12.942
Sobic.002G103900	1.87393	6.53438	1.30809	4.23375	167.091	1.72366	0.640598	2.6907	0.00713028	0.0478264	37950576	Sobic.002G103900.1	Sobic.002G103900.1.p	PF03168	PTHR31459,PTHR31459:SF5					AT2G44060.1		Late embryogenesis abundant protein, group 2	LOC_Os07g17120.1	NA	late embryogenesis abundant protein, putative, expressed	1.29839	1.92894	2.39447	9.6452	7.17472	2.78322	2.65146	0.659703	0.613105	4.00047	4.63047	4.07031
Sobic.002G105000	3.05545	1.92544	4.83513	3.20036	84.3088	-0.784944	0.287457	-2.73065	0.00632091	0.0440935	37949680	Sobic.002G105000.1	Sobic.002G105000.1.p	PF08387	PTHR32212:SF74,PTHR32212					AT1G66290.1		F-box/RNI-like superfamily protein	LOC_Os12g31340.1	NA	OsFBD15 - F-box and FBD domain containing protein, expressed	3.57843	2.44321	3.14472	2.03436	1.94726	1.79471	4.80809	5.01885	4.67844	3.32478	2.9452	3.33112
Sobic.002G105700	1.56066	2.81327	1.44934	1.22418	109.681	0.738904	0.254055	2.90845	0.00363229	0.0306768	37954428	Sobic.002G105700.1	Sobic.002G105700.1.p	PF13920	PTHR10044,PTHR10044:SF112	KOG1100		K19042		AT4G35070.1		SBP (S-ribonuclease binding protein) family protein	LOC_Os07g17370.1	NA	expressed protein	1.62651	1.63883	1.41664	2.22516	3.1396	3.07505	1.11477	1.18	2.05326	1.16156	1.58607	0.924899
Sobic.002G107200	0.328597	0.067095	0.388693	0.515783	21.4052	-2.42247	0.692031	-3.50052	0.000464353	0.00758645	37950085	Sobic.002G107200.1	Sobic.002G107200.1.p	PF00111,PF03450,PF01799,PF01315,PF00941,PF02738	PTHR11908,PTHR11908:SF89		1.2.3.1,1.2.3.7		GO:0051536,GO:0009055,GO:0055114,GO:0046872,GO:0016491	AT3G43600.1	AAO2,AO3,AOgamma,atAO-2,AtAO3	aldehyde oxidase 2	LOC_Os07g18120.1	NA	aldehyde oxidase, putative, expressed	0.154514	0.476747	0.354529	0.090344	0.080366	0.030575	0.336814	0.412858	0.416408	0.322894	0.873251	0.351204
Sobic.002G107800	1.41878	10.3842	1.83287	8.28898	162.577	2.84363	1.0077	2.82191	0.00477388	0.0363322	37951492	Sobic.002G107800.2	Sobic.002G107800.2.p	PF00069,PF00139	PTHR27007,PTHR27007:SF29		2.7.11.1		GO:0006468,GO:0005524,GO:0004672,GO:0030246	AT2G37710.1	RLK	receptor lectin kinase	LOC_Os07g18230.1	NA	lectin-like receptor kinase, putative, expressed	2.94522	0.685486	0.62564	11.1163	10.9289	9.1074	3.13646	0.948207	1.41394	14.436	10.3379	0.093006
Sobic.002G108400	2.93193	7.66516	1.18803	1.41875	119.1	1.26232	0.368332	3.42714	0.000609982	0.00909394	37954022	Sobic.002G108400.1	Sobic.002G108400.1.p	PF00067	PTHR24298,PTHR24298:SF121	KOG0156	1.14.13.152		GO:0055114,GO:0020037,GO:0016705,GO:0005506	AT2G45550.1	CYP76C4	cytochrome P450, family 76, subfamily C, polypeptide 4	LOC_Os12g09500.1	NA	cytochrome P450, putative, expressed	2.58498	3.37187	2.83894	4.73292	5.40969	12.8529	1.06803	1.12713	1.36894	1.3891	1.68578	1.18136
Sobic.002G109000	68.8901	24.7902	69.7968	61.7795	1243.79	-1.57044	0.528335	-2.97244	0.00295443	0.026661	37954672	Sobic.002G109000.1	Sobic.002G109000.1.p	PF14559	PTHR26312,PTHR26312:SF0					AT1G78915.1		Tetratricopeptide repeat (TPR)-like superfamily protein	LOC_Os07g18720.1	NA	tetratricopeptide repeat containing protein, putative, expressed	70.7837	72.1456	63.7411	28.2208	19.2325	26.9173	64.6261	90.8679	53.8964	38.8654	32.4115	114.062
Sobic.002G111200	58.7399	96.8765	53.9676	90.4904	1636.79	0.617525	0.172947	3.57061	0.000356152	0.00629874	37949874	Sobic.002G111200.1	Sobic.002G111200.1.p	PF08659	PTHR24322,PTHR24322:SF502	KOG0725		K11147		AT4G05530.1	IBR1,SDRA	indole-3-butyric acid response 1	LOC_Os09g04730.1	NA	dehydrogenase/reductase SDR family member 2, putative, expressed	55.2181	60.058	60.9435	89.7151	93.7591	107.155	60.0609	47.3988	54.4431	99.0924	97.9041	74.4746
Sobic.002G111500	0.124779	1.99874	0.408855	0.224675	15.1999	3.87045	0.998262	3.87719	0.000105672	0.00273567	37953988	Sobic.002G111500.1	Sobic.002G111500.1.p	PF01643	PTHR31727,PTHR31727:SF4		3.1.2.14	K10781	GO:0016790,GO:0006633	AT1G08510.1	FATB	fatty acyl-ACP thioesterases B	LOC_Os11g43820.1	NA	myristoyl-acyl carrier protein thioesterase, chloroplast precursor, putative, expressed	0.333497	0	0.040839	0.707559	3.43004	1.85862	0.546036	0.299051	0.381479	0.249836	0.38348	0.040708
Sobic.002G111800	32.5797	12.3716	26.1103	14.12	580.487	-1.51352	0.319572	-4.73607	2.18e-06	0.000171305	37951761	Sobic.002G111800.1	Sobic.002G111800.1.p	PF00696	PTHR21499,PTHR21499:SF32		2.7.2.4	K00928		AT5G13280.1	AK,AK-LYS1,AK1	aspartate kinase 1	LOC_Os07g20544.1	NA	aspartokinase, chloroplast precursor, putative, expressed	32.7349	35.9522	29.0521	8.98296	11.0616	17.0701	26.8349	29.1775	22.3186	9.9069	15.7937	16.6594
Sobic.002G112100	35.0948	13.392	32.0196	19.4836	724.458	-1.50712	0.300744	-5.01129	5.41e-07	7.11e-05	37950205	Sobic.002G112100.1	Sobic.002G112100.1.p	PF00271,PF00270	PTHR24031,PTHR24031:SF320		3.6.4.13	K14811	GO:0005524,GO:0003676	AT1G31970.1	STRS1	DEA(D/H)-box RNA helicase family protein	LOC_Os07g20580.1	NA	DEAD-box ATP-dependent RNA helicase, putative, expressed	36.1741	36.0595	33.0509	12.64	12.2934	15.2425	31.0753	36.0293	28.9541	17.2339	15.7955	25.4215
Sobic.002G113100	2.35365	26.3303	2.48259	13.2381	189.662	3.34452	0.959142	3.487	0.00048848	0.00784392	37950330	Sobic.002G113100.1	Sobic.002G113100.1.p	PF04535	PTHR11615,PTHR11615:SF113					AT4G15610.1		Uncharacterised protein family (UPF0497)	LOC_Os07g26110.1	NA	membrane associated DUF588 domain containing protein, putative, expressed	2.41944	1.46346	3.17804	16.8271	31.4903	30.6735	5.1397	0.6118	1.69626	24.2932	15.0515	0.369683
Sobic.002G115000	83.6287	26.8699	54.6352	29.8642	712.869	-1.76284	0.375664	-4.69258	2.7e-06	0.000206435	37951415	Sobic.002G115000.1	Sobic.002G115000.1.p	PF03947,PF00181	PTHR13691:SF16,PTHR13691	KOG2309		K02938	GO:0003735,GO:0005622,GO:0005840,GO:0006412	AT4G36130.1		Ribosomal protein L2 family	LOC_Os12g38000.1	NA	60S ribosomal protein L8, putative, expressed	127.742	57.1296	66.0148	19.1297	29.9682	31.5118	40.6396	64.9387	58.3272	27.2522	26.2584	36.0821
Sobic.002G115075	26.4632	46.8277	40.8939	46.0643	267.349	0.703343	0.249218	2.82219	0.00476963	0.0363121	37949556	Sobic.002G115075.1	Sobic.002G115075.1.p											NA		36.0532	21.4069	21.9295	39.2136	53.7886	47.481	34.3046	43.9636	44.4137	52.811	52.438	32.9438
Sobic.002G116000	393.42	90.4864	274.132	243.146	8564.13	-2.17185	0.727625	-2.98485	0.00283718	0.0259781	37949957	Sobic.002G116000.1	Sobic.002G116000.1.p	PF00534,PF08323	PTHR12526,PTHR12526:SF346		2.4.1.242	K13679		AT1G32900.1		UDP-Glycosyltransferase superfamily protein	LOC_Os07g22930.3	NA	starch synthase, putative, expressed	413.315	383.391	383.554	164.509	53.2553	53.695	166.885	374.679	280.834	93.0272	104.425	531.987
Sobic.002G118101	16.3659	7.90791	29.6657	23.5464	245.154	-1.14265	0.400626	-2.85215	0.00434245	0.0341813	37955126	Sobic.002G118101.1	Sobic.002G118101.1.p											NA		22.9656	14.4245	11.7075	8.64073	8.29265	6.79034	37.9685	23.8094	27.2193	17.904	22.1082	30.627
Sobic.002G119100	27.4827	81.847	20.1505	37.1631	1493.79	1.57677	0.498354	3.16396	0.00155641	0.0173082	37950188	Sobic.002G119100.1	Sobic.002G119100.1.p	PF03092	PTHR31585,PTHR31585:SF12				GO:0016021,GO:0006810	AT1G04570.1		Major facilitator superfamily protein	LOC_Os07g24230.1	NA	integral membrane transporter family protein, putative, expressed	40.8681	20.7379	20.842	135.606	70.8912	39.0434	24.8609	12.0125	23.5783	47.1364	35.6164	28.7367
Sobic.002G119900	16.564	0.825321	10.7105	7.83298	615.673	-4.47069	1.07127	-4.17326	3e-05	0.00115077	37953383	Sobic.002G119900.1	Sobic.002G119900.1.p	PF03018	PTHR21495,PTHR21495:SF65					AT1G65870.1		Disease resistance-responsive (dirigent-like protein) family protein	LOC_Os11g07690.1	NA	dirigent, putative, expressed	3.37877	29.7581	16.5551	0.579787	0.683956	1.21222	3.37066	21.4796	7.28132	1.00971	1.30431	21.1849
Sobic.002G120400	4.1719	2.37236	0.966375	1.10172	55.6351	-0.920116	0.29798	-3.08785	0.00201612	0.0206542	37950339	Sobic.002G120400.1	Sobic.002G120400.1.p	PF13738	PTHR23023,PTHR23023:SF145		1.14.13.168			AT1G04180.1	YUC9	YUCCA 9	LOC_Os07g25540.1	NA	flavin monooxygenase, putative, expressed	4.68934	3.81218	4.01417	1.5162	2.75047	2.85039	0.889548	0.803153	1.20642	0.953832	1.44082	0.910516
Sobic.002G122000	10.4674	25.0071	46.5582	59.5566	611.302	1.18132	0.442219	2.67134	0.00755495	0.0497843	37952392	Sobic.002G122000.1	Sobic.002G122000.1.p											NA		9.61443	12.5855	9.20242	20.9504	31.4727	22.5982	42.915	22.1015	74.658	77.4742	67.5464	33.6491
Sobic.002G122700	23.5714	54.6722	28.8248	69.109	327.859	1.09196	0.349157	3.12743	0.00176344	0.0187575	37954283	Sobic.002G122700.1	Sobic.002G122700.1.p	PF11779	PTHR33727					AT1G06515.2		Protein of unknown function (DUF3317)	LOC_Os07g26550.1	NA	expressed protein	17.7501	27.8853	25.0788	66.1104	41.5	56.406	25.817	34.074	26.5835	91.335	77.8541	38.1378
Sobic.002G122800	1.04224	5.34085	2.77974	7.96495	34.3401	2.29011	0.779635	2.93741	0.00330965	0.0287981	37950397	Sobic.002G122800.1	Sobic.002G122800.1.p	PF11779	PTHR33727					AT1G06515.2		Protein of unknown function (DUF3317)	LOC_Os07g26550.1	NA	expressed protein	1.13072	1.25022	0.74579	9.96331	2.9748	3.08444	4.20547	3.09275	1.04098	13.2856	3.64785	6.96139
Sobic.002G124200	7.64378	16.8175	7.96532	8.53099	123.127	1.01209	0.294856	3.4325	0.000598041	0.00899341	37953839	Sobic.002G124200.2	Sobic.002G124200.2.p		PTHR31639,PTHR31639:SF4					AT1G13570.1		F-box/RNI-like superfamily protein	LOC_Os06g06600.1	NA	OsFBX187 - F-box domain containing protein, expressed	9.68069	8.08916	5.16151	12.8673	18.2789	19.3064	7.66426	7.66866	8.56304	7.64942	8.14425	9.7993
Sobic.002G125300	0.320866	0	2.80892	3.06484	28.8618	-4.95169	1.8154	-2.72761	0.00637957	0.0443789	37954285	Sobic.002G125300.1	Sobic.002G125300.1.p	PF00230	PTHR19139,PTHR19139:SF137	KOG0223		K09872	GO:0016020,GO:0006810,GO:0005215	AT2G37170.1	PIP2;2,PIP2B	plasma membrane intrinsic protein 2	LOC_Os07g26630.1	NA	aquaporin protein, putative, expressed	0.962597	0	0	0	0	0	2.69988	1.51867	4.20819	0.859428	2.23679	6.09832
Sobic.002G125700	17.4696	3.6178	9.04269	14.4627	380.661	-2.397	0.809573	-2.96083	0.00306816	0.0273689	37950360	Sobic.002G125700.2	Sobic.002G125700.2.p	PF00230	PTHR19139,PTHR19139:SF137	KOG0223		K09872	GO:0016020,GO:0006810,GO:0005215	AT2G37170.1	PIP2;2,PIP2B	plasma membrane intrinsic protein 2	LOC_Os07g26630.1	NA	aquaporin protein, putative, expressed	20.8214	14.3666	17.2207	4.78136	1.06205	5.00998	7.02155	8.53608	11.5704	4.4062	4.14921	34.8328
Sobic.002G125900	91.5607	197.479	82.5633	128.017	1909.13	1.00518	0.347897	2.88932	0.00386076	0.0318701	37951348	Sobic.002G125900.1	Sobic.002G125900.1.p	PF04061	PTHR12665,PTHR12665:SF15	KOG3319			GO:0016021,GO:0005789	AT1G01230.1		ORMDL family protein	LOC_Os07g26940.1	NA	ORM1, putative, expressed	108.303	76.3776	90.0012	209.169	218.126	165.141	111.973	63.7433	71.9733	160.498	155.358	68.1952
Sobic.002G127550	8.75745	14.3492	12.3738	13.101	342.03	0.596801	0.168996	3.53145	0.000413282	0.00699059	37953148	Sobic.002G127550.1	Sobic.002G127550.1.p	PF07287	PTHR13943,PTHR13943:SF48					AT1G01770.1			LOC_Os07g27350.1	NA	atuA, putative, expressed	9.062	8.35233	8.85803	12.9272	13.697	16.4235	12.3087	11.568	13.2447	14.8147	14.9722	9.51601
Sobic.002G127900	4.1906	9.07756	3.87351	5.27015	168.622	1.03175	0.359222	2.87218	0.00407656	0.0329182	37951490	Sobic.002G127900.2	Sobic.002G127900.2.p	PF03109	PTHR10566,PTHR10566:SF70		3.6.3.46	K08869		AT5G24970.2		Protein kinase superfamily protein	LOC_Os07g27480.1	NA	ELMO/CED-12 family protein, putative, expressed	5.70265	3.62788	3.24126	9.2943	9.70603	8.23237	3.11074	4.0026	4.50718	6.63521	6.92483	2.25042
Sobic.002G128700	0.0186397	1.35278	0.139889	4.23537	23.7624	5.93844	1.83993	3.22754	0.00124858	0.014776	37951701	Sobic.002G128700.2	Sobic.002G128700.2.p	PF01086	PTHR10639,PTHR10639:SF9				GO:0030132,GO:0030130,GO:0016192,GO:0006886,GO:0005198	AT2G20760.1		Clathrin light chain protein	LOC_Os07g27750.1	NA	expressed protein	0.055919	0	0	0.838205	2.05799	1.16214	0.362913	0	0.056755	6.44412	6.26199	0
Sobic.002G128900	52.377	117.174	52.1888	74.3788	1699.03	1.08504	0.28901	3.75432	0.000173814	0.0038525	37952629	Sobic.002G128900.1	Sobic.002G128900.1.p	PF03061	PTHR21660,PTHR21660:SF12	KOG3328	3.1.2.20			AT3G61200.1		Thioesterase superfamily protein	LOC_Os07g27870.1	NA	thioesterase family protein, putative, expressed	55.1079	44.4277	57.5954	127.797	118.801	104.924	66.8434	39.8607	49.8625	85.7414	66.9657	70.4291
Sobic.002G130000	31.6921	318.904	58.5908	198.405	3437.1	3.34448	0.987727	3.38604	0.000709092	0.0100267	37951391	Sobic.002G130000.2	Sobic.002G130000.2.p	PF01255	PTHR10291,PTHR10291:SF6	KOG1602		K11778	GO:0016765	AT5G58770.1		Undecaprenyl pyrophosphate synthetase family protein	LOC_Os01g63830.1	NA	dehydrodolichyl diphosphate synthase, putative, expressed	70.3262	12.1835	12.5665	403.235	322.756	230.721	107.549	20.1589	48.064	299.129	291.134	4.95128
Sobic.002G130700	18.1394	49.8255	22.5552	34.7062	652.733	1.3539	0.47196	2.86868	0.0041219	0.0331416	37955307	Sobic.002G130700.1	Sobic.002G130700.1.p	PF08246,PF00112	PTHR12411,PTHR12411:SF337	KOG1543,KOG1542	3.4.22.33		GO:0008234,GO:0006508	AT5G45890.1	SAG12	senescence-associated gene 12	LOC_Os09g38920.1	NA	thiol protease SEN102 precursor, putative, expressed	19.5266	16.2352	18.6564	37.0455	53.3044	59.1265	23.3286	20.7203	23.6167	48.7912	47.2349	8.09242
Sobic.002G131300	7.39874	4.08833	7.88205	5.17857	154.706	-0.997559	0.312752	-3.18962	0.00142462	0.0161764	37949711	Sobic.002G131300.1	Sobic.002G131300.1.p	PF00132	PTHR22572		2.3.1.191			AT4G21220.1		Trimeric LpxA-like enzymes superfamily protein	LOC_Os07g04200.1	NA	bacterial transferase hexapeptide domain containing protein, expressed	4.9577	7.96496	9.27357	3.28638	4.64046	4.33815	7.98564	7.49709	8.16343	4.62177	5.40503	5.50891
Sobic.002G131700	182.305	68.8954	126.261	63.8629	2839.02	-1.49024	0.497721	-2.99414	0.00275224	0.0254767	37951193	Sobic.002G131700.1	Sobic.002G131700.1.p	PF00076	PTHR24012	KOG0131			GO:0003676	AT4G24770.1	ATRBP31,ATRBP33,CP31,RBP31	31-kDa RNA binding protein	LOC_Os09g39180.1	NA	RNA recognition motif containing protein, putative, expressed	186.909	163.318	196.689	63.0735	65.8151	77.7977	90.9166	160.112	127.753	39.474	35.5495	116.565
Sobic.002G133700	0.882642	1.8858	0.890748	1.51873	161.097	1.00713	0.327959	3.07089	0.0021342	0.0214536	37951371	Sobic.002G133700.2	Sobic.002G133700.2.p				5.3.1.5							NA		0.723265	0.946295	0.978367	1.81345	2.16294	1.68101	1.16006	0.641654	0.870533	1.92631	1.2902	1.33967
Sobic.002G133800	267.51	484.779	264.02	344.481	8179.09	0.744304	0.25826	2.882	0.00395158	0.0322799	37954020	Sobic.002G133800.1	Sobic.002G133800.1.p	PF00070	PTHR22912,PTHR22912:SF162	KOG1336	1.6.5.4	K08232	GO:0055114,GO:0016491	AT3G52880.1	ATMDAR1,MDAR1	monodehydroascorbate reductase 1	LOC_Os09g39380.1	NA	monodehydroascorbate reductase, putative, expressed	297.115	236.254	269.161	520.658	492.645	441.034	310.294	245.939	235.826	415.929	407.004	210.509
Sobic.002G134100	5.35059	3.0657	3.96959	2.54627	110.209	-0.895301	0.330202	-2.71137	0.00670058	0.0459442	37955163	Sobic.002G134100.1	Sobic.002G134100.1.p	PF03015,PF07993	PTHR11011,PTHR11011:SF25	KOG1221	1.2.1.84	K13356	GO:0080019	AT5G22500.1	FAR1	fatty acid reductase 1	LOC_Os09g39410.1	NA	male sterility protein, putative, expressed	6.31327	5.48347	4.25503	3.67178	2.56008	2.96523	3.29619	3.04151	5.57107	2.11207	2.74575	2.781
Sobic.002G134300	12.3006	1.84088	11.1629	6.05917	198.529	-2.7736	0.630364	-4.39999	1.08e-05	0.000544832	37954314	Sobic.002G134300.1	Sobic.002G134300.1.p	PF00657	PTHR22835,PTHR22835:SF216		3.1.1.80		GO:0016788	AT5G03610.1		GDSL-like Lipase/Acylhydrolase superfamily protein	LOC_Os09g39430.1	NA	GDSL-like lipase/acylhydrolase, putative, expressed	19.0392	11.3282	6.53452	3.31314	1.44737	0.762144	8.27584	13.8248	11.3879	3.1843	5.06385	9.92937
Sobic.002G134400	8.19876	16.2648	16.002	19.0294	505.277	0.853037	0.290099	2.9405	0.00327683	0.0286064	37953444	Sobic.002G134400.1	Sobic.002G134400.1.p	PF01156	PTHR12304,PTHR12304:SF21	KOG2938	3.2.2.3,3.2.2.2	K01240		AT2G36310.1	URH1	uridine-ribohydrolase 1	LOC_Os09g39440.2	NA	inosine-uridine preferring nucleoside hydrolase family protein, putative, expressed	6.74595	7.90743	9.9429	16.8197	15.7521	16.2225	10.4408	20.4765	17.0886	19.5786	24.7473	12.7623
Sobic.002G136100	106.41	322.54	116.356	176.649	5839.6	1.49165	0.294972	5.05692	4.26e-07	6.11e-05	37953112	Sobic.002G136100.1	Sobic.002G136100.1.p	PF13419	PTHR18901,PTHR18901:SF4	KOG2914	3.1.3.58			AT4G11570.2		Haloacid dehalogenase-like hydrolase (HAD) superfamily protein	LOC_Os09g39560.1	NA	genetic modifier, putative, expressed	97.5649	97.8344	123.83	336.15	335.416	296.054	132.754	86.9474	129.366	224.817	202.841	102.288
Sobic.002G136200	4.58424	9.2773	6.52292	6.30996	201.655	0.912877	0.302723	3.01555	0.00256513	0.024298	37955521	Sobic.002G136200.2	Sobic.002G136200.2.p	PF05687,PF01373	PTHR31352,PTHR31352:SF2		3.2.1.2	K01177	GO:0016161,GO:0000272	AT2G45880.1	BAM7,BMY4	beta-amylase 7	LOC_Os09g39570.1	NA	beta-amylase, putative, expressed	4.39668	4.22202	5.13403	7.82123	10.9052	9.10545	7.14087	4.99553	7.43235	6.06279	9.27174	3.59536
Sobic.002G137800	2.33797	7.22497	10.0549	12.4151	263.273	1.53049	0.556904	2.74822	0.00599199	0.0425108	37951525	Sobic.002G137800.1	Sobic.002G137800.1.p	PF14226,PF03171	PTHR10209,PTHR10209:SF207	KOG0143	1.14.11.9		GO:0055114,GO:0016491	AT2G36690.1		2-oxoglutarate (2OG) and Fe(II)-dependent oxygenase superfamily protein	LOC_Os08g44590.1	NA	gibberellin 20 oxidase 2, putative, expressed	4.34162	0.879287	1.79299	5.4905	4.32992	11.8545	9.77758	8.81883	11.5683	17.0933	14.7887	5.36327
Sobic.002G138800	63.0376	19.3654	72.2553	40.4022	743.961	-1.85976	0.450983	-4.12379	3.73e-05	0.00134367	37950924	Sobic.002G138800.1	Sobic.002G138800.1.p	PF00160	PTHR11071,PTHR11071:SF252	KOG0865	5.2.1.8		GO:0006457,GO:0003755,GO:0000413	AT3G56070.2	ROC2	rotamase cyclophilin 2	LOC_Os09g39780.2	NA	peptidyl-prolyl cis-trans isomerase, putative, expressed	80.0311	52.9022	56.1795	7.93163	20.4602	29.7044	64.7011	86.5704	65.4946	35.8626	31.7626	53.5812
Sobic.002G139900	0	0.51041	0.118206	0.195653	5.63886	6.23155	1.61713	3.85347	0.000116458	0.00291753	37954839	Sobic.002G139900.1	Sobic.002G139900.1.p	PF13632	PTHR32044,PTHR32044:SF25		2.4.1.32	K13680		AT5G03760.1	ATCSLA09,ATCSLA9,CSLA09,CSLA9,RAT4	Nucleotide-diphospho-sugar transferases superfamily protein	LOC_Os06g42020.1	NA	CSLA9 - cellulose synthase-like family A, expressed	0	0	0	0.625876	0.384625	0.52073	0.120489	0.035763	0.198366	0.135633	0.451326	0
Sobic.002G140800	1.82279	0.539149	1.81233	1.12067	34.7777	-1.88677	0.453855	-4.15722	3.22e-05	0.00120388	37954590	Sobic.002G140800.1	Sobic.002G140800.1.p	PF00849	PTHR11079,PTHR11079:SF58		5.4.99.24		GO:0009982,GO:0009451,GO:0003723,GO:0001522	AT3G19440.1		Pseudouridine synthase family protein	LOC_Os09g01620.1	NA	RNA pseudouridine synthase, putative, expressed	1.48957	1.9703	2.00849	0.509202	0.40498	0.703264	1.96141	1.97177	1.50383	0.934313	0.954861	1.47283
Sobic.002G141100	3.81682	1.2205	1.60949	0.724479	33.7946	-1.79629	0.585152	-3.06978	0.00214214	0.0215238	37954204	Sobic.002G141100.1	Sobic.002G141100.1.p	PF00657	PTHR22835,PTHR22835:SF269		3.1.1.3		GO:0016788	AT2G42990.1		GDSL-like Lipase/Acylhydrolase superfamily protein	LOC_Os09g04624.1	NA	GDSL-like lipase/acylhydrolase, putative, expressed	3.02045	5.19865	3.23136	0.793627	0.902488	1.9654	0.43987	1.93867	2.44994	0.530892	1.07448	0.568065
Sobic.002G141800	50.1214	1595.01	225.981	1271.71	7654.36	4.89452	1.72054	2.84476	0.00444443	0.0346934	37954543	Sobic.002G141800.1	Sobic.002G141800.1.p										LOC_Os09g02180.1	NA	expressed protein	140.531	4.82157	5.01118	1525.63	1937.64	1321.76	575.665	2.93024	99.3473	2101.86	1705.8	7.45697
Sobic.002G141900	22.107	5.94605	12.9734	10.1222	410.292	-1.97205	0.607221	-3.24766	0.00116357	0.0140812	37954300	Sobic.002G141900.1	Sobic.002G141900.1.p	PF03600	PTHR10283,PTHR10283:SF103				GO:0055085,GO:0016021	AT3G19490.1	ATNHD1,NHD1	sodium:hydrogen antiporter 1	LOC_Os09g02214.1	NA	Citrate transporter protein, putative, expressed	22.9359	18.3059	25.0793	7.81416	4.74476	5.27925	11.1392	16.358	11.4229	4.65038	4.8842	20.8321
Sobic.002G142400	1.31449	6.29636	9.21997	7.39679	124.194	2.17518	0.570876	3.81024	0.000138831	0.00328765	37955122	Sobic.002G142400.1	Sobic.002G142400.1.p											NA		2.05244	1.12282	0.768219	7.46514	7.55525	3.86869	13.7181	7.30459	6.63718	7.27145	4.38214	10.5368
Sobic.002G143300	22.2894	170.547	45.6721	180.564	810.334	2.95425	1.01403	2.91338	0.00357537	0.0303258	37954059	Sobic.002G143300.1	Sobic.002G143300.1.p		PTHR33919,PTHR33919:SF1					AT4G31830.1			LOC_Os09g04100.1	NA	expressed protein	40.2205	12.2533	14.3944	299.825	174.336	37.4805	105.062	5.4147	26.5399	379.153	134.622	27.9152
Sobic.002G145101	20.7906	31.9823	20.2305	26.2715	808.927	0.537297	0.197264	2.72375	0.00645448	0.0447767	37951185	Sobic.002G145101.1	Sobic.002G145101.1.p											NA		22.0341	22.4163	17.9214	29.7305	33.8412	32.3752	16.507	19.7167	24.4679	21.809	31.2384	25.767
Sobic.002G145300	26.0096	9.77575	29.8635	12.626	705.147	-1.57995	0.381325	-4.14333	3.42e-05	0.00126033	37954681	Sobic.002G145300.1	Sobic.002G145300.1.p	PF12756,PF12847	PTHR11006,PTHR11006:SF55	KOG1499	2.1.1.125	K11436	GO:0008168,GO:0006479	AT3G12270.1	ATPRMT3,PRMT3	protein arginine methyltransferase 3	LOC_Os07g44640.1	NA	ZOS7-13 - C2H2 zinc finger protein, expressed	24.4633	24.52	29.0455	3.97219	10.1385	15.2166	25.7624	34.3167	29.5113	10.7368	14.1955	12.9456
Sobic.002G150700	200.693	101.287	206.802	143.344	5166.4	-1.10071	0.247094	-4.45461	8.4e-06	0.000455217	37953432	Sobic.002G150700.1	Sobic.002G150700.1.p	PF00658,PF00076	PTHR24012,PTHR24012:SF346	KOG0123		K13126	GO:0003723,GO:0003676	AT4G34110.1	ATPAB2,PAB2,PABP2	poly(A) binding protein 2	LOC_Os09g02700.1	NA	polyadenylate-binding protein, putative, expressed	240.347	188.715	173.017	105.536	92.4372	105.886	189.328	221.485	209.593	133.614	131.349	165.07
Sobic.002G150766	0.101864	1.59531	0.860876	3.11717	36.9131	3.92904	0.920698	4.26746	1.98e-05	0.000829844	37950712	Sobic.002G150766.1	Sobic.002G150766.1.p											NA		0.152392	0.106079	0.047122	0.953022	2.4298	1.4031	1.22026	0.432325	0.930038	3.41998	5.57966	0.35186
Sobic.002G151000	25.7822	14.2413	23.5306	18.9801	504.958	-0.975851	0.293816	-3.3213	0.000895987	0.0117678	37952984	Sobic.002G151000.1	Sobic.002G151000.1.p	PF13561	PTHR24322,PTHR24322:SF411	KOG0725	1.3.1.9	K00208		AT2G05990.1	ENR1,MOD1	NAD(P)-binding Rossmann-fold superfamily protein	LOC_Os09g10600.1	NA	enoyl-acyl-carrier-protein reductase NADH, chloroplast precursor, expressed	26.5839	23.5083	27.2544	13.0762	12.0689	17.5789	21.4926	25.5102	23.5889	15.3441	17.2224	24.3737
Sobic.002G151600	16.8822	26.5771	17.9288	21.1558	698.454	0.543509	0.169805	3.20078	0.00137054	0.0158118	37951169	Sobic.002G151600.3	Sobic.002G151600.3.p	PF09465,PF03735	PTHR33432,PTHR33432:SF2	KOG4675				AT5G13020.1		Emsy N Terminus (ENT)/ plant Tudor-like domains-containing protein	LOC_Os08g23930.2	NA	ENT domain containing protein, expressed	18.2292	16.507	15.9103	22.2023	25.6793	31.8497	18.7043	16.3485	18.7336	21.8789	26.5402	15.0484
Sobic.002G152700	121.724	46.7603	90.3977	65.9155	1395.09	-1.5254	0.454167	-3.35868	0.000783168	0.0107991	37955033	Sobic.002G152700.1	Sobic.002G152700.1.p	PF00581	PTHR12231,PTHR12231:SF111	KOG1530				AT2G42220.1		Rhodanese/Cell cycle control phosphatase superfamily protein	LOC_Os09g10750.1	NA	rhodanese-like, putative, expressed	74.4133	158.793	131.967	37.4132	51.6983	51.1693	75.6548	109.778	85.7605	38.881	55.7577	103.108
Sobic.002G152800	342.756	126.284	287.389	222.518	3785.13	-1.52178	0.34797	-4.37332	1.22e-05	0.000587752	37955432	Sobic.002G152800.1	Sobic.002G152800.1.p	PF00076	PTHR24012	KOG0131			GO:0003676	AT3G52150.1		RNA-binding (RRM/RBD/RNP motifs) family protein	LOC_Os09g10760.1	NA	RNA recognition motif containing protein, putative, expressed	384.63	333.866	309.772	164.145	107.52	107.186	279.201	304.485	278.481	181.654	187.163	298.738
Sobic.002G153500	26.9468	70.0656	42.3803	59.1049	799.727	1.2489	0.314461	3.97155	7.14e-05	0.00209991	37951081	Sobic.002G153500.1	Sobic.002G153500.1.p	PF00025	PTHR24073,PTHR24073:SF437	KOG0087		K07904	GO:0005525	AT5G47960.1	ATRABA4C,RABA4C,SMG1	RAB GTPase homolog A4C	LOC_Os09g10940.1	NA	ras-related protein, putative, expressed	19.8313	25.6222	35.3869	71.6908	75.1217	63.3842	51.2283	31.4682	44.4445	68.7565	68.3635	40.1945
Sobic.002G155301	0.0752657	0	4.03156	4.9302	108.282	-4.3799	1.2891	-3.39764	0.000679695	0.00977067	37952256	Sobic.002G155301.1	Sobic.002G155301.1.p											NA		0.041259	0.143704	0.040834	0	0	0	3.27531	4.13593	4.68343	4.27026	6.45794	4.06239
Sobic.002G158500	3.40052	7.50858	2.09254	2.49293	103.485	1.02994	0.300197	3.4309	0.000601588	0.00903467	37954695	Sobic.002G158500.1	Sobic.002G158500.1.p	PF13414,PF12796	PTHR22904,PTHR22904:SF326	KOG4412				AT3G04710.3		ankyrin repeat family protein	LOC_Os02g29160.1	NA	ankyrin, putative, expressed	4.42702	2.80101	2.97351	6.30663	7.79067	8.42843	2.37624	2.36066	1.54071	1.92452	3.36291	2.19135
Sobic.002G159300	20.3243	41.4043	60.6515	68.785	1271.23	0.934324	0.334912	2.78976	0.0052747	0.0388938	37954637	Sobic.002G159300.2	Sobic.002G159300.2.p	PF00762	PTHR11108,PTHR11108:SF4		4.99.1.1	K01772	GO:0006783,GO:0004325	AT5G26030.2	ATFC-I,FC-I,FC1	ferrochelatase 1	LOC_Os09g12560.2	NA	ferrochelatase-2, chloroplast precursor, putative, expressed	25.0758	19.1566	16.7405	45.5996	47.2386	31.3746	66.4543	45.4558	70.0445	89.1158	80.8751	36.3642
Sobic.002G159700	36.4205	63.9343	35.0699	49.569	518.635	0.700789	0.22215	3.15457	0.00160734	0.0177083	37951188	Sobic.002G159700.1	Sobic.002G159700.1.p											NA		40.38	32.5893	36.2921	59.8366	62.47	69.4963	36.0469	39.1081	30.0548	59.2666	56.3106	33.1297
Sobic.002G160300	2.87745	6.6736	4.0736	7.87056	258.981	1.11724	0.30992	3.60492	0.000312255	0.00577222	37951053	Sobic.002G160300.1	Sobic.002G160300.1.p	PF00365	PTHR13697,PTHR13697:SF29	KOG2440	2.7.1.90	K00895	GO:0006096,GO:0003872	AT1G76550.1		Phosphofructokinase family protein	LOC_Os08g25720.1	NA	pyrophosphate--fructose 6-phosphate 1-phosphotransferase subunit alpha, putative, expressed	3.1116	2.65848	2.86229	7.11701	6.33535	6.56845	5.03536	2.67017	4.51525	8.8287	6.52054	8.26243
Sobic.002G160400	7.22782	22.1786	13.958	7.56047	339.584	1.49182	0.41724	3.57546	0.000349609	0.00623229	37954728	Sobic.002G160400.1	Sobic.002G160400.1.p	PF00483	PTHR22572,PTHR22572:SF101	KOG1322	2.7.7.27	K00975	GO:0016779,GO:0009058	AT5G48300.1	ADG1,APS1	ADP glucose pyrophosphorylase 1	LOC_Os09g12660.1	NA	glucose-1-phosphate adenylyltransferase large subunit, chloroplast precursor, putative, expressed	9.03776	6.69837	5.94733	13.3549	16.6199	36.5609	18.6149	10.0784	13.1807	7.61024	10.9739	4.0973
Sobic.002G163700	1.39115	2.94053	2.39048	2.21448	122.405	0.975313	0.32012	3.04671	0.00231361	0.0227389	37955614	Sobic.002G163700.2	Sobic.002G163700.2.p		PTHR36340					AT2G01590.1	CRR3	chlororespiratory reduction 3	LOC_Os09g13600.2	NA	expressed protein	1.46953	1.33518	1.36874	2.22703	3.12829	3.46628	2.12745	1.83397	3.21003	2.25006	3.26964	1.12373
Sobic.002G164960	0.858263	59.6398	0.506881	6.46846	189.297	5.9803	1.18202	5.05939	4.21e-07	6.07e-05	37952110	Sobic.002G164960.1	Sobic.002G164960.1.p											NA		0.330644	1.40308	0.841068	41.3245	62.3515	75.2433	0.978288	0	0.542356	9.27862	10.1268	0
Sobic.002G165020	0.0114483	1.02693	0.123622	0.090792	8.36084	6.22646	1.94727	3.19753	0.0013861	0.015926	37949905	Sobic.002G165020.1	Sobic.002G165020.1.p											NA		0	0	0.034345	0.244439	1.98986	0.846483	0.370866	0	0	0.10099	0.171386	0
Sobic.002G166400	6.32648	1.93372	4.35822	4.04426	89.9336	-1.8904	0.647755	-2.91839	0.00351844	0.0299827	37952538	Sobic.002G166400.1	Sobic.002G166400.1.p	PF03151	PTHR11132,PTHR11132:SF85	KOG1444				AT5G19980.1	GONST4	golgi nucleotide sugar transporter 4	LOC_Os08g10350.1	NA	integral membrane family protein, putative, expressed	4.51624	8.08141	6.38177	0.753417	1.3816	3.66614	2.93054	3.91952	6.22459	1.57189	3.73978	6.8211
Sobic.002G167500	12.0844	25.6283	12.8919	16.3682	528.073	0.985003	0.281658	3.49716	0.000470238	0.00764445	37951189	Sobic.002G167500.1	Sobic.002G167500.1.p	PF14655	PTHR12472				GO:0043087	AT3G14910.1			LOC_Os09g14680.1	NA	expressed protein	13.2226	11.7812	11.2495	23.2943	24.1093	29.4813	12.45	10.7416	15.4841	18.4146	22.742	7.9481
Sobic.002G168150	3.9398	0.601026	0.609408	0.64348	12.4222	-2.86669	0.832011	-3.44549	0.000570023	0.00872367	37950557	Sobic.002G168150.1	Sobic.002G168150.1.p		PTHR19241,PTHR19241:SF237		3.6.3.19			AT1G66950.1	ATPDR11,PDR11	pleiotropic drug resistance 11	LOC_Os08g43120.1	NA	Plant PDR ABC transporter associated domain containing protein, expressed	3.76064	5.83978	2.21899	0.233896	0.497521	1.07166	0.116858	0.682721	1.02865	0.225753	0.694343	1.01034
Sobic.002G168600	6.60983	20.7637	0.77079	1.51631	270.139	1.57387	0.480028	3.2787	0.00104285	0.0129834	37954711	Sobic.002G168600.1	Sobic.002G168600.1.p	PF00860	PTHR11119,PTHR11119:SF47			K14611	GO:0055085,GO:0016020,GO:0006810,GO:0005215	AT2G34190.1		Xanthine/uracil permease family protein	LOC_Os09g15170.1	NA	nucleobase-ascorbate transporter, putative, expressed	8.42322	6.0568	5.34947	27.0602	20.8916	14.3394	0.765109	0.523742	1.02352	1.72688	2.41469	0.407342
Sobic.002G169200	1.22566	0.121547	0.360927	0.040496	17.6354	-3.44497	0.929096	-3.70787	0.000209008	0.00433516	37950957	Sobic.002G169200.1	Sobic.002G169200.1.p	PF07645,PF13947,PF07714	PTHR27005,PTHR27005:SF48	KOG1187	2.7.11.1		GO:0005509,GO:0030247,GO:0006468,GO:0004672	AT1G21230.1	WAK5	wall associated kinase 5	ChrUn.fgenesh.mRNA.57	NA	expressed protein	0.558848	1.90097	1.21717	0.179107	0.107435	0.078098	0.447074	0.473459	0.162247	0	0	0.121488
Sobic.002G173000	7.26871	15.0567	9.42422	10.4614	470.282	0.929907	0.184029	5.05304	4.35e-07	6.15e-05	37954410	Sobic.002G173000.1	Sobic.002G173000.1.p	PF00931	PTHR23155,PTHR23155:SF635	KOG4658			GO:0043531	AT3G14460.1		LRR and NB-ARC domains-containing disease resistance protein	LOC_Os01g15580.1	NA	disease resistance protein RGA2, putative, expressed	6.18515	7.97644	7.64454	13.4385	14.1284	17.6032	9.67763	8.88514	9.70989	10.6988	11.5676	9.1178
Sobic.002G173700	0.101904	0.294047	10.2158	9.73102	325.648	1.37219	0.50562	2.71387	0.00665019	0.0456126	37953236	Sobic.002G173700.1	Sobic.002G173700.1.p		PTHR10696:SF29,PTHR10696					AT3G21360.1		2-oxoglutarate (2OG) and Fe(II)-dependent oxygenase superfamily protein	LOC_Os08g29510.1	NA	expressed protein	0.139735	0.031701	0.134276	0.13008	0.243145	0.508917	8.26479	11.266	11.1167	9.8323	10.9336	8.42717
Sobic.002G175100	830.745	227.904	667.569	387.439	5122.51	-1.99908	0.422502	-4.73153	2.23e-06	0.000174066	37953862	Sobic.002G175100.1	Sobic.002G175100.1.p	PF00935	PTHR10369,PTHR10369:SF3	KOG3464		K02929	GO:0006412,GO:0005840,GO:0005622,GO:0003735	AT3G23390.1		Zinc-binding ribosomal protein family protein	LOC_Os07g33860.1	NA	60S ribosomal protein L44, putative, expressed	1059.7	766.573	665.957	174.958	196.777	311.977	646.672	822.584	533.451	310.319	268.157	583.84
Sobic.002G175500	0.946138	2.91171	2.36606	4.39565	73.9575	1.46145	0.43959	3.32458	0.000885524	0.0116911	37951110	Sobic.002G175500.1	Sobic.002G175500.1.p	PF00450	PTHR11802,PTHR11802:SF47	KOG1282		K16296	GO:0006508,GO:0004185	AT3G12203.1	scpl17	serine carboxypeptidase-like 17	LOC_Os10g01110.1	NA	OsSCP44 - Putative Serine Carboxypeptidase homologue, expressed	0.880165	1.21625	0.741995	1.50925	2.69945	4.52645	2.23556	2.10948	2.75313	4.20792	6.59092	2.3881
Sobic.002G175600	0.680005	2.18464	2.29588	3.16048	89.6191	1.59242	0.510671	3.11828	0.00181908	0.0192153	37950796	Sobic.002G175600.1	Sobic.002G175600.1.p	PF02458	PTHR31642,PTHR31642:SF16		2.3.1.133	K13065	GO:0016747	AT5G48930.1	HCT	hydroxycinnamoyl-CoA shikimate/quinate hydroxycinnamoyl transferase	LOC_Os08g43040.2	NA	transferase family protein, putative, expressed	0.892273	0.605762	0.541981	1.94578	2.16389	2.44425	2.62846	1.29254	2.96664	3.16883	5.35263	0.959985
Sobic.002G176300	16.6062	4.05578	10.8455	6.59775	221.647	-2.16506	0.596388	-3.63029	0.000283099	0.00538821	37951277	Sobic.002G176300.2	Sobic.002G176300.2.p	PF13639	PTHR22763				GO:0005515,GO:0008270	AT3G58720.2		RING/U-box superfamily protein	LOC_Os09g17610.1	NA	RING finger protein, putative, expressed	21.1177	17.9217	10.7792	3.35629	4.26822	4.54284	14.3206	8.5195	9.69642	4.48132	2.48373	12.8282
Sobic.002G177300	2.35637	6.04807	11.0436	9.02776	176.204	1.25079	0.419348	2.9827	0.00285715	0.0261256	37950778	Sobic.002G177300.1	Sobic.002G177300.1.p	PF00067	PTHR24298,PTHR24298:SF108	KOG0156	1.14.13.121		GO:0055114,GO:0020037,GO:0016705,GO:0005506	AT3G26300.1	CYP71B34	cytochrome P450, family 71, subfamily B, polypeptide 34	LOC_Os09g36080.1	NA	cytochrome P450, putative, expressed	2.16395	1.71343	3.19174	4.6231	7.58838	5.93272	13.9469	9.50136	9.68266	12.4378	9.61495	5.03048
Sobic.002G178400	7.21641	1.5003	1.15389	0.966293	30.4691	-2.3982	0.53281	-4.50104	6.76e-06	0.000388078	37952970	Sobic.002G178400.1	Sobic.002G178400.1.p											NA		8.88669	6.59315	6.16939	0.791037	0.935398	2.77447	1.2193	0.513333	1.72905	0.929782	0.868967	1.10013
Sobic.002G179300	1253.06	558.428	1249.07	882.739	10293	-1.32276	0.418241	-3.16267	0.00156328	0.0173503	37953140	Sobic.002G179300.1	Sobic.002G179300.1.p	PF01247	PTHR10902	KOG0887		K02917	GO:0006412,GO:0005840,GO:0005622,GO:0003735	AT1G74270.1		Ribosomal protein L35Ae family protein	LOC_Os02g54470.2	NA	60S ribosomal protein L35a-3, putative, expressed	829.071	1406.23	1523.88	395.211	542.651	737.421	1707.55	1027.27	1012.38	727.674	716.407	1204.14
Sobic.002G179500	37.25	67.2101	47.6955	56.2089	892.474	0.739988	0.164755	4.49144	7.07e-06	0.000399885	37952560	Sobic.002G179500.1	Sobic.002G179500.1.p		PTHR33675,PTHR33675:SF5					AT4G09830.1		Uncharacterised conserved protein UCP009193	LOC_Os09g19640.1	NA	holocarboxylase synthetase, putative, expressed	36.3495	36.1832	39.2172	62.1068	66.9438	72.5796	51.5554	46.4695	45.0617	53.4458	68.0032	47.1778
Sobic.002G180300	190.182	98.6327	214.877	146.335	3146.27	-1.09163	0.37698	-2.89572	0.00378291	0.031485	37950175	Sobic.002G180300.1	Sobic.002G180300.1.p	PF01459	PTHR11743,PTHR11743:SF34	KOG3126		K15040	GO:0055085,GO:0005741	AT3G01280.1	ATVDAC1,VDAC1	voltage dependent anion channel 1	LOC_Os09g19734.3	NA	isochorismate synthase 1, chloroplast precursor, putative, expressed	210.573	178.621	181.352	73.2328	77.6494	145.016	219.25	250.489	174.893	112.502	123.98	202.521
Sobic.002G180666	42.3787	75.8073	44.3485	79.951	1059.06	0.751014	0.279753	2.68456	0.00726246	0.0483813	37951922	Sobic.002G180666.1	Sobic.002G180666.1.p											NA		46.2855	47.5613	33.2894	92.51	76.0815	58.8303	37.3714	42.9251	52.7489	96.3141	89.6531	53.8859
Sobic.002G182150	4.99812	10.4291	5.79038	10.8133	153.141	0.974024	0.313246	3.10945	0.00187434	0.0195944	37954985	Sobic.002G182150.1	Sobic.002G182150.1.p											NA		4.93977	6.15495	3.89963	11.5247	8.34612	11.4165	6.9813	4.32796	6.06189	10.2505	11.3981	10.7912
Sobic.002G183000	13.0894	35.3602	6.30967	21.9623	365.693	1.28053	0.451179	2.83819	0.00453702	0.0351236	37953691	Sobic.002G183000.1	Sobic.002G183000.1.p											NA		14.8956	12.0129	12.3598	16.5658	41.446	48.0688	5.73783	6.79993	6.39126	25.7971	32.7239	7.36581
Sobic.002G186500	33.2528	9.54004	21.7577	20.0358	234.282	-1.91727	0.443202	-4.32595	1.52e-05	0.000683345	37952556	Sobic.002G186500.1	Sobic.002G186500.1.p	PF03650	PTHR14154,PTHR14154:SF16	KOG1590			GO:0006850,GO:0005743	AT5G20090.1		Uncharacterised protein family (UPF0041)	LOC_Os09g20660.1	NA	UPF0041 domain containing protein, putative, expressed	33.7634	32.1717	33.8233	11.0636	7.40935	10.1472	19.3193	29.4368	16.5171	11.3592	18.7655	29.9826
Sobic.002G187700	69.4448	183.378	79.4612	128.229	2927.49	1.33553	0.479338	2.78619	0.00533314	0.0392218	37952860	Sobic.002G187700.1	Sobic.002G187700.1.p		PTHR34464,PTHR34464:SF2					AT4G38060.2			LOC_Os08g31940.1	NA	expressed protein	68.9885	72.9387	66.4072	267.162	173.696	109.276	95.0828	84.3794	58.9213	221.231	93.6612	69.7934
Sobic.002G187900	0.721677	3.92355	0.92101	2.50373	71.6432	2.37385	0.52719	4.50284	6.71e-06	0.000385789	37954427	Sobic.002G187900.2	Sobic.002G187900.2.p		PTHR33124								LOC_Os08g31950.1	NA	expressed protein	0.94696	0.72659	0.491481	3.1553	4.05839	4.55694	1.06242	0.966686	0.733921	2.91539	3.96487	0.630928
Sobic.002G188000	1.79222	0.165336	4.33351	1.49628	70.0378	-3.51645	0.901751	-3.89958	9.64e-05	0.00257158	37950925	Sobic.002G188000.1	Sobic.002G188000.1.p	PF07714	PTHR27008,PTHR27008:SF10	KOG1187	2.7.11.1		GO:0006468,GO:0004672	AT2G26730.1		Leucine-rich repeat protein kinase family protein	LOC_Os09g20970.1	NA	receptor kinase, putative, expressed	1.55309	1.83859	1.98498	0.267647	0.171318	0.057042	1.30442	6.21289	5.48322	0.606359	0.456387	3.42609
Sobic.002G188500	11.7787	41.8621	12.2221	23.9178	1082.2	1.69561	0.557559	3.04113	0.00235689	0.0229538	37955598	Sobic.002G188500.1	Sobic.002G188500.1.p	PF02358,PF00982	PTHR10788,PTHR10788:SF34		2.4.1.15,3.1.3.12	K16055	GO:0005992,GO:0003824	AT1G23870.1	ATTPS9,TPS9	trehalose-phosphatase/synthase 9	LOC_Os09g20990.1	NA	trehalose-6-phosphate synthase, putative, expressed	12.8432	9.02587	13.467	24.6474	48.7052	52.2336	13.8143	13.6743	9.17762	44.6207	21.5799	5.55273
Sobic.002G188700	0.953222	7.52859	0.655884	2.6588	124.885	3.05705	1.09929	2.78094	0.00542023	0.0396808	37949965	Sobic.002G188700.1	Sobic.002G188700.1.p	PF00514,PF04564	PTHR23315,PTHR23315:SF116		6.3.2.19		GO:0005515,GO:0016567,GO:0004842	AT1G60190.1		ARM repeat superfamily protein	LOC_Os09g21120.1	NA	armadillo/beta-catenin repeat family protein, putative, expressed	2.74896	0.046891	0.063818	11.3539	6.87191	4.35998	0.528084	0.666091	0.773477	4.4102	3.22419	0.342
Sobic.002G189600	84.0723	26.739	55.1472	34.6276	733.454	-1.81121	0.600915	-3.01409	0.00257753	0.0243469	37951296	Sobic.002G189600.1	Sobic.002G189600.1.p	PF11833	PTHR33372,PTHR33372:SF3					AT5G23040.1	CDF1	Protein of unknown function (DUF3353)	LOC_Os09g21250.1	NA	expressed protein	67.9919	82.9497	101.275	14.2674	17.0035	48.9462	45.0437	72.8691	47.5289	17.9714	21.9987	63.9126
Sobic.002G190100	23.4838	4.71496	10.4785	6.79045	128.64	-2.42278	0.656821	-3.68864	0.000225453	0.00456527	37954648	Sobic.002G190100.1	Sobic.002G190100.1.p		PTHR37231,PTHR37231:SF1					AT3G50685.1			LOC_Os10g15300.1	NA	expressed protein	25.4199	20.5751	24.4565	2.76736	3.68988	7.68764	7.40315	14.9944	9.03782	2.16975	4.31366	13.8879
Sobic.002G192700	1.4793	0.414184	0.632489	0.172304	20.2361	-1.97869	0.721708	-2.74168	0.00611258	0.0431351	37955264	Sobic.002G192700.1	Sobic.002G192700.1.p	PF12697	PTHR10992,PTHR10992:SF838	KOG1454	3.1.1.3			AT2G18360.1		alpha/beta-Hydrolases superfamily protein	LOC_Os01g44960.1	NA	hydrolase, alpha/beta fold family domain containing protein, expressed	0.997847	1.99234	1.44772	0.316654	0.313675	0.612223	0.486938	0.779745	0.630784	0.032961	0.067088	0.416863
Sobic.002G193100	43.2381	110.704	54.3283	80.1126	2170.48	1.2609	0.264602	4.76526	1.89e-06	0.000156571	37953499	Sobic.002G193100.1	Sobic.002G193100.1.p		PTHR31354,PTHR31354:SF2					AT1G70160.1			LOC_Os09g22440.1	NA	expressed protein	44.1353	37.3473	48.2317	96.1304	121.648	114.334	50.313	50.9421	61.73	96.4061	102.353	41.5791
Sobic.002G194900	14.199	5.27174	9.31215	6.06906	278.277	-1.58196	0.485845	-3.25611	0.00112952	0.0137802	37950483	Sobic.002G194900.1	Sobic.002G194900.1.p	PF04828	PTHR28620,PTHR28620:SF1	KOG4192			GO:0016846,GO:0008152	AT5G16940.1		carbon-sulfur lyases	LOC_Os09g23370.2	NA	proline-rich protein 6, putative, expressed	11.119	10.6503	20.8276	2.1295	5.60211	8.0836	9.87321	10.2453	7.81796	4.20859	6.00413	7.99446
Sobic.002G195300	1.61228	0.132882	3.99834	1.30245	18.718	-3.6696	1.34009	-2.73833	0.00617523	0.0434545	37951242	Sobic.002G195300.1	Sobic.002G195300.1.p											NA		0.756456	2.2603	1.82008	0.296642	0.102005	0	1.54975	9.54113	0.90413	0.469983	0.286883	3.1505
Sobic.002G196500	1.91874	0.323756	1.2579	0.259235	18.854	-2.67304	0.723044	-3.69693	0.000218226	0.0044794	37954265	Sobic.002G196500.1	Sobic.002G196500.1.p	PF00538	PTHR11467,PTHR11467:SF29				GO:0006334,GO:0005634,GO:0003677,GO:0000786	AT1G14900.1	HMGA	high mobility group A	LOC_Os09g23730.1	NA	HMG-Y-related protein A, putative, expressed	2.16774	1.29198	2.29648	0.418409	0.353907	0.198951	0.261907	1.78497	1.72683	0.389175	0.248299	0.140231
Sobic.002G196800	8.01178	3.36543	3.99622	3.9394	264.932	-1.35809	0.186431	-7.28468	3.22e-13	1.81e-09	37955109	Sobic.002G196800.1	Sobic.002G196800.1.p	PF00582,PF04564,PF00069	PTHR27003,PTHR27003:SF29	KOG1187	2.7.11.1		GO:0006950,GO:0016567,GO:0004842,GO:0006468,GO:0005524,GO:0004672	AT5G61550.2		U-box domain-containing protein kinase family protein	LOC_Os10g41220.1	NA	protein kinase family protein, putative, expressed	8.73672	7.83601	7.46263	3.19903	2.88381	4.01345	3.5628	4.12068	4.30518	4.53875	4.02834	3.2511
Sobic.002G197500	2.99675	1.13154	3.09078	1.39522	95.1816	-1.52924	0.399342	-3.8294	0.000128458	0.00310076	37950473	Sobic.002G197500.2	Sobic.002G197500.2.p	PF02817,PF00364,PF00198	PTHR23151,PTHR23151:SF67	KOG0557	2.3.1.12	K00627	GO:0016746,GO:0008152	AT1G34430.1	EMB3003	2-oxoacid dehydrogenases acyltransferase family protein	LOC_Os08g33440.1	NA	2-oxo acid dehydrogenases acyltransferase domain containing protein, expressed	2.99498	3.1442	2.85106	0.872496	0.94889	1.57324	2.02103	3.73994	3.51138	0.874704	1.41652	1.89444
Sobic.002G198700	50.9286	1.71965	3.27037	4.16964	300.013	-5.05175	0.828651	-6.09635	1.09e-09	7.4e-07	37954790	Sobic.002G198700.1	Sobic.002G198700.1.p		PTHR35100,PTHR35100:SF2					AT1G23110.1			LOC_Os08g33640.1	NA	expressed protein	17.3466	50.5138	84.9256	1.22461	1.85802	2.07633	3.41515	5.15738	1.23859	1.2614	1.92819	9.31934
Sobic.002G200600	329.552	140.163	339.187	199.644	2184.68	-1.38213	0.387296	-3.56866	0.000358812	0.00631684	37954741	Sobic.002G200600.1	Sobic.002G200600.1.p	PF01199	PTHR10759,PTHR10759:SF11	KOG1790		K02915	GO:0006412,GO:0005840,GO:0005622,GO:0003735	AT1G26880.1		Ribosomal protein L34e superfamily protein	LOC_Os09g24690.1	NA	60S ribosomal protein L34, putative, expressed	341.674	349.089	297.895	101.908	143.556	175.026	350.653	435.036	231.872	175.368	149.467	274.095
Sobic.002G202300	16.9368	33.0898	18.5476	29.4791	1085.8	0.869673	0.26818	3.24287	0.0011833	0.0142433	37954458	Sobic.002G202300.1	Sobic.002G202300.1.p	PF12352	PTHR21094,PTHR21094:SF1	KOG3208		K08495	GO:0016021,GO:0006888,GO:0005801,GO:0000139	AT1G15880.1	atgos11,GOS11	golgi snare 11	LOC_Os09g24980.1	NA	vesicle transport v-SNARE protein, putative, expressed	18.7835	16.2202	15.8066	37.0809	29.2912	32.8975	24.0066	16.256	15.3801	33.7562	32.5374	22.1438
Sobic.002G202600	1.15029	0.305693	1.54881	0.486392	17.5461	-1.97839	0.713841	-2.77147	0.00558037	0.0404581	37951468	Sobic.002G202600.1	Sobic.002G202600.1.p	PF00010	PTHR16223,PTHR16223:SF45				GO:0046983	AT2G24260.1	LRL1	LJRHL1-like 1	LOC_Os09g25040.1	NA	joka8, putative, expressed	1.18901	0.938562	1.32329	0.317827	0.296856	0.302395	0.68962	0.917878	3.03892	0.39334	0.409957	0.655878
Sobic.002G203000	3.4922	29.5429	4.71546	14.9764	383.377	3.07663	0.682274	4.50937	6.5e-06	0.000379242	37954793	Sobic.002G203000.1	Sobic.002G203000.1.p	PF14531,PF03822	PTHR24347,PTHR24347:SF202	KOG0583	2.7.11.1		GO:0007165	AT5G10930.1	CIPK5,SnRK3.24	CBL-interacting protein kinase 5	LOC_Os09g25090.1	NA	CAMK_KIN1/SNF1/Nim1_like.34 - CAMK includes calcium/calmodulin depedent protein kinases, expressed	5.87099	2.31201	2.29361	52.5748	25.3779	10.6761	5.95928	2.63826	5.54884	28.3323	9.80345	6.79355
Sobic.002G203100	3.61231	24.0851	7.54724	27.582	556.178	2.65678	0.548053	4.84767	1.25e-06	0.000118918	37955499	Sobic.002G203100.1	Sobic.002G203100.1.p	PF03822,PF00069	PTHR24347,PTHR24347:SF182	KOG0583	2.7.11.1		GO:0007165,GO:0006468,GO:0005524,GO:0004672	AT4G30960.1	ATCIPK6,CIPK6,SIP3,SNRK3.14	SOS3-interacting protein 3	LOC_Os09g25100.1	NA	CAMK_KIN1/SNF1/Nim1_like.35 - CAMK includes calcium/calmodulin depedent protein kinases, expressed	3.47472	3.69708	3.66513	30.9456	26.4892	14.8204	10.2286	3.75201	8.66109	39.3259	35.2121	8.20787
Sobic.002G205300	12.6047	46.921	35.9052	37.3783	1366.62	1.81432	0.363692	4.98861	6.08e-07	7.83e-05	37954004	Sobic.002G205300.1	Sobic.002G205300.1.p	PF02458	PTHR31642,PTHR31642:SF33		2.3.1.133		GO:0016747	AT5G48930.1	HCT	hydroxycinnamoyl-CoA shikimate/quinate hydroxycinnamoyl transferase	LOC_Os09g25460.1	NA	transferase family protein, putative, expressed	14.3463	11.6427	11.825	33.7784	61.9961	44.9885	42.0333	41.2613	24.4209	53.1449	38.4193	20.5708
Sobic.002G207500	2.90062	7.80471	2.728	2.22876	100.488	1.29619	0.33357	3.88582	0.000101984	0.00269603	37954795	Sobic.002G207500.1	Sobic.002G207500.1.p	PF00892	PTHR31218,PTHR31218:SF60				GO:0016021,GO:0016020,GO:0022857	AT4G30420.1		nodulin MtN21 /EamA-like transporter family protein	LOC_Os09g25810.2	NA	nodulin, putative, expressed	3.57452	2.52068	2.60665	8.08832	9.97877	5.34703	2.62075	3.13959	2.42367	1.76654	2.91254	2.0072
Sobic.002G207601	0.156756	2.06434	0.514602	0.682147	12.1122	3.6065	0.92478	3.89984	9.63e-05	0.00257158	37954901	Sobic.002G207601.1	Sobic.002G207601.1.p											NA		0.256091	0.214178	0	1.08133	3.27522	1.83648	0.662286	0.265995	0.615526	1.17694	0.679525	0.189972
Sobic.002G207900	12.7234	28.434	5.67857	5.48816	426.39	1.10038	0.410662	2.67953	0.0073726	0.0489266	37954092	Sobic.002G207900.1	Sobic.002G207900.1.p	PF04116,PF12076	PTHR11863,PTHR11863:SF46				GO:0055114,GO:0016491,GO:0006633,GO:0005506	AT5G57800.1	CER3,FLP1,WAX2,YRE	Fatty acid hydroxylase superfamily	LOC_Os09g25850.1	NA	WAX2, putative, expressed	22.0999	9.53855	6.53186	32.3247	30.2587	22.7187	5.61709	4.28382	7.1348	5.40087	6.53816	4.52546
Sobic.002G208400	2.85584	1.49315	2.63598	2.10072	105.808	-1.03989	0.35232	-2.95155	0.00316182	0.027868	37952119	Sobic.002G208400.2	Sobic.002G208400.2.p	PF01980	PTHR12818,PTHR12818:SF0					AT4G28020.1			LOC_Os09g25950.1	NA	regulator protein, putative, expressed	3.55655	2.61632	2.39465	0.927837	1.20173	2.34989	2.05251	2.97369	2.88175	1.75714	2.27651	2.26852
Sobic.002G210200	93.4221	261.295	67.3438	127.493	1395.41	1.33875	0.468356	2.85841	0.00425774	0.033799	37952736	Sobic.002G210200.1	Sobic.002G210200.1.p	PF00125	PTHR23428	KOG1744		K11252	GO:0003677,GO:0000786	AT3G45980.1	H2B,HTB9	Histone superfamily protein	LOC_Os03g17084.1	NA	Core histone H2A/H2B/H3/H4 domain containing protein, putative, expressed	86.5116	85.3999	108.355	162.384	332.203	289.299	93.6056	43.147	65.2788	131.677	205.732	45.07
Sobic.002G211000	3926.08	966.236	2059.89	1625.79	31530.8	-2.16593	0.635163	-3.41004	0.000649522	0.00950433	37955231	Sobic.002G211000.1	Sobic.002G211000.1.p	PF04570	PTHR33059,PTHR33059:SF24					AT1G74940.1		Protein of unknown function (DUF581)	LOC_Os09g26370.1	NA	DUF581 domain containing protein, expressed	2126.32	3816.51	5835.42	964.934	866.321	1067.45	1980.08	2565.23	1634.35	658.917	854.811	3363.63
Sobic.002G213800	44.2729	153.578	40.5058	173.226	2013.23	1.68023	0.483219	3.47716	0.000506757	0.00802852	37949759	Sobic.002G213800.2	Sobic.002G213800.2.p	PF05564	PTHR33565,PTHR33565:SF3					AT1G56220.4		Dormancy/auxin associated family protein	LOC_Os09g26620.5	NA	auxin-repressed protein, putative, expressed	29.2637	49.5587	53.9965	137.813	201.913	121.007	31.775	32.5013	57.2413	256.443	206.214	57.02
Sobic.002G214300	195.971	4.36364	40.1707	34.416	1361.95	-5.63969	0.990447	-5.69409	1.24e-08	4.69e-06	37953968	Sobic.002G214300.1	Sobic.002G214300.1.p		PTHR36369,PTHR36369:SF1					AT3G43110.1			LOC_Os09g26670.1	NA	expressed protein	69.3064	232.297	286.311	2.60107	5.61988	4.86998	67.0524	26.6412	26.8184	1.97752	12.8296	88.4408
Sobic.002G215300	0.262401	2.07383	0.796405	1.01735	33.0211	2.79888	0.686229	4.07864	4.53e-05	0.0015436	37955420	Sobic.002G215300.1	Sobic.002G215300.1.p		PTHR34045,PTHR34045:SF5					AT1G72490.1			LOC_Os09g26840.1	NA	expressed protein	0.180693	0.175215	0.431296	1.1174	1.12402	3.98006	0.846362	0.350899	1.19196	0.746729	1.65444	0.65088
Sobic.002G215700	60.8084	390.878	27.2388	96.932	4110.65	2.63402	0.724955	3.63336	0.000279757	0.00534724	37954161	Sobic.002G215700.1	Sobic.002G215700.1.p	PF00171	PTHR11699,PTHR11699:SF144		1.2.1.5	K14085	GO:0055114,GO:0016491,GO:0008152	AT1G54100.1	ALDH7B4	aldehyde dehydrogenase 7B4	LOC_Os09g26880.1	NA	aldehyde dehydrogenase, putative, expressed	98.0407	48.2713	36.113	436.104	496.508	240.023	29.6897	14.0862	37.9407	149.182	132.842	8.77236
Sobic.002G216000	0.005683	0.364035	0.990671	0.918011	33.291	5.87501	1.56949	3.74326	0.000181649	0.00396753	37952221	Sobic.002G216000.1	Sobic.002G216000.1.p	PF00082,PF02225,PF05922	PTHR10795:SF437,PTHR10795		3.4.14.10		GO:0004252,GO:0006508	AT2G05920.1		Subtilase family protein	LOC_Os09g26920.1	NA	OsSub57 - Putative Subtilisin homologue, expressed	0	0.017049	0	0.501327	0.440076	0.150701	0.972198	0.274147	1.72567	1.55459	1.16801	0.031428
Sobic.002G216700	0.120596	0.627673	0.483845	1.05201	16.7484	2.29324	0.851546	2.69303	0.00708057	0.0475781	37954155	Sobic.002G216700.2	Sobic.002G216700.2.p		PTHR34480,PTHR34480:SF2								LOC_Os05g08090.1	NA	expressed protein	0.265521	0	0.096266	0.430206	1.11756	0.335249	0.285751	0.647067	0.518716	1.27527	1.43675	0.444016
Sobic.002G217200	138.487	575.407	154.267	173.286	5968.29	1.90288	0.553339	3.4389	0.000584088	0.00884268	37955574	Sobic.002G217200.1	Sobic.002G217200.1.p	PF08246,PF00112	PTHR12411	KOG1543	3.4.22.16	K01366	GO:0008234,GO:0006508	AT3G45310.1		Cysteine proteinases superfamily protein	LOC_Os09g27030.2	NA	oryzain gamma chain precursor, putative, expressed	98.6384	98.2664	218.556	287.226	615.718	823.278	95.4685	196.248	171.086	218.41	251.406	50.0434
Sobic.002G218100	1.65758	5.77236	3.96354	3.62661	107.93	1.6583	0.547981	3.0262	0.0024765	0.0237789	37953406	Sobic.002G218100.1	Sobic.002G218100.1.p	PF01564	PTHR11558,PTHR11558:SF26	KOG1562	2.5.1.79	K18787		AT5G19530.1	ACL5	S-adenosyl-L-methionine-dependent methyltransferases superfamily protein	LOC_Os02g14190.1	NA	spermidine synthase, putative, expressed	2.20945	1.78439	0.978916	3.77895	4.18118	9.35694	6.01044	1.98224	3.89794	1.89952	4.96705	4.01327
Sobic.002G219000	0.125716	1.09786	0.433792	0.281172	19.6034	3.01754	0.946204	3.1891	0.00142717	0.0161912	37951402	Sobic.002G219000.1	Sobic.002G219000.1.p	PF04819	PTHR16007,PTHR16007:SF29					AT1G55230.1		Family of unknown function (DUF716)	LOC_Os09g27260.1	NA	plant viral response family protein, putative, expressed	0.169683	0	0.207465	0.814921	2.1868	0.291853	0.222672	0.787784	0.290919	0.352052	0.238757	0.252708
Sobic.002G219300	3.79647	0.579045	1.96475	2.96076	49.747	-2.80425	0.989273	-2.83466	0.00458751	0.0354292	37953779	Sobic.002G219300.1	Sobic.002G219300.1.p							AT2G41940.1	ZFP8	zinc finger protein 8	LOC_Os09g27320.1	NA	ZOS9-13 - C2H2 zinc finger protein, expressed	4.35448	4.94331	2.09161	0.307194	0.44281	0.987132	2.15922	0.564374	3.17064	0.238338	1.66288	6.98106
Sobic.002G219800	15.2004	8.27523	10.4484	9.97553	118.395	-0.994176	0.338766	-2.9347	0.00333868	0.0289219	37951107	Sobic.002G219800.2	Sobic.002G219800.2.p	PF11326	PTHR28052,PTHR28052:SF1					AT4G25315.2		Expressed protein	LOC_Os09g34120.1	NA	expressed protein	20.565	13.0228	12.0135	5.76658	11.2886	7.77049	11.8891	9.89676	9.55936	7.66949	12.5775	9.67957
Sobic.002G220600	7.00055	4.43675	11.1619	6.83762	319.893	-0.772871	0.280227	-2.75802	0.00581524	0.0416907	37950431	Sobic.002G220600.1	Sobic.002G220600.1.p	PF02705	PTHR30540,PTHR30540:SF5				GO:0071805,GO:0016020,GO:0015079	AT2G30070.1	ATKT1,ATKT1P,ATKUP1,KT1,KUP1	potassium transporter 1	LOC_Os09g27580.2	NA	potassium transporter, putative, expressed	6.41009	7.70496	6.88659	4.33535	4.3297	4.64519	7.23765	10.6153	15.6328	6.98044	8.98802	4.54439
Sobic.002G222700	1.28234	0.12462	1.86051	1.23254	24.2303	-3.50462	0.996343	-3.51748	0.000435665	0.00725475	37952138	Sobic.002G222700.1	Sobic.002G222700.1.p	PF00026	PTHR13683,PTHR13683:SF363	KOG1339	3.4.23.12		GO:0006508,GO:0004190	AT2G03200.1		Eukaryotic aspartyl protease family protein	LOC_Os09g27940.2	NA	aspartic proteinase nepenthesin-1 precursor, putative, expressed	1.01406	1.37321	1.45974	0	0.046403	0.327458	0.322411	3.27298	1.98613	0.591596	1.22972	1.87629
Sobic.002G222900	38.4772	62.4333	35.9362	52.431	450.64	0.557809	0.192572	2.89662	0.00377201	0.0314292	37954902	Sobic.002G222900.1	Sobic.002G222900.1.p	PF05255	PTHR13180,PTHR13180:SF3	KOG3393				AT1G36980.1			LOC_Os09g27960.1	NA	transmembrane protein 50A, putative, expressed	37.2224	36.5482	41.661	51.4201	68.3297	67.55	35.6424	32.656	39.5102	56.3521	66.0908	34.8502
Sobic.002G223100	12.0168	4.3219	4.38427	2.38068	128.22	-1.59582	0.465824	-3.4258	0.000612986	0.00911458	37953474	Sobic.002G223100.2	Sobic.002G223100.2.p	PF00191	PTHR10502,PTHR10502:SF127	KOG0819			GO:0005544,GO:0005509	AT5G10230.1	ANN7,ANNAT7	annexin 7	LOC_Os09g27990.1	NA	annexin, putative, expressed	10.6938	12.1091	13.2475	3.11986	5.53289	4.31296	2.40139	6.38061	4.37081	1.49935	1.98526	3.65743
Sobic.002G223500	35.3407	21.0514	52.1123	45.9994	1123.92	-0.852634	0.276967	-3.07847	0.00208069	0.0210568	37951406	Sobic.002G223500.1	Sobic.002G223500.1.p	PF00266	PTHR11751,PTHR11751:SF317	KOG0257				AT1G77670.1		Pyridoxal phosphate (PLP)-dependent transferases superfamily protein	LOC_Os09g28050.1	NA	asparate aminotransferase, putative, expressed	36.7546	32.7932	36.4743	22.7156	18.1755	22.2631	44.0411	50.7025	61.5935	37.9728	43.2848	56.7408
Sobic.002G227700	43.2673	80.6362	89.7164	74.0699	2163.55	0.82867	0.229466	3.6113	0.000304661	0.00566911	37953487	Sobic.002G227700.3	Sobic.002G227700.3.p	PF00135	PTHR23024,PTHR23024:SF151	KOG1515	4.2.99.22,3.1.1.1			AT1G47480.1		alpha/beta-Hydrolases superfamily protein	LOC_Os09g28620.1	NA	gibberellin receptor GID1L2, putative, expressed	55.8387	33.2239	40.7393	70.59	81.4681	89.8504	102.521	73.141	93.4875	67.972	94.345	59.8927
Sobic.002G230500	21.47	62.5973	22.4866	37.6112	521.573	1.44723	0.441904	3.27498	0.00105668	0.013141	37950241	Sobic.002G230500.1	Sobic.002G230500.1.p		PTHR33874,PTHR33874:SF2					AT5G49710.3			LOC_Os02g54080.1	NA	expressed protein	23.2155	20.8661	20.3284	62.4134	61.2897	64.0889	33.7963	16.0975	17.566	50.9636	48.41	13.46
Sobic.002G230600	267.688	104.296	120.081	67.4395	4937.66	-1.46896	0.394713	-3.7216	0.000197964	0.00418179	37954762	Sobic.002G230600.1	Sobic.002G230600.1.p	PF00342	PTHR11469,PTHR11469:SF9		5.3.1.9	K01810	GO:0006096,GO:0006094,GO:0004347	AT4G24620.1	PGI,PGI1	phosphoglucose isomerase 1	LOC_Os09g29070.1	NA	glucose-6-phosphate isomerase, putative, expressed	268.457	285.158	249.447	79.2568	126.562	107.069	91.2554	133.262	135.725	37.5791	64.3149	100.425
Sobic.002G231100	0.693182	0.173575	0.348119	0.251742	12.4372	-2.1371	0.714667	-2.99035	0.0027866	0.0256329	37955027	Sobic.002G231100.1	Sobic.002G231100.1.p	PF04770	PTHR31948,PTHR31948:SF20					AT4G24660.1	ATHB22,HB22,MEE68	homeobox protein 22	LOC_Os09g29130.1	NA	ZF-HD protein dimerisation region containing protein, expressed	0.477641	0.69724	0.904666	0.125061	0.092198	0.303467	0.297254	0.398758	0.348344	0.117532	0.211161	0.426534
Sobic.002G231500	24.3583	19.1408	23.6841	15.6937	487.154	-0.44497	0.161576	-2.75394	0.00588817	0.041978	37955379	Sobic.002G231500.1	Sobic.002G231500.1.p	PF01259	PTHR11609,PTHR11609:SF9	KOG2835	6.3.2.6	K01923		AT3G21110.1	ATPURC,PUR7,PURC	purin 7	LOC_Os09g29190.1	NA	phosphoribosylaminoimidazole-succinocarboxamide synthase, chloroplast precursor, putative, expressed	26.5999	23.3493	23.1257	17.1796	21.7987	18.4442	24.1168	23.7359	23.1997	15.2153	17.2426	14.6231
Sobic.002G231600	0.100416	0.64959	3.80325	5.40915	47.5629	2.57952	0.798854	3.22903	0.00124211	0.0147325	37952832	Sobic.002G231600.1	Sobic.002G231600.1.p	PF13410,PF02798	PTHR11260,PTHR11260:SF233	KOG0406	2.5.1.18	K00799	GO:0005515	AT2G29420.1	ATGSTU7,GST25,GSTU7	glutathione S-transferase tau 7	LOC_Os09g29200.1	NA	glutathione S-transferase, putative, expressed	0.251664	0	0.049584	0.746691	0.533906	0.668173	3.53182	4.48489	3.39304	4.71828	9.2098	2.29939
Sobic.002G231900	7.06476	30.3089	27.0299	52.3136	628.279	1.99149	0.585541	3.40111	0.000671135	0.00967234	37954362	Sobic.002G231900.1	Sobic.002G231900.1.p	PF16913	PTHR31376,PTHR31376:SF1				GO:0016021,GO:0005215	AT1G28220.1	ATPUP3,PUP3	purine permease 3	LOC_Os09g29239.1	NA	purine permease, putative, expressed	8.29111	3.52048	9.38268	35.3991	38.8684	16.6592	38.747	15.6185	26.7242	82.1449	55.3731	19.4229
Sobic.002G233600	24.8578	12.3966	13.4171	12.3345	696.26	-1.09662	0.293403	-3.73757	0.000185804	0.00400386	37952838	Sobic.002G233600.1	Sobic.002G233600.1.p	PF02922,PF00128	PTHR10357,PTHR10357:SF74		3.2.1.68	K01214	GO:0005975,GO:0004553,GO:0043169,GO:0003824	AT4G09020.1	ATISA3,ISA3	isoamylase 3	LOC_Os09g29404.1	NA	glycogen operon protein glgX, putative, expressed	31.9443	24.8818	17.7473	12.5829	14.5121	10.0947	11.3367	11.7141	17.2005	11.1596	12.0101	13.8338
Sobic.002G234300	31.4442	19.0179	29.5038	17.6452	1048.28	-0.870116	0.279283	-3.11553	0.00183614	0.0192993	37951658	Sobic.002G234300.1	Sobic.002G234300.1.p	PF01189	PTHR22808,PTHR22808:SF14	KOG2198	2.1.1.203	K15334	GO:0008168	AT2G22400.1		S-adenosyl-L-methionine-dependent methyltransferases superfamily protein	LOC_Os09g29630.1	NA	NOL1/NOP2/sun family protein, putative, expressed	27.0577	34.8458	32.4293	11.0579	21.7527	24.2431	26.1163	34.3616	28.0336	17.119	20.1889	15.6277
Sobic.002G234700	4.82439	3.01979	4.3758	2.33335	124.656	-0.76477	0.254139	-3.00926	0.00261889	0.0246206	37950763	Sobic.002G234700.1	Sobic.002G234700.1.p	PF11955	PTHR31476,PTHR31476:SF14					AT4G08940.1		Ubiquitin carboxyl-terminal hydrolase family protein	LOC_Os09g29760.1	NA	expressed protein	6.42794	4.5934	3.45185	2.8607	2.98094	3.21774	4.48185	3.74066	4.90487	2.34782	2.79569	1.85655
Sobic.002G236700	1.41038	0.514529	1.32587	0.5913	24.3853	-1.55549	0.572258	-2.71817	0.00656441	0.0452588	37951092	Sobic.002G236700.1	Sobic.002G236700.1.p		PTHR35502,PTHR35502:SF1					AT5G08120.1	MPB2C	movement protein binding protein 2C	LOC_Os09g29970.1	NA	TMV-MP30 binding protein 2C, putative, expressed	1.15325	1.42965	1.64825	0.620302	0.610221	0.313064	0.700845	0.986647	2.29011	0.636264	0.878277	0.259358
Sobic.002G237750	0.488511	0	0.54084	0.410882	6.25404	-5.51733	1.9384	-2.84634	0.00442253	0.0346065	37952342	Sobic.002G237750.1	Sobic.002G237750.1.p											NA		0.234938	0.638218	0.592378	0	0	0	0.329151	1.17419	0.119176	0.060674	0	1.17197
Sobic.002G237800	13.1907	6.30429	8.50352	5.97916	299.684	-1.16948	0.384372	-3.04256	0.00234573	0.0229053	37952192	Sobic.002G237800.1	Sobic.002G237800.1.p	PF13847,PF01029	PTHR22807,PTHR22807:SF30	KOG1122	2.1.1.176	K03500	GO:0006355,GO:0003723	AT3G13180.1		NOL1/NOP2/sun family protein / antitermination NusB domain-containing protein	LOC_Os09g30100.1	NA	NOL1/NOP2/sun family protein, putative, expressed	10.6794	13.6572	15.2356	7.19658	4.60357	7.11273	7.25325	10.5935	7.66384	4.86848	4.99112	8.07787
Sobic.002G240300	0.00940833	0.428843	0.097247	0.991065	12.4374	5.2477	1.76221	2.9779	0.00290227	0.0263701	37950029	Sobic.002G240300.1	Sobic.002G240300.1.p	PF10354	PTHR11538,PTHR11538:SF43	KOG4174		K19307		AT1G55790.1		Domain of unknown function (DUF2431)	LOC_Os09g30210.1	NA	expressed protein	0	0	0.028225	0.239129	0.958156	0.089244	0.055249	0.116255	0.120237	1.9193	1.0539	0
Sobic.002G241600	5.24934	13.0345	11.1711	16.3589	72.6343	1.20781	0.324353	3.72374	0.000196294	0.00416213	37952114	Sobic.002G241600.1	Sobic.002G241600.1.p				2.4.2.30							NA		6.65341	5.56171	3.53289	11.6635	15.2867	12.1532	11.2702	8.18669	14.0564	18.4197	19.4854	11.1716
Sobic.002G242800	1.52049	0.386182	1.24785	0.862375	25.6683	-2.09546	0.662511	-3.16291	0.00156203	0.017345	37953212	Sobic.002G242800.1	Sobic.002G242800.1.p	PF00789	PTHR23322,PTHR23322:SF32	KOG2689		K18726	GO:0005515	AT4G10790.1		UBX domain-containing protein	LOC_Os09g30411.1	NA	UBX domain-containing protein, putative, expressed	1.28881	1.44512	1.82755	0.462136	0.329775	0.366636	0.9779	1.06872	1.69695	0.430886	0.486589	1.66965
Sobic.002G243000	0.490475	0.069407	6.75829	4.08991	96.9233	-2.85835	0.878912	-3.25214	0.00114539	0.0139361	37950559	Sobic.002G243000.1	Sobic.002G243000.1.p	PF00026	PTHR13683,PTHR13683:SF378	KOG1339	3.4.23.12		GO:0006508,GO:0004190	AT5G10770.1		Eukaryotic aspartyl protease family protein	LOC_Os09g30414.1	NA	aspartic proteinase nepenthesin-2 precursor, putative, expressed	0.559108	0.775148	0.137168	0	0.118381	0.08984	2.9124	10.3198	7.04271	2.65808	3.35386	6.25778
Sobic.002G243200	173.588	73.7471	151.256	79.0037	4473.5	-1.33318	0.450831	-2.95715	0.00310493	0.0275984	37954339	Sobic.002G243200.1	Sobic.002G243200.1.p	PF02518,PF00183	PTHR11528,PTHR11528:SF49			K04079	GO:0051082,GO:0006950,GO:0006457,GO:0005524	AT5G56000.1	AtHsp90.4,Hsp81.4	HEAT SHOCK PROTEIN 81.4	LOC_Os09g30412.1	NA	heat shock protein, putative, expressed	204.741	165.563	150.46	86.7778	88.4823	45.9811	129.651	128.832	195.285	58.6991	54.5461	123.766
Sobic.002G244400	83.6663	0.884051	32.4772	41.7217	427.619	-6.69845	1.2124	-5.52497	3.3e-08	9.33e-06	37950038	Sobic.002G244400.1	Sobic.002G244400.1.p	PF13202	PTHR10891,PTHR10891:SF577				GO:0005509	AT2G44310.1		Calcium-binding EF-hand family protein	LOC_Os09g30490.1	NA	EF hand family protein, expressed	38.8906	87.4575	124.651	0.939261	0.510148	1.20274	26.4045	53.2549	17.7723	2.05448	1.30656	121.804
Sobic.002G244500	78.8374	48.576	74.335	52.6712	1615.2	-0.827872	0.208161	-3.97708	6.98e-05	0.00207341	37951451	Sobic.002G244500.1	Sobic.002G244500.1.p	PF08029,PF01634	PTHR21403,PTHR21403:SF0	KOG2831	2.4.2.17	K00765	GO:0005737,GO:0003879,GO:0000287,GO:0000105	AT1G09795.1	ATATP-PRT2,ATP-PRT2,HISN1B	ATP phosphoribosyl transferase 2	LOC_Os03g04169.1	NA	ATP phosphoribosyltransferase, putative, expressed	83.8363	72.0933	80.5826	32.8408	48.8372	64.05	64.9351	75.7811	82.2887	49.8909	66.3273	41.7955
Sobic.002G244700	1.78176	0.526063	1.7426	0.426676	27.1594	-1.84989	0.574268	-3.2213	0.00127609	0.015002	37954651	Sobic.002G244700.1	Sobic.002G244700.1.p	PF13621	PTHR12461,PTHR12461:SF2	KOG2508		K19219		AT3G45880.1		2-oxoglutarate (2OG) and Fe(II)-dependent oxygenase superfamily protein	LOC_Os09g31050.1	NA	cytosolic phospholipase A2 beta, putative, expressed	2.33011	1.70156	1.3136	0.125825	0.71751	0.734855	2.21678	1.02541	1.98563	0.400251	0.608566	0.271211
Sobic.002G245500	0.492553	1.69705	1.29967	3.15457	63.5804	1.71192	0.586285	2.91994	0.00350103	0.0298909	37953570	Sobic.002G245500.1	Sobic.002G245500.1.p		PTHR10593,PTHR10593:SF41					AT3G57670.1	NTT,WIP2	C2H2-type zinc finger family protein	LOC_Os08g39390.1	NA	ZOS8-10 - C2H2 zinc finger protein, expressed	0.590512	0.360635	0.526511	1.98231	1.87048	1.23835	1.24639	1.07191	1.58071	5.12232	3.64436	0.697043
Sobic.002G246600	8.71593	3.32066	6.76252	3.53412	181.16	-1.45073	0.284819	-5.09353	3.51e-07	5.31e-05	37954880	Sobic.002G246600.1	Sobic.002G246600.1.p	PF00010	PTHR16223,PTHR16223:SF55				GO:0046983	AT2G42280.1		basic helix-loop-helix (bHLH) DNA-binding superfamily protein	LOC_Os09g31300.1	NA	helix-loop-helix DNA-binding domain containing protein, expressed	10.4108	9.42434	6.31263	2.94077	3.81378	3.20743	5.59854	5.82064	8.86837	3.18425	3.69461	3.7235
Sobic.002G246700	112.397	56.6641	119.509	58.3741	4257.67	-1.10826	0.225749	-4.90926	9.14e-07	9.89e-05	37951547	Sobic.002G246700.1	Sobic.002G246700.1.p	PF01399,PF05470	PTHR13937,PTHR13937:SF0			K03252	GO:0005515,GO:0031369,GO:0006413,GO:0005852,GO:0003743	AT3G56150.2	ATEIF3C-1,ATTIF3C1,EIF3C,EIF3C-1,TIF3C1	eukaryotic translation initiation factor 3C	LOC_Os07g03230.2	NA	eukaryotic translation initiation factor 3 subunit C, putative, expressed	128.656	100.95	107.583	46.1429	66.4792	57.3702	91.848	119.813	146.866	51.1288	60.2368	63.7567
Sobic.002G248001	61.7346	22.4884	69.1195	50.9976	644.523	-1.5528	0.399723	-3.8847	0.000102455	0.00269713	37950415	Sobic.002G248001.1	Sobic.002G248001.1.p											NA		79.7811	64.321	41.1017	17.7812	26.9623	22.7216	67.3403	76.509	63.5092	37.8081	39.8662	75.3187
Sobic.002G248400	15.2359	32.0334	17.9849	20.872	463.276	0.942667	0.183803	5.12869	2.92e-07	4.59e-05	37955042	Sobic.002G248400.1	Sobic.002G248400.1.p	PF03735	PTHR33432,PTHR33432:SF1	KOG4675	2.1.1.43			AT5G13020.1		Emsy N Terminus (ENT)/ plant Tudor-like domains-containing protein	LOC_Os04g56440.1	NA	ENT domain containing protein, expressed	15.2184	15.6055	14.8837	25.5934	32.0287	38.4781	17.1501	19.9269	16.8776	22.4383	24.5939	15.5839
Sobic.002G248800	0.0325753	1.27971	0.0617427	0.400009	4.46798	5.17035	1.72319	3.00046	0.00269575	0.0250948	37949766	Sobic.002G248800.1	Sobic.002G248800.1.p										LOC_Os09g31462.1	NA	expressed protein	0.097726	0	0	1.14927	1.83916	0.85069	0	0	0.185228	0.272311	0.927717	0
Sobic.002G248900	33.781	72.4196	40.8761	63.2531	596.783	0.994455	0.345785	2.87594	0.00402831	0.0327047	37955537	Sobic.002G248900.1	Sobic.002G248900.1.p		PTHR35715,PTHR35715:SF1					AT2G17350.1			LOC_Os09g31466.1	NA	expressed protein	33.4642	36.7196	31.1592	90.3174	72.9192	54.0221	56.5127	33.0081	33.1075	73.0383	75.1706	41.5503
Sobic.002G249000	5.66511	35.0555	9.55022	15.2316	489.28	2.59259	0.74945	3.45932	0.000541545	0.00841075	37950595	Sobic.002G249000.1	Sobic.002G249000.1.p	PF03479	PTHR31500,PTHR31500:SF0					AT2G33620.4		AT hook motif DNA-binding family protein	LOC_Os09g31470.1	NA	AT hook motif domain containing protein, expressed	10.415	3.19057	3.38979	44.1108	34.3582	26.6976	12.5681	5.26731	10.8152	19.6903	24.726	1.27868
Sobic.002G249800	132.949	66.8151	138.173	68.1241	3873.58	-1.09335	0.23678	-4.6176	3.88e-06	0.00026872	37951057	Sobic.002G249800.1	Sobic.002G249800.1.p	PF00012	PTHR19375,PTHR19375:SF202			K04043		AT5G09590.1	HSC70-5,MTHSC70-2	mitochondrial HSO70 2	LOC_Os09g31486.1	NA	DnaK family protein, putative, expressed	149.326	125.612	123.909	64.9296	79.0937	56.4221	110.081	155.315	149.123	68.6654	64.5082	71.1988
Sobic.002G250000	0.175553	1.47664	0.303166	0.278967	10.0793	2.94145	1.10052	2.67277	0.00752282	0.0496475	37953248	Sobic.002G250000.3	Sobic.002G250000.3.p	PF01370	PTHR10366,PTHR10366:SF392	KOG1502	1.2.1.44		GO:0050662,GO:0003824	AT5G19440.1		NAD(P)-binding Rossmann-fold superfamily protein	LOC_Os09g31502.4	NA	dehydrogenase, putative, expressed	0.162152	0.053041	0.311466	1.25054	1.24043	1.93895	0.801475	0.05319	0.054834	0.575191	0.158446	0.103264
Sobic.002G252300	11.6075	4.07772	7.97985	4.53135	148.41	-1.61194	0.483291	-3.33535	0.000851919	0.0114013	37952297	Sobic.002G252300.1	Sobic.002G252300.1.p	PF04654	PTHR31881,PTHR31881:SF6					AT4G31330.1		Protein of unknown function, DUF599	LOC_Os09g32100.1	NA	expressed protein	13.3129	12.9295	8.58015	4.10797	3.7765	4.34867	5.01263	6.1022	12.8247	3.59266	2.8704	7.13098
Sobic.002G253000	3.00107	0.588599	1.62665	1.17597	42.4236	-2.52318	0.845194	-2.98532	0.00283282	0.0259487	37951696	Sobic.002G253000.1	Sobic.002G253000.1.p	PF02365	PTHR31744,PTHR31744:SF6				GO:0006355,GO:0003677	AT2G24430.2	ANAC038,ANAC039,NAC038	NAC domain containing protein 38	LOC_Os09g32260.2	NA	no apical meristem protein, putative, expressed	1.41707	3.47055	4.11559	0.319219	0.395299	1.05128	0.629584	2.65797	1.59241	0.187126	1.12275	2.21805
Sobic.002G253800	1.47557	0.408522	1.59638	0.950608	60.3692	-1.97745	0.444153	-4.45218	8.5e-06	0.000458597	37950887	Sobic.002G253800.1	Sobic.002G253800.1.p	PF00690,PF12515,PF00702,PF00122,PF00689	PTHR24093,PTHR24093:SF359		3.6.3.8	K01537	GO:0005516,GO:0046872,GO:0000166	AT3G21180.1	ACA9,ATACA9	autoinhibited Ca(2+)-ATPase 9	LOC_Os04g51610.1	NA	calcium-transporting ATPase, plasma membrane-type, putative, expressed	0.962428	2.02877	1.4355	0.421929	0.469129	0.334507	1.3167	1.87625	1.59618	0.643704	1.06796	1.14016
Sobic.002G254650	10.3593	25.1691	17.9597	21.7341	230.115	1.17716	0.340557	3.45657	0.000547094	0.00845908	37953564	Sobic.002G254650.1	Sobic.002G254650.1.p		PTHR37749,PTHR37749:SF1					AT4G16695.1				NA		14.9201	8.00794	8.14996	22.7297	22.2605	30.517	24.2182	14.772	14.8889	24.9486	23.7483	16.5055
Sobic.002G255100	495.628	126.463	413.589	237.679	3264.46	-2.10568	0.451607	-4.66265	3.12e-06	0.000228016	37955425	Sobic.002G255100.1	Sobic.002G255100.1.p	PF01655	PTHR23413	KOG0878		K02912	GO:0006412,GO:0005840,GO:0005622,GO:0003735	AT4G18100.1		Ribosomal protein L32e	LOC_Os08g41300.1	NA	60S ribosomal protein L32, putative, expressed	653.545	471.107	362.231	91.9512	103.498	183.939	451.976	462.597	326.195	168.229	175.064	369.745
Sobic.002G255300	180.133	42.2763	184.723	96.1291	1566.69	-2.20717	0.524459	-4.20847	2.57e-05	0.00100943	37955113	Sobic.002G255300.1	Sobic.002G255300.1.p	PF01655	PTHR23413	KOG0878		K02912	GO:0006412,GO:0005840,GO:0005622,GO:0003735	AT4G18100.1		Ribosomal protein L32e	LOC_Os08g41300.1	NA	60S ribosomal protein L32, putative, expressed	221.555	175.094	143.749	35.5964	36.5488	54.6837	172.632	224.691	156.847	52.1134	55.1604	181.114
Sobic.002G256800	96.9923	48.8276	80.9598	55.1289	1263.32	-1.11746	0.413613	-2.7017	0.00689867	0.0467609	37950676	Sobic.002G256800.2	Sobic.002G256800.2.p	PF01643	PTHR31727,PTHR31727:SF6		3.1.2.14	K10782	GO:0016790,GO:0006633	AT3G25110.1	AtFaTA,FaTA	fatA acyl-ACP thioesterase	LOC_Os09g32760.1	NA	acyl-ACP thioesterase, putative, expressed	94.9309	101.014	95.0321	27.5082	38.8863	80.0884	66.6452	100.227	76.0076	35.7158	57.7885	71.8824
Sobic.002G258100	5.22724	13.4402	4.0989	9.3921	90.6049	1.26145	0.381078	3.31021	0.000932262	0.0120674	37955160	Sobic.002G258100.1	Sobic.002G258100.1.p		PTHR34781,PTHR34781:SF2					AT1G27290.2			LOC_Os09g32960.1	NA	expressed protein	5.44756	4.68984	5.5443	10.1956	15.5949	14.5303	3.7919	4.57329	3.93151	13.0139	11.4887	3.67372
Sobic.002G258800	253.671	109.84	310.658	166.412	3047	-1.35653	0.43542	-3.11544	0.00183668	0.0192993	37951001	Sobic.002G258800.1	Sobic.002G258800.1.p	PF01248	PTHR23105,PTHR23105:SF41	KOG3166		K02936		AT3G62870.1		Ribosomal protein L7Ae/L30e/S12e/Gadd45 family protein	LOC_Os08g23710.1	NA	ribosomal protein L7Ae, putative, expressed	281.727	219.875	259.412	61.1605	105.16	163.2	358.414	282.742	290.819	116.285	133.297	249.655
Sobic.002G259000	665.281	268.813	614.583	376.16	8326.28	-1.44425	0.359215	-4.02055	5.81e-05	0.00183973	37955575	Sobic.002G259000.1	Sobic.002G259000.1.p	PF01248	PTHR23105,PTHR23105:SF41	KOG3166		K02936		AT3G62870.1		Ribosomal protein L7Ae/L30e/S12e/Gadd45 family protein	LOC_Os08g23710.1	NA	ribosomal protein L7Ae, putative, expressed	769.83	622.561	603.452	175.168	251.9	379.371	665.711	651.447	526.593	313.255	310.259	504.966
Sobic.002G259700	69.3496	33.3972	59.1385	34.5507	1333.01	-1.22023	0.432515	-2.82124	0.00478381	0.0363777	37950204	Sobic.002G259700.1	Sobic.002G259700.1.p	PF02780,PF02779	PTHR11624,PTHR11624:SF56		1.2.4.1	K00162	GO:0008152,GO:0003824,GO:0006086,GO:0004739	AT5G50850.1	MAB1	Transketolase family protein	LOC_Os09g33500.1	NA	transketolase, putative, expressed	65.6123	74.0714	68.3649	12.7395	31.8451	55.6069	50.9805	73.7116	52.7234	26.4118	37.8542	39.3861
Sobic.002G259800	19.0771	30.8686	24.7297	24.0626	875.864	0.580425	0.214279	2.70874	0.00675402	0.0461559	37953962	Sobic.002G259800.1	Sobic.002G259800.1.p		PTHR34119,PTHR34119:SF4					AT2G33490.1		hydroxyproline-rich glycoprotein family protein	LOC_Os09g33510.2	NA	hydroxyproline-rich glycoprotein family protein, putative, expressed	17.618	17.4811	22.1323	28.3885	26.5516	37.6657	19.9686	23.3647	30.8558	25.4153	27.8724	18.9002
Sobic.002G260000	3.37033	50.624	4.57869	8.42647	656.14	3.81078	0.61334	6.21316	5.19e-10	4.63e-07	37952676	Sobic.002G260000.1	Sobic.002G260000.1.p	PF03982,PF12146	PTHR22753,PTHR22753:SF8		2.3.1.20,2.3.1.22		GO:0016747	AT5G41120.1		Esterase/lipase/thioesterase family protein	LOC_Os09g33530.1	NA	expressed protein	3.52085	2.53472	4.05541	48.0113	54.2034	49.6573	8.7606	2.30292	2.67256	13.2383	9.89326	2.14787
Sobic.002G261000	15.9339	1.96241	17.5023	10.3733	170.79	-3.14916	0.648823	-4.85366	1.21e-06	0.000117029	37954442	Sobic.002G261000.1	Sobic.002G261000.1.p		PTHR33450,PTHR33450:SF6					AT5G47920.1			LOC_Os09g33640.1	NA	expressed protein	20.2001	19.5329	8.06882	1.54627	2.10779	2.23316	19.7049	18.211	14.5909	3.08088	7.7134	20.3257
Sobic.002G261200	6.41354	0.718594	8.69932	5.9538	67.0833	-3.32059	1.00904	-3.29083	0.000998933	0.0126537	37954167	Sobic.002G261200.1	Sobic.002G261200.1.p		PTHR33450,PTHR33450:SF6					AT5G47920.1			LOC_Os09g33650.1	NA	expressed protein	8.57293	4.64753	6.02016	0.256888	0.358864	1.54003	3.44478	17.7031	4.95012	1.15372	1.92043	14.7873
Sobic.002G262100	35.3347	17.9105	46.3622	22.4424	1250.16	-1.1329	0.334739	-3.38441	0.000713307	0.0100673	37951056	Sobic.002G262100.1	Sobic.002G262100.1.p	PF00271,PF00270	PTHR24031,PTHR24031:SF277		3.6.4.13	K13181	GO:0005524,GO:0003676	AT4G16630.1		DEA(D/H)-box RNA helicase family protein	LOC_Os12g29660.1	NA	DEAD-box ATP-dependent RNA helicase, putative, expressed	28.1864	40.0841	37.7337	9.04157	19.6887	25.0013	47.0197	42.6886	49.3784	21.5442	22.9679	22.815
Sobic.002G262400	9.77076	3.3506	4.56074	6.37044	113.729	-1.62279	0.565118	-2.87159	0.00408412	0.0329483	37954826	Sobic.002G262400.1	Sobic.002G262400.1.p	PF06027	PTHR14233,PTHR14233:SF14	KOG2766		K15287	GO:0016021,GO:0006810	AT3G59340.1		Eukaryotic protein of unknown function (DUF914)	LOC_Os08g42720.1	NA	solute carrier family 35 member F1, putative, expressed	9.23515	9.69787	10.3793	5.40452	1.74099	2.90629	5.38954	4.73539	3.55729	3.86744	4.54643	10.6975
Sobic.002G262900	12.5205	24.7584	15.2061	15.1413	395.103	0.887777	0.276701	3.20843	0.00133462	0.0154928	37953516	Sobic.002G262900.1	Sobic.002G262900.1.p	PF01239	PTHR11129,PTHR11129:SF1	KOG0530	2.5.1.58,2.5.1.59	K05955	GO:0018342,GO:0008318	AT3G59380.1	ATFTA,FTA,PFT/PGGT-IALPHA,PLP	farnesyltransferase A	LOC_Os09g33930.2	NA	farnesyltransferase/geranylgeranyltransferase type-1 subunitalpha, putative, expressed	14.4129	11.5072	11.6414	24.1674	25.2859	24.8219	16.2777	11.992	17.3484	16.8281	20.7429	7.85287
Sobic.002G264800	409.091	2.71664	178.667	83.796	1173.41	-7.3764	0.796437	-9.26175	2.01e-20	2.26e-16	37950265	Sobic.002G264800.1	Sobic.002G264800.1.p		PTHR37182					AT1G21500.1			LOC_Os09g34140.1	NA	expressed protein	385.045	527.237	314.992	2.13976	3.30432	2.70583	119.634	262.253	154.115	19.0066	27.4737	204.908
Sobic.002G265300	24.748	72.9411	37.2857	54.0626	1429.43	1.52807	0.501738	3.04556	0.0023225	0.0227865	37950927	Sobic.002G265300.1	Sobic.002G265300.1.p	PF03061	PTHR12655,PTHR12655:SF3	KOG2763	3.1.2.2,3.1.2.20	K17361		AT5G48370.1		Thioesterase/thiol ester dehydrase-isomerase superfamily protein	LOC_Os09g34190.1	NA	acyl-coenzyme A thioesterase 10, mitochondrial precursor, putative, expressed	39.3607	16.9293	17.9541	94.0621	82.0638	42.6975	47.4744	26.1698	38.2127	75.9093	65.61	20.6686
Sobic.002G265800	6.8248	0.15438	21.5163	2.30328	161.037	-5.44674	1.20436	-4.52254	6.11e-06	0.00036755	37955347	Sobic.002G265800.1	Sobic.002G265800.1.p	PF00201	PTHR11926:SF264,PTHR11926	KOG1192		K13691	GO:0008152,GO:0016758	AT2G43820.1	ATSAGT1,GT,SAGT1,SGT1,UGT74F2	UDP-glucosyltransferase 74F2	LOC_Os09g34250.1	NA	UDP-glucoronosyl and UDP-glucosyl transferase domain containing protein, expressed	15.4572	3.81342	1.20379	0	0.325051	0.138088	1.57273	55.5289	7.44712	1.75194	1.34111	3.81678
Sobic.002G266000	49.8373	119.167	72.5332	84.1986	3981.21	1.1323	0.281216	4.02643	5.66e-05	0.00180707	37951909	Sobic.002G266000.1	Sobic.002G266000.1.p	PF13962,PF12796	PTHR24186,PTHR24186:SF5	KOG4412				AT2G31820.1		Ankyrin repeat family protein	LOC_Os09g34280.4	NA	ankyrin repeat-containing protein, putative, expressed	47.0772	47.9625	54.472	108.041	119.711	129.748	53.3662	87.2107	77.0226	105.066	101.81	45.7197
Sobic.002G266200	2.17923	12.1849	2.30694	13.0436	129.1	2.37912	0.76186	3.12278	0.00179153	0.0190024	37953423	Sobic.002G266200.1	Sobic.002G266200.1.p		PTHR31949,PTHR31949:SF8					AT2G40070.1			LOC_Os09g34290.1	NA	transposon protein, putative, CACTA, En/Spm sub-class, expressed	2.8935	1.82614	1.81807	10.183	13.6521	12.7196	4.01499	1.18873	1.7171	20.2925	17.8925	0.945802
Sobic.002G267300	2.23897	1.03497	2.9348	1.72359	89.0071	-1.26493	0.416998	-3.03342	0.00241802	0.0233504	37950917	Sobic.002G267300.1	Sobic.002G267300.1.p		PTHR34380,PTHR34380:SF1					AT5G53220.1			LOC_Os01g12180.1	NA	expressed protein	1.64025	2.70205	2.37462	0.517043	1.6042	0.983676	3.08057	1.97943	3.74442	1.74087	2.09617	1.33373
Sobic.002G267400	15.5468	32.5566	22.3919	28.6638	311.893	0.947436	0.257983	3.67247	0.000240221	0.00474739	37955125	Sobic.002G267400.1	Sobic.002G267400.1.p	PF04081	PTHR14303			K03505	GO:0006260,GO:0005634	AT1G09815.1	POLD4	polymerase delta 4	LOC_Os09g34850.3	NA	POLD4A - Putative DNA polymerase delta complex subunit, expressed	13.7718	15.1187	17.7499	28.8235	36.5107	32.3357	26.3479	18.7419	22.086	34.3678	29.3034	22.3202
Sobic.002G269600	0	0.56585	0	0.563558	4.6417	5.61406	1.98707	2.82529	0.00472375	0.0360995	37955299	Sobic.002G269600.1	Sobic.002G269600.1.p	PF00847	PTHR31194,PTHR31194:SF7				GO:0006355,GO:0003700	AT5G19790.1	RAP2.11	related to AP2 11	LOC_Os07g10410.1	NA	AP2 domain containing protein, expressed	0	0	0	0.370613	1.02876	0.298175	0	0	0	1.51501	0.119931	0.05573
Sobic.002G270200	12.8585	24.0918	11.4799	16.9586	395.709	0.829539	0.290682	2.85377	0.00432037	0.0341173	37954769	Sobic.002G270200.1	Sobic.002G270200.1.p	PF00646,PF14299	PTHR31960,PTHR31960:SF9				GO:0005515	AT3G61060.1	AtPP2-A13,PP2-A13	phloem protein 2-A13	LOC_Os09g35680.1	NA	OsFBX339 - F-box domain containing protein, expressed	16.6226	13.3088	8.6442	27.2752	25.5813	19.4188	12.6354	10.4286	11.3756	17.7385	21.5664	11.5708
Sobic.002G270900	8.05191	4.59662	6.14721	3.91288	255.307	-0.910933	0.333492	-2.7315	0.00630467	0.0440075	37949915	Sobic.002G270900.1	Sobic.002G270900.1.p	PF00046,PF01852	PTHR24326,PTHR24326:SF288	KOG0483		K09338	GO:0003677,GO:0008289	AT4G00730.1	AHDP,ANL2	Homeobox-leucine zipper family protein / lipid-binding START domain-containing protein	LOC_Os09g35760.2	NA	homeobox and START domains containing protein, putative, expressed	6.22271	8.64098	9.29204	4.98135	3.75886	5.04966	4.00964	6.93862	7.49337	2.77053	4.78655	4.18157
Sobic.002G272500	93.2719	60.0308	93.0553	78.253	1513.12	-0.757957	0.268146	-2.82665	0.00470374	0.0360177	37950701	Sobic.002G272500.1	Sobic.002G272500.1.p	PF01182	PTHR11054,PTHR11054:SF3	KOG3147	3.1.1.31	K01057	GO:0005975	AT5G24400.1	EMB2024,PGL3	NagB/RpiA/CoA transferase-like superfamily protein	LOC_Os09g35970.1	NA	6-phosphogluconolactonase, putative, expressed	112.325	97.4771	70.0136	49.0252	59.0692	71.998	70.4344	102.827	105.904	66.382	79.2254	89.1516
Sobic.002G272700	62.9587	7.64511	47.8822	34.7478	1524.67	-3.2363	1.13999	-2.83889	0.00452709	0.0350709	37953560	Sobic.002G272700.1	Sobic.002G272700.1.p	PF00067	PTHR24298,PTHR24298:SF130	KOG0156	1.14.13.21		GO:0055114,GO:0020037,GO:0016705,GO:0005506	AT3G61880.2	CYP78A9	cytochrome p450 78a9	LOC_Os09g35940.1	NA	cytochrome P450, putative, expressed	15.3471	55.1469	118.382	5.59108	4.18559	13.1587	8.02291	104.91	30.7138	4.73424	3.79832	95.7108
Sobic.002G272900	10.7705	44.9387	12.5263	22.3594	550.569	1.98619	0.498573	3.98375	6.78e-05	0.00204222	37954775	Sobic.002G272900.1	Sobic.002G272900.1.p	PF02183,PF00046	PTHR24326,PTHR24326:SF122			K09338	GO:0043565,GO:0006355,GO:0003700,GO:0003677	AT2G46680.1	ATHB-7,ATHB7,HB-7	homeobox 7	LOC_Os09g35910.1	NA	homeobox associated leucine zipper, putative, expressed	13.3352	7.61853	11.3579	56.5159	60.5173	17.7828	13.4634	13.6666	10.4489	34.3096	20.6255	12.143
Sobic.002G274800	12.5685	72.6105	19.5207	33.6878	1078.9	2.504	0.790163	3.16897	0.00152982	0.0170717	37951652	Sobic.002G274800.1	Sobic.002G274800.1.p	PF12638	PTHR31750,PTHR31750:SF4					AT4G22920.1	ATNYE1,NYE1	non-yellowing 1	LOC_Os09g36200.1	NA	senescence-inducible chloroplast stay-green protein 1, putative, expressed	26.579	5.53607	5.5905	103.793	66.6613	47.377	32.731	11.9201	13.911	72.167	21.7073	7.18905
Sobic.002G275300	77.6448	39.3487	61.478	47.6789	1998.65	-1.08322	0.328703	-3.29544	0.000982681	0.0125325	37951275	Sobic.002G275300.1	Sobic.002G275300.1.p	PF12697,PF00875	PTHR10992,PTHR10992:SF754	KOG1454				AT4G25290.1		DNA photolyases;DNA photolyases	LOC_Os09g36240.1	NA	deoxyribodipyrimidine photolyase family protein, expressed	76.0154	85.2585	71.6605	41.2138	40.1664	36.6659	46.725	65.2566	72.4526	37.1564	40.5614	65.3189
Sobic.002G275900	18.712	9.37611	26.5695	18.992	479.421	-1.11808	0.384444	-2.9083	0.00363405	0.0306774	37950070	Sobic.002G275900.1	Sobic.002G275900.1.p	PF00149	PTHR32440,PTHR32440:SF0	KOG1432			GO:0016787	AT5G63140.1	ATPAP29,PAP29	purple acid phosphatase 29	LOC_Os09g36290.1	NA	Ser/Thr protein phosphatase family protein, putative, expressed	12.6655	21.9693	21.5013	8.66149	8.21188	11.2549	24.3291	30.4396	24.9397	13.7432	17.3871	25.8458
Sobic.002G277100	1608.61	462.804	1149.27	584.131	17996.9	-1.87193	0.544321	-3.43903	0.000583804	0.00884268	37950042	Sobic.002G277100.1	Sobic.002G277100.1.p	PF00121	PTHR21139,PTHR21139:SF7	KOG1643	5.3.1.1	K01803	GO:0008152,GO:0004807	AT2G21170.1	PDTPI,TIM	triosephosphate isomerase	LOC_Os09g36450.1	NA	triosephosphate isomerase, chloroplast precursor, putative, expressed	1493.88	1702.68	1629.26	650.629	369.136	368.645	783.425	1466.88	1197.52	316.005	364.909	1071.48
Sobic.002G277200	12.3394	6.65177	13.7875	7.51404	210.497	-1.02975	0.239063	-4.30744	1.65e-05	0.000727604	37950693	Sobic.002G277200.1	Sobic.002G277200.1.p	PF04900	PTHR12416,PTHR12416:SF3	KOG3164		K14773	GO:0032040	AT2G34570.1	MEE21	PIN domain-like family protein	LOC_Os02g26850.1	NA	rRNA-processing protein FCF, putative, expressed	11.3665	13.6642	11.9874	4.90541	6.91542	8.13449	11.8493	13.1708	16.3424	6.31127	8.5275	7.70334
Sobic.002G278700	14.4908	765.341	16.0585	1373.39	7302.48	5.55591	1.44528	3.84417	0.000120961	0.00297732	37952742	Sobic.002G278700.1	Sobic.002G278700.1.p	PF00445	PTHR11240,PTHR11240:SF24	KOG1642	3.1.27.1	K01166	GO:0033897,GO:0003723	AT1G14220.1		Ribonuclease T2 family protein	LOC_Os09g36680.1	NA	ribonuclease T2 family domain containing protein, expressed	8.82218	20.2221	14.428	107.73	1458.86	729.437	30.6813	7.47275	10.0213	1651.94	2466.79	1.44183
Sobic.002G278800	32.6748	1305.83	82.3689	2593.42	17253.3	5.17072	1.36156	3.79763	0.000146086	0.00339165	37952237	Sobic.002G278800.1	Sobic.002G278800.1.p	PF00445	PTHR11240,PTHR11240:SF23	KOG1642	3.1.27.1	K01166	GO:0033897,GO:0003723	AT1G14220.1		Ribonuclease T2 family protein	LOC_Os09g36700.1	NA	ribonuclease T2 family domain containing protein, expressed	29.0188	45.0085	23.997	580.873	2598.36	738.262	90.1674	24.978	131.961	2833.42	4943.26	3.5755
Sobic.002G279700	57.9147	34.7139	69.8738	42.8167	1245.2	-0.842718	0.234198	-3.59831	0.000320296	0.00586784	37952207	Sobic.002G279700.1	Sobic.002G279700.1.p	PF13685	PTHR21090,PTHR21090:SF13		4.2.3.4	K01735		AT5G66120.2		3-dehydroquinate synthase, putative	LOC_Os09g36800.1	NA	3-dehydroquinate synthase, putative, expressed	63.2823	56.8007	53.6612	33.511	35.996	34.6347	44.0508	81.9712	83.5995	37.7599	54.9285	35.7618
Sobic.002G281400	15.7235	6.01985	17.2654	10.2721	81.2193	-1.47953	0.443763	-3.33406	0.000855893	0.0114292	37954539	Sobic.002G281400.1	Sobic.002G281400.1.p	PF06916	PTHR21377,PTHR21377:SF2					AT2G20940.1		Protein of unknown function (DUF1279)	LOC_Os09g36982.1	NA	protein of unknown function DUF1279 domain containing protein, expressed	25.331	11.0565	10.783	3.94895	7.58231	6.52829	22.1434	15.7179	13.9347	9.81872	13.658	7.33948
Sobic.002G281600	34.8687	12.7192	28.9201	15.1205	397.42	-1.59648	0.296043	-5.39273	6.94e-08	1.7e-05	37952020	Sobic.002G281600.1	Sobic.002G281600.1.p	PF01918	PTHR13516,PTHR13516:SF9	KOG2567			GO:0003676	AT1G76010.1		Alba DNA/RNA-binding protein	LOC_Os09g37006.2	NA	protein of unknown function domain containing protein, expressed	42.7517	33.3278	28.5265	9.01548	15.1801	13.962	29.5286	28.604	28.6278	12.2191	14.7845	18.3578
Sobic.002G282500	4.49251	16.2555	4.7112	10.7863	405.477	1.83729	0.601653	3.05374	0.00226007	0.0223853	37952251	Sobic.002G282500.1	Sobic.002G282500.1.p	PF00614,PF00168,PF12357	PTHR18896,PTHR18896:SF60		3.1.4.4	K01115	GO:0003824,GO:0005515	AT4G35790.2	ATPLDDELTA,PLDDELTA	phospholipase D delta	LOC_Os09g37100.1	NA	phospholipase D, putative, expressed	8.36432	2.50614	2.60707	21.3485	18.3863	9.03177	4.67676	3.61569	5.84116	18.4713	10.565	3.32258
Sobic.002G286900	467.881	158.585	468.408	260.832	5332.45	-1.69888	0.328516	-5.17138	2.32e-07	3.96e-05	37955466	Sobic.002G286900.1	Sobic.002G286900.1.p	PF01929	PTHR11127,PTHR11127:SF3	KOG3421		K02875	GO:0006412,GO:0005840,GO:0005622,GO:0003735	AT2G20450.1		Ribosomal protein L14	LOC_Os02g40880.1	NA	ribosomal protein L14, putative, expressed	598.948	418.466	386.229	120.145	163.573	192.038	494.905	530.717	379.602	219.357	232.216	330.924
Sobic.002G287400	2.71616	8.34834	3.78863	3.37494	231.762	1.52558	0.396825	3.84446	0.000120819	0.00297732	37949723	Sobic.002G287400.1	Sobic.002G287400.1.p	PF00564,PF02042	PTHR32002,PTHR32002:SF3				GO:0005515	AT1G76350.1		Plant regulator RWP-RK family protein	LOC_Os09g37710.1	NA	NIN, putative, expressed	2.79539	2.71782	2.63528	9.93324	10.2162	4.89555	3.99552	3.20088	4.16948	2.73328	5.57901	1.81253
Sobic.002G287500	1.43289	2.95677	2.06979	2.007	58.7718	0.952945	0.327494	2.90981	0.00361651	0.0305637	37955063	Sobic.002G287500.1	Sobic.002G287500.1.p	PF00098,PF00076	PTHR23139			K13154	GO:0008270,GO:0003676	AT3G10400.1		RNA recognition motif and CCHC-type zinc finger domains containing protein	LOC_Os09g37720.1	NA	RNA recognition motif containing protein, expressed	1.21549	1.40305	1.68013	2.75413	3.09332	3.02287	2.53982	1.98009	1.68946	2.4212	1.98734	1.61246
Sobic.002G288000	6.67446	11.902	7.60952	7.89574	322.719	0.721209	0.215363	3.34881	0.000811591	0.0110333	37951624	Sobic.002G288000.1	Sobic.002G288000.1.p	PF00439	PTHR22881,PTHR22881:SF16			K11723	GO:0005515	AT1G20670.1		DNA-binding bromodomain-containing protein	LOC_Os09g37760.1	NA	bromodomain domain containing protein, expressed	6.84049	6.47201	6.71087	11.3506	12.7724	11.583	7.22085	6.77033	8.83739	8.92187	9.94258	4.82277
Sobic.002G288300	3621.37	1262.54	2381.01	1447.11	40252.5	-1.60468	0.321525	-4.99083	6.01e-07	7.82e-05	37949787	Sobic.002G288300.1	Sobic.002G288300.1.p	PF00504	PTHR21649,PTHR21649:SF20			K08912	GO:0016020,GO:0009765	AT2G34420.1	LHB1B2,LHCB1.5	photosystem II light harvesting complex gene B1B2	LOC_Os01g41710.1	NA	chlorophyll A-B binding protein, putative, expressed	4973.32	2889.59	3001.21	906.771	1441.91	1438.94	2239.4	2282.78	2620.87	1230.31	1309.42	1801.62
Sobic.002G288900	0.0131617	0.231853	81.1088	57.7736	935.288	4.02529	1.28526	3.13188	0.00173691	0.0186313	37952238	Sobic.002G288900.1	Sobic.002G288900.1.p	PF07762	PTHR33074,PTHR33074:SF1								LOC_Os02g29090.1	NA	expressed protein	0.039485	0	0	0.265428	0.430131	0	74.7998	68.9487	99.5779	66.8174	54.8246	51.6789
Sobic.002G290100	1.88872	3.91491	3.04962	3.1055	180.683	0.934296	0.276549	3.37841	0.000729066	0.0102256	37954356	Sobic.002G290100.1	Sobic.002G290100.1.p	PF13589,PF08676,PF01119	PTHR10073,PTHR10073:SF7	KOG1977		K08739	GO:0006298,GO:0005524,GO:0030983,GO:0032300,GO:0007131	AT4G35520.1	ATMLH3,MLH3	MUTL protein homolog 3	LOC_Os09g37930.1	NA	expressed protein	2.07177	2.04796	1.54643	2.9667	3.79027	4.98776	2.53208	2.6226	3.99419	3.29434	4.11511	1.90706
Sobic.002G291400	17.4505	11.4132	17.8336	12.639	419.905	-0.718968	0.24264	-2.9631	0.00304553	0.0272427	37954210	Sobic.002G291400.1	Sobic.002G291400.1.p	PF02749,PF01729	PTHR32179	KOG3008	2.4.2.19	K00767	GO:0016763,GO:0009435,GO:0004514	AT2G01350.1	QPT	quinolinate phoshoribosyltransferase	LOC_Os09g38060.1	NA	nicotinate-nucleotide pyrophosphorylase, putative, expressed	15.703	19.6547	16.9938	10.1184	12.3054	11.816	12.6423	19.8135	21.0451	14.568	14.779	8.57001
Sobic.002G291800	43.0755	77.4491	44.3195	61.171	1166.03	0.781389	0.28737	2.7191	0.00654589	0.0452143	37951454	Sobic.002G291800.1	Sobic.002G291800.1.p	PF00153	PTHR24089,PTHR24089:SF161	KOG0767		K15102		AT2G17270.1	PHT3;3	phosphate transporter 3;3	LOC_Os09g38100.1	NA	phosphate carrier protein, mitochondrial precursor, putative, expressed	51.247	38.3831	39.5963	96.2688	79.0786	56.9999	48.6927	42.6452	41.6206	74.3384	57.3144	51.8603
Sobic.002G293400	82.9196	47.3577	67.06	41.4233	746.44	-0.934638	0.327708	-2.85205	0.00434388	0.0341813	37951298	Sobic.002G293400.1	Sobic.002G293400.1.p										LOC_Os09g38400.1	NA	prostatic spermine-binding protein precursor, putative, expressed	63.8199	93.0164	91.9224	35.1165	52.8225	54.1342	63.5111	71.5795	66.0893	31.121	40.3052	52.8435
[truncated: 2,483 more rows]
