# Supplementary material for: Salt stress-induced remodeling of sugar transport: a role for promoter alleles of SWEET13
Source: Sci Rep. 2025 Mar 4;15:7580. doi: 10.1038/s41598-025-90432-2 (PMC11880500; doi:10.1038/s41598-025-90432-2)
Supplement: Supplementary file 19 — Supplementary Material 19. [file 41598_2025_90432_MOESM19_ESM.xlsx]

## Sheet: resDTc_vs_DSc_Anno_TPM_ALL_Sig
	Drought_Sensetive_control	Drought_Sensetive_treatment	Drought_Tolerant_control	Drought_Tolerant_treatment
GENEID	DS_c_TPM	DS_t_TPM	DT_c_TPM	DT_t_TPM	baseMean	log2FoldChange	lfcSE	stat	pvalue	padj	X.pacId	transcriptName	peptideName	Pfam	Panther	KOG	ec	KO	GO	Best.hit.arabi.name	arabi.symbol	arabi.defline	Best.hit.rice.name	rice.symbol	rice.defline	DS_c_1	DS_c_2	DS_c_3	DS_t_1	DS_t_2	DS_t_3	DT_c_1	DT_c_2	DT_c_3	DT_t_1	DT_t_2	DT_t_3
Sobic.001G000501	27.262	20.602	0	0	13.3279	-7.51338	1.3559	-5.54126	3e-08	9.87e-07	37943124	Sobic.001G000501.1	Sobic.001G000501.1.p											NA		37.5067	22.0239	22.2552	12.2561	21.082	28.4678	0	0	0	0	0	0
Sobic.001G001700	0	0	1.45647	1.79546	14.4121	7.09271	1.44907	4.89468	9.85e-07	2.52e-05	37943936	Sobic.001G001700.1	Sobic.001G001700.1.p											NA		0	0	0	0	0	0	2.8352	0.914882	0.619334	2.10929	2.18464	1.09246
Sobic.001G004500	0.248823	0.156671	5.25194	4.50165	46.0021	4.34544	1.12076	3.87723	0.000105653	0.00180769	37944815	Sobic.001G004500.1	Sobic.001G004500.1.p	PF03641	PTHR31223,PTHR31223:SF19			K06966		AT2G37210.2		lysine decarboxylase family protein	LOC_Os02g41770.1	NA	uncharacterized protein PA4923, putative, expressed	0.465473	0.115934	0.165061	0	0.119549	0.350465	0.52817	11.1011	4.12655	2.021	1.90076	9.5832
Sobic.001G009000	2.10419	1.10897	0	0	12.3434	-7.59089	1.86022	-4.08065	4.49e-05	0.000830327	37942808	Sobic.001G009000.1	Sobic.001G009000.1.p										LOC_Os01g46050.1	NA	expressed protein	1.87156	2.69168	1.74934	0	0.669004	2.65791	0	0	0	0	0	0
Sobic.001G010000	0.329521	0.302032	0.0511403	0.226837	7.04691	-2.70366	0.932937	-2.89801	0.00375539	0.039579	37941156	Sobic.001G010000.1	Sobic.001G010000.1.p	PF12854,PF01535	PTHR24015,PTHR24015:SF455					AT2G35030.1		Pentatricopeptide repeat (PPR) superfamily protein	LOC_Os05g02210.1	NA	pentatricopeptide, putative, expressed	0.441593	0.247523	0.299447	0.289125	0.45732	0.159652	0.058675	0	0.094746	0.214243	0.346616	0.119652
Sobic.001G010800	119.496	78.4114	73.4297	81.134	1265.92	-0.750837	0.242266	-3.09923	0.00194024	0.023018	37940188	Sobic.001G010800.1	Sobic.001G010800.1.p	PF01588	PTHR11586,PTHR11586:SF18	KOG2241	6.1.1.1		GO:0000049	AT3G59980.1		Nucleic acid-binding, OB-fold-like protein	LOC_Os04g23820.1	NA	methionyl-tRNA synthetase, putative, expressed	110.688	130.506	117.295	79.916	67.4988	87.8194	68.6469	79.1741	72.4682	71.674	78.6381	93.09
Sobic.001G012000	6.98623	3.2036	0.665098	0.616488	93.2894	-3.35366	0.925469	-3.62374	0.000290374	0.0044594	37942222	Sobic.001G012000.1	Sobic.001G012000.1.p	PF00067	PTHR24298,PTHR24298:SF144		1.14.13.68	K13029	GO:0055114,GO:0020037,GO:0016705,GO:0005506	AT3G26300.1	CYP71B34	cytochrome P450, family 71, subfamily B, polypeptide 34	LOC_Os03g63310.1	NA	cytochrome P450 71E1, putative, expressed	17.1405	1.69497	2.12321	5.38356	1.31965	2.9076	0.52932	1.20564	0.260337	0.578252	0.209828	1.06138
Sobic.001G015300	0	0.078208	0.813514	1.11767	17.94	7.26759	1.59951	4.54363	5.53e-06	0.000125113	37938676	Sobic.001G015300.1	Sobic.001G015300.1.p	PF14009	PTHR33052,PTHR33052:SF6								LOC_Os03g62770.1	NA	expressed protein	0	0	0	0	0	0.234624	1.34239	0.235647	0.862509	1.30126	0.812318	1.23944
Sobic.001G016050	2.87746	2.37867	0.332917	0.50411	19.4853	-3.20265	0.639183	-5.01054	5.43e-07	1.45e-05	37938648	Sobic.001G016050.1	Sobic.001G016050.1.p											NA		3.32512	2.14984	3.15742	2.21171	1.47454	3.44977	0.145991	0.456267	0.396492	0.380501	0.384889	0.746939
Sobic.001G016201	10.8932	11.4122	141.51	183.504	1632.01	3.5916	0.652787	5.50196	3.76e-08	1.21e-06	37943166	Sobic.001G016201.1	Sobic.001G016201.1.p		PTHR21650					AT1G61000.1			LOC_Os03g38010.1	NA	nuf2 family protein, expressed	4.80941	21.4994	6.37075	18.8439	8.28424	7.10844	164.799	145.758	113.972	184.311	102.24	263.962
Sobic.001G016300	6.04785	5.40498	0	0	118.12	-10.5124	1.25725	-8.3614	6.2e-17	7.56e-15	37939031	Sobic.001G016300.2	Sobic.001G016300.2.p	PF01535,PF13041	PTHR24015,PTHR24015:SF915					AT4G13650.1		Pentatricopeptide repeat (PPR) superfamily protein	LOC_Os03g62690.2	NA	pentatricopeptide, putative, expressed	4.87086	7.34507	5.92763	7.21042	3.93114	5.07338	0	0	0	0	0	0
Sobic.001G017500	1.2373	0.608162	0.0143337	0	10.9335	-6.42969	1.36843	-4.69857	2.62e-06	6.22e-05	37943263	Sobic.001G017500.1	Sobic.001G017500.1.p	PF13561	PTHR24322,PTHR24322:SF257	KOG1205	1.1.1.146			AT4G10020.1	AtHSD5,HSD5	hydroxysteroid dehydrogenase 5	LOC_Os03g62590.1	NA	oxidoreductase, short chain dehydrogenase/reductase family domain containing protein, expressed	1.21336	1.76	0.738547	0.351921	0.928905	0.543661	0	0.043001	0	0	0	0
Sobic.001G024400	2.39833	2.93713	0.2751	0.203215	19.8601	-3.16614	1.11871	-2.83018	0.00465213	0.0470836	37938165	Sobic.001G024400.1	Sobic.001G024400.1.p	PF04043	PTHR31707,PTHR31707:SF50		3.1.1.11		GO:0004857	AT1G53840.1	ATPME1,PME1	pectin methylesterase 1	LOC_Os03g61510.1	NA	pectinesterase inhibitor domain containing protein, expressed	4.89673	0.504474	1.79378	2.06028	1.35646	5.39464	0	0.283815	0.541484	0.410955	0	0.19869
Sobic.001G026600	0	0	22.5579	13.3254	87.2506	10.1779	1.26131	8.0693	7.07e-16	7.37e-14	37940132	Sobic.001G026600.1	Sobic.001G026600.1.p											NA		0	0	0	0	0	0	29.2394	17.4405	20.9937	12.9411	11.3662	15.6689
Sobic.001G026800	3.24242	5.3787	5.93987	5.11235	151.963	0.789226	0.22544	3.50083	0.000463815	0.00673103	37944527	Sobic.001G026800.1	Sobic.001G026800.1.p	PF12708	PTHR31339,PTHR31339:SF19					AT3G62110.1		Pectin lyase-like superfamily protein	LOC_Os03g61800.2	NA	polygalacturonase, putative, expressed	2.75909	3.43714	3.53102	4.89517	4.95958	6.28134	5.25701	5.44886	7.11374	4.80894	5.77565	4.75248
Sobic.001G027200	9.5229	0.388457	1.50134	0.673256	19.1437	-2.77271	0.891149	-3.11138	0.00186213	0.022264	37938657	Sobic.001G027200.1	Sobic.001G027200.1.p											NA		6.68121	8.81986	13.0676	0	0.341805	0.823565	0.457174	2.06604	1.9808	0.78238	0	1.23739
Sobic.001G028900	0.006289	0	3.60682	2.93664	82.8253	8.95098	1.22803	7.28889	3.13e-13	2.07e-11	37944929	Sobic.001G028900.2	Sobic.001G028900.2.p	PF02902	PTHR12606,PTHR12606:SF14		3.4.22.68		GO:0008234,GO:0006508	AT3G06910.1	ULP1A	UB-like protease 1A	LOC_Os10g24954.1	NA	ulp1 protease family, C-terminal catalytic domain containing protein, expressed	0	0	0.018867	0	0	0	3.11874	3.45131	4.25041	2.51016	4.41461	1.88514
Sobic.001G029100	40.8856	30.3511	22.1639	19.1322	665.25	-0.928788	0.32558	-2.85272	0.00433466	0.0444653	37939570	Sobic.001G029100.2	Sobic.001G029100.2.p	PF01329	PTHR12599,PTHR12599:SF8				GO:0008124,GO:0006729	AT5G51110.2		Transcriptional coactivator/pterin dehydratase	ChrSy.fgenesh.mRNA.86	NA	expressed protein	48.656	37.2098	36.7909	28.4453	24.2861	38.322	23.7871	19.9882	22.7164	17.6947	14.6578	25.044
Sobic.001G029300	1.39637	0.525402	0.0484907	0	13.4385	-4.91562	1.10397	-4.45266	8.48e-06	0.000183238	37939559	Sobic.001G029300.1	Sobic.001G029300.1.p	PF04715,PF00425	PTHR11236,PTHR11236:SF20		4.1.3.27	K01657	GO:0016833,GO:0009058	AT2G29690.1	ASA2,ATHANSYNAB	anthranilate synthase 2	LOC_Os03g61120.1	NA	anthranilate synthase component I-1, chloroplast precursor, putative, expressed	1.5975	0.694925	1.89668	0.974016	0.192577	0.409614	0.069502	0	0.07597	0	0	0
Sobic.001G029500	0.108247	0.123904	2.50458	3.66077	46.3606	4.47539	0.822423	5.44171	5.28e-08	1.66e-06	37941859	Sobic.001G029500.1	Sobic.001G029500.1.p	PF03151	PTHR11132,PTHR11132:SF81	KOG1444		K15356		AT1G07290.1	GONST2	golgi nucleotide sugar transporter 2	LOC_Os03g61100.1	NA	GDP-mannose transporter, putative, expressed	0.181697	0.036022	0.107023	0.147336	0.0772	0.147177	2.95726	2.30105	2.25544	2.06691	1.79842	7.11697
Sobic.001G035600	16.5829	7.90462	69.8329	38.4179	562.106	2.04084	0.375463	5.43551	5.46e-08	1.72e-06	37940195	Sobic.001G035600.1	Sobic.001G035600.1.p	PF02431	PTHR28039,PTHR28039:SF8		5.5.1.6	K01859	GO:0016872	AT3G55120.1	A11,CFI,TT5	Chalcone-flavanone isomerase family protein	LOC_Os03g60509.2	NA	expressed protein	21.4319	17.7455	10.5713	7.69262	7.56953	8.4517	31.7142	96.0997	81.6847	30.2636	46.2535	38.7367
Sobic.001G040701	20.2962	4.25233	0.144426	0.0984273	41.7236	-7.18094	0.966564	-7.42935	1.09e-13	7.66e-12	37940023	Sobic.001G040701.1	Sobic.001G040701.1.p										LOC_Os08g38289.1	NA	expressed protein	13.2845	32.4891	15.115	4.79615	3.93151	4.02933	0	0.147332	0.285947	0	0.295282	0
Sobic.001G042100	4.05142	10.4065	0	0	40.4666	-8.09038	1.25623	-6.44023	1.19e-10	5.68e-09	37937973	Sobic.001G042100.1	Sobic.001G042100.1.p	PF07893	PTHR33085,PTHR33085:SF13								LOC_Os12g01880.1	NA	expressed protein	5.53848	3.7157	2.90008	10.2906	7.95829	12.9704	0	0	0	0	0	0
Sobic.001G046200	0	0	12.0362	19.1337	176.303	10.4429	1.23117	8.48215	2.21e-17	2.87e-15	37938089	Sobic.001G046200.1	Sobic.001G046200.1.p											NA		0	0	0	0	0	0	12.2516	7.77778	16.0794	22.6107	20.578	14.2122
Sobic.001G046400	1.47395	0.132031	0.163829	0.069174	10.598	-3.18088	1.11599	-2.85028	0.00436805	0.0447014	37939569	Sobic.001G046400.1	Sobic.001G046400.1.p	PF04862	PTHR31265,PTHR31265:SF2					AT3G08030.1		Protein of unknown function, DUF642	LOC_Os03g59300.1	NA	expressed protein	1.26928	1.97407	1.1785	0.045933	0.044039	0.306122	0.076493	0	0.414995	0.085109	0	0.122413
Sobic.001G050700	33.655	36.0431	55.4816	57.9362	889.976	0.669601	0.223629	2.99425	0.00275116	0.0306123	37942114	Sobic.001G050700.2	Sobic.001G050700.2.p	PF00573	PTHR10746	KOG1624		K02926	GO:0006412,GO:0005840,GO:0003735	AT2G20060.1		Ribosomal protein L4/L1 family	LOC_Os11g37510.1	NA	ribosomal protein L4, putative, expressed	30.7455	38.7377	31.482	34.2758	35.4682	38.3852	61.0655	58.9439	46.4355	52.2389	73.1023	48.4674
Sobic.001G053000	15.3087	11.7054	5.03881	5.29827	155.996	-1.63391	0.325972	-5.01242	5.37e-07	1.44e-05	37940934	Sobic.001G053000.1	Sobic.001G053000.1.p	PF06695	PTHR36007,PTHR36007:SF1					AT2G02590.1			LOC_Os03g58620.1	NA	small multi-drug export protein, putative, expressed	20.5889	13.3517	11.9854	10.9487	11.0481	13.1194	3.27457	7.12943	4.71243	4.2179	5.62188	6.05503
Sobic.001G053100	31.2396	48.4429	0	0	346.501	-11.6665	1.22195	-9.54743	1.33e-21	3.18e-19	37939897	Sobic.001G053100.2	Sobic.001G053100.2.p	PF07762	PTHR33086,PTHR33086:SF1								LOC_Os03g23900.1	NA	expressed protein	29.9013	27.8915	35.9259	54.1217	52.8635	38.3436	0	0	0	0	0	0
Sobic.001G053200	71.9799	92.7679	0	0	1029.4	-13.3783	1.21893	-10.9755	5.01e-28	2.67e-25	37940261	Sobic.001G053200.4	Sobic.001G053200.4.p	PF07762	PTHR33086,PTHR33086:SF1								LOC_Os03g23900.1	NA	expressed protein	89.1333	63.5818	63.2246	103.074	99.9776	75.2522	0	0	0	0	0	0
Sobic.001G053350	0.490994	1.02427	0.003561	0	35.9608	-7.16719	1.23098	-5.82235	5.8e-09	2.12e-07	37944163	Sobic.001G053350.1	Sobic.001G053350.1.p	PF16487,PF16488,PF08699,PF02170	PTHR22891,PTHR22891:SF24				GO:0005515	AT1G48410.1	AGO1	Stabilizer of iron transporter SufD / Polynucleotidyl transferase	LOC_Os03g58600.1	NA	PAZ domain containing protein, putative, expressed	0.502365	0.484331	0.486286	0.742372	1.12615	1.20427	0	0	0.010683	0	0	0
Sobic.001G053900	7.19804	7.71619	12.1449	10.3767	489.807	0.70613	0.244478	2.88832	0.00387311	0.0406703	37937537	Sobic.001G053900.2	Sobic.001G053900.2.p	PF06813	PTHR21576,PTHR21576:SF18					AT2G39210.1		Major facilitator superfamily protein	LOC_Os03g58580.1	NA	nodulin, putative, expressed	7.62763	6.98094	6.98557	7.79715	7.99084	7.36059	8.60408	14.6739	13.1566	8.15576	12.0838	10.8905
Sobic.001G056000	0.0170287	0	5.11042	10.0878	79.3675	8.13296	1.28844	6.31227	2.75e-10	1.24e-08	37938933	Sobic.001G056000.1	Sobic.001G056000.1.p	PF13921	PTHR10641,PTHR10641:SF570	KOG0048		K09422		AT4G18770.1	AtMYB98,MYB98	myb domain protein 98	LOC_Os06g06740.1	NA	MYB family transcription factor, putative, expressed	0.051086	0	0	0	0	0	7.43232	3.70059	4.19836	12.2791	6.91833	11.066
Sobic.001G056900	0	0	4.95311	6.74182	40.5801	8.5081	1.24274	6.84623	7.58e-12	4.2e-10	37939413	Sobic.001G056900.1	Sobic.001G056900.1.p											NA		0	0	0	0	0	0	5.55113	5.49978	3.80842	6.40915	8.47844	5.33788
Sobic.001G059001	0.945057	1.97759	0.0725423	0.311365	13.4897	-3.71186	1.02738	-3.61293	0.000302751	0.00463397	37940167	Sobic.001G059001.1	Sobic.001G059001.1.p											NA		0.919336	0.965722	0.950112	1.31656	1.67906	2.93717	0.142811	0	0.074816	0.068428	0.750715	0.114951
Sobic.001G065800	300.471	230.862	733.373	415.732	10672.2	1.22214	0.394064	3.10139	0.00192615	0.0228997	37939222	Sobic.001G065800.1	Sobic.001G065800.1.p	PF13410,PF13417	PTHR11260,PTHR11260:SF174	KOG0406	2.5.1.18	K00799	GO:0005515	AT1G17180.1	ATGSTU25,GSTU25	glutathione S-transferase TAU 25	LOC_Os09g20220.1	NA	glutathione S-transferase, putative, expressed	253.52	251.626	396.266	161.937	171.388	359.263	568.385	964.409	667.326	445.161	326.285	475.749
Sobic.001G071200	11.993	11.4412	1.4742	3.866	58.0067	-3.05457	0.937164	-3.25937	0.00111659	0.0144659	37942501	Sobic.001G071200.1	Sobic.001G071200.1.p											NA		9.78448	20.2758	5.91888	10.1704	13.1239	11.0295	2.58767	0.237902	1.59702	6.77559	4.70589	0.116512
Sobic.001G072100	0	0	0.709416	1.65917	10.3641	6.03311	1.32026	4.56963	4.89e-06	0.000111431	37943192	Sobic.001G072100.1	Sobic.001G072100.1.p		PTHR35828,PTHR35828:SF1								LOC_Os03g56450.1	NA	OsFBX111 - F-box domain containing protein, expressed	0	0	0	0	0	0	0.50481	0.901799	0.721639	1.67821	1.70229	1.59703
Sobic.001G072700	42.2707	34.0698	31.1031	30.9846	1089.42	-0.532849	0.186347	-2.85945	0.00424381	0.0437421	37940702	Sobic.001G072700.1	Sobic.001G072700.1.p		PTHR10996,PTHR10996:SF123					AT1G19400.1		Erythronate-4-phosphate dehydrogenase family protein	LOC_Os03g56420.1	NA	expressed protein	40.6678	41.6017	44.5425	26.6301	36.557	39.0222	32.1636	27.3138	33.8318	28.3708	33.8062	30.7768
Sobic.001G081500	0.982668	1.2113	0	0	7.64911	-6.34379	1.53976	-4.11998	3.79e-05	0.000713769	37941068	Sobic.001G081500.1	Sobic.001G081500.1.p		PTHR11785,PTHR11785:SF230				GO:0016020,GO:0015171,GO:0003333	AT4G21120.1	AAT1,CAT1	amino acid transporter 1	LOC_Os03g43980.1	NA	AAT1, putative, expressed	0.201919	1.61176	1.13433	1.33646	1.23202	1.06541	0	0	0	0	0	0
Sobic.001G083500	3.54018	1.43511	12.4337	5.89543	100.418	1.7728	0.475875	3.72536	0.000195039	0.00313593	37939919	Sobic.001G083500.1	Sobic.001G083500.1.p	PF02298	PTHR33021,PTHR33021:SF56				GO:0009055	AT2G27035.1	AtENODL20,ENODL20	early nodulin-like protein 20	LOC_Os03g55120.1	NA	plastocyanin-like domain containing protein, putative, expressed	2.87704	2.82265	4.92084	1.72317	0.796446	1.78572	14.6168	7.58742	15.0968	6.36786	4.2223	7.09612
Sobic.001G084400	0.378729	1.82573	8.32371	3.74189	167.005	4.32242	1.22312	3.53393	0.000409427	0.00607626	37942373	Sobic.001G084400.1	Sobic.001G084400.1.p	PF00201	PTHR11926,PTHR11926:SF361	KOG1192	2.4.1.324		GO:0016758,GO:0008152	AT3G02100.1		UDP-Glycosyltransferase superfamily protein	LOC_Os03g55040.1	NA	UDP-glucoronosyl and UDP-glucosyl transferase domain containing protein, expressed	0.155125	0.296018	0.685044	0.052308	0.466921	4.95796	0.658327	22.1706	2.14219	3.84077	4.40885	2.97606
Sobic.001G084600	16.7044	13.5026	2.28577	1.57727	196.854	-2.9149	0.385229	-7.56666	3.83e-14	2.92e-12	37941216	Sobic.001G084600.1	Sobic.001G084600.1.p	PF00201	PTHR11926,PTHR11926:SF316		2.4.1.324		GO:0016758,GO:0008152	AT3G02100.1		UDP-Glycosyltransferase superfamily protein	LOC_Os03g55030.1	NA	UDP-glucoronosyl and UDP-glucosyl transferase domain containing protein, expressed	21.4365	12.9225	15.7541	16.0095	10.7578	13.7406	1.02828	2.79664	3.03238	1.76518	2.04726	0.919372
Sobic.001G086500	2.37506	2.16929	19.3717	9.12916	177.841	2.95328	0.386254	7.64596	2.07e-14	1.65e-12	37942251	Sobic.001G086500.1	Sobic.001G086500.1.p	PF00319,PF01486	PTHR11945,PTHR11945:SF218	KOG0014		K09264	GO:0046983,GO:0003677,GO:0006355,GO:0005634,GO:0003700	AT1G69120.1	AGL7,AP1	K-box region and MADS-box transcription factor family protein	LOC_Os03g54160.2	NA	OsMADS14 - MADS-box family gene with MIKCc type-box, expressed	2.30926	2.77658	2.03932	1.55401	2.71626	2.2376	13.4962	24.1025	20.5164	4.97623	13.2386	9.17268
Sobic.001G091200	0	0	1.35031	2.15405	5.85924	5.64031	1.4319	3.93905	8.18e-05	0.00143169	37943273	Sobic.001G091200.1	Sobic.001G091200.1.p											NA		0	0	0	0	0	0	1.31408	1.03038	1.70648	1.78779	3.3845	1.28984
Sobic.001G091600	0.478919	1.99619	3.45151	1.87086	31.0105	2.84409	0.847246	3.35686	0.000788334	0.0106963	37941478	Sobic.001G091600.1	Sobic.001G091600.1.p	PF07911	PTHR33108,PTHR33108:SF8					AT3G22540.1		Protein of unknown function (DUF1677)	LOC_Os03g53540.1	NA	expressed protein	0.830941	0.547604	0.058213	1.00544	1.84268	3.14045	0.612166	6.83188	2.9105	2.33119	1.77752	1.50388
Sobic.001G092300	2.82241	2.84484	5.18749	6.40935	145.315	0.809054	0.20989	3.85466	0.000115888	0.00195655	37938328	Sobic.001G092300.1	Sobic.001G092300.1.p	PF12854,PF13041	PTHR24015,PTHR24015:SF589					AT3G22670.1		Pentatricopeptide repeat (PPR) superfamily protein	LOC_Os03g53490.1	NA	PPR repeat containing protein, expressed	3.22326	2.66836	2.5756	2.11467	3.01809	3.40175	5.34447	4.96879	5.24921	6.64475	7.76419	4.8191
Sobic.001G092400	0	0	8.38032	6.88468	7.39959	6.45947	1.54236	4.18805	2.81e-05	0.000544305	37938196	Sobic.001G092400.1	Sobic.001G092400.1.p											NA		0	0	0	0	0	0	12.8821	1.94036	10.3186	5.5883	10.6183	4.4474
Sobic.001G095632	129.172	168.094	224.482	165.524	2414.02	0.713266	0.205744	3.46676	0.00052678	0.00750245	37944579	Sobic.001G095632.1	Sobic.001G095632.1.p	PF02939	PTHR34559	KOG4116			GO:0008121	AT3G10860.1		Cytochrome b-c1 complex, subunit 8 protein	LOC_Os06g07969.1	NA	cytochrome b-c1 complex subunit 8, putative, expressed	140.599	101.57	145.346	147.577	164.745	191.96	182.223	256.373	234.852	183.402	182.31	130.86
Sobic.001G096866	0	0	5.91588	3.42007	7.01331	6.58444	1.91206	3.44364	0.000573943	0.00812372	37938176	Sobic.001G096866.1	Sobic.001G096866.1.p											NA		0	0	0	0	0	0	2.1588	7.85103	7.73781	5.3338	4.92639	0
Sobic.001G096900	8.7333	4.30926	3.68268	2.3466	167.222	-1.27815	0.347411	-3.67906	0.000234091	0.00367876	37942187	Sobic.001G096900.1	Sobic.001G096900.1.p	PF03000	PTHR32370,PTHR32370:SF35					AT5G66560.1		Phototropic-responsive NPH3 family protein	LOC_Os03g52880.1	NA	BTBN9 - Bric-a-Brac, Tramtrack, Broad Complex BTB domain with non-phototropic hypocotyl 3 NPH3 and coiled-coil domains, expressed	6.94776	8.66531	10.5868	3.04842	5.10076	4.77861	3.13432	3.86767	4.04605	1.54266	2.77621	2.72092
Sobic.001G097600	7.85387	22.8475	17.1755	28.4606	539.521	1.07438	0.373334	2.87779	0.00400471	0.0418035	37940712	Sobic.001G097600.1	Sobic.001G097600.1.p	PF08240,PF00107	PTHR11695,PTHR11695:SF499		1.1.1.1	K18857	GO:0055114,GO:0016491,GO:0008270	AT1G77120.1	ADH,ADH1,ATADH,ATADH1	alcohol dehydrogenase 1	LOC_Os11g10480.1	NA	dehydrogenase, putative, expressed	9.44265	6.48497	7.63399	18.8423	29.8687	19.8316	16.4109	17.7562	17.3593	35.093	39.375	10.9139
Sobic.001G098301	10.874	14.6773	4.95855	9.02465	147.684	-1.16867	0.255506	-4.57395	4.79e-06	0.000109576	37941072	Sobic.001G098301.1	Sobic.001G098301.1.p	PF01926	PTHR11089,PTHR11089:SF39	KOG1424			GO:0005525	AT1G08410.1		P-loop containing nucleoside triphosphate hydrolases superfamily protein	LOC_Os12g42370.1	NA	GTPase of unknown function domain containing protein, putative, expressed	12.0494	11.7584	8.81423	13.9395	12.5136	17.579	4.56197	5.7737	4.53999	7.96578	9.59365	9.51453
Sobic.001G100700	0	0	1.6091	0.907815	9.05369	6.88749	1.66267	4.14242	3.44e-05	0.000653259	37937469	Sobic.001G100700.1	Sobic.001G100700.1.p		PTHR33832,PTHR33832:SF5								LOC_Os03g52370.2	NA	PIII4 - Proteinase inhibitor II family protein precursor, expressed	0	0	0	0	0	0	1.54782	2.54017	0.739302	0.213639	0.579877	1.92993
Sobic.001G100800	0.52339	0.751032	5.47126	4.77538	30.1539	3.43697	0.666916	5.15353	2.56e-07	7.32e-06	37939812	Sobic.001G100800.1	Sobic.001G100800.1.p	PF00153	PTHR24089,PTHR24089:SF62	KOG0764				AT5G66380.1	ATFOLT1,FOLT1	folate transporter 1	LOC_Os03g52430.1	NA	mitochondrial carrier protein, putative, expressed	1.14006	0.111057	0.31905	0.765363	0.596441	0.891291	8.01971	4.5879	3.80616	5.3407	6.02736	2.95809
Sobic.001G100900	1.30845	0.843717	50.3742	48.4274	1010.43	5.15503	0.406884	12.6695	8.72e-37	9.1e-34	37937738	Sobic.001G100900.1	Sobic.001G100900.1.p	PF13365	PTHR18868,PTHR18868:SF15		3.4.21.107			AT5G27660.1		Trypsin family protein with PDZ domain	LOC_Os12g04750.1	NA	OsDegp14 - Putative Deg protease homologue, expressed	1.13316	0.862089	1.93009	1.27382	0.741072	0.516262	37.6016	53.6338	59.8871	51.2352	47.2148	46.8321
Sobic.001G101000	12.1968	6.86903	0	0.028375	187.848	-11.4455	1.21514	-9.41908	4.55e-21	1e-18	37937526	Sobic.001G101000.1	Sobic.001G101000.1.p	PF13365	PTHR18868:SF15,PTHR18868		3.4.21.108						LOC_Os12g04750.1	NA	OsDegp14 - Putative Deg protease homologue, expressed	10.7955	13.1568	12.6381	6.97074	7.683	5.95335	0	0	0	0	0.058336	0.026789
Sobic.001G101700	1.33299	0.21916	0	0	7.29011	-7.17597	1.71161	-4.19252	2.76e-05	0.000534602	37938728	Sobic.001G101700.2	Sobic.001G101700.2.p	PF05030	PTHR23107,PTHR23107:SF3					AT5G28640.1	AN3,ATGIF1,GIF,GIF1	SSXT family protein	LOC_Os03g52320.1	NA	GRF-interacting factor 1, putative, expressed	0.520923	1.87503	1.603	0.056284	0.055934	0.545262	0	0	0	0	0	0
Sobic.001G102400	0.979663	2.87556	6.91051	12.3487	159.343	2.80973	0.618651	4.54171	5.58e-06	0.000125764	37938927	Sobic.001G102400.1	Sobic.001G102400.1.p		PTHR31619,PTHR31619:SF2		1.17.1.2			AT4G34350.1	CLB6,HDR,ISPH	4-hydroxy-3-methylbut-2-enyl diphosphate reductase	LOC_Os03g52170.1	NA	4-hydroxy-3-methylbut-2-enyl diphosphate reductase, putative, expressed	1.0849	0.534574	1.31952	1.76406	2.8239	4.03873	13.2934	3.69364	3.74447	18.1237	12.9489	5.97347
Sobic.001G110701	0	0	2.66382	4.78596	34.5444	8.02664	1.24051	6.47044	9.77e-11	4.72e-09	37938655	Sobic.001G110701.1	Sobic.001G110701.1.p				5.2.1.8			AT3G01480.2	ATCYP38,CYP38	cyclophilin 38	LOC_Os08g29370.1	NA	peptidyl-prolyl cis-trans isomerase, chloroplast precursor, putative, expressed	0	0	0	0	0	0	2.83559	2.44757	2.7083	4.18606	6.64098	3.53085
Sobic.001G110800	0	0.217814	34.894	25.2947	118.634	10.4804	1.23385	8.49407	2e-17	2.63e-15	37941460	Sobic.001G110800.1	Sobic.001G110800.1.p		PTHR33065,PTHR33065:SF1								LOC_Os01g66230.2	NA	csAtPR5, putative, expressed	0	0	0	0.260982	0.134356	0.258104	38.036	36.3128	30.3332	19.2113	27.5585	29.1143
Sobic.001G111000	13.6203	11.3877	3.86521	11.2552	280.938	-1.86941	0.558304	-3.34837	0.000812874	0.0109774	37939003	Sobic.001G111000.1	Sobic.001G111000.1.p	PF00282	PTHR11999,PTHR11999:SF86		4.1.1.15	K01580	GO:0030170,GO:0019752,GO:0016831	AT5G17330.1	GAD,GAD1	glutamate decarboxylase	LOC_Os03g51080.1	NA	glutamate decarboxylase, putative, expressed	15.686	12.0021	13.1727	6.94585	16.4495	10.7678	2.34226	3.53707	5.71631	18.4437	12.7457	2.57631
Sobic.001G111900	18.3921	23.8427	48.1588	47.3778	384.906	1.33018	0.207741	6.40309	1.52e-10	7.16e-09	37940404	Sobic.001G111900.1	Sobic.001G111900.1.p											NA		19.2848	16.8965	18.9949	24.5573	24.9341	22.0366	39.6388	43.4802	61.3573	46.0705	51.9357	44.1271
Sobic.001G112000	0.087142	0.012627	1.94751	1.91293	26.1648	4.43416	0.692506	6.40306	1.52e-10	7.16e-09	37939019	Sobic.001G112000.1	Sobic.001G112000.1.p	PF02734,PF02733	PTHR28629,PTHR28629:SF4		2.7.1.29,2.7.1.28,4.6.1.15	K00863	GO:0006071,GO:0004371	AT3G17770.1		Dihydroxyacetone kinase	LOC_Os03g51000.2	NA	3,4-dihydroxy-2-butanone kinase, putative, expressed	0.15303	0.108396	0	0	0	0.037881	2.00719	2.12208	1.71325	2.10832	2.4027	1.22777
Sobic.001G113700	0.338536	0.99379	1.26276	0.912601	16.6635	1.88342	0.610226	3.08643	0.00202577	0.0238355	37939020	Sobic.001G113700.1	Sobic.001G113700.1.p	PF03188	PTHR10106,PTHR10106:SF19	KOG1619	1.16.5.1	K08360	GO:0016021	AT1G14730.1		Cytochrome b561/ferric reductase transmembrane protein family	LOC_Os03g50820.1	NA	cytochrome b561, putative, expressed	0.603947	0.213419	0.198243	0.816158	1.06908	1.09613	1.43675	0.729205	1.62232	0.657576	1.44093	0.639293
Sobic.001G124500	22.3638	12.8039	10.4338	9.29255	372.048	-1.12399	0.257973	-4.35701	1.32e-05	0.000273276	37939194	Sobic.001G124500.1	Sobic.001G124500.1.p	PF01151	PTHR11157,PTHR11157:SF13		2.3.1.199		GO:0016021	AT3G06470.1		GNS1/SUR4 membrane protein family	LOC_Os03g49480.1	NA	elongation of fatty acids protein 2, putative, expressed	20.6013	22.2908	24.1994	9.78302	11.3938	17.2349	8.3394	12.3464	10.6156	9.35862	9.13174	9.38727
Sobic.001G125000	4.24305	9.58317	23.3612	10.5829	230.442	2.3813	0.547172	4.352	1.35e-05	0.000278338	37939397	Sobic.001G125000.1	Sobic.001G125000.1.p	PF13419	PTHR12725,PTHR12725:SF81	KOG3109	3.1.3.74	K07025		AT2G32150.1		Haloacid dehalogenase-like hydrolase (HAD) superfamily protein	LOC_Os03g49440.1	NA	phosphatase, putative, expressed	5.83971	2.66515	4.22429	8.06197	11.288	9.39958	5.8051	41.7408	22.5377	13.4316	11.1867	7.13057
Sobic.001G127400	21.7295	14.6778	11.9508	13.2533	225.154	-0.925431	0.317031	-2.91906	0.00351092	0.0375546	37945269	Sobic.001G127400.1	Sobic.001G127400.1.p	PF03226	PTHR13848,PTHR13848:SF5	KOG3399				AT2G40110.1		Yippee family putative zinc-binding protein	LOC_Os03g49150.1	NA	yippee zinc-binding protein, putative, expressed	24.4596	20.3943	20.3346	14.9614	13.5416	15.5302	7.82638	14.0971	13.9289	10.629	12.3973	16.7337
Sobic.001G129650	0.506202	0.820019	0	0	3.66309	-5.02245	1.56394	-3.21141	0.00132086	0.0166607	37944030	Sobic.001G129650.1	Sobic.001G129650.1.p											NA		0.385099	0.338275	0.795233	0.60865	0.807314	1.04409	0	0	0	0	0	0
Sobic.001G132200	2.99189	2.45609	0.008804	0.0289247	106.123	-8.57294	1.14077	-7.51504	5.69e-14	4.21e-12	37939616	Sobic.001G132200.1	Sobic.001G132200.1.p	PF00642	PTHR12547,PTHR12547:SF65	KOG1677			GO:0046872	AT3G12680.1	HUA1	floral homeotic protein (HUA1)	LOC_Os12g21700.1	NA	zinc finger C-x8-C-x5-C-x3-H type family protein, expressed	1.86051	3.81746	3.29771	1.71113	2.87847	2.77869	0	0	0.026412	0.07414	0.012634	0
Sobic.001G139500	0	0	1.31874	0.455025	4.81407	6.25174	1.58053	3.95546	7.64e-05	0.00134818	37940898	Sobic.001G139500.1	Sobic.001G139500.1.p											NA		0	0	0	0	0	0	2.06367	0.568183	1.32438	0.639212	0.281453	0.444409
Sobic.001G139600	0.108555	0	1.35947	0.603356	6.11083	3.58575	1.27186	2.8193	0.00481284	0.0482335	37943586	Sobic.001G139600.1	Sobic.001G139600.1.p											NA		0.086079	0	0.239587	0	0	0	1.77713	1.62404	0.677233	0.892661	0.837959	0.079447
Sobic.001G146301	0	0	22.5485	22.2886	25.1509	8.08295	1.29374	6.24775	4.16e-10	1.82e-08	37937572	Sobic.001G146301.1	Sobic.001G146301.1.p											NA		0	0	0	0	0	0	26.0785	18.1608	23.406	17.9262	20.426	28.5135
Sobic.001G146600	0	0	4.03855	3.5988	28.6458	8.32578	1.25765	6.62009	3.59e-11	1.83e-09	37943141	Sobic.001G146600.1	Sobic.001G146600.1.p											NA		0	0	0	0	0	0	4.4707	3.16286	4.48208	2.699	5.06259	3.03482
Sobic.001G147650	0.101391	0.0766093	0.939578	1.03755	19.6077	3.14583	0.634043	4.96154	6.99e-07	1.84e-05	37938533	Sobic.001G147650.1	Sobic.001G147650.1.p	PF00067	PTHR24286,PTHR24286:SF81	KOG0157			GO:0055114,GO:0020037,GO:0016705,GO:0005506	AT1G12740.1	CYP87A2	cytochrome P450, family 87, subfamily A, polypeptide 2	LOC_Os03g45619.1	NA	cytochrome P450, putative, expressed	0.138664	0.111008	0.054501	0.08463	0.145198	0	0.8186	1.03743	0.96271	0.990154	0.985341	1.13715
Sobic.001G147800	0.739424	1.14484	3.34961	2.55673	45.2653	2.13042	0.453276	4.70006	2.6e-06	6.19e-05	37938601	Sobic.001G147800.1	Sobic.001G147800.1.p											NA		0.590058	1.0184	0.609818	0.52326	1.54613	1.36512	3.23159	3.87437	2.94287	2.56692	3.6499	1.45337
Sobic.001G149600	4.30336	2.41102	8.74583	6.63656	128.905	0.952909	0.316648	3.00936	0.00261798	0.0293439	37939806	Sobic.001G149600.2	Sobic.001G149600.2.p	PF04969	PTHR22932,PTHR22932:SF7					AT3G03773.2		HSP20-like chaperones superfamily protein	LOC_Os03g45270.1	NA	CS domain containing protein, putative, expressed	4.80948	4.75837	3.34223	2.63253	2.145	2.45554	7.95639	11.5153	6.7658	6.52003	6.96914	6.42052
Sobic.001G149901	0	0	18.5747	24.5164	66.4862	9.20386	1.22718	7.50002	6.38e-14	4.68e-12	37941179	Sobic.001G149901.1	Sobic.001G149901.1.p											NA		0	0	0	0	0	0	17.8019	17.538	20.3844	24.472	22.256	26.8211
Sobic.001G150000	0.126358	1.0497	27.3195	18.6876	151.256	7.60203	0.760533	9.99567	1.59e-23	4.94e-21	37941360	Sobic.001G150000.1	Sobic.001G150000.1.p											NA		0	0.223624	0.15545	0.703727	1.04096	1.40441	23.733	28.4007	29.8247	15.2936	14.7731	25.9961
Sobic.001G150033	0	0	2.76	3.64175	9.5091	6.34917	1.46127	4.34496	1.39e-05	0.000285878	37943733	Sobic.001G150033.1	Sobic.001G150033.1.p											NA		0	0	0	0	0	0	1.14096	1.68307	5.45597	4.23774	4.85628	1.83123
Sobic.001G150100	0.0550343	0.077072	4.71244	3.34629	38.0642	6.42324	1.0593	6.06369	1.33e-09	5.46e-08	37942072	Sobic.001G150100.1	Sobic.001G150100.1.p											NA		0	0.165103	0	0	0.172917	0.058299	8.31814	2.94606	2.87312	3.55009	3.35656	3.13223
Sobic.001G150650	23.8102	102.563	8.14353	17.3802	127.31	-1.56902	0.557209	-2.81585	0.00486482	0.0485298	37944322	Sobic.001G150650.1	Sobic.001G150650.1.p		PTHR31499,PTHR31499:SF13					AT4G13640.2	UNE16	Homeodomain-like superfamily protein	LOC_Os03g45194.1	NA	oxidoreductase, short chain dehydrogenase/reductase family domain containing protein, expressed	15.124	31.1325	25.1741	136.259	84.5464	86.885	8.09885	13.0112	3.32053	25.3542	11.8217	14.9648
Sobic.001G150800	2.49383	4.48044	5.17106	5.95421	132.374	0.960967	0.304815	3.15262	0.00161812	0.0197348	37940675	Sobic.001G150800.1	Sobic.001G150800.1.p	PF10225	PTHR31587:SF3,PTHR31587					AT1G28760.1		Uncharacterized conserved protein (DUF2215)	LOC_Os03g45180.1	NA	expressed protein	2.60021	2.7171	2.16418	3.7004	4.09046	5.65048	4.96993	3.83138	6.71187	7.14822	7.26906	3.44533
Sobic.001G151800	3.5086	4.93508	1.09947	1.33844	104.54	-1.72007	0.479402	-3.58795	0.000333289	0.00504951	37944055	Sobic.001G151800.1	Sobic.001G151800.1.p	PF13923	PTHR23041,PTHR23041:SF64			K16275		AT2G38920.1		SPX (SYG1/Pho81/XPR1) domain-containing protein / zinc finger (C3HC4-type RING finger) protein-related	LOC_Os03g44810.1	NA	expressed protein	5.33826	1.98372	3.20381	6.32297	3.69445	4.78783	1.28318	1.21044	0.804784	2.05404	1.17339	0.787893
Sobic.001G152600	0.0565363	0.0749947	1.48058	0.726129	10.6321	4.73005	1.11359	4.24756	2.16e-05	0.000427462	37944676	Sobic.001G152600.1	Sobic.001G152600.1.p	PF00069	PTHR24056,PTHR24056:SF195	KOG0594	2.7.11.22		GO:0006468,GO:0005524,GO:0004672	AT5G63370.1		Protein kinase superfamily protein	LOC_Os09g27350.1	NA	RIO1 family protein, expressed	0.169609	0	0	0	0.113029	0.111955	0.969623	1.73995	1.73218	0.993779	0.336155	0.848452
Sobic.001G158000	0.286347	0.243933	2.57713	2.01298	14.5686	3.10656	0.791043	3.92717	8.6e-05	0.00149511	37943743	Sobic.001G158000.1	Sobic.001G158000.1.p		PTHR33638,PTHR33638:SF1					AT4G31360.1		selenium binding	LOC_Os11g47770.1	NA	selT/selW/selH selenoprotein domain containing protein, expressed	0.258714	0.089226	0.511101	0.365684	0.277741	0.088373	1.68306	4.55592	1.49242	1.56255	2.62178	1.85459
Sobic.001G158700	4.50065	12.9073	31.3717	35.292	553.228	2.75519	0.400048	6.88713	5.69e-12	3.21e-10	37943160	Sobic.001G158700.1	Sobic.001G158700.1.p	PF07719,PF13414,PF12796	PTHR22904,PTHR22904:SF383	KOG4412				AT3G04710.1		ankyrin repeat family protein	LOC_Os12g43940.1	NA	ankyrin repeat domain-containing protein, putative, expressed	4.99529	3.30482	5.20183	7.85901	15.6788	15.184	42.5298	22.8258	28.7595	40.0865	48.6863	17.1033
Sobic.001G159032	0	0	3.31627	6.19938	95.4933	9.45161	1.27217	7.42954	1.09e-13	7.66e-12	37943715	Sobic.001G159032.1	Sobic.001G159032.1.p							AT4G03100.1		Rho GTPase activating protein with PAK-box/P21-Rho-binding domain	LOC_Os12g34840.1	NA	rhoGAP domain containing protein, expressed	0	0	0	0	0	0	4.89078	1.94267	3.11536	5.39596	8.66423	4.53794
Sobic.001G159200	3.05838	5.45773	7.75368	15.8625	342.95	1.25338	0.267539	4.68485	2.8e-06	6.62e-05	37937930	Sobic.001G159200.1	Sobic.001G159200.1.p	PF01453,PF00069	PTHR27002,PTHR27002:SF86	KOG1187	2.7.11.1		GO:0006468,GO:0005524,GO:0004672	AT4G32300.1	SD2-5	S-domain-2 5	LOC_Os04g23720.1	NA	lectin protein kinase family protein, putative, expressed	3.70501	2.62081	2.84932	6.05838	5.71554	4.59925	8.89667	5.73034	8.63404	16.1087	19.9604	11.5184
Sobic.001G161200	50.3688	40.6943	14.1388	15.0433	959.102	-1.88932	0.37812	-4.99662	5.83e-07	1.55e-05	37943221	Sobic.001G161200.1	Sobic.001G161200.1.p	PF14531,PF03822	PTHR24343,PTHR24343:SF159	KOG0583	2.7.11.1		GO:0007165	AT4G14580.1	CIPK4,SnRK3.3	CBL-interacting protein kinase 4	LOC_Os03g43440.1	NA	CAMK_KIN1/SNF1/Nim1_like.17 - CAMK includes calcium/calmodulin depedent protein kinases, expressed	47.3827	47.0997	56.624	22.543	56.5304	43.0094	10.3626	17.8875	14.1662	12.0637	24.0752	8.99102
Sobic.001G163000	0	0	3.6917	4.58457	29.7932	8.07045	1.26371	6.38629	1.7e-10	7.93e-09	37941591	Sobic.001G163000.1	Sobic.001G163000.1.p											NA		0	0	0	0	0	0	4.2137	3.96639	2.89502	5.50645	4.30688	3.94038
Sobic.001G165000	0.731212	0.485341	22.5586	22.9111	270.368	4.84556	0.46263	10.474	1.14e-25	4.83e-23	37942616	Sobic.001G165000.1	Sobic.001G165000.1.p	PF02362	PTHR31920,PTHR31920:SF20				GO:0003677	AT3G18990.1	REM39,VRN1	AP2/B3-like transcriptional factor family protein	LOC_Os03g42410.1	NA	B3 DNA binding domain containing protein	0.341733	0.81544	1.03646	0.464051	0.227308	0.764663	19.0409	25.6936	22.9413	24.3149	31.8024	12.6161
Sobic.001G165100	0.407117	0.315256	0	0.0149407	4.01682	-5.69676	1.52191	-3.74317	0.000181713	0.00295689	37944340	Sobic.001G165100.1	Sobic.001G165100.1.p	PF02362	PTHR31920,PTHR31920:SF20				GO:0003677	AT3G18990.1	REM39,VRN1	AP2/B3-like transcriptional factor family protein	LOC_Os03g42410.1	NA	B3 DNA binding domain containing protein	0.240493	0.620087	0.360771	0.415564	0.296799	0.233404	0	0	0	0.044822	0	0
Sobic.001G169000	0.161909	0.0236033	1.58269	2.02669	13.2225	3.22294	0.85368	3.77535	0.000159781	0.00263363	37939076	Sobic.001G169000.2	Sobic.001G169000.2.p		PTHR36316					AT1G20430.1			LOC_Os06g11060.1	NA	expressed protein	0.220617	0	0.26511	0	0	0.07081	1.14936	1.18881	2.40991	2.46955	2.67794	0.93257
Sobic.001G170301	3.21475	15.8513	0.110343	0.137344	98.0939	-4.73287	0.865148	-5.4706	4.49e-08	1.43e-06	37941974	Sobic.001G170301.1	Sobic.001G170301.1.p	PF02704	PTHR23201,PTHR23201:SF6					AT2G39540.1		Gibberellin-regulated family protein	LOC_Os03g41060.1	NA	GASR2 - Gibberellin-regulated GASA/GAST/Snakin family protein precursor, putative, expressed	5.56061	2.76213	1.32152	11.4724	16.894	19.1875	0.33103	0	0	0.182652	0.185224	0.044156
Sobic.001G171300	0	0.621939	0.372487	0.839121	10.6943	5.69487	1.91155	2.9792	0.00289004	0.0318947	37938307	Sobic.001G171300.1	Sobic.001G171300.1.p	PF00984,PF03720,PF03721	PTHR11374,PTHR11374:SF24		1.1.1.22	K00012	GO:0055114,GO:0051287,GO:0016616	AT5G15490.1		UDP-glucose 6-dehydrogenase family protein	LOC_Os03g40720.1	NA	UDP-glucose 6-dehydrogenase, putative, expressed	0	0	0	0.704055	0.788017	0.373745	0.645594	0	0.471867	1.01163	1.50573	0
Sobic.001G172200	5.25778	4.41522	20.6546	26.7403	235.331	1.90742	0.310456	6.14393	8.05e-10	3.39e-08	37938462	Sobic.001G172200.1	Sobic.001G172200.1.p											NA		6.32565	5.02339	4.42431	3.67041	6.01423	3.56101	17.9767	21.3	22.6871	22.1482	26.1896	31.8832
Sobic.001G175500	5.96191	6.06632	13.0911	12.8325	321.905	1.04037	0.334365	3.11148	0.00186154	0.022264	37940433	Sobic.001G175500.1	Sobic.001G175500.1.p	PF03470,PF03468,PF03469	PTHR21596,PTHR21596:SF18				GO:0031047	AT1G15910.1		XH/XS domain-containing protein	LOC_Os01g44230.1	NA	transcription factor X1, putative, expressed	4.08873	7.6261	6.17089	4.93091	7.67341	5.59464	15.592	11.2229	12.4585	15.0112	15.5619	7.92429
Sobic.001G176000	5.11318	2.92901	0.504503	0.387152	47.0409	-3.27002	0.612111	-5.34219	9.18e-08	2.78e-06	37938133	Sobic.001G176000.1	Sobic.001G176000.1.p	PF00067	PTHR24298:SF103,PTHR24298	KOG0156			GO:0005506,GO:0016705,GO:0020037,GO:0055114	AT1G13080.1	CYP71B2	cytochrome P450, family 71, subfamily B, polypeptide 2	LOC_Os03g39760.1	NA	cytochrome P450, putative, expressed	5.6834	6.35851	3.29764	2.61629	2.54673	3.62402	0.669062	0.503825	0.340622	0.178434	0.940196	0.042827
Sobic.001G176600	2.65857	12.7981	0.850199	0.53048	99.8006	-1.69286	0.602187	-2.81119	0.0049358	0.0490087	37938485	Sobic.001G176600.1	Sobic.001G176600.1.p	PF00067	PTHR24298,PTHR24298:SF173	KOG0156			GO:0055114,GO:0020037,GO:0016705,GO:0005506	AT1G13110.1	CYP71B7	cytochrome P450, family 71 subfamily B, polypeptide 7	LOC_Os03g39650.1	NA	cytochrome P450, putative, expressed	3.50391	1.19196	3.27984	16.4305	9.77728	12.1865	0.850296	0.364563	1.33574	0.873605	0.56306	0.154775
Sobic.001G177700	0	0.713495	0.195363	1.37474	29.3162	5.90872	2.03282	2.90666	0.00365312	0.0386968	37939665	Sobic.001G177700.1	Sobic.001G177700.1.p		PTHR31791,PTHR31791:SF6								LOC_Os03g39040.1	NA	zinc knuckle domain containing protein, expressed	0	0	0	1.25769	0.609893	0.272899	0.567318	0	0.018772	3.4485	0.65749	0.018245
Sobic.001G178800	17.2643	31.6979	0	0	121.407	-10.0108	1.21591	-8.2332	1.82e-16	2.06e-14	37940803	Sobic.001G178800.1	Sobic.001G178800.1.p											NA		18.4205	15.2105	18.1619	28.8867	38.3107	27.8961	0	0	0	0	0	0
Sobic.001G179800	5.61151	23.9647	19.153	47.4755	670.682	1.71594	0.592075	2.89817	0.00375341	0.0395764	37942970	Sobic.001G179800.1	Sobic.001G179800.1.p	PF14938	PTHR13768,PTHR13768:SF8	KOG1586			GO:0006886	AT3G56190.1	ALPHA-SNAP2,ASNAP	alpha-soluble NSF attachment protein 2	LOC_Os08g18110.1	NA	alpha-soluble NSF attachment protein, putative, expressed	9.22252	3.94224	3.66976	23.6932	28.8681	19.3328	26.0017	13.3614	18.096	63.4444	69.9234	9.05875
Sobic.001G180500	1.73219	1.63787	0	0.0225437	11.5772	-7.12681	1.40888	-5.05849	4.23e-07	1.16e-05	37938635	Sobic.001G180500.1	Sobic.001G180500.1.p		PTHR36402		3.4.21.72			AT5G49210.2			LOC_Os11g05120.1	NA	expressed protein	1.31446	1.68343	2.19868	0.518192	1.93474	2.46069	0	0	0	0	0	0.067631
Sobic.001G181100	22.0972	29.905	6.50121	7.30591	790.451	-1.81847	0.560386	-3.24503	0.00117439	0.0151038	37939826	Sobic.001G181100.1	Sobic.001G181100.1.p	PF03514	PTHR31636,PTHR31636:SF63					AT1G07530.1	ATGRAS2,GRAS2,SCL14	SCARECROW-like 14	LOC_Os03g48450.2	NA	SCARECROW, putative, expressed	27.1024	23.2537	15.9354	50.8566	26.7462	12.1122	9.35002	3.8049	6.3487	10.9882	5.85329	5.07622
Sobic.001G181300	2.89943	3.26005	10.3656	7.57239	141.057	1.77544	0.574514	3.09033	0.00199933	0.0235654	37945047	Sobic.001G181300.1	Sobic.001G181300.1.p	PF07837	PTHR12234,PTHR12234:SF3		6.3.3.2,2.1.2.5		GO:0016740,GO:0008152,GO:0005542	AT2G20830.1		transferases;folic acid binding	LOC_Os03g38540.1	NA	folic acid binding protein, putative, expressed	2.09782	2.34628	4.2542	0.897863	3.57081	5.31147	11.0301	14.7044	5.36229	6.8425	9.58185	6.29282
Sobic.001G181800	0	0	3.92458	2.0911	22.7405	8.26526	1.4259	5.79652	6.77e-09	2.43e-07	37938856	Sobic.001G181800.3	Sobic.001G181800.3.p	PF00917,PF00651	PTHR26379,PTHR26379:SF169	KOG1987		K10523	GO:0005515	AT5G19000.1	ATBPM1,BPM1	BTB-POZ and MATH domain 1	LOC_Os10g29230.1	NA	MBTB49 - Bric-a-Brac, Tramtrack, Broad Complex BTB domain with Meprin and TRAF Homology MATH domain, expressed	0	0	0	0	0	0	3.35825	2.1859	6.22959	0.854187	1.87041	3.54869
Sobic.001G182700	0.607472	1.07274	0.0498267	0.00991433	13.683	-3.63931	0.91576	-3.97409	7.06e-05	0.0012566	37944537	Sobic.001G182700.1	Sobic.001G182700.1.p	PF00931	PTHR23155,PTHR23155:SF637				GO:0043531	AT3G14470.1		NB-ARC domain-containing disease resistance protein	LOC_Os03g38330.1	NA	disease resistance RPP13-like protein 1, putative, expressed	0.750326	0.560372	0.511717	0.730367	1.34318	1.14467	0.14948	0	0	0	0	0.029743
Sobic.001G182800	1.09213	4.26358	0.174837	0.139179	76.4056	-2.72984	0.726808	-3.75593	0.000172697	0.0028242	37943691	Sobic.001G182800.1	Sobic.001G182800.1.p	PF00931	PTHR23155,PTHR23155:SF637	KOG4658			GO:0043531	AT3G14470.1		NB-ARC domain-containing disease resistance protein	LOC_Os03g38330.1	NA	disease resistance RPP13-like protein 1, putative, expressed	0.895443	1.12209	1.25886	4.86711	4.8652	3.05843	0.176992	0.21223	0.135288	0.034803	0.035749	0.346984
Sobic.001G182850	2.64992	5.14375	0.0563087	0.105338	66.6264	-5.87502	0.802222	-7.32343	2.42e-13	1.62e-11	37944113	Sobic.001G182850.1	Sobic.001G182850.1.p											NA		2.29537	3.25219	2.40221	4.47124	6.25095	4.70905	0	0	0.168926	0.231834	0.056291	0.02789
Sobic.001G184900	14.5765	2.62677	82.713	82.8708	409.372	2.48539	0.618924	4.01567	5.93e-05	0.00107008	37938386	Sobic.001G184900.1	Sobic.001G184900.1.p		PTHR33386,PTHR33386:SF3					AT3G48180.1			LOC_Os03g37810.1	NA	expressed protein	29.3426	8.16431	6.22247	1.66539	1.32429	4.89062	80.0867	90.0459	78.0063	61.7847	66.5051	120.323
Sobic.001G185400	5.86278	25.549	1.65883	2.01427	265.225	-1.84749	0.348756	-5.29738	1.17e-07	3.51e-06	37944561	Sobic.001G185400.1	Sobic.001G185400.1.p	PF01554	PTHR11206,PTHR11206:SF140	KOG1347		K03327	GO:0055085,GO:0016020,GO:0015297,GO:0015238,GO:0006855	AT3G21690.1		MATE efflux family protein	LOC_Os03g37640.1	NA	MATE efflux family protein, putative, expressed	8.74822	5.03855	3.80157	18.6621	33.038	24.947	1.19922	1.78825	1.989	2.21885	2.09421	1.72974
Sobic.001G186300	7.698	9.71305	0	0	102.094	-10.0682	1.2234	-8.22969	1.88e-16	2.1e-14	37938160	Sobic.001G186300.1	Sobic.001G186300.1.p	PF03908	PTHR12825,PTHR12825:SF0			K08497		AT3G24315.1	AtSec20	Sec20 family protein	LOC_Os02g44111.1	NA	sec20 domain containing protein, expressed	6.94268	7.86818	8.28313	8.0346	8.25733	12.8472	0	0	0	0	0	0
Sobic.001G186850	0.147134	0.398088	9.60878	16.3524	174	5.97445	0.596943	10.0084	1.4e-23	4.4e-21	37939166	Sobic.001G186850.1	Sobic.001G186850.1.p	PF07762	PTHR33074,PTHR33074:SF8								LOC_Os02g29090.1	NA	expressed protein	0.186982	0.110725	0.143694	0.267808	0.274655	0.6518	9.33314	8.51147	10.9817	19.5824	23.1697	6.30519
Sobic.001G187800	0.768712	1.53283	0.303492	0.374299	82.4243	-1.4017	0.282834	-4.95592	7.2e-07	1.88e-05	37938059	Sobic.001G187800.1	Sobic.001G187800.1.p	PF01263	PTHR10091,PTHR10091:SF8	KOG1604	5.1.3.3	K01785	GO:0016853,GO:0005975	AT3G17940.1		Galactose mutarotase-like superfamily protein	LOC_Os10g06720.1	NA	aldose 1-epimerase, putative, expressed	0.868861	0.74196	0.695315	1.21097	1.65374	1.73377	0.285942	0.304702	0.319832	0.459309	0.44289	0.220698
Sobic.001G192000	17.085	21.1403	10.9756	14.5859	736.588	-0.742375	0.231581	-3.20568	0.00134744	0.0169176	37942532	Sobic.001G192000.1	Sobic.001G192000.1.p	PF04109	PTHR13038,PTHR13038:SF15			K17907		AT2G31260.1	APG9,ATAPG9	autophagy 9 (APG9)	LOC_Os10g07994.1	NA	autophagy protein 9, putative, expressed	16.9031	18.2844	16.0675	21.1541	20.145	22.122	12.6046	8.06711	12.255	17.0684	16.4035	10.2858
Sobic.001G196700	31.9097	36.8444	62.1031	69.3086	1495.31	0.875438	0.217038	4.03357	5.49e-05	0.00099797	37943362	Sobic.001G196700.1	Sobic.001G196700.1.p	PF05577	PTHR11010,PTHR11010:SF42	KOG2182	3.4.14.2		GO:0008236,GO:0006508	AT4G36195.1		Serine carboxypeptidase S28 family protein	LOC_Os10g36760.1	NA	OsProCP3 - Putative Lysosomal Pro-x Carboxypeptidase homologue, expressed	26.8074	34.1217	34.8001	30.523	34.0094	46.0006	59.1671	66.411	60.7313	76.0883	79.2615	52.5759
Sobic.001G197300	0.0178203	0.0183883	0.883072	1.61464	22.8686	5.56278	1.54964	3.58971	0.000331042	0.00502011	37938185	Sobic.001G197300.3	Sobic.001G197300.3.p	PF08276,PF00954,PF01453,PF07714	PTHR27002,PTHR27002:SF69	KOG1187	2.7.11.1		GO:0048544,GO:0006468,GO:0004672	AT4G21390.1	B120	S-locus lectin protein kinase family protein	LOC_Os04g53994.1	NA	kinase, putative, expressed	0	0	0.053461	0	0	0.055165	0.554726	1.80592	0.288567	3.21078	1.52801	0.105122
Sobic.001G202800	0.338633	0.866644	2.79609	1.19933	29.1955	3.01889	0.730321	4.13365	3.57e-05	0.000676473	37939686	Sobic.001G202800.1	Sobic.001G202800.1.p											NA		0.176297	0.4032	0.436401	0.782331	0.713286	1.10431	5.20437	2.45243	0.73147	0.871652	1.30452	1.4218
Sobic.001G203800	0.057458	0.354837	3.75049	7.62603	49.7787	5.99752	1.13379	5.28981	1.22e-07	3.65e-06	37937532	Sobic.001G203800.1	Sobic.001G203800.1.p	PF12274									LOC_Os10g22720.1	NA	expressed protein	0.116334	0	0.05604	0.115572	0.423921	0.525017	2.70065	6.03315	2.51767	10.6668	11.1157	1.09559
Sobic.001G204800	5.49864	2.72253	2.39542	1.36772	78.421	-1.20841	0.344408	-3.50865	0.000450393	0.00658625	37938796	Sobic.001G204800.1	Sobic.001G204800.1.p											NA		5.98583	6.9296	3.58049	2.29466	2.71117	3.16177	2.36766	2.3004	2.51821	1.81749	0.947752	1.3379
Sobic.001G206800	1.67193	0.386653	0.271213	0.087833	13.0764	-2.67972	0.800854	-3.34608	0.000819626	0.0110486	37938946	Sobic.001G206800.1	Sobic.001G206800.1.p											NA		2.10203	1.10372	1.81003	0.093123	0.286033	0.780803	0.299299	0.134612	0.379727	0.132584	0	0.130915
Sobic.001G207200	3.08896	2.85107	9.44932	9.10059	199.371	1.53363	0.418507	3.66453	0.00024779	0.00387018	37939537	Sobic.001G207200.2	Sobic.001G207200.2.p		PTHR31576,PTHR31576:SF2					AT2G02955.1	MEE12	maternal effect embryo arrest 12	LOC_Os05g28460.1	NA	MEE12, putative, expressed	2.90263	3.60873	2.75553	3.32299	2.84709	2.38312	8.69784	8.30807	11.342	12.2112	12.0396	3.05098
Sobic.001G207301	1.60762	1.387	0.477055	0.32162	15.1714	-1.826	0.63661	-2.86832	0.00412664	0.0427456	37941589	Sobic.001G207301.1	Sobic.001G207301.1.p											NA		1.39535	1.74885	1.67866	1.42658	1.43286	1.30157	0.111119	0.481715	0.83833	0.122463	0.604355	0.238043
Sobic.001G208000	0.716403	0.449552	14.0164	18.322	283.642	4.20072	0.308074	13.6354	2.47e-42	4.35e-39	37939819	Sobic.001G208000.1	Sobic.001G208000.1.p	PF02721,PF08646	PTHR23273,PTHR23273:SF10	KOG0851				AT1G52950.1		Nucleic acid-binding, OB-fold-like protein	LOC_Os07g45750.1	NA	retrotransposon protein, putative, unclassified, expressed	0.532784	0.850269	0.766157	0.557594	0.436368	0.354693	14.658	13.0551	14.336	20.0506	22.6026	12.3127
Sobic.001G208600	0.168867	0.131085	1.36344	0.490323	18.3586	2.97297	0.842555	3.52852	0.000417889	0.00618583	37940392	Sobic.001G208600.1	Sobic.001G208600.1.p	PF00069	PTHR27008,PTHR27008:SF37	KOG1187	2.7.11.1		GO:0006468,GO:0005524,GO:0004672	AT2G26730.1		Leucine-rich repeat protein kinase family protein	LOC_Os10g35040.1	NA	receptor kinase like protein, putative, expressed	0.093989	0.303811	0.1088	0.275872	0	0.117383	0.588392	2.00287	1.49907	0.372099	0.41489	0.683981
Sobic.001G210300	5.17132	2.09375	1.78389	3.96796	37.3293	-1.54892	0.453169	-3.41797	0.000630897	0.00879958	37937923	Sobic.001G210300.1	Sobic.001G210300.1.p		PTHR33191,PTHR33191:SF5								LOC_Os10g34840.1	NA	RIPER6 - Ripening-related family protein precursor, expressed	3.46379	7.37636	4.6738	2.72891	1.35376	2.19858	1.45477	2.04593	1.85096	2.59892	5.25129	4.05366
Sobic.001G210900	5.17544	1.83111	0	0	22.3342	-8.56411	1.56559	-5.47022	4.49e-08	1.43e-06	37940515	Sobic.001G210900.1	Sobic.001G210900.1.p		PTHR33191								LOC_Os10g34760.1	NA	RIPER3 - Ripening-related family protein precursor, putative, expressed	2.96968	6.63991	5.91673	3.93974	1.31358	0.240022	0	0	0	0	0	0
Sobic.001G212600	3.54701	3.04926	0.561993	0.278848	87.0084	-2.77176	0.513708	-5.39559	6.83e-08	2.11e-06	37937487	Sobic.001G212600.1	Sobic.001G212600.1.p	PF08241	PTHR10108,PTHR10108:SF750				GO:0008168,GO:0008152	AT1G29790.2		S-adenosyl-L-methionine-dependent methyltransferases superfamily protein	LOC_Os10g42770.1	NA	a_IG002N01.7, putative, expressed	3.15993	3.89726	3.58385	1.47633	3.96191	3.70953	0.267157	0.39797	1.02085	0.340686	0.385944	0.109913
Sobic.001G217200	8.25744	6.08443	2.34961	2.14091	258.962	-1.88253	0.393194	-4.78778	1.69e-06	4.16e-05	37942151	Sobic.001G217200.1	Sobic.001G217200.1.p	PF00046,PF01852,PF08670	PTHR24326,PTHR24326:SF279			K09338	GO:0003677,GO:0008289	AT5G60690.1	IFL,IFL1,REV	Homeobox-leucine zipper family protein / lipid-binding START domain-containing protein	LOC_Os10g33960.1	NA	START domain containing protein, expressed	9.83333	8.54828	6.39072	9.47668	4.66962	4.10698	1.77958	2.10318	3.16609	1.99176	2.7984	1.63258
Sobic.001G217900	13.7673	10.0395	9.52255	10.1781	562.994	-0.626033	0.221124	-2.83115	0.00463814	0.0469627	37943031	Sobic.001G217900.1	Sobic.001G217900.1.p	PF13812,PF01535,PF13041	PTHR24015,PTHR24015:SF309					AT1G13630.1		Tetratricopeptide repeat (TPR)-like superfamily protein	LOC_Os10g33874.1	NA	PPR repeat domain containing protein, putative, expressed	16.5551	13.1486	11.5983	9.98356	9.35336	10.7815	9.3595	8.59967	10.6085	8.16931	11.6075	10.7574
Sobic.001G218400	1.04603	0.357585	0.0710403	0.429963	10.8708	-3.93751	1.20257	-3.27425	0.00105943	0.013772	37941077	Sobic.001G218400.1	Sobic.001G218400.1.p	PF00917		KOG1987	3.4.19.12		GO:0005515	AT3G17380.1		TRAF-like family protein	LOC_Os10g33830.1	NA	MATH domain containing protein, expressed	0.732292	1.18016	1.22564	0.395096	0.276614	0.401044	0.04211	0.171011	0	0	1.03942	0.250471
Sobic.001G218500	1.21275	0.32299	0.0718077	0.322842	11.4028	-4.19495	1.19122	-3.52154	0.000429043	0.00632239	37945224	Sobic.001G218500.1	Sobic.001G218500.1.p	PF00917		KOG1987	3.4.19.12		GO:0005515	AT3G17380.1		TRAF-like family protein	LOC_Os10g33830.1	NA	MATH domain containing protein, expressed	0.428507	2.12124	1.0885	0.13112	0.045835	0.792016	0	0.170697	0.044726	0.209528	0.301726	0.457272
Sobic.001G219700	3.74944	3.97635	2.04771	2.20044	134.511	-0.926734	0.330457	-2.8044	0.00504102	0.04994	37938375	Sobic.001G219700.1	Sobic.001G219700.1.p	PF14432,PF12854,PF01535,PF13041	PTHR24015,PTHR24015:SF617					AT1G15510.1	ATECB2,ECB2,VAC1	Tetratricopeptide repeat (TPR)-like superfamily protein	LOC_Os10g33730.2	NA	pentatricopeptide, putative, expressed	3.97944	2.87473	4.39415	4.22932	4.27456	3.42519	2.45385	1.83923	1.85004	3.0399	2.15972	1.40169
Sobic.001G223550	0.0110207	0.425081	3.96776	3.51795	123.042	8.48078	1.18618	7.14966	8.7e-13	5.45e-11	37944185	Sobic.001G223550.1	Sobic.001G223550.1.p	PF08263,PF00560,PF13855	PTHR27004,PTHR27004:SF8	KOG0472	2.7.11.1		GO:0005515	AT4G20140.1	GSO1	Leucine-rich repeat transmembrane protein kinase	LOC_Os10g33130.1	NA	leucine-rich repeat receptor protein kinase EXS precursor, putative, expressed	0.033062	0	0	0.766385	0.360141	0.148718	3.28851	5.82756	2.78723	3.18686	3.12936	4.23764
Sobic.001G227900	0.0156363	0.032918	0.498266	0.292437	4.26913	4.77838	1.42204	3.36024	0.000778752	0.0105726	37941823	Sobic.001G227900.1	Sobic.001G227900.1.p	PF00249,PF00072	PTHR26402,PTHR26402:SF538	KOG1601		K14491	GO:0000160	AT3G16857.1	ARR1,RR1	response regulator 1	LOC_Os02g55320.1	NA	two-component response regulator, putative, expressed	0	0	0.046909	0	0.050553	0.048201	0.514038	0.416315	0.564445	0.459097	0.280782	0.137432
Sobic.001G228600	17.8398	30.1189	11.2222	15.7801	103.262	-0.809475	0.285436	-2.83592	0.00456934	0.0463684	37941491	Sobic.001G228600.1	Sobic.001G228600.1.p											NA		17.9084	18.3728	17.2382	32.0178	33.201	25.1378	12.9472	8.57274	12.1466	19.078	15.8129	12.4493
Sobic.001G229700	0.23313	0.556246	5.58506	5.99178	30.6161	4.53995	0.787511	5.76493	8.17e-09	2.88e-07	37940137	Sobic.001G229700.1	Sobic.001G229700.1.p											NA		0.299405	0.302991	0.096994	0.828459	0.840278	0	6.14813	3.90693	6.70012	7.61485	6.63038	3.73013
Sobic.001G230100	14.6209	9.43444	26.1679	31.5495	602.751	0.779289	0.261465	2.98047	0.00287809	0.0317781	37941670	Sobic.001G230100.1	Sobic.001G230100.1.p	PF02803,PF00108	PTHR18919,PTHR18919:SF100		2.3.1.16	K07513	GO:0016747,GO:0008152	AT2G33150.1	KAT2,PED1,PKT3	peroxisomal 3-ketoacyl-CoA thiolase 3	LOC_Os10g31950.1	NA	3-ketoacyl-CoA thiolase, peroxisomal precursor, putative, expressed	14.4082	15.5536	13.901	6.99963	10.251	11.0527	23.4477	28.7951	26.2608	23.0505	47.8777	23.7202
Sobic.001G236700	0.477601	0.706141	12.1698	10.2336	56.1715	4.61091	0.626324	7.36187	1.81e-13	1.23e-11	37943498	Sobic.001G236700.1	Sobic.001G236700.1.p		PTHR12298,PTHR12298:SF26					AT4G02220.1		zinc finger (MYND type) family protein / programmed cell death 2 C-terminal domain-containing protein	LOC_Os01g39650.1	NA	programmed cell death protein 2, putative, expressed	0.11056	0.62877	0.693473	0.443739	0.834074	0.84061	7.20578	14.2485	15.0553	14.3726	11.9108	4.41752
Sobic.001G240400	2.95824	4.88404	0.345445	0.675596	81.0998	-3.17942	0.448921	-7.08236	1.42e-12	8.72e-11	37938504	Sobic.001G240400.1	Sobic.001G240400.1.p	PF03735	PTHR33432,PTHR33432:SF6					AT5G13020.1		Emsy N Terminus (ENT)/ plant Tudor-like domains-containing protein	LOC_Os10g30054.1	NA	ENT domain containing protein, expressed	3.82402	2.88037	2.17033	5.54223	4.11873	4.99116	0.202337	0.419964	0.414033	0.824927	0.946625	0.255235
Sobic.001G243800	0	0	1.94278	1.71644	12.2451	7.14247	1.58615	4.50303	6.7e-06	0.000147797	37944239	Sobic.001G243800.1	Sobic.001G243800.1.p	PF00170,PF14144	PTHR22952,PTHR22952:SF160				GO:0043565,GO:0006355,GO:0003700,GO:0006351	AT1G22070.1	TGA3	TGA1A-related gene 3	LOC_Os08g07970.1	NA	transcription factor, putative, expressed	0	0	0	0	0	0	0.298527	2.63434	2.89549	2.24294	2.49175	0.414642
Sobic.001G244200	0.0266013	0.08638	10.9172	4.75912	87.3718	8.51031	1.60537	5.30116	1.15e-07	3.44e-06	37937358	Sobic.001G244200.2	Sobic.001G244200.2.p	PF13561	PTHR24322,PTHR24322:SF408	KOG0725	1.1.1.145,1.1.1.51			AT3G26770.1		NAD(P)-binding Rossmann-fold superfamily protein	LOC_Os07g46830.1	NA	sex determination protein tasselseed-2, putative, expressed	0.079804	0	0	0	0	0.25914	0.391702	23.2774	9.08245	5.44957	7.6833	1.1445
Sobic.001G245500	1.49035	2.72864	0	0	11.3429	-6.56093	1.33688	-4.90763	9.22e-07	2.37e-05	37939764	Sobic.001G245500.1	Sobic.001G245500.1.p											NA		2.17064	1.19259	1.10783	2.36172	3.41898	2.40523	0	0	0	0	0	0
Sobic.001G247300	2.16674	0.494582	0.15243	0.409025	35.9199	-3.85454	1.22048	-3.15821	0.00158742	0.0194769	37937411	Sobic.001G247300.1	Sobic.001G247300.1.p	PF00690,PF00702,PF00689,PF00122	PTHR24093,PTHR24093:SF328		3.6.3.8	K01537	GO:0046872,GO:0000166	AT3G22910.1		ATPase E1-E2 type family protein / haloacid dehalogenase-like hydrolase family protein	LOC_Os10g28240.1	NA	calcium-transporting ATPase, plasma membrane-type, putative, expressed	6.1005	0.298292	0.101415	0.303946	0.658393	0.521406	0.037221	0.358837	0.061232	0.556624	0.609429	0.061021
Sobic.001G247800	3.60932	10.6914	0.680095	0.901679	150.748	-2.52507	0.623081	-4.05255	5.07e-05	0.000927695	37941302	Sobic.001G247800.1	Sobic.001G247800.1.p											NA		3.20475	4.14793	3.47528	10.7155	11.5667	9.79197	0.125175	0.978624	0.936487	0.454167	0.746324	1.50455
Sobic.001G253100	0	0	4.14026	2.77112	43.5418	9.12313	1.26435	7.21568	5.37e-13	3.43e-11	37943018	Sobic.001G253100.10	Sobic.001G253100.10.p		PTHR12124,PTHR12124:SF43					AT5G35910.1		Polynucleotidyl transferase, ribonuclease H fold protein with HRDC domain	LOC_Os03g06190.1	NA	3-5 exonuclease family protein, putative, expressed	0	0	0	0	0	0	3.45948	4.13805	4.82324	1.7605	4.54405	2.00881
Sobic.001G257600	13.8632	17.3915	0.495575	0.792918	176.225	-4.82599	0.76103	-6.34139	2.28e-10	1.04e-08	37945053	Sobic.001G257600.1	Sobic.001G257600.1.p											NA		23.3514	11.7951	6.44315	29.0679	16.9965	6.11018	0.451358	0.499217	0.536151	0.798831	1.49365	0.086271
Sobic.001G258801	2.89084	4.83141	1.13789	1.26449	62.4995	-1.37973	0.453636	-3.04148	0.00235417	0.02698	37943576	Sobic.001G258801.1	Sobic.001G258801.1.p											NA		2.19709	4.03925	2.43617	3.88357	5.26021	5.35044	1.35023	1.31898	0.744452	0.96321	2.18929	0.640966
Sobic.001G259800	24.4123	48.57	13.0437	11.1795	112.238	-1.07082	0.305364	-3.50671	0.000453689	0.00660498	37940765	Sobic.001G259800.1	Sobic.001G259800.1.p											NA		27.0909	23.0064	23.1396	51.0052	48.4786	46.2262	11.3692	8.54402	19.2177	10.8224	15.6205	7.09541
Sobic.001G259850	0.282865	0.054199	5.50092	3.60018	31.1474	4.27408	0.578435	7.38903	1.48e-13	1.02e-11	37944919	Sobic.001G259850.1	Sobic.001G259850.1.p											NA		0.074893	0.475507	0.298195	0.081729	0.080868	0	5.68576	5.75124	5.06576	3.66531	3.52693	3.60829
Sobic.001G260000	3.16039	3.75399	0	0	21.9478	-7.8952	1.24531	-6.33995	2.3e-10	1.05e-08	37941727	Sobic.001G260000.1	Sobic.001G260000.1.p		PTHR35323								LOC_Os10g25220.1	NA	SAP domain containing protein, expressed	3.23332	2.78775	3.46011	2.9776	4.05208	4.23228	0	0	0	0	0	0
Sobic.001G261505	0	0	6.93638	9.56849	22.2247	7.57834	1.24475	6.08826	1.14e-09	4.71e-08	37942088	Sobic.001G261505.1	Sobic.001G261505.1.p											NA		0	0	0	0	0	0	6.33699	6.0469	8.42525	10.2315	11.2728	7.20124
Sobic.001G261537	0	0	2.92012	3.77495	27.5614	7.98739	1.30125	6.13824	8.34e-10	3.49e-08	37941614	Sobic.001G261537.1	Sobic.001G261537.1.p											NA		0	0	0	0	0	0	4.33665	2.26284	2.16085	3.03941	5.41284	2.8726
Sobic.001G261541	4.30133	6.35538	8.91596	8.25262	139.552	0.999553	0.257533	3.88126	0.000103918	0.00178466	37938049	Sobic.001G261541.1	Sobic.001G261541.1.p											NA		5.44983	4.22601	3.22816	5.94439	7.67079	5.45097	8.10683	8.51441	10.1266	9.43813	8.43218	6.88755
Sobic.001G262200	2.03912	0.984565	21.4972	14.6864	144.586	3.33635	0.543519	6.13842	8.33e-10	3.49e-08	37939114	Sobic.001G262200.1	Sobic.001G262200.1.p		PTHR33063,PTHR33063:SF4								LOC_Os02g14500.1	NA	expressed protein	1.96445	1.73595	2.41694	0.276757	0.595949	2.08099	25.4613	18.7641	20.2663	11.5745	12.0029	20.4819
Sobic.001G267000	1.26127	0.57145	9.50472	7.23001	86.4874	2.85981	0.818243	3.49507	0.000473944	0.00685203	37941449	Sobic.001G267000.1	Sobic.001G267000.1.p											NA		1.62612	0.861957	1.29572	0.841188	0.355405	0.517757	1.09985	12.9104	14.5039	9.59997	10.7889	1.30119
Sobic.001G267950	0	0	0.640643	1.22361	4.76885	5.01265	1.58562	3.16131	0.00157059	0.0193013	37940168	Sobic.001G267950.1	Sobic.001G267950.1.p											NA		0	0	0	0	0	0	0.19098	0.468045	1.2629	1.13457	1.33119	1.20508
Sobic.001G268000	0.228568	0.103748	17.9092	24.4771	250.654	6.22615	0.465412	13.3777	8.16e-41	1.17e-37	37944428	Sobic.001G268000.1	Sobic.001G268000.1.p											NA		0.30074	0.299848	0.085117	0	0.136562	0.174681	15.7521	19.4551	18.5204	20.7504	26.7286	25.9524
Sobic.001G269100	0.441143	0.168021	0	0	7.52144	-6.98193	1.38307	-5.04814	4.46e-07	1.22e-05	37939849	Sobic.001G269100.2	Sobic.001G269100.2.p	PF09261,PF01074,PF07748	PTHR11607,PTHR11607:SF18		3.2.1.24		GO:0008270,GO:0004553,GO:0005975,GO:0004559,GO:0015923,GO:0006013	AT5G66150.1		Glycosyl hydrolase family 38 protein	LOC_Os10g05069.1	NA	lysosomal alpha-mannosidase precursor, putative, expressed	0.330818	0.590784	0.401827	0.141836	0.218079	0.144149	0	0	0	0	0	0
Sobic.001G269300	0	0	6.21021	3.69558	19.7187	8.00026	1.53549	5.21022	1.89e-07	5.46e-06	37943958	Sobic.001G269300.4	Sobic.001G269300.4.p	PF08387	PTHR32212,PTHR32212:SF74								LOC_Os12g31340.1	NA	OsFBD15 - F-box and FBD domain containing protein, expressed	0	0	0	0	0	0	4.68759	11.5713	2.37171	2.04548	2.00659	7.03467
Sobic.001G269900	58.2579	39.495	20.4332	40.2011	259.933	-1.42619	0.475085	-3.00197	0.00268238	0.0299341	37941374	Sobic.001G269900.1	Sobic.001G269900.1.p										LOC_Os10g05130.1	NA	expressed protein	55.7425	66.6865	52.3447	58.5512	33.4723	26.4616	30.614	10.7437	19.9418	41.0499	37.7253	41.8282
Sobic.001G270500	0	0	4.14321	4.9343	43.8258	8.69422	1.22397	7.10331	1.22e-12	7.57e-11	37941175	Sobic.001G270500.1	Sobic.001G270500.1.p											NA		0	0	0	0	0	0	4.10355	4.05749	4.26859	5.07844	4.87159	4.85286
Sobic.001G270700	0	0.0362363	0.488579	0.452852	7.02064	6.18998	1.52765	4.05197	5.08e-05	0.000928508	37940056	Sobic.001G270700.2	Sobic.001G270700.2.p	PF00892	PTHR31218:SF51,PTHR31218				GO:0022857,GO:0016020,GO:0016021	AT3G30340.1		nodulin MtN21 /EamA-like transporter family protein	LOC_Os10g12190.1	NA	nodulin, putative, expressed	0	0	0	0.033976	0.074733	0	0.242411	1.03133	0.191997	0.526361	0.391737	0.440459
Sobic.001G270800	2.94668	4.29074	6.15566	7.19284	175.519	0.976251	0.275798	3.53973	0.000400531	0.00595965	37943116	Sobic.001G270800.1	Sobic.001G270800.1.p	PF00071	PTHR24073,PTHR24073:SF492	KOG0098,KOG0394		K07933	GO:0007264,GO:0005525	AT5G64813.1	LIP1	Ras-related small GTP-binding family protein	LOC_Os10g04580.1	NA	ras-related protein, putative, expressed	3.3854	2.94802	2.50661	3.93708	4.92408	4.01106	6.34425	5.00875	7.11399	9.07447	8.27658	4.22746
Sobic.001G270900	0	0	23.5117	35.5786	377.174	11.5697	1.24797	9.27086	1.85e-20	3.75e-18	37937536	Sobic.001G270900.1	Sobic.001G270900.1.p		PTHR23155,PTHR23155:SF527								LOC_Os10g04570.1	NA	expressed protein	0	0	0	0	0	0	25.9611	21.8301	22.7439	30.9883	28.6611	47.0862
Sobic.001G271801	12.8895	19.3704	67.6998	87.3891	612.341	2.33425	0.430003	5.42845	5.68e-08	1.78e-06	37939393	Sobic.001G271801.1	Sobic.001G271801.1.p											NA		14.5936	14.713	9.36191	19.6632	17.0058	21.4423	59.1268	108.668	35.3048	75.7482	101.528	84.8909
Sobic.001G271900	0.0402643	0.220152	32.2325	34.8079	618.7	9.69131	0.85639	11.3165	1.09e-29	6.4e-27	37939280	Sobic.001G271900.1	Sobic.001G271900.1.p											NA		0.120793	0	0	0.318989	0.262892	0.078575	21.7261	41.8017	33.1697	31.4358	33.8847	39.1031
Sobic.001G272000	0	0	28.7383	39.4727	66.932	9.22813	1.2597	7.32563	2.38e-13	1.6e-11	37938159	Sobic.001G272000.2	Sobic.001G272000.2.p											NA		0	0	0	0	0	0	22.3299	23.8086	40.0764	27.8416	48.3295	42.2469
Sobic.001G272200	0	0.0358253	1.60832	1.16284	6.6277	6.38196	1.46684	4.35082	1.36e-05	0.000279593	37940709	Sobic.001G272200.1	Sobic.001G272200.1.p											NA		0	0	0	0	0.107476	0	2.2984	1.37371	1.15286	1.00858	2.08442	0.395521
Sobic.001G272466	2.53159	4.81706	11.4873	19.0166	75.0813	2.13951	0.677434	3.15826	0.00158716	0.0194769	37939768	Sobic.001G272466.1	Sobic.001G272466.1.p											NA		3.29684	2.55751	1.7404	3.22378	6.50125	4.72615	8.50948	10.5277	15.4248	21.4565	33.4224	2.17072
Sobic.001G272532	2.08017	3.07677	0.0996653	0.138376	21.3754	-4.41034	0.890885	-4.95052	7.4e-07	1.93e-05	37940055	Sobic.001G272532.1	Sobic.001G272532.1.p											NA		3.12066	1.40557	1.71429	2.39956	4.39464	2.43612	0.298996	0	0	0.117414	0.121269	0.176444
Sobic.001G276100	0.227878	1.16526	31.4861	7.84365	337.719	7.03137	0.969932	7.24934	4.19e-13	2.72e-11	37938444	Sobic.001G276100.1	Sobic.001G276100.1.p	PF00854	PTHR11654,PTHR11654:SF152				GO:0016020,GO:0006810,GO:0005215	AT2G02040.1	ATPTR2,ATPTR2-B,NTR1,PTR2,PTR2-B	peptide transporter 2	LOC_Os10g22560.2	NA	peptide transporter PTR2, putative, expressed	0.28758	0.117612	0.278443	0.181083	1.30307	2.01162	5.34003	79.2233	9.89509	6.77476	14.2658	2.49038
Sobic.001G276400	2.53105	1.71718	5.82677	6.81108	153.705	1.12775	0.373007	3.02341	0.00249946	0.0282096	37942119	Sobic.001G276400.1	Sobic.001G276400.1.p	PF00854	PTHR11654,PTHR11654:SF152		3.6.3.43	K14638	GO:0016020,GO:0006810,GO:0005215	AT1G62200.1		Major facilitator superfamily protein	LOC_Os10g22560.1	NA	peptide transporter PTR2, putative, expressed	2.83121	2.13388	2.62807	1.14147	1.71523	2.29486	3.75675	5.86496	7.85861	6.81713	10.2605	3.35557
Sobic.001G277700	0	0.0391527	0.226117	0.290929	3.62719	5.04575	1.60055	3.15251	0.00161876	0.0197348	37944049	Sobic.001G277700.1	Sobic.001G277700.1.p		PTHR23315,PTHR23315:SF79					AT5G62560.1		RING/U-box superfamily protein with ARM repeat domain	LOC_Os09g21740.1	NA	armadillo/beta-catenin repeat family protein, putative, expressed	0	0	0	0.079754	0.037704	0	0.332003	0.205905	0.140444	0.447752	0.353955	0.071079
Sobic.001G278600	0.77033	0.896085	0	0	8.95253	-6.61854	1.34654	-4.91522	8.87e-07	2.29e-05	37945135	Sobic.001G278600.1	Sobic.001G278600.1.p											NA		1.12374	0.592612	0.594642	0.702821	0.883307	1.10213	0	0	0	0	0	0
Sobic.001G279300	0.335118	0.034139	22.9535	1.19328	57.7274	5.98644	1.47239	4.06581	4.79e-05	0.000880705	37944835	Sobic.001G279300.2	Sobic.001G279300.2.p	PF05678									LOC_Os10g01240.1	NA	VQ domain containing protein, putative, expressed	0.307297	0.211746	0.486311	0	0	0.102417	0.181982	64.2695	4.40898	0.396817	0.204388	2.97862
Sobic.001G279400	8.88721	11.1532	0	0	38.5207	-8.66276	1.26159	-6.86654	6.58e-12	3.67e-10	37943454	Sobic.001G279400.1	Sobic.001G279400.1.p											NA		11.2034	7.2155	8.24274	6.37854	12.6599	14.4213	0	0	0	0	0	0
Sobic.001G279601	0	0	15.2495	16.6905	59.7118	9.22016	1.21383	7.59595	3.06e-14	2.38e-12	37941714	Sobic.001G279601.1	Sobic.001G279601.1.p											NA		0	0	0	0	0	0	12.4025	17.1673	16.1788	17.2581	19.0598	13.7536
Sobic.001G280100	0	0.0164853	155.687	225.228	3933.03	15.0053	1.21564	12.3435	5.28e-35	4.49e-32	37943167	Sobic.001G280100.1	Sobic.001G280100.1.p	PF03109	PTHR10566,PTHR10566:SF50	KOG1235	3.6.3.46			AT3G07700.1		Protein kinase superfamily protein	LOC_Os09g07660.1	NA	ELMO/CED-12 family protein, putative, expressed	0	0	0	0	0	0.049456	164.507	157.009	145.546	251.665	195.56	228.459
Sobic.001G281500	280.578	176.111	100.567	75.8191	2696.7	-1.53378	0.335881	-4.56643	4.96e-06	0.000113036	37940942	Sobic.001G281500.1	Sobic.001G281500.1.p	PF00574	PTHR10381,PTHR10381:SF24		3.4.21.92	K01358		AT5G45390.1	CLPP4,NCLPP4	CLP protease P4	LOC_Os10g43050.1	NA	OsClp11 - Putative Clp protease homologue, expressed	236.284	290.353	315.096	168.679	146.182	213.471	107.042	108.085	86.5754	60.3806	67.2737	99.803
Sobic.001G282100	4.49506	6.358	12.9079	10.4409	307.923	1.44421	0.483389	2.98767	0.00281111	0.0311687	37942081	Sobic.001G282100.1	Sobic.001G282100.1.p	PF00854	PTHR11654,PTHR11654:SF139				GO:0016020,GO:0006810,GO:0005215	AT2G02040.1	ATPTR2,ATPTR2-B,NTR1,PTR2,PTR2-B	peptide transporter 2	LOC_Os10g42870.1	NA	peptide transporter PTR2, putative, expressed	3.99218	4.32281	5.1702	4.61713	3.7823	10.6746	6.54685	19.5091	12.6679	10.4956	15.6844	5.14275
Sobic.001G284475	0.825424	2.44916	26.0854	26.5387	101.345	4.88997	0.77343	6.32245	2.57e-10	1.17e-08	37941342	Sobic.001G284475.1	Sobic.001G284475.1.p											NA		0.976172	1.21353	0.286569	2.70831	4.5002	0.13896	27.3142	27.3821	23.56	22.5631	25.1355	31.9173
Sobic.001G284800	3.49872	5.108	1.83465	2.97901	61.8105	-0.985257	0.332319	-2.96479	0.00302886	0.0331557	37945183	Sobic.001G284800.1	Sobic.001G284800.1.p	PF00125	PTHR11426	KOG1745		K11253	GO:0003677,GO:0000786	AT4G40030.2		Histone superfamily protein	LOC_Os06g04030.1	NA	histone H3, putative, expressed	4.4168	3.60197	2.47739	4.43841	5.0377	5.84788	1.83236	2.00069	1.6709	2.6539	2.91321	3.36993
Sobic.001G287000	6.85772	4.93637	2.87118	1.2716	102.358	-1.31498	0.408554	-3.21861	0.00128813	0.0163106	37942036	Sobic.001G287000.1	Sobic.001G287000.1.p		PTHR33065:SF19,PTHR33065								LOC_Os04g38290.1	NA	expressed protein	5.84451	5.98662	8.74203	3.29534	5.38467	6.12909	3.84556	2.45848	2.30951	0.707433	1.67356	1.43382
Sobic.001G287301	0.497236	0.893348	6.21422	4.96335	22.2618	3.5665	0.804495	4.43321	9.28e-06	0.000198338	37941189	Sobic.001G287301.1	Sobic.001G287301.1.p				3.4.19.12						LOC_Os01g63250.1	NA	josephin, putative, expressed	0.798672	0.558706	0.134329	0.992855	0.311893	1.37529	1.79757	8.77931	8.0658	4.55626	7.45602	2.87777
Sobic.001G288700	3.20004	2.75733	12.8663	8.97524	271.922	1.89976	0.436925	4.34803	1.37e-05	0.000282161	37942743	Sobic.001G288700.1	Sobic.001G288700.1.p	PF00514	PTHR23315	KOG4646			GO:0005515	AT5G37290.1		ARM repeat superfamily protein	LOC_Os11g34364.1	NA	armadillo/beta-catenin-like repeat containing protein, expressed	2.75237	3.42293	3.42482	2.19291	2.68703	3.39205	10.8226	14.6096	13.1668	5.09522	7.27618	14.5543
Sobic.001G290700	82.8444	114.925	177.41	191.775	1679.96	1.05426	0.319144	3.30339	0.000955232	0.0125887	37938973	Sobic.001G290700.1	Sobic.001G290700.1.p	PF04430	PTHR21192	KOG3363		K09008		AT3G60150.1		Protein of unknown function (DUF498/DUF598)	LOC_Os10g42090.1	NA	AGAP003819-PA, putative, expressed	85.2775	74.7521	88.5038	82.392	105.875	156.507	250.548	120.832	160.852	186.686	227.186	161.452
Sobic.001G290766	13.6798	13.8345	8.87592	9.15719	117.249	-0.689915	0.233124	-2.95944	0.003082	0.0336679	37942225	Sobic.001G290766.1	Sobic.001G290766.1.p							AT1G32370.2	TOM2B,TTM1	tobamovirus multiplication 2B	LOC_Os02g17850.1	NA	TOM2B, putative, expressed	13.4304	14.0566	13.5523	11.6922	13.1563	16.655	7.42619	10.9126	8.28902	9.71328	10.1723	7.58604
Sobic.001G291600	40.2038	6.4819	8.18197	6.24704	431.478	-2.37911	0.711144	-3.34546	0.000821458	0.0110561	37941848	Sobic.001G291600.1	Sobic.001G291600.1.p											NA		37.4153	39.6566	43.5394	13.3752	2.74997	3.32055	3.73774	13.85	6.95817	5.02995	3.63624	10.0749
Sobic.001G292500	0.023311	0.074584	2.00026	1.81825	13.6271	6.24293	1.32047	4.72782	2.27e-06	5.46e-05	37939589	Sobic.001G292500.1	Sobic.001G292500.1.p											NA		0.069933	0	0	0	0.223752	0	1.66741	1.49128	2.8421	1.9066	2.56142	0.986741
Sobic.001G293600	4.56967	9.73376	8.50893	10.4661	139.421	0.966949	0.314715	3.07246	0.00212305	0.0247817	37943894	Sobic.001G293600.1	Sobic.001G293600.1.p	PF13920	PTHR10044,PTHR10044:SF131	KOG1100		K19042		AT4G17680.1		SBP (S-ribonuclease binding protein) family protein	LOC_Os10g41580.1	NA	protein binding protein, putative, expressed	4.7446	4.27171	4.69271	10.8791	9.92328	8.39888	6.18534	7.13095	12.2105	12.0228	11.1733	8.20207
Sobic.001G296700	0.07324	0	0.684987	0.840369	7.18667	3.19003	0.996256	3.20202	0.0013647	0.0170858	37945067	Sobic.001G296700.1	Sobic.001G296700.1.p	PF00125,PF16211	PTHR23430	KOG1756		K11251	GO:0003677	AT1G08880.1	G-H2AX,GAMMA-H2AX,H2AXA,HTA5	Histone superfamily protein	LOC_Os12g34510.1	NA	Core histone H2A/H2B/H3/H4 domain containing protein, putative, expressed	0.108017	0.057443	0.05426	0	0	0	0.608351	1.05761	0.388998	0.826452	1.05296	0.641694
Sobic.001G298200	0	0	0.844027	0.932963	4.84617	5.65147	1.65321	3.41848	0.000629731	0.008794	37939236	Sobic.001G298200.1	Sobic.001G298200.1.p											NA		0	0	0	0	0	0	1.41895	0.281821	0.83131	1.52743	0.923141	0.348314
Sobic.001G298700	0.0686053	0.120397	2.65302	3.06822	29.0448	5.2912	0.81323	6.5064	7.7e-11	3.8e-09	37943493	Sobic.001G298700.1	Sobic.001G298700.1.p											NA		0.158499	0	0.047317	0.053789	0.102415	0.204986	2.6315	2.55798	2.76958	3.18302	4.02044	2.0012
Sobic.001G299300	0	0	2.34213	1.30568	5.12877	6.08239	1.68605	3.60747	0.000309192	0.00471995	37943238	Sobic.001G299300.1	Sobic.001G299300.1.p											NA		0	0	0	0	0	0	1.57107	4.31435	1.14095	0.714266	0.731689	2.47107
Sobic.001G301800	33.1327	45.8601	54.2151	48.7985	728.354	0.660734	0.204467	3.23149	0.00123145	0.0157056	37941416	Sobic.001G301800.1	Sobic.001G301800.1.p	PF04969	PTHR12356,PTHR12356:SF18	KOG2265				AT5G58740.1		HSP20-like chaperones superfamily protein	LOC_Os01g47770.1	NA	CS domain containing protein, putative, expressed	32.5959	36.5614	30.2408	40.9078	51.518	45.1545	58.5611	45.7417	58.3425	44.9365	52.7854	48.6735
Sobic.001G302400	0.341044	0.050833	6.65387	4.37843	57.2526	4.23208	0.597288	7.08549	1.39e-12	8.55e-11	37940699	Sobic.001G302400.1	Sobic.001G302400.1.p	PF07992	PTHR23023,PTHR23023:SF138	KOG1399			GO:0055114,GO:0016491	AT1G62560.1	FMO GS-OX3	flavin-monooxygenase glucosinolate S-oxygenase 3	LOC_Os10g40610.1	NA	flavin-containing monooxygenase family protein, putative, expressed	0.106805	0.498663	0.417663	0.102909	0	0.04959	3.69331	7.6515	8.6168	3.6289	6.96587	2.5405
Sobic.001G302666	0.0601727	0.289991	1.81996	1.09141	17.6573	4.87822	0.973567	5.01066	5.42e-07	1.45e-05	37939703	Sobic.001G302666.1	Sobic.001G302666.1.p	PF00743	PTHR23023,PTHR23023:SF138	KOG1399			GO:0055114,GO:0050661,GO:0050660,GO:0004499	AT1G62560.1	FMO GS-OX3	flavin-monooxygenase glucosinolate S-oxygenase 3	LOC_Os10g40610.1	NA	flavin-containing monooxygenase family protein, putative, expressed	0.047933	0.089929	0.042656	0.370829	0.046433	0.452712	1.23176	1.36071	2.86742	1.2259	1.62302	0.425303
Sobic.001G302800	8.34616	10.637	30.3762	21.5321	654.639	1.82412	0.647769	2.816	0.00486258	0.0485298	37937771	Sobic.001G302800.1	Sobic.001G302800.1.p	PF00854	PTHR11654,PTHR11654:SF136			K14638	GO:0016020,GO:0006810,GO:0005215	AT1G12110.1	ATNRT1,B-1,CHL1,CHL1-1,NRT1,NRT1.1	nitrate transporter 1.1	LOC_Os10g40600.1	NA	peptide transporter PTR2, putative, expressed	6.28006	6.5526	12.2058	2.80743	16.6014	12.5023	25.6955	16.2073	49.2257	11.2308	25.3182	28.0473
Sobic.001G304900	53.9199	43.5173	1.29168	1.36459	975.649	-5.49799	1.05	-5.2362	1.64e-07	4.78e-06	37939557	Sobic.001G304900.1	Sobic.001G304900.1.p										LOC_Os10g32470.1	NA	expressed protein	59.6703	51.4032	50.6861	44.5179	45.4583	40.5758	0	2.00179	1.87325	1.81522	2.20612	0.072441
Sobic.001G305000	47.2949	60.192	0.0326753	0.0635837	542.004	-10.5909	1.06314	-9.96194	2.24e-23	6.75e-21	37943258	Sobic.001G305000.1	Sobic.001G305000.1.p		PTHR31257,PTHR31257:SF3					AT2G39050.1		hydroxyproline-rich glycoprotein family protein	LOC_Os03g21040.2	NA	stress responsive protein, putative, expressed	61.4113	36.9457	43.5277	66.4241	57.1262	57.0258	0	0.098026	0	0.093831	0.09692	0
Sobic.001G307000	0.734156	5.66872	4.85506	30.0863	81.0167	3.07187	1.02204	3.00563	0.00265028	0.0296479	37939872	Sobic.001G307000.1	Sobic.001G307000.1.p		PTHR33829,PTHR33829:SF1					AT5G52420.1			LOC_Os10g40040.1	NA	expressed protein	1.45737	0.515848	0.229247	8.31945	7.1966	1.49011	6.47122	2.40616	5.6878	71.2194	16.6133	2.42609
Sobic.001G311601	0.345746	0.881293	3.18647	1.40889	19.8612	3.23007	1.14528	2.82033	0.00479738	0.0481501	37942923	Sobic.001G311601.1	Sobic.001G311601.1.p											NA		0.521461	0.297799	0.217978	0.844631	1.10856	0.690689	8.71976	0.073891	0.76577	1.6751	0.978242	1.57333
Sobic.001G312400	0	0	5.39813	9.8102	28.04	7.71141	1.2984	5.93915	2.86e-09	1.11e-07	37942237	Sobic.001G312400.2	Sobic.001G312400.2.p											NA		0	0	0	0	0	0	3.19132	6.4906	6.51247	10.5157	14.3045	4.61042
Sobic.001G312801	4.41032	6.93585	10.3982	7.59197	125.494	1.27037	0.451274	2.81508	0.00487648	0.0485842	37942681	Sobic.001G312801.1	Sobic.001G312801.1.p											NA		3.29041	4.70378	5.23676	8.45857	6.78895	5.56004	11.8681	5.13708	14.1896	6.6996	8.95492	7.12139
Sobic.001G313100	32.2829	33.6943	8.57929	8.38206	580.694	-2.03215	0.312721	-6.49829	8.12e-11	3.99e-09	37943885	Sobic.001G313100.1	Sobic.001G313100.1.p	PF13499,PF07714	PTHR24349,PTHR24349:SF162	KOG0032	2.7.11.1	K13412	GO:0006468,GO:0004672	AT2G17290.1	ATCDPK3,ATCPK6,CPK6	Calcium-dependent protein kinase family protein	LOC_Os10g39420.1	NA	CAMK_CAMK_like.8 - CAMK includes calcium/calmodulin depedent protein kinases, expressed	28.0264	34.6759	34.1464	25.1791	32.6296	43.2741	5.25825	9.10822	11.3714	6.7415	9.23456	9.17013
Sobic.001G313150	0	0	3.7186	6.82631	26.1064	7.61893	1.29066	5.90315	3.57e-09	1.36e-07	37941712	Sobic.001G313150.1	Sobic.001G313150.1.p				3.6.5.5						LOC_Os02g50550.1	NA	dynamin, putative, expressed	0	0	0	0	0	0	3.38187	3.78921	3.98471	9.36039	8.04816	3.07037
Sobic.001G314400	12.3864	15.6526	60.9873	50.0119	649.285	2.25393	0.533591	4.22407	2.4e-05	0.000470506	37941259	Sobic.001G314400.1	Sobic.001G314400.1.p	PF01486,PF00319	PTHR11945,PTHR11945:SF208	KOG0014			GO:0006355,GO:0005634,GO:0003700,GO:0046983,GO:0003677	AT4G22950.1	AGL19,GL19	AGAMOUS-like 19	LOC_Os10g39130.1	NA	OsMADS56 - MADS-box family gene with MIKCc type-box, expressed	12.446	9.13045	15.5828	4.97471	15.9615	26.0215	54.7573	81.2138	46.9909	75.7654	50.9529	23.3174
Sobic.001G317300	0.828154	1.05608	3.76706	4.2415	88.2272	2.15046	0.412851	5.20881	1.9e-07	5.49e-06	37943727	Sobic.001G317300.1	Sobic.001G317300.1.p	PF13417	PTHR11260,PTHR11260:SF326	KOG0406	2.5.1.18	K00799	GO:0005515	AT1G10360.1	ATGSTU18,GST29,GSTU18	glutathione S-transferase TAU 18	LOC_Os10g38730.1	NA	glutathione S-transferase, putative, expressed	0.978603	0.878262	0.627597	1.24232	1.23481	0.691114	4.95529	3.4908	2.85507	5.03946	3.65133	4.03372
Sobic.001G318100	0.228161	0.241226	18.3775	13.9803	274.227	6.29567	0.508758	12.3746	3.59e-35	3.17e-32	37938141	Sobic.001G318100.1	Sobic.001G318100.1.p											NA		0.327424	0.235104	0.121955	0.354047	0.158581	0.211049	18.0794	16.5757	20.4774	10.0773	12.4145	19.4492
Sobic.001G319400	5.27909	9.48561	2.63233	2.86935	138.901	-1.07893	0.349619	-3.08602	0.00202852	0.0238557	37944786	Sobic.001G319400.1	Sobic.001G319400.1.p											NA		6.48187	4.93118	4.42423	8.59388	11.8967	7.96628	2.06323	2.67917	3.15459	3.32592	4.00079	1.28135
Sobic.001G320800	0	0.032663	1.86706	0.652394	6.50302	6.63752	1.58285	4.1934	2.75e-05	0.000532979	37943806	Sobic.001G320800.2	Sobic.001G320800.2.p											NA		0	0	0	0.097989	0	0	2.48403	0.286784	2.83036	0.743329	0.477664	0.73619
Sobic.001G334400	1.2959	3.74047	0.204415	0.541167	38.8415	-2.73379	0.67265	-4.06421	4.82e-05	0.000886055	37944051	Sobic.001G334400.2	Sobic.001G334400.2.p	PF04564,PF00069,PF12436	PTHR27003,PTHR27003:SF19	KOG1187	3.4.19.12		GO:0016567,GO:0004842,GO:0006468,GO:0005524,GO:0004672	AT2G45910.1		U-box domain-containing protein kinase family protein	LOC_Os03g31000.1	NA	protein kinase, putative, expressed	1.49464	1.64491	0.748154	4.36276	4.25106	2.6076	0.177313	0.280893	0.155039	0.277672	1.13813	0.207699
Sobic.001G336050	62.7097	80.2278	120.205	129.837	1281.06	0.898652	0.217351	4.13457	3.56e-05	0.000674321	37938636	Sobic.001G336050.1	Sobic.001G336050.1.p		PTHR33403			K18635		AT1G26355.1	SP1L1	SPIRAL1-like1	LOC_Os03g30430.1	NA	nitrilase-associated protein, putative, expressed	80.3128	51.0066	56.8097	83.4068	65.7575	91.5192	107.517	122.422	130.675	126.381	141.936	121.194
Sobic.001G337300	0.464844	0.816352	7.39181	10.3912	67.7775	3.88402	0.663767	5.85148	4.87e-09	1.81e-07	37944429	Sobic.001G337300.2	Sobic.001G337300.2.p											NA		0.218343	0.551861	0.624327	1.78807	0.372675	0.288313	8.22692	6.19634	7.75216	11.1357	11.5631	8.47481
Sobic.001G337350	0	0	3.73076	3.03307	10.161	6.86763	1.32176	5.19582	2.04e-07	5.87e-06	37938937	Sobic.001G337350.1	Sobic.001G337350.1.p											NA		0	0	0	0	0	0	3.00361	3.23521	4.95346	2.60357	3.14465	3.35098
Sobic.001G337800	0	0	0.645242	0.548069	5.60532	6.03962	1.41967	4.25425	2.1e-05	0.00041594	37937612	Sobic.001G337800.1	Sobic.001G337800.1.p										LOC_Os03g30060.1	NA	expressed protein	0	0	0	0	0	0	0.803536	0.55074	0.58145	0.695778	0.592077	0.356353
Sobic.001G338700	54.8784	16.2493	17.6418	20.4093	380.319	-1.63387	0.548939	-2.97642	0.00291632	0.0321384	37941212	Sobic.001G338700.1	Sobic.001G338700.1.p	PF00808	PTHR11064,PTHR11064:SF45	KOG0869				AT4G14540.1	NF-YB3	nuclear factor Y, subunit B3	LOC_Os03g29970.1	NA	histone-like transcription factor and archaeal histone, putative, expressed	43.0734	68.8915	52.6702	11.8319	14.3344	22.5816	21.3899	15.8875	15.648	12.6165	10.7541	37.8574
Sobic.001G341500	32.8704	43.7575	60.209	69.7348	736.646	0.837594	0.243675	3.43733	0.000587469	0.0082845	37939384	Sobic.001G341500.1	Sobic.001G341500.1.p	PF02291	PTHR12595,PTHR12595:SF6	KOG3334		K03133	GO:0006352	AT1G54140.1	TAF9,TAFII21	TATA binding protein associated factor 21kDa subunit	LOC_Os03g29470.1	NA	transcription initiation factor IID, putative, expressed	31.6385	29.1191	37.8537	32.3477	42.353	56.5717	63.7357	65.8273	51.0638	70.9543	76.4595	61.7905
Sobic.001G342400	2.85093	0.665266	0.250799	0.152602	22.7777	-3.63409	1.266	-2.87053	0.00409787	0.0425245	37942872	Sobic.001G342400.1	Sobic.001G342400.1.p	PF03105	PTHR10783,PTHR10783:SF26	KOG1161			GO:0016036	AT2G45130.1	ATSPX3,SPX3	SPX domain gene 3	LOC_Os03g29250.1	NA	SPX domain-containing protein, putative, expressed	1.63926	1.89035	5.02319	0	0.891376	1.10442	0.039488	0.582832	0.130077	0.16952	0	0.288285
Sobic.001G342800	15.9443	11.9656	0	0.155024	28.5784	-8.52546	1.25878	-6.77281	1.26e-11	6.8e-10	37943242	Sobic.001G342800.1	Sobic.001G342800.1.p											NA		20.5987	17.8503	9.38385	8.77304	12.4844	14.6394	0	0	0	0.23079	0.234283	0
Sobic.001G343766	0.281092	0.337038	1.84027	1.78716	43.374	2.59316	0.452779	5.7272	1.02e-08	3.56e-07	37940635	Sobic.001G343766.1	Sobic.001G343766.1.p	PF02902	PTHR12606,PTHR12606:SF1		3.4.22.68		GO:0008234,GO:0006508	AT3G06910.1	ULP1A	UB-like protease 1A	LOC_Os04g44640.1	NA	ulp1 protease family, C-terminal catalytic domain containing protein, expressed	0.357822	0.213995	0.271459	0.332391	0.458226	0.220498	2.31343	1.67374	1.53365	1.34684	2.1484	1.86622
Sobic.001G343900	79.6387	217.667	206.341	155.258	3044.44	1.31558	0.301143	4.36864	1.25e-05	0.000260776	37937861	Sobic.001G343900.1	Sobic.001G343900.1.p	PF09425,PF06200	PTHR33077,PTHR33077:SF9			K13464		AT1G19180.1	JAZ1,TIFY10A	jasmonate-zim-domain protein 1	LOC_Os03g28940.1	NA	ZIM domain containing protein, putative, expressed	94.5047	59.6173	84.794	150.506	203.693	298.803	192.219	266.991	159.812	155.556	168.983	141.236
Sobic.001G344400	149.57	37.9461	61.6518	50.3577	2658.51	-1.36197	0.428429	-3.17899	0.00147787	0.0182893	37944291	Sobic.001G344400.1	Sobic.001G344400.1.p	PF02801,PF00109	PTHR11712,PTHR11712:SF287		2.3.1.179	K09458		AT1G74960.3	ATKAS2,FAB1,KAS2	fatty acid biosynthesis 1	LOC_Os03g28420.1	NA	3-oxoacyl-synthase, putative, expressed	125.606	184.152	138.951	39.7823	39.6638	34.3922	39.5476	81.1386	64.2691	33.6919	41.1051	76.2761
Sobic.001G344700	13.4595	9.02135	33.7075	25.3834	326.122	1.30079	0.353073	3.6842	0.000229418	0.00361815	37942025	Sobic.001G344700.1	Sobic.001G344700.1.p	PF01419	PTHR23244,PTHR23244:SF320					AT1G73040.1		Mannose-binding lectin superfamily protein	LOC_Os04g30040.2	NA	jacalin-like lectin domain containing protein, expressed	16.2425	15.419	8.71704	9.10097	9.65422	8.30886	36.4332	28.6838	36.0055	14.9133	39.9843	21.2525
Sobic.001G344900	3.50932	1.64904	11.414	11.8371	98.3373	1.67678	0.458704	3.65548	0.0002567	0.00400117	37943382	Sobic.001G344900.1	Sobic.001G344900.1.p	PF01419	PTHR23244,PTHR23244:SF320					AT1G73040.1		Mannose-binding lectin superfamily protein	LOC_Os04g30040.2	NA	jacalin-like lectin domain containing protein, expressed	4.58096	3.95709	1.98991	1.05672	2.04855	1.84184	12.0649	8.70676	13.4702	6.255	14.477	14.7793
Sobic.001G345333	0.262348	0.375395	0.014656	0.0512553	7.74838	-4.20961	1.31722	-3.19583	0.0013943	0.017366	37941346	Sobic.001G345333.1	Sobic.001G345333.1.p											NA		0.16178	0.488456	0.136809	0.518623	0.239673	0.367889	0	0.043968	0	0.065559	0.02237	0.065837
Sobic.001G347901	30.2989	9.07399	76.0598	34.0416	287.813	1.31929	0.331392	3.98106	6.86e-05	0.00122407	37939660	Sobic.001G347901.1	Sobic.001G347901.1.p	PF01907	PTHR10768	KOG3475			GO:0006412,GO:0005840,GO:0005622,GO:0003735	AT3G16080.1		Zinc-binding ribosomal protein family protein	LOC_Os02g02130.1	NA	ribosomal protein L37, putative, expressed	40.6404	25.8017	24.4546	8.66584	9.1436	9.41252	80.8499	77.3269	70.0024	32.424	26.7788	42.922
Sobic.001G350400	13.8488	18.1126	31.0699	36.6882	566.445	1.12683	0.254309	4.43093	9.38e-06	0.000200075	37940431	Sobic.001G350400.3	Sobic.001G350400.3.p	PF00576,PF09349	PTHR10395,PTHR10395:SF7	KOG3006	3.5.2.17,4.1.1.97	K13484		AT5G58220.1	TTL	transthyretin-like protein	LOC_Os03g27320.1	NA	steroid binding protein, putative, expressed	19.5407	10.4489	11.5567	17.5487	17.9482	18.8408	30.9694	28.1235	34.1169	40.1084	47.0799	22.8762
Sobic.001G351900	6.32411	23.9044	14.5658	17.4462	290.475	1.14364	0.356304	3.20972	0.00132866	0.0167406	37938755	Sobic.001G351900.1	Sobic.001G351900.1.p	PF00892	PTHR31218,PTHR31218:SF55				GO:0016021,GO:0016020,GO:0022857	AT5G45370.2		nodulin MtN21 /EamA-like transporter family protein	LOC_Os06g49500.1	NA	integral membrane protein, putative, expressed	5.37395	6.52067	7.07771	17.9937	22.1783	31.5411	17.5015	10.7762	15.4198	20.396	23.4538	8.48884
Sobic.001G352500	2.3369	6.8037	15.1647	11.6999	160.525	2.65399	0.562411	4.71894	2.37e-06	5.68e-05	37945324	Sobic.001G352500.1	Sobic.001G352500.1.p	PF13266	PTHR31132,PTHR31132:SF5					AT1G35780.1			LOC_Os03g27010.1	NA	expressed protein	2.88311	1.88565	2.24196	4.37566	9.07653	6.9589	15.3241	8.96126	21.2087	16.1592	16.3505	2.58995
Sobic.001G353700	1.26491	1.07546	6.76356	4.01094	74.6296	2.34771	0.533608	4.39969	1.08e-05	0.000228819	37944254	Sobic.001G353700.1	Sobic.001G353700.1.p		PTHR23155,PTHR23155:SF509					AT3G14460.1		LRR and NB-ARC domains-containing disease resistance protein	LOC_Os10g04540.1	NA	expressed protein	0.812113	1.66152	1.32109	0.88469	0.558216	1.78347	5.28171	11.0584	3.95055	4.67602	3.94827	3.40854
Sobic.001G353800	0	0	10.9163	15.8667	262.149	11.1238	1.22775	9.06032	1.3e-19	2.33e-17	37938857	Sobic.001G353800.1	Sobic.001G353800.1.p	PF00069,PF07714	PTHR27003,PTHR27003:SF53	KOG1187	2.7.11.1		GO:0006468,GO:0005524,GO:0004672	AT3G51550.1	FER	Malectin/receptor-like protein kinase family protein	LOC_Os10g05250.1	NA	protein kinase domain containing protein, expressed	0	0	0	0	0	0	13.0511	11.2773	8.42063	13.5712	18.8921	15.1369
Sobic.001G353900	4.9943	3.26494	0.668398	0.442388	117.129	-3.00409	0.394083	-7.62299	2.48e-14	1.94e-12	37944984	Sobic.001G353900.3	Sobic.001G353900.3.p	PF07714,PF00069	PTHR27003:SF78,PTHR27003	KOG1187	2.7.11.1		GO:0004672,GO:0005524,GO:0006468	AT3G51550.1	FER	Malectin/receptor-like protein kinase family protein	LOC_Os10g05250.1	NA	protein kinase domain containing protein, expressed	4.71743	5.4197	4.84575	2.68696	3.21506	3.8928	0.267976	0.986606	0.750612	0.440514	0.409467	0.477182
Sobic.001G356800	8.61818	49.0613	74.6302	37.6726	288.933	3.07888	0.682536	4.51094	6.45e-06	0.000143489	37937726	Sobic.001G356800.1	Sobic.001G356800.1.p							AT5G57520.1	ATZFP2,ZFP2	zinc finger protein 2	LOC_Os09g26200.1	NA	ZOS9-11 - C2H2 zinc finger protein, expressed	10.1996	3.17105	12.4838	14.6319	31.7585	100.794	37.5787	86.6818	99.63	60.8543	29.1231	23.0404
Sobic.001G357000	0.341953	1.29936	4.88401	2.45266	42.4984	3.77687	1.23019	3.07016	0.00213947	0.0249431	37942877	Sobic.001G357000.2	Sobic.001G357000.2.p							AT5G25160.1	ZFP3	zinc finger protein 3	LOC_Os09g26200.1	NA	ZOS9-11 - C2H2 zinc finger protein, expressed	0.473807	0.153662	0.398389	0.104314	0	3.79376	2.24278	9.10057	3.30868	0.944026	3.47682	2.93714
Sobic.001G358101	0	0	2.40306	1.34977	8.15688	6.81051	1.35256	5.03529	4.77e-07	1.3e-05	37945237	Sobic.001G358101.1	Sobic.001G358101.1.p										LOC_Os04g20920.1	NA	H-BTB2 - Bric-a-Brac, Tramtrack, Broad Complex BTB domain with H family conserved sequence, expressed	0	0	0	0	0	0	1.66334	3.4937	2.05213	1.23592	1.85244	0.96094
Sobic.001G358200	2.49943	0.57218	0.094467	0.151908	27.7922	-4.74669	0.821609	-5.77731	7.59e-09	2.7e-07	37940737	Sobic.001G358200.1	Sobic.001G358200.1.p		PTHR31250,PTHR31250:SF6					AT3G13600.1		calmodulin-binding family protein	LOC_Os03g25760.1	NA	calmodulin-binding protein, putative, expressed	4.21156	1.93763	1.34909	0.271351	0.269155	1.17603	0.052944	0.029434	0.201023	0.141415	0.204034	0.110276
Sobic.001G359300	366.58	796.746	102.005	149.169	8071.74	-1.87331	0.534116	-3.50731	0.000452662	0.00659445	37939316	Sobic.001G359300.1	Sobic.001G359300.1.p	PF00067	PTHR24282,PTHR24282:SF50	KOG0157			GO:0055114,GO:0020037,GO:0016705,GO:0005506	AT2G46960.2	CYP709B1	cytochrome P450, family 709, subfamily B, polypeptide 1	LOC_Os03g25480.1	NA	cytochrome P450, putative, expressed	583.067	288.102	228.572	1206.96	691.923	491.355	162.877	47.385	95.7538	187.623	156.671	103.215
Sobic.001G359500	12.9275	38.8415	53.0398	75.6772	1174.34	2.02142	0.617349	3.27436	0.00105903	0.013772	37938475	Sobic.001G359500.1	Sobic.001G359500.1.p	PF00067	PTHR24282,PTHR24282:SF50	KOG0157			GO:0055114,GO:0020037,GO:0016705,GO:0005506	AT2G46950.1	CYP709B2	cytochrome P450, family 709, subfamily B, polypeptide 2	LOC_Os03g25480.1	NA	cytochrome P450, putative, expressed	22.6052	8.78419	7.39316	54.9425	37.1222	24.4599	71.3673	22.7233	65.0287	120.787	81.8288	24.4158
Sobic.001G360800	0.606228	0.469099	1.53886	3.48868	87.9943	1.33112	0.458531	2.90301	0.00369595	0.0390783	37945108	Sobic.001G360800.1	Sobic.001G360800.1.p	PF00067	PTHR24298,PTHR24298:SF55	KOG0156	1.14.13.88	K13083	GO:0055114,GO:0020037,GO:0016705,GO:0005506	AT5G07990.1	CYP75B1,D501,TT7	Cytochrome P450 superfamily protein	LOC_Os03g25150.1	NA	transposon protein, putative, unclassified, expressed	0.669863	0.79098	0.357841	0.507041	0.554623	0.345632	1.86739	1.4015	1.3477	3.82043	5.19019	1.4554
Sobic.001G361800	0.391277	0.239907	0.0879247	0.0616397	10.2311	-2.24962	0.727968	-3.09027	0.00199973	0.0235654	37941947	Sobic.001G361800.1	Sobic.001G361800.1.p	PF16711,PF16712,PF16709	PTHR31172,PTHR31172:SF4					AT2G26770.2		plectin-related	LOC_Os03g24940.2	NA	proline-rich family protein, putative, expressed	0.213295	0.461047	0.499489	0.152175	0.221075	0.34647	0.128183	0.055679	0.079912	0.018336	0.093633	0.07295
Sobic.001G364200	0.237665	1.2715	5.28245	6.36007	85.6565	4.46548	0.717131	6.22686	4.76e-10	2.06e-08	37941063	Sobic.001G364200.1	Sobic.001G364200.1.p	PF00067	PTHR24298,PTHR24298:SF158	KOG0156	1.14.13.21		GO:0055114,GO:0020037,GO:0016705,GO:0005506	AT5G07990.1	CYP75B1,D501,TT7	Cytochrome P450 superfamily protein	LOC_Os09g26960.1	NA	cytochrome P450, putative, expressed	0.345434	0.195267	0.172295	0.793507	1.15378	1.86723	3.28618	5.95795	6.60321	10.3537	7.78298	0.943501
Sobic.001G364500	267.301	162.316	125.976	139.435	1527.18	-1.13428	0.31885	-3.55742	0.00037451	0.00561986	37938125	Sobic.001G364500.1	Sobic.001G364500.1.p	PF01641	PTHR10173,PTHR10173:SF19	KOG0856	1.8.4.12	K07305	GO:0055114,GO:0033743,GO:0030091,GO:0016671,GO:0006979	AT4G21860.3	MSRB2	methionine sulfoxide reductase B 2	LOC_Os03g24600.1	NA	peptide methionine sulfoxide reductase msrB, putative, expressed	252.234	260.606	289.063	129.703	128.758	228.485	164.266	107.926	105.737	111.047	161.086	146.171
Sobic.001G365400	0.048202	0.105578	1.73617	3.03273	7.99819	4.94599	1.37856	3.58779	0.000333491	0.00504951	37937482	Sobic.001G365400.1	Sobic.001G365400.1.p											NA		0	0.144606	0	0.160606	0.156127	0	0.835064	2.20401	2.16943	1.86153	4.49681	2.73984
Sobic.001G366100	10.4136	9.67556	32.4195	25.2596	589.471	1.59868	0.21753	7.34923	1.99e-13	1.35e-11	37943861	Sobic.001G366100.1	Sobic.001G366100.1.p	PF03171,PF14226	PTHR10209,PTHR10209:SF208	KOG0143	4.2.1.78		GO:0055114,GO:0016491	AT1G17020.1	ATSRG1,SRG1	senescence-related gene 1	LOC_Os10g40934.3	NA	flavonol synthase/flavanone 3-hydroxylase, putative, expressed	9.93606	12.1072	9.19736	10.578	9.55745	8.89125	30.3544	31.3237	35.5804	21.4564	28.8699	25.4525
Sobic.001G366200	19.8902	27.7835	5.88921	3.14893	226.274	-1.81601	0.340112	-5.33944	9.32e-08	2.81e-06	37937904	Sobic.001G366200.2	Sobic.001G366200.2.p	PF03171	PTHR10209,PTHR10209:SF208		1.14.11.31		GO:0055114,GO:0016491	AT1G17010.1		2-oxoglutarate (2OG) and Fe(II)-dependent oxygenase superfamily protein	LOC_Os10g40934.3	NA	flavonol synthase/flavanone 3-hydroxylase, putative, expressed	17.0914	21.2539	21.3253	17.7095	26.0008	39.6401	5.51339	6.83431	5.31994	2.16948	4.91795	2.35935
Sobic.001G366500	11.6908	14.2085	28.8022	27.9697	647.817	1.29352	0.309393	4.18083	2.9e-05	0.000559991	37937535	Sobic.001G366500.1	Sobic.001G366500.1.p	PF00067	PTHR24298,PTHR24298:SF59	KOG0156	1.14.13.136		GO:0055114,GO:0020037,GO:0016705,GO:0005506	AT5G06900.1	CYP93D1	cytochrome P450, family 93, subfamily D, polypeptide 1	LOC_Os06g01250.1	NA	cytochrome P450, putative, expressed	14.6655	11.3308	9.07598	15.4286	17.2741	9.92288	21.681	25.0534	39.6722	25.4656	35.1798	23.2637
Sobic.001G367000	33.1193	44.0805	21.0303	30.9294	522.118	-0.69456	0.198956	-3.49103	0.000481169	0.00694336	37943619	Sobic.001G367000.1	Sobic.001G367000.1.p	PF02176	PTHR16295,PTHR16295:SF18					AT1G09920.1		TRAF-type zinc finger-related	LOC_Os03g24184.1	NA	TRAF-type zinc finger domain-containing protein 1, putative, expressed	42.9288	29.3882	27.041	46.6227	40.4998	45.1189	19.6924	19.0485	24.3499	32.0466	35.9665	24.7752
Sobic.001G367301	1.30429	1.30975	0.45617	0.305525	32.728	-1.53849	0.512701	-3.00076	0.00269306	0.0300386	37943337	Sobic.001G367301.1	Sobic.001G367301.1.p	PF02493,PF01504	PTHR23086,PTHR23086:SF49		2.7.1.68		GO:0046488,GO:0016307	AT3G07960.1		Phosphatidylinositol-4-phosphate 5-kinase family protein	LOC_Os03g24160.1	NA	phosphatidylinositol-4-phosphate 5-kinase, putative, expressed	1.21532	1.54673	1.15081	0.97727	1.9055	1.04647	0.584848	0.178948	0.604713	0.295028	0.42955	0.191996
Sobic.001G367900	0.48396	0.747698	1.63207	1.67163	29.9814	1.77774	0.627423	2.83339	0.00460568	0.0467165	37938560	Sobic.001G367900.2	Sobic.001G367900.2.p	PF00191	PTHR10502,PTHR10502:SF109	KOG0819			GO:0005544,GO:0005509	AT2G38760.1	ANN3,ANNAT3	annexin 3	LOC_Os05g31760.1	NA	annexin, putative, expressed	0.585613	0.749289	0.116977	0.797677	0.424062	1.02136	1.65218	2.04576	1.19826	1.2778	2.84615	0.890923
Sobic.001G372600	37.9914	14.7833	16.6932	8.66421	327.727	-1.15234	0.372301	-3.09517	0.00196697	0.023299	37938820	Sobic.001G372600.1	Sobic.001G372600.1.p	PF01370	PTHR14194,PTHR14194:SF36	KOG1203	1.3.1.75	K19073	GO:0050662,GO:0003824	AT5G18660.1	PCB2	NAD(P)-binding Rossmann-fold superfamily protein	LOC_Os03g22780.1	NA	DVR, putative, expressed	46.4279	32.9629	34.5834	16.0541	13.705	14.5908	9.44342	23.2607	17.3754	6.18155	8.32222	11.4889
Sobic.001G376266	12.1065	10.3234	0.783379	0.713695	24.5065	-4.12247	0.921071	-4.47574	7.61e-06	0.000165921	37943621	Sobic.001G376266.1	Sobic.001G376266.1.p				2.7.7.27						LOC_Os05g50380.1	NA	glucose-1-phosphate adenylyltransferase large subunit, chloroplast precursor, putative, expressed	10.5509	16.8353	8.9333	9.22476	12.0127	9.73256	2.35014	0	0	0.22802	0.855529	1.05754
Sobic.001G376332	2.60749	1.31777	0	0.032059	10.7995	-7.36984	1.63112	-4.51828	6.23e-06	0.00013901	37942488	Sobic.001G376332.1	Sobic.001G376332.1.p											NA		5.73031	0.916566	1.17559	0.294324	0.890224	2.76877	0	0	0	0	0.096177	0
Sobic.001G378001	0.456166	1.17126	4.23879	2.8663	26.4254	3.12647	0.807921	3.86977	0.00010894	0.00185424	37943880	Sobic.001G378001.1	Sobic.001G378001.1.p											NA		0.179845	0.536666	0.651986	1.28299	1.19931	1.03147	1.82932	9.63762	1.24943	3.48549	2.93127	2.18215
Sobic.001G383200	0.248785	0.606069	1.8598	0.608851	27.8341	2.8738	0.701277	4.09795	4.17e-05	0.000775643	37939669	Sobic.001G383200.1	Sobic.001G383200.1.p	PF00439	PTHR22881,PTHR22881:SF15				GO:0005515	AT1G76380.2		DNA-binding bromodomain-containing protein	LOC_Os03g21450.1	NA	bromodomain domain containing protein, expressed	0.329985	0.275547	0.140822	0.605717	0.382938	0.829551	0.560628	3.34454	1.67422	0.344696	0.621782	0.860076
Sobic.001G383800	8.35684	4.28772	0.598947	0.669748	40.2025	-3.86537	0.643464	-6.00712	1.89e-09	7.47e-08	37938306	Sobic.001G383800.1	Sobic.001G383800.1.p	PF13499,PF13405	PTHR10891,PTHR10891:SF602	KOG0027		K13448	GO:0005509	AT4G20780.1	CML42	calmodulin like 42	LOC_Os03g21380.1	NA	OsCML27 - Calmodulin-related calcium sensor protein, expressed	6.48221	6.00834	12.58	3.39105	3.13683	6.33526	0.806044	0.896881	0.093915	0.556387	0.660553	0.792303
Sobic.001G385400	4.04536	4.54459	7.68295	6.46325	464.446	0.8245	0.225438	3.65733	0.000254859	0.00397788	37939481	Sobic.001G385400.1	Sobic.001G385400.1.p	PF06920,PF14429	PTHR23317:SF76,PTHR23317				GO:0005085,GO:0007264	AT4G16340.1	SPK1	guanyl-nucleotide exchange factors;GTPase binding;GTP binding	LOC_Os03g21080.1	NA	guanine nucleotide exchange factor, putative, expressed	4.69487	4.00301	3.43821	3.4605	4.32988	5.84338	6.83002	6.05471	10.1641	6.53241	7.85531	5.00203
Sobic.001G387000	14.7438	12.6493	3.90227	4.24005	205.566	-1.87924	0.615766	-3.05188	0.00227414	0.0262332	37938000	Sobic.001G387000.1	Sobic.001G387000.1.p	PF14369,PF13639	PTHR22763,PTHR22763:SF41		6.3.2.19	K11982	GO:0008270,GO:0005515	AT5G56340.1	ATCRT1	RING/U-box superfamily protein	LOC_Os03g20870.1	NA	zinc finger, C3HC4 type domain containing protein, expressed	21.369	13.2082	9.65418	8.79576	19.6563	9.49582	4.80275	3.9667	2.93737	8.27496	3.53439	0.910806
Sobic.001G388700	0.361398	0.198289	1.82316	1.08041	36.7098	2.24263	0.424303	5.28544	1.25e-07	3.72e-06	37943787	Sobic.001G388700.1	Sobic.001G388700.1.p		PTHR13140,PTHR13140:SF164	KOG0978				AT2G39300.1			LOC_Os03g20580.1	NA	expressed protein	0.354423	0.270775	0.458995	0.115906	0.148763	0.330199	2.1727	1.5912	1.70558	0.947893	1.12247	1.17088
Sobic.001G392500	0.243948	0.509409	1.79021	1.75374	18.5661	2.79294	0.654302	4.26857	1.97e-05	0.000391821	37943981	Sobic.001G392500.1	Sobic.001G392500.1.p	PF00206,PF08328	PTHR11444,PTHR11444:SF17	KOG2700	4.3.2.2		GO:0006188,GO:0004018	AT1G36280.1		L-Aspartase-like family protein	LOC_Os03g19930.1	NA	adenylosuccinate lyase, putative, expressed	0.170473	0.449289	0.112082	0.754299	0.427454	0.346474	1.4615	2.0709	1.83824	1.11798	2.64651	1.49673
Sobic.001G395800	2.13458	1.62307	8.58985	6.27826	69.2644	1.99956	0.487173	4.10442	4.05e-05	0.000757306	37944792	Sobic.001G395800.1	Sobic.001G395800.1.p		PTHR31460,PTHR31460:SF0					AT2G16760.1		Calcium-dependent phosphotriesterase superfamily protein	LOC_Os03g19452.1	NA	SMP-30/Gluconolaconase/LRE domain protein, putative, expressed	1.5017	2.10506	2.79699	2.44566	1.33486	1.08868	5.27543	14.247	6.24715	6.43909	6.31987	6.07582
Sobic.001G397900	1.2046	3.77714	6.96422	5.59611	94.4063	2.51164	0.694453	3.61672	0.000298356	0.00457279	37941316	Sobic.001G397900.1	Sobic.001G397900.1.p	PF00249,PF06640	PTHR10641,PTHR10641:SF203			K09422		AT2G47460.1	ATMYB12,MYB12,PFG1	myb domain protein 12	LOC_Os03g19120.1	NA	MYB family transcription factor, putative, expressed	0.984201	1.16345	1.46615	1.53228	8.68498	1.11414	5.97825	6.2019	8.71251	8.14724	5.72623	2.91486
Sobic.001G398600	11.8965	9.04901	5.80942	4.392	144.373	-1.13605	0.359773	-3.1577	0.00159021	0.0194903	37939623	Sobic.001G398600.2	Sobic.001G398600.2.p	PF12861	PTHR11210	KOG1493		K03358	GO:0005680,GO:0004842	AT3G05870.2	APC11	anaphase-promoting complex/cyclosome 11	LOC_Os07g22840.1	NA	anaphase-promoting complex subunit 11, putative, expressed	14.31	10.1798	11.1998	6.61016	8.56472	11.9721	3.33969	7.26481	6.82377	3.18951	4.85366	5.13283
Sobic.001G401200	3.95237	2.29108	1.73083	1.94524	29.8202	-1.23286	0.405875	-3.03752	0.00238532	0.02723	37943145	Sobic.001G401200.1	Sobic.001G401200.1.p	PF00407	PTHR31213,PTHR31213:SF20				GO:0009607,GO:0006952	AT2G40330.1	PYL6,RCAR9	PYR1-like 6	LOC_Os03g18850.1	NA	pathogenesis-related Bet v I family protein, putative, expressed	3.22643	5.19052	3.44015	2.52789	2.08681	2.25855	2.1236	1.17635	1.89254	1.62216	2.70534	1.50821
Sobic.001G402800	0.574861	0.407732	9.96816	9.11167	36.9404	4.03554	0.512179	7.87917	3.3e-15	2.93e-13	37938675	Sobic.001G402800.1	Sobic.001G402800.1.p											NA		0.926217	0.263623	0.534742	0.40514	0.144532	0.673525	10.3847	9.26536	10.2544	9.08619	10.3996	7.8492
Sobic.001G406800	99.0285	1.25295	11.0543	18.1262	1238.94	-3.1275	0.63231	-4.94615	7.57e-07	1.97e-05	37937982	Sobic.001G406800.1	Sobic.001G406800.1.p	PF13522,PF00733	PTHR11772,PTHR11772:SF16		6.3.5.4	K01953	GO:0006529,GO:0004066	AT3G47340.1	ASN1,AT-ASN1,DIN6	glutamine-dependent asparagine synthase 1	LOC_Os03g18130.1	NA	asparagine synthetase, putative, expressed	136.84	91.2305	69.0151	0.534838	2.31225	0.91176	17.9012	2.93757	12.3242	18.2341	18.9404	17.204
Sobic.001G407800	0.81141	2.3917	14.2852	3.40902	110.447	4.08599	0.921568	4.43374	9.26e-06	0.000198036	37938189	Sobic.001G407800.1	Sobic.001G407800.1.p	PF14226,PF03171	PTHR10209,PTHR10209:SF149	KOG0143	1.14.11.23		GO:0055114,GO:0016491	AT3G11180.1		2-oxoglutarate (2OG) and Fe(II)-dependent oxygenase superfamily protein	LOC_Os03g18030.1	NA	leucoanthocyanidin dioxygenase, putative, expressed	1.69826	0.279467	0.456506	0.657084	2.98319	3.53483	2.58425	33.1831	7.08823	1.94742	7.07186	1.20777
Sobic.001G410400	0	0.0296557	0.544027	0.338897	4.54103	5.86779	1.43265	4.09575	4.21e-05	0.000782396	37941602	Sobic.001G410400.1	Sobic.001G410400.1.p											NA		0	0	0	0	0.049312	0.039655	0.354759	0.597965	0.679356	0.384119	0.493862	0.138709
Sobic.001G415600	0	0	5.71574	9.14063	63.3473	8.93571	1.35706	6.58461	4.56e-11	2.29e-09	37943408	Sobic.001G415600.1	Sobic.001G415600.1.p											NA		0	0	0	0	0	0	4.81971	7.63061	4.6969	5.35099	5.97144	16.0995
Sobic.001G415700	35.6601	25.2961	0.937606	1.08419	411.885	-5.34089	0.401147	-13.314	1.92e-40	2.59e-37	37943776	Sobic.001G415700.1	Sobic.001G415700.1.p		PTHR33065,PTHR33065:SF20								LOC_Os07g45194.1	NA	expressed protein	35.3823	36.3066	35.2914	28.0584	21.3584	26.4716	1.36129	0.407319	1.04421	0.661773	1.45301	1.13779
Sobic.001G417100	8.1547	3.33141	0	0	36.7228	-9.23403	1.31683	-7.01233	2.34e-12	1.39e-10	37938862	Sobic.001G417100.1	Sobic.001G417100.1.p											NA		14.3159	5.76601	4.38218	2.92901	4.03272	3.03251	0	0	0	0	0	0
Sobic.001G418400	0.00923767	0.028515	1.11382	1.71838	26.837	6.8114	1.32353	5.14638	2.66e-07	7.57e-06	37938618	Sobic.001G418400.2	Sobic.001G418400.2.p	PF13962	PTHR24177,PTHR24177:SF51					AT4G11000.1		Ankyrin repeat family protein	LOC_Os06g19110.1	NA	cadmium tolerance factor, putative, expressed	0	0.027713	0	0.085545	0	0	0.628493	1.03833	1.67464	1.03559	2.29089	1.82866
Sobic.001G419000	0	0	0.839262	0.504135	8.32872	6.76343	1.39147	4.86065	1.17e-06	2.96e-05	37937749	Sobic.001G419000.1	Sobic.001G419000.1.p	PF00012	PTHR19375,PTHR19375:SF199			K03283		AT3G12580.1	ATHSP70,HSP70	heat shock protein 70	LOC_Os11g08460.1	NA	DnaK family protein, putative, expressed	0	0	0	0	0	0	0.955509	0.610683	0.951595	0.558054	0.330311	0.624039
Sobic.001G419100	0.152186	0.741241	0	0	6.35214	-4.74008	1.47869	-3.20559	0.00134787	0.0169176	37941953	Sobic.001G419100.2	Sobic.001G419100.2.p	PF00012	PTHR19375,PTHR19375:SF199			K03283		AT3G12580.1	ATHSP70,HSP70	heat shock protein 70	LOC_Os11g08460.2	NA	DnaK family protein, putative, expressed	0.127911	0.200586	0.12806	0.721646	0.420233	1.08184	0	0	0	0	0	0
Sobic.001G419700	2.77511	2.45149	0.983103	0.992096	58.0006	-1.56735	0.423889	-3.69754	0.000217701	0.00344478	37938174	Sobic.001G419700.1	Sobic.001G419700.1.p	PF00012	PTHR19375,PTHR19375:SF199			K03283		AT5G02500.1	AT-HSC70-1,HSC70,HSC70-1,HSP70-1	heat shock cognate protein 70-1	LOC_Os11g08460.1	NA	DnaK family protein, putative, expressed	2.93198	2.89174	2.50161	1.46534	3.12204	2.7671	1.18312	0.511896	1.2543	1.30809	0.764325	0.903874
Sobic.001G423633	2.83232	2.97501	0	0.046491	9.91085	-6.84752	1.33496	-5.12939	2.91e-07	8.23e-06	37940555	Sobic.001G423633.1	Sobic.001G423633.1.p		PTHR24286,PTHR24286:SF67		1.14.13.79			AT1G05160.1	ATKAO1,CYP88A3,KAO1	cytochrome P450, family 88, subfamily A, polypeptide 3	LOC_Os06g02019.1	NA	cytochrome P450, putative, expressed	3.97127	1.97702	2.54867	2.51105	3.52295	2.89101	0	0	0	0	0	0.139473
Sobic.001G428400	10.0902	13.1009	18.8658	18.0773	247.768	0.833452	0.268567	3.10333	0.00191355	0.0227957	37937448	Sobic.001G428400.1	Sobic.001G428400.1.p	PF12874,PF16835	PTHR23205,PTHR23205:SF0	KOG0227		K12826		AT2G32600.1		hydroxyproline-rich glycoprotein family protein		NA		12.6344	8.30518	9.33106	12.4181	13.4491	13.4356	12.9931	19.7121	23.8924	21.0752	21.7303	11.4265
Sobic.001G430500	0	0	1.48593	0.447444	16.9467	8.12129	1.34591	6.03406	1.6e-09	6.46e-08	37939875	Sobic.001G430500.1	Sobic.001G430500.1.p	PF02212,PF00350,PF01031	PTHR11566,PTHR11566:SF45	KOG0446	3.6.5.5		GO:0005525,GO:0003924	AT1G60500.1	DRP4C	Dynamin related protein 4C	LOC_Os03g15420.1	NA	dynamin family protein, putative, expressed	0	0	0	0	0	0	0.934107	1.82118	1.70249	0.197858	0.62732	0.517153
Sobic.001G432500	4.6878	1.36658	34.851	10.5413	293.729	2.75879	0.894154	3.08536	0.00203303	0.0238842	37940393	Sobic.001G432500.1	Sobic.001G432500.1.p	PF13962	PTHR24177:SF60,PTHR24177					AT4G11000.1		Ankyrin repeat family protein	LOC_Os03g15080.1	NA	expressed protein	1.53071	4.35028	8.1824	1.51447	0.49087	2.09441	3.90068	66.3839	34.2685	4.23781	8.76512	18.6211
Sobic.001G432600	0.082521	0.0915053	6.15146	0.767611	12.7426	6.00423	1.44313	4.16055	3.17e-05	0.000608043	37943035	Sobic.001G432600.1	Sobic.001G432600.1.p	PF13962	PTHR24177,PTHR24177:SF60					AT4G11000.1		Ankyrin repeat family protein	LOC_Os03g15080.1	NA	expressed protein	0	0	0.247563	0.14217	0	0.132346	0.906939	14.801	2.7464	0.779448	0.540345	0.98304
Sobic.001G434100	3.09609	0.79937	1.06928	0.727481	64.1719	-1.58808	0.536124	-2.96216	0.00305493	0.0334091	37943038	Sobic.001G434100.1	Sobic.001G434100.1.p	PF00931	PTHR23155,PTHR23155:SF597	KOG4658		K13459	GO:0043531	AT4G26090.1	RPS2	NB-ARC domain-containing disease resistance protein	LOC_Os03g14900.1	NA	NB-ARC/LRR disease resistance protein, putative, expressed	2.36744	3.4903	3.43053	0.542926	0.79252	1.06266	0.553104	1.35376	1.30099	0.592357	0.384425	1.20566
Sobic.001G435500	89.687	16.5782	13.2434	8.32722	514.349	-2.83253	0.795902	-3.55889	0.000372419	0.00559476	37943363	Sobic.001G435500.1	Sobic.001G435500.1.p	PF00808	PTHR10252,PTHR10252:SF39	KOG1657				AT5G63470.1	NF-YC4	nuclear factor Y, subunit C4	LOC_Os03g14669.2	NA	core histone H2A/H2B/H3/H4, putative, expressed	25.3744	117.134	126.553	8.12503	15.101	26.5084	7.76835	19.9649	11.9971	2.9337	3.87039	18.1776
Sobic.001G435650	0.490344	0.401417	34.5555	33.9427	287.732	6.12325	0.643806	9.51102	1.89e-21	4.37e-19	37937770	Sobic.001G435650.1	Sobic.001G435650.1.p											NA		0.98265	0.307063	0.18132	0.560218	0.582181	0.061853	47.2417	33.5649	22.8598	33.8222	29.3886	38.6174
Sobic.001G436900	8.36631	17.5961	16.7909	22.551	729.981	0.912452	0.251574	3.62698	0.000286758	0.00440977	37938317	Sobic.001G436900.1	Sobic.001G436900.1.p	PF04109	PTHR13038,PTHR13038:SF15			K17907		AT2G31260.1	APG9,ATAPG9	autophagy 9 (APG9)	LOC_Os03g14380.1	NA	autophagy protein 9, putative, expressed	8.98587	8.05007	8.06299	19.5235	16.8171	16.4476	13.4439	18.3023	18.6265	26.8581	27.2467	13.5481
Sobic.001G442800	1.60071	2.77901	4.3279	3.28485	109.137	1.31872	0.429216	3.0724	0.00212347	0.0247817	37944302	Sobic.001G442800.1	Sobic.001G442800.1.p	PF03999	PTHR19321,PTHR19321:SF12	KOG4302		K16732	GO:0008017,GO:0000910,GO:0000226	AT1G14690.1	MAP65-7	microtubule-associated protein 65-7	LOC_Os03g13460.1	NA	microtubule associated protein, putative, expressed	1.37991	1.99552	1.42671	3.72111	1.88631	2.72961	5.11013	2.33863	5.53493	4.194	3.45768	2.20288
Sobic.001G448350	0	0	0.709307	0.287633	6.38264	6.56752	1.53679	4.27354	1.92e-05	0.000383855	37944482	Sobic.001G448350.1	Sobic.001G448350.1.p											NA		0	0	0	0	0	0	0.537605	0.883136	0.70718	0.160655	0.159605	0.542639
Sobic.001G448500	0	0.0157363	9.19908	11.4796	110.524	10.0545	1.24389	8.08306	6.32e-16	6.65e-14	37942093	Sobic.001G448500.1	Sobic.001G448500.1.p	PF13041	PTHR24015,PTHR24015:SF893					AT3G13160.1		Tetratricopeptide repeat (TPR)-like superfamily protein	LOC_Os01g57630.3	NA	pentatricopeptide containing protein, putative, expressed	0	0	0	0	0	0.047209	8.47637	9.95712	9.16374	9.43366	18.5655	6.43956
Sobic.001G452100	4.24435	2.68446	8.38426	7.64476	83.4049	0.977792	0.339659	2.87875	0.00399254	0.0417144	37940063	Sobic.001G452100.2	Sobic.001G452100.2.p	PF05042	PTHR31495,PTHR31495:SF3		1.11.2.3	K17991		AT2G33380.1	CLO-3,RD20	Caleosin-related family protein	LOC_Os03g12230.1	NA	caleosin related protein, putative, expressed	4.99141	4.30392	3.43773	2.66969	3.50794	1.87576	10.5059	7.71493	6.93198	7.5169	9.71705	5.70032
Sobic.001G461800	2.83188	0.393269	0.562304	0.231922	37.1351	-2.46565	0.670331	-3.67825	0.000234836	0.00368542	37941822	Sobic.001G461800.1	Sobic.001G461800.1.p	PF01529	PTHR22883,PTHR22883:SF105	KOG1311	2.3.1.225		GO:0008270	AT1G69420.1		DHHC-type zinc finger family protein	LOC_Os03g11110.1	NA	zinc finger family protein, putative, expressed	1.96418	3.27482	3.25665	0.386736	0.263259	0.529812	0.367596	0.350387	0.96893	0.026676	0.244209	0.424882
Sobic.001G463200	16.9794	17.4736	9.15476	12.1853	476.052	-0.912414	0.236162	-3.86351	0.000111767	0.00189673	37944942	Sobic.001G463200.1	Sobic.001G463200.1.p	PF00651,PF03000	PTHR32370,PTHR32370:SF14				GO:0005515	AT5G67385.1		Phototropic-responsive NPH3 family protein	LOC_Os03g10880.1	NA	BTBN5 - Bric-a-Brac, Tramtrack, Broad Complex BTB domain with non-phototropic hypocotyl 3 NPH3 and coiled-coil domains, expressed	13.5812	21.3321	16.0248	17.2946	16.9134	18.2128	8.67604	9.43122	9.357	13.986	11.4394	11.1306
Sobic.001G463800	0.287669	0.787079	1.79106	0.667083	65.782	2.60574	0.702997	3.70662	0.000210048	0.0033398	37945120	Sobic.001G463800.3	Sobic.001G463800.3.p	PF04484	PTHR31807,PTHR31807:SF8					AT1G49890.1		Family of unknown function (DUF566)	LOC_Os03g10820.1	NA	expressed protein	0.456332	0.216547	0.190127	0.657804	0.309431	1.394	1.00342	2.94944	1.42032	0.902102	0.951508	0.147639
Sobic.001G465000	0.0391937	0.139759	0.610568	0.808246	13.1519	3.89741	1.10851	3.51589	0.000438275	0.00643776	37943910	Sobic.001G465000.1	Sobic.001G465000.1.p											NA		0.088539	0	0.029042	0	0.092282	0.326994	0.650224	0.462053	0.719427	1.12921	1.01474	0.280789
Sobic.001G469700	129.331	176.139	311.998	219.715	3769.76	1.17947	0.415655	2.83762	0.00454513	0.046225	37940506	Sobic.001G469700.1	Sobic.001G469700.1.p		PTHR21528:SF0,PTHR21528		2.5.1.87	K11778		AT1G11755.1	LEW1	Undecaprenyl pyrophosphate synthetase family protein	LOC_Os03g10080.1	NA	expressed protein	181.391	144.261	62.3414	194.481	224.66	109.276	349.169	243.777	343.047	179.696	281.61	197.839
Sobic.001G471800	0.466808	0.349243	2.15252	0.478458	25.9962	2.29245	0.805677	2.84537	0.00443597	0.0452552	37944016	Sobic.001G471800.1	Sobic.001G471800.1.p	PF03188,PF04526	PTHR23130,PTHR23130:SF60	KOG4293			GO:0016021	AT2G04850.1		Auxin-responsive family protein	LOC_Os03g09850.1	NA	auxin-responsive protein-related, putative, expressed	0.765133	0.415382	0.219909	0.639509	0.034136	0.374085	2.78378	1.12394	2.54984	0.364036	0.307423	0.763916
Sobic.001G472000	66.5176	72.0166	294.75	167.538	4339.45	2.09552	0.474713	4.41428	1.01e-05	0.000215102	37943353	Sobic.001G472000.2	Sobic.001G472000.2.p	PF13450	PTHR10742,PTHR10742:SF288	KOG0029	1.5.3.15,1.5.3.14	K13366		AT5G13700.1	APAO,ATPAO1,PAO1	polyamine oxidase 1	LOC_Os09g20284.1	NA	amine oxidase, flavin-containing, domain containing protein, expressed	86.1097	68.3717	45.0715	57.6195	66.9111	91.5193	162.329	220.182	501.74	123.894	300.646	78.0725
Sobic.001G472050	4.23052	7.22201	33.9862	21.6528	39.4395	2.8289	0.601683	4.70165	2.58e-06	6.17e-05	37943155	Sobic.001G472050.1	Sobic.001G472050.1.p											NA		3.078	4.43863	5.17492	6.09725	12.7306	2.8382	28.649	16.8859	56.4235	25.1169	27.7839	12.0576
Sobic.001G475800	11.7801	38.5904	34.4545	38.1516	663.085	1.54166	0.496627	3.10427	0.0019075	0.0227354	37942839	Sobic.001G475800.1	Sobic.001G475800.1.p	PF00107,PF08240	PTHR11695,PTHR11695:SF408		1.1.1.1	K00121	GO:0055114,GO:0016491,GO:0008270	AT5G42250.1		Zinc-binding alcohol dehydrogenase family protein	LOC_Os03g09020.1	NA	dehydrogenase, putative, expressed	16.7692	10.8659	7.70529	31.2907	38.7668	45.7138	40.0714	18.5319	44.7603	42.0385	60.2868	12.1295
Sobic.001G477900	48.143	23.919	86.1741	32.6354	653.319	0.824583	0.259721	3.17488	0.00149898	0.0185006	37937725	Sobic.001G477900.1	Sobic.001G477900.1.p	PF11523	PTHR33415,PTHR33415:SF3					AT5G62440.1		Protein of unknown function (DUF3223)	LOC_Os03g08810.1	NA	expressed protein	44.127	48.6978	51.6041	16.338	24.6735	30.7454	100.244	72.2771	86.0011	32.4929	35.8206	29.5928
Sobic.001G478400	68.6075	89.3808	155.847	182.162	2593.11	1.12757	0.256482	4.39631	1.1e-05	0.000231982	37941905	Sobic.001G478400.1	Sobic.001G478400.1.p	PF01486,PF00319	PTHR11945,PTHR11945:SF179	KOG0014			GO:0006355,GO:0005634,GO:0003700,GO:0046983,GO:0003677	AT2G22540.1	AGL22,SVP	K-box region and MADS-box transcription factor family protein	LOC_Os03g08754.1	NA	OsMADS47 - MADS-box family gene with MIKCc type-box, expressed	52.3573	71.4001	82.065	93.5365	87.0282	87.5776	173.83	152.314	141.399	193.296	182.113	171.076
Sobic.001G480100	9.46659	8.45295	3.16447	4.75077	315.089	-1.62811	0.212449	-7.66352	1.81e-14	1.46e-12	37942976	Sobic.001G480100.1	Sobic.001G480100.1.p											NA		11.5836	9.54673	7.26948	8.25811	8.56973	8.53101	2.86516	3.35296	3.27528	5.17287	4.72347	4.35598
Sobic.001G483500	0.0591973	3.36781	2.17915	2.50145	21.8248	5.17753	1.70731	3.03256	0.00242493	0.027557	37943237	Sobic.001G483500.1	Sobic.001G483500.1.p	PF04525	PTHR31087,PTHR31087:SF3					AT2G05910.1		Protein of unknown function (DUF567)	LOC_Os03g08200.1	NA	DUF567 domain containing protein, putative, expressed	0	0	0.177592	4.68384	2.61019	2.80939	5.35351	0.904333	0.279601	6.12799	1.37636	0
Sobic.001G484200	18.167	20.7883	11.3026	8.88907	334.511	-0.769956	0.272282	-2.82779	0.00468701	0.047374	37945038	Sobic.001G484200.1	Sobic.001G484200.1.p	PF00503	PTHR10218,PTHR10218:SF224	KOG0082		K04640	GO:0031683,GO:0019001,GO:0007186,GO:0004871,GO:0003924	AT2G26300.1	ATGPA1,GP ALPHA 1,GPA1	G protein alpha subunit 1	LOC_Os05g26890.1	NA	G-protein alpha subunit, putative, expressed	17.8527	21.2164	15.432	18.7355	18.8068	24.8227	10.685	13.5182	9.70465	7.35275	9.83088	9.48359
Sobic.001G485500	0.869301	1.25295	0.115583	0.136664	9.59557	-2.92994	0.941068	-3.11343	0.00184929	0.0221452	37939286	Sobic.001G485500.1	Sobic.001G485500.1.p				3.5.1.3			AT5G12040.1		Nitrilase/cyanide hydratase and apolipoprotein N-acyltransferase family protein	LOC_Os03g07910.1	NA	nitrilase, putative, expressed	1.09759	0.704324	0.805995	0.779258	1.29625	1.68335	0.112709	0.234041	0	0.056976	0.353016	0
Sobic.001G485700	0.0700757	0.665948	0.9979	1.13283	13.3137	3.78296	1.00613	3.7599	0.000169983	0.00278777	37944803	Sobic.001G485700.1	Sobic.001G485700.1.p		PTHR31346,PTHR31346:SF4					AT3G15000.1		cobalt ion binding	LOC_Os09g33480.1	NA	DAG protein, chloroplast precursor, putative, expressed	0	0.210227	0	0.598895	0.658122	0.740826	0.572221	0.677434	1.74405	0.567148	1.97843	0.852928
Sobic.001G489600	43.7322	57.1285	95.2867	93.448	1027.96	1.05403	0.370311	2.84634	0.0044225	0.0451378	37940049	Sobic.001G489600.1	Sobic.001G489600.1.p	PF05627	PTHR33882,PTHR33882:SF1					AT5G64850.1			LOC_Os03g07380.1	NA	expressed protein	59.3988	26.3795	45.4183	38.887	54.5296	77.9687	66.8436	108.744	110.272	72.4098	143.949	63.9854
Sobic.001G489800	35.5028	47.5818	13.6175	12.9078	371.258	-1.40064	0.398249	-3.517	0.000436446	0.00641912	37943326	Sobic.001G489800.2	Sobic.001G489800.2.p	PF01844	PTHR33427,PTHR33427:SF3				GO:0004519,GO:0003676	AT3G47490.1		HNH endonuclease	LOC_Os03g07370.1	NA	HNH endonuclease domain-containing protein, putative, expressed	43.0637	35.3986	28.0462	52.9881	43.0904	46.6669	14.2741	7.91535	18.6631	10.8258	10.5154	17.3822
Sobic.001G490600	2.78701	4.24209	5.48076	7.32726	145.1	1.03119	0.365697	2.8198	0.0048053	0.0481894	37943985	Sobic.001G490600.1	Sobic.001G490600.1.p	PF00861	PTHR12899,PTHR12899:SF8				GO:0006412,GO:0005840,GO:0005622,GO:0003735	AT1G14205.1		Ribosomal L18p/L5e family protein	LOC_Os03g07340.1	NA	ribosomal L18p/L5e family protein, putative, expressed	3.80344	2.78573	1.77187	3.53227	4.25872	4.93527	6.78634	4.28693	5.36901	8.22734	9.9983	3.75613
Sobic.001G493900	0.822158	0.675303	0.27551	0.153628	26.8051	-1.6654	0.583206	-2.85559	0.00429567	0.0441577	37944238	Sobic.001G493900.1	Sobic.001G493900.1.p	PF02140,PF01301	PTHR23421,PTHR23421:SF51		3.2.1.23		GO:0030246,GO:0005975,GO:0004553	AT4G36360.1	BGAL3	beta-galactosidase 3	LOC_Os03g06940.1	NA	beta-galactosidase, putative, expressed	1.06612	0.908988	0.491369	0.570908	0.648256	0.806744	0.183318	0.1558	0.487411	0.051006	0.174607	0.235272
Sobic.001G494300	0.193915	0.265449	0.768305	0.285781	18.8989	1.91164	0.513546	3.72244	0.000197303	0.0031679	37940874	Sobic.001G494300.1	Sobic.001G494300.1.p	PF01396,PF06839,PF01751,PF01131	PTHR11390,PTHR11390:SF21		5.99.1.2	K03165	GO:0006265,GO:0005694,GO:0003916,GO:0003677,GO:0008270,GO:0003917	AT5G63920.1	TOP3A	topoisomerase 3alpha	LOC_Os03g06900.1	NA	DNA topoisomerase 3 protein, putative, expressed	0.178791	0.15368	0.249274	0.099607	0.308738	0.388001	0.552478	0.849784	0.902654	0.323005	0.289543	0.244794
Sobic.001G495400	3.62648	3.66129	1.68091	1.1445	213.52	-1.23801	0.34075	-3.63318	0.000279952	0.00433124	37942044	Sobic.001G495400.1	Sobic.001G495400.1.p	PF01535,PF13041	PTHR24015,PTHR24015:SF303					AT3G23020.1		Tetratricopeptide repeat (TPR)-like superfamily protein	LOC_Os03g06710.1	NA	PPR repeat domain containing protein, putative, expressed	2.73857	4.09392	4.04696	3.21796	3.73223	4.03368	1.27147	1.50715	2.26411	0.73605	1.27946	1.41799
Sobic.001G501500	1.14376	0.851678	3.88905	2.7879	41.0049	1.74576	0.621549	2.80872	0.00497383	0.049317	37943737	Sobic.001G501500.1	Sobic.001G501500.1.p											NA		0.849862	1.41387	1.16756	0.80012	0.38264	1.37227	3.85391	2.79912	5.01412	3.0149	1.15577	4.19303
Sobic.001G504500	0	0	2.11326	2.10337	19.735	7.71219	1.26881	6.07827	1.21e-09	5e-08	37943769	Sobic.001G504500.1	Sobic.001G504500.1.p	PF12274	PTHR23068,PTHR23068:SF3								LOC_Os05g44792.1	NA	expressed protein	0	0	0	0	0	0	1.62728	2.08506	2.62743	2.34048	2.72436	1.24526
Sobic.001G504700	0	0	0.974411	0.953966	8.22852	6.43529	1.35266	4.75751	1.96e-06	4.77e-05	37944315	Sobic.001G504700.2	Sobic.001G504700.2.p		PTHR31923,PTHR31923:SF1					AT1G69030.1		BSD domain-containing protein	LOC_Os02g49450.1	NA	BSD domain-containing protein, putative, expressed	0	0	0	0	0	0	0.949293	1.16853	0.805409	0.739242	1.107	1.01565
Sobic.001G509800	0.79408	2.72191	1.99249	1.55882	57.4737	1.27754	0.423916	3.01366	0.00258115	0.0290019	37942926	Sobic.001G509800.1	Sobic.001G509800.1.p	PF01657	PTHR32080,PTHR32080:SF4					AT2G33330.1	PDLP3	plasmodesmata-located protein 3	LOC_Os04g45460.1	NA	cysteine-rich repeat secretory protein precursor, putative, expressed	0.987566	0.752941	0.641733	1.89862	2.73776	3.52936	1.04547	1.94632	2.98567	1.46338	2.29539	0.917677
Sobic.001G510000	0.452285	1.84663	0.0492103	0.0125843	14.5389	-3.2168	1.10986	-2.89838	0.00375098	0.0395689	37941431	Sobic.001G510000.1	Sobic.001G510000.1.p	PF00067	PTHR24296,PTHR24296:SF37	KOG0157			GO:0055114,GO:0020037,GO:0016705,GO:0005506	AT4G39490.1	CYP96A10	cytochrome P450, family 96, subfamily A, polypeptide 10	LOC_Os03g04660.1	NA	cytochrome P450 86A1, putative, expressed	0.926644	0.201392	0.22882	2.94693	1.32187	1.27109	0.070838	0	0.076793	0	0	0.037753
Sobic.001G510100	6.66567	1.23154	0.744053	0.193622	15.0579	-3.16013	0.889186	-3.55396	0.00037947	0.00568313	37939464	Sobic.001G510100.1	Sobic.001G510100.1.p											NA		1.87425	6.5272	11.5956	1.3397	0.460078	1.89484	1.0277	0.638469	0.565994	0	0.149237	0.431628
Sobic.001G510500	1.04845	1.00503	0.013273	0.110241	14.1099	-6.36318	1.29311	-4.92085	8.62e-07	2.23e-05	37940017	Sobic.001G510500.1	Sobic.001G510500.1.p	PF06203	PTHR31319,PTHR31319:SF11				GO:0005515	AT2G33350.2		CCT motif family protein	LOC_Os03g04620.2	NA	CCT motif family protein, expressed	0.883939	0.742339	1.51907	0.763742	1.28479	0.966545	0	0	0.039819	0.146388	0.075332	0.109004
Sobic.001G510700	4.69991	4.0532	11.2838	9.04662	464.113	1.17762	0.310519	3.79244	0.000149176	0.00247484	37941006	Sobic.001G510700.1	Sobic.001G510700.1.p	PF12043	PTHR31390,PTHR31390:SF2					AT2G33360.2		Protein of unknown function (DUF3527)	LOC_Os03g04600.1	NA	expressed protein	6.57801	3.37061	4.1511	3.25661	3.98105	4.92193	6.92418	11.4317	15.4956	8.26536	11.7451	7.12935
Sobic.001G511000	5.36616	14.2934	27.7408	24.7137	694.362	2.3603	0.339228	6.95787	3.45e-12	2.01e-10	37944928	Sobic.001G511000.1	Sobic.001G511000.1.p	PF00854	PTHR11654,PTHR11654:SF103				GO:0016020,GO:0006810,GO:0005215	AT5G46050.1	ATPTR3,PTR3	peptide transporter 3	LOC_Os03g04570.1	NA	peptide transporter PTR3-A, putative, expressed	6.49929	4.73417	4.86501	17.2292	12.6457	13.0054	29.0744	18.4819	35.666	29.7889	20.5206	23.8317
Sobic.001G514100	61.0624	24.0836	14.5033	11.1019	628.694	-2.1322	0.361867	-5.89223	3.81e-09	1.44e-07	37940383	Sobic.001G514100.1	Sobic.001G514100.1.p	PF00043,PF02798	PTHR11260,PTHR11260:SF287	KOG0867	2.5.1.18	K00799	GO:0005515	AT3G03190.1	ATGSTF11,ATGSTF6,GSTF11	glutathione S-transferase F11	LOC_Os03g04260.1	NA	glutathione S-transferase, putative, expressed	68.8765	45.6506	68.6599	22.7936	25.7077	23.7494	15.9257	15.2599	12.3243	7.22057	10.654	15.4312
Sobic.001G514200	9.13899	6.09403	1.7126	1.02679	90.6241	-2.49198	0.593345	-4.19988	2.67e-05	0.000520583	37940901	Sobic.001G514200.1	Sobic.001G514200.1.p	PF13417,PF00043	PTHR11260,PTHR11260:SF209	KOG0867	2.5.1.18	K00799	GO:0005515	AT2G47730.1	ATGSTF5,ATGSTF8,GST6,GSTF8	glutathione S-transferase phi 8	LOC_Os03g04250.1	NA	glutathione S-transferase, putative, expressed	6.24503	11.7271	9.44489	3.55055	4.12566	10.6059	1.06036	3.23273	0.844709	1.17655	0.911056	0.99276
Sobic.001G519200	19.7251	26.7224	36.1077	26.7776	253.226	0.906671	0.265862	3.4103	0.000648904	0.00901238	37939441	Sobic.001G519200.1	Sobic.001G519200.1.p										LOC_Os05g43180.1	NA	expressed protein	25.4346	16.4713	17.2694	28.1942	30.2972	21.6759	27.448	36.803	44.0721	32.1518	27.1504	21.0304
Sobic.001G519400	0.664648	0.881289	0	0	5.19894	-5.70467	1.66667	-3.42279	0.000619828	0.00866099	37940285	Sobic.001G519400.1	Sobic.001G519400.1.p	PF01370	PTHR10366:SF242,PTHR10366	KOG1430	1.1.1.170		GO:0003824,GO:0050662	AT1G47290.2	3BETAHSD/D1,AT3BETAHSD/D1	3beta-hydroxysteroid-dehydrogenase/decarboxylase isoform 1	LOC_Os03g29150.1	NA	NAD dependent epimerase/dehydratase family protein, putative, expressed	0.220825	1.32685	0.446266	1.41627	0.551647	0.675955	0	0	0	0	0	0
Sobic.001G520900	3.97663	3.30755	1.5564	0.872273	94.3467	-1.46103	0.475208	-3.0745	0.00210857	0.024658	37940816	Sobic.001G520900.1	Sobic.001G520900.1.p	PF07714,PF13499	PTHR24349:SF119,PTHR24349	KOG0032	2.7.11.1	K13412	GO:0004672,GO:0006468	AT2G17290.1	ATCDPK3,ATCPK6,CPK6	Calcium-dependent protein kinase family protein	LOC_Os03g03660.3	NA	CAMK_CAMK_like.17 - CAMK includes calcium/calmodulin depedent protein kinases, expressed	4.04544	4.23548	3.64898	4.05511	2.4194	3.44815	0.71007	1.77169	2.18745	0.516576	0.832621	1.26762
Sobic.001G521200	52.1974	30.7416	12.1433	11.4767	231.878	-2.15	0.38285	-5.61579	1.96e-08	6.53e-07	37945195	Sobic.001G521200.1	Sobic.001G521200.1.p										LOC_Os03g03640.1	NA	expressed protein	61.8005	49.4844	45.3072	40.2316	25.5341	26.459	12.1564	12.0747	12.1988	8.65958	9.51987	16.2506
Sobic.001G523100	0.439933	0.606366	5.60964	5.96174	49.4336	3.59327	0.454809	7.90061	2.78e-15	2.52e-13	37942870	Sobic.001G523100.1	Sobic.001G523100.1.p											NA		0.563203	0.25513	0.501467	0.71009	0.532048	0.576959	6.14987	3.80077	6.87827	5.68896	7.117	5.07925
Sobic.001G524500	2.99809	2.91525	7.23227	7.28278	136.56	1.22169	0.376473	3.24509	0.00117414	0.0151038	37939711	Sobic.001G524500.1	Sobic.001G524500.1.p	PF13419,PF01687	PTHR22749,PTHR22749:SF1	KOG3110	2.7.1.26	K00861	GO:0009231,GO:0008531	AT4G21470.1	ATFMN/FHY,FMN/FHY	riboflavin kinase/FMN hydrolase	LOC_Os10g32730.2	NA	haloacid dehalogenase-like hydrolase domain-containing protein 1A, putative, expressed	3.94015	2.77858	2.27553	3.42993	1.91534	3.40049	8.7286	8.01896	4.94925	7.44885	7.22388	7.17561
Sobic.001G530350	27.9974	205.642	154.597	277.177	1440.1	2.54597	0.675909	3.76673	0.000165397	0.00271645	37940406	Sobic.001G530350.1	Sobic.001G530350.1.p	PF01476	PTHR33648,PTHR33648:SF3					AT5G62150.1		peptidoglycan-binding LysM domain-containing protein	LOC_Os03g02685.1	NA	lysM domain containing protein, putative, expressed	59.732	12.8242	11.436	362.286	174.149	80.4919	209.578	143.925	110.286	394.068	265.423	172.038
Sobic.001G530650	0.286347	0.335634	1.53137	1.05756	7.22408	2.31621	0.805472	2.8756	0.00403264	0.0420186	37941401	Sobic.001G530650.1	Sobic.001G530650.1.p										LOC_Os07g48590.1	NA	retrotransposon protein, putative, unclassified	0.108764	0.209688	0.54059	0.321887	0.466872	0.218142	1.49574	1.57146	1.52691	0.633961	1.69369	0.84502
Sobic.001G533100	4.61012	4.67631	8.48337	7.93855	358.388	0.804346	0.263018	3.05814	0.00222712	0.0257815	37939101	Sobic.001G533100.1	Sobic.001G533100.1.p	PF00288,PF07959	PTHR32463		2.7.7.30,2.7.1.52	K05305	GO:0005524,GO:0016772	AT1G01220.1	AtFKGP,FKGP	L-fucokinase/GDP-L-fucose pyrophosphorylase	LOC_Os03g02410.1	NA	GHMP kinases ATP-binding protein, putative, expressed	5.02489	4.55215	4.25332	3.97255	4.73856	5.31784	6.28207	7.11729	12.0508	6.5837	11.3283	5.90366
Sobic.001G534300	0.54482	0.549293	0.142097	0.204475	18.762	-1.9313	0.616879	-3.13075	0.00174358	0.0210245	37942489	Sobic.001G534300.1	Sobic.001G534300.1.p	PF13837	PTHR21654,PTHR21654:SF8	KOG4282				AT1G76890.2	AT-GT2,GT2	Duplicated homeodomain-like superfamily protein	LOC_Os03g02240.1	NA	AT-GTL1, putative, expressed	0.477018	0.718359	0.439083	0.636722	0.53534	0.475817	0.11656	0.039384	0.270346	0.296546	0.209629	0.107251
Sobic.001G535601	5.36446	1.42237	0.775601	0.569602	30.2524	-2.75906	0.574051	-4.8063	1.54e-06	3.83e-05	37944506	Sobic.001G535601.1	Sobic.001G535601.1.p											NA		8.25408	4.41636	3.42294	0.82694	2.21217	1.228	1.1084	0.560189	0.658217	0.452696	0.62688	0.629229
Sobic.001G538100	0.559469	0.667803	5.62928	7.34137	113.751	3.26062	0.375199	8.69037	3.61e-18	5.25e-16	37942176	Sobic.001G538100.1	Sobic.001G538100.1.p	PF13639	PTHR16047,PTHR16047:SF9	KOG1645		K15691	GO:0008270,GO:0005515	AT5G03450.1		Transducin/WD40 repeat-like superfamily protein	LOC_Os03g01790.1	NA	zinc finger, C3HC4 type domain containing protein, expressed	0.532089	0.757887	0.388432	0.533194	0.782809	0.687406	4.78462	6.69407	5.40915	9.41081	8.3109	4.3024
Sobic.001G538425	4.87054	0.54456	0.332965	0	8.26041	-3.88107	1.16099	-3.3429	0.000829068	0.0111241	37943764	Sobic.001G538425.1	Sobic.001G538425.1.p		PTHR16047									NA		3.48119	4.52437	6.60606	0	0.561088	1.07259	0.647753	0	0.351141	0	0	0
Sobic.001G538500	14.7173	11.58	0.015812	0	134.147	-9.8096	1.21854	-8.05027	8.26e-16	8.35e-14	37942732	Sobic.001G538500.1	Sobic.001G538500.1.p	PF13639,PF08784	PTHR16047				GO:0008270,GO:0005515	AT5G03450.1		Transducin/WD40 repeat-like superfamily protein	LOC_Os10g39850.1	NA	zinc finger, C3HC4 type domain containing protein, expressed	17.2274	14.9463	11.9782	12.7103	9.39612	12.6337	0	0.047436	0	0	0	0
Sobic.001G538800	27.7622	52.7604	70.5846	67.5402	1287.61	1.26148	0.359611	3.5079	0.000451655	0.00659445	37944705	Sobic.001G538800.1	Sobic.001G538800.1.p	PF00782,PF16561	PTHR10343,PTHR10343:SF58				GO:0008138,GO:0006470	AT3G52180.1	ATPTPKIS1,ATSEX4,DSP4,SEX4	dual specificity protein phosphatase (DsPTP1) family protein	LOC_Os03g01750.1	NA	dual specificity protein phosphatase, putative, expressed	23.8624	26.1833	33.241	57.0872	55.0284	46.1656	68.3102	64.2084	79.2352	72.0285	102.977	27.6148
Sobic.001G541166	0.410108	0.450224	1.61847	1.40849	44.8541	1.89645	0.457169	4.14824	3.35e-05	0.000638467	37942967	Sobic.001G541166.1	Sobic.001G541166.1.p										LOC_Os03g01330.1	NA	sodium/potassium/calcium exchanger 1, putative, expressed	0.606178	0.21901	0.405136	0.519086	0.28425	0.547337	1.266	1.12903	2.46038	1.38642	1.7959	1.04314
Sobic.001G541232	0.0588027	0	0.678088	0.759119	6.7811	3.61034	1.14728	3.14685	0.00165037	0.0200668	37943655	Sobic.001G541232.1	Sobic.001G541232.1.p		PTHR34948		3.1.3.48						LOC_Os08g20400.1	NA	adenylate cyclase family protein, expressed	0	0.176408	0	0	0	0	0.519301	0.584842	0.930121	0.648886	1.11683	0.511643
Sobic.001G542400	12.7746	11.5071	9.69725	10.6145	1384.37	-0.505051	0.178655	-2.82696	0.00469927	0.047456	37944860	Sobic.001G542400.2	Sobic.001G542400.2.p	PF04054,PF16415,PF16417,PF12842,PF16418	PTHR13162:SF9,PTHR13162			K12604		AT1G02080.2		transcription regulators	LOC_Os10g40780.1	NA	CCR4-Not complex component, Not1domain containing protein, expressed	13.1183	13.6604	11.545	12.2331	11.4859	10.8022	8.42932	9.08582	11.5766	10.9833	11.3679	9.49241
Sobic.002G002200	1.70328	3.70466	16.9275	12.6477	296.687	3.27585	0.392241	8.35163	6.73e-17	8.17e-15	37951972	Sobic.002G002200.1	Sobic.002G002200.1.p	PF00076	PTHR24012,PTHR24012:SF434	KOG0148			GO:0003676	AT5G54900.1	ATRBP45A,RBP45A	RNA-binding protein 45A	LOC_Os03g37270.1	NA	RNA recognition motif containing protein, putative, expressed	2.56741	1.16748	1.37494	2.29598	5.87616	2.94185	17.5945	13.6603	19.5275	11.6832	16.9981	9.26179
Sobic.002G002300	0.105591	0.338554	0.999393	0.962951	21.7432	3.12013	0.670324	4.65466	3.25e-06	7.56e-05	37952419	Sobic.002G002300.1	Sobic.002G002300.1.p	PF01397,PF03936	PTHR31225,PTHR31225:SF18		4.2.3.112		GO:0016829,GO:0010333,GO:0008152,GO:0000287	AT3G25810.1		Terpenoid cyclases/Protein prenyltransferases superfamily protein	LOC_Os07g11790.1	NA	terpene synthase, putative, expressed	0.109562	0.086454	0.120757	0.2662	0.409194	0.340267	0.492584	1.3519	1.15369	0.694183	0.79436	1.40031
Sobic.002G005100	8.81158	3.51912	0.36098	0.365956	37.8584	-4.66614	0.987857	-4.72349	2.32e-06	5.57e-05	37950326	Sobic.002G005100.1	Sobic.002G005100.1.p	PF03018	PTHR21495,PTHR21495:SF53					AT5G42510.1		Disease resistance-responsive (dirigent-like protein) family protein	LOC_Os08g28790.1	NA	dirigent, putative, expressed	4.26787	18.6186	3.54826	3.71986	2.86599	3.97153	0	0.353503	0.729436	0.245295	0.852573	0
Sobic.002G009000	0.248595	0.456144	1.75253	1.32976	14.5899	2.71463	0.670535	4.04845	5.16e-05	0.000940354	37954440	Sobic.002G009000.2	Sobic.002G009000.2.p											NA		0.250088	0.185378	0.31032	0.317479	0.669183	0.38177	1.94258	0.920104	2.39489	1.77457	1.54599	0.668721
Sobic.002G009500	3.85943	3.79187	1.21888	1.22029	57.3561	-1.6771	0.366557	-4.57527	4.76e-06	0.000109012	37952766	Sobic.002G009500.1	Sobic.002G009500.1.p	PF12937	PTHR32133,PTHR32133:SF134				GO:0005515				LOC_Os07g02910.1	NA	OsFBL33 - F-box domain and LRR containing protein, expressed	5.65357	2.92323	3.0015	3.72482	3.26627	4.38451	1.42074	0.903685	1.33221	1.21737	1.6235	0.819985
Sobic.002G015332	0	0.249524	1.65065	0.942	4.88646	5.90237	1.48522	3.97408	7.07e-05	0.0012566	37949551	Sobic.002G015332.1	Sobic.002G015332.1.p											NA		0	0	0	0.151127	0.307063	0.290382	0.530212	1.96118	2.46057	1.42511	0.424043	0.976847
Sobic.002G015800	0.345663	0.178115	2.11126	0.113713	24.0351	2.61017	0.812087	3.21416	0.00130828	0.0165202	37953813	Sobic.002G015800.3	Sobic.002G015800.3.p	PF00646	PTHR32212,PTHR32212:SF61				GO:0005515	AT3G49030.1		FBD, F-box and Leucine Rich Repeat domains containing protein	LOC_Os07g02760.2	NA	OsFBD13 - F-box and FBD domain containing protein, expressed	0.264864	0.234359	0.537766	0.240926	0.091792	0.201627	4.31292	1.24757	0.773294	0.227476	0.057847	0.055816
Sobic.002G016200	5.85285	4.35811	2.74318	2.5473	136.826	-1.14142	0.380028	-3.00352	0.00266873	0.0298108	37954531	Sobic.002G016200.1	Sobic.002G016200.1.p	PF14531	PTHR24361,PTHR24361:SF389	KOG0198	2.7.11.25			AT5G66850.1	MAPKKK5	mitogen-activated protein kinase kinase kinase 5	LOC_Os07g02780.1	NA	STE_MEKK_ste11_MAP3K.20 - STE kinases include homologs to sterile 7, sterile 11 and sterile 20 from yeast, expressed	5.64952	6.4098	5.49925	3.09003	3.50337	6.48092	2.90881	3.18324	2.13748	1.64913	2.93107	3.06169
Sobic.002G016250	2.00376	2.41731	0	0	8.11958	-6.45944	1.36724	-4.72444	2.31e-06	5.55e-05	37951039	Sobic.002G016250.1	Sobic.002G016250.1.p											NA		1.49956	2.96274	1.54898	2.10869	2.2407	2.90253	0	0	0	0	0	0
Sobic.002G016900	1.07741	2.60603	14.5126	8.95611	205.616	3.6604	0.934147	3.91844	8.91e-05	0.00154679	37952994	Sobic.002G016900.1	Sobic.002G016900.1.p		PTHR32212,PTHR32212:SF61					AT4G03220.1		Protein with RNI-like/FBD-like domains	LOC_Os07g02760.1	NA	OsFBD13 - F-box and FBD domain containing protein, expressed	0.291125	0.785053	2.15606	1.86933	4.18158	1.76716	17.1124	15.8236	10.6019	8.71038	17.8503	0.307694
Sobic.002G018400	7.88997	1.08426	0.199622	0.167866	73.333	-5.35838	0.860389	-6.22786	4.73e-10	2.05e-08	37949835	Sobic.002G018400.1	Sobic.002G018400.1.p	PF03140	PTHR31549,PTHR31549:SF5					AT3G50140.1		Plant protein of unknown function (DUF247)	LOC_Os08g30520.1	NA	plant protein of unknown function domain containing protein, expressed	5.19796	10.1576	8.3144	2.05432	0.270629	0.927832	0.239672	0.13083	0.228364	0	0.163441	0.340158
Sobic.002G018901	28.3217	28.3982	1.83013	0.780505	250.032	-4.02454	0.717914	-5.60589	2.07e-08	6.91e-07	37952743	Sobic.002G018901.1	Sobic.002G018901.1.p											NA		24.68	31.2348	29.0503	21.7171	28.41	35.0674	0.108086	3.0104	2.3719	0.766788	1.35921	0.215513
Sobic.002G020200	0.721172	3.39076	5.24693	3.34213	81.1886	3.00285	0.96965	3.09684	0.00195593	0.0231921	37951087	Sobic.002G020200.1	Sobic.002G020200.1.p	PF14009	PTHR33052,PTHR33052:SF28					AT1G76600.1			LOC_Os07g03120.1	NA	expressed protein	1.63566	0.418411	0.10944	0.663356	2.09118	7.41776	10.9895	2.07312	2.67814	2.11912	6.24125	1.66602
Sobic.002G020600	0.156882	0.149677	3.48679	1.67942	60.7194	4.38685	0.629067	6.97359	3.09e-12	1.81e-10	37955325	Sobic.002G020600.1	Sobic.002G020600.1.p		PTHR31060,PTHR31060:SF5					AT3G50780.1			LOC_Os07g03150.1	NA	H-BTB5 - Bric-a-Brac, Tramtrack, Broad Complex BTB domain with H family conserved sequence, expressed	0.128986	0.174979	0.16668	0.157096	0.203591	0.088343	2.36556	2.41184	5.68298	1.49998	3.00107	0.537215
Sobic.002G020900	13.6811	6.25695	69.7313	43.835	445.87	2.43337	0.607016	4.00874	6.1e-05	0.00109851	37949601	Sobic.002G020900.1	Sobic.002G020900.1.p		PTHR34789,PTHR34789:SF1					AT1G61255.1			LOC_Os07g03180.1	NA	GCRP3 - Glycine and cysteine rich family protein precursor, expressed	25.0338	6.76629	9.24333	2.27331	6.85528	9.64226	101.099	28.6714	79.4233	44.6413	58.5681	28.2955
Sobic.002G022500	0.203974	0.234806	7.39643	5.58218	47.0929	5.03686	0.742588	6.78285	1.18e-11	6.41e-10	37955567	Sobic.002G022500.1	Sobic.002G022500.1.p											NA		0	0.542007	0.069914	0.346853	0.075272	0.282292	4.48031	9.67429	8.0347	5.01815	6.75956	4.96884
Sobic.002G023600	0.206156	0.0461087	17.604	14.4441	180.239	6.3462	0.502629	12.626	1.52e-36	1.51e-33	37953918	Sobic.002G023600.1	Sobic.002G023600.1.p										LOC_Os09g21410.1	NA	BED zinc finger family protein, expressed	0.092342	0.308998	0.217127	0	0.047377	0.090949	19.6573	19.3447	13.8101	14.3987	15.0985	13.8352
Sobic.002G028700	175.856	297.044	127.722	115.386	6050.8	-0.515747	0.170513	-3.02468	0.00248896	0.0281314	37953673	Sobic.002G028700.1	Sobic.002G028700.1.p	PF02910,PF00890	PTHR11632,PTHR11632:SF54		1.3.5.1	K00234	GO:0055114,GO:0016491	AT5G66760.1	SDH1-1	succinate dehydrogenase 1-1	LOC_Os07g04240.1	NA	succinate dehydrogenase flavoprotein subunit,mitochondrial precursor, putative, expressed	198.25	166.472	162.845	291.377	273.534	326.221	115.845	146.066	121.256	122.697	140.25	83.211
Sobic.002G030900	350.342	275.821	166.404	136.566	4756.22	-1.10733	0.220716	-5.01701	5.25e-07	1.41e-05	37953184	Sobic.002G030900.1	Sobic.002G030900.1.p	PF00248	PTHR11732,PTHR11732:SF213	KOG1575	1.1.1.65			AT1G06690.1		NAD(P)-linked oxidoreductase superfamily protein	LOC_Os07g05000.1	NA	oxidoreductase, aldo/keto reductase family protein, putative, expressed	368.509	336.914	345.602	308.343	255.534	263.587	146.479	184.995	167.738	131.876	131.023	146.798
Sobic.002G031500	0.672264	0.473004	1.67702	1.54563	37.0378	1.25182	0.357129	3.50524	0.000456189	0.00662875	37951670	Sobic.002G031500.1	Sobic.002G031500.1.p		PTHR32212,PTHR32212:SF74					AT1G13570.1		F-box/RNI-like superfamily protein	LOC_Os07g06900.1	NA	OsFBLD3 - F-box, LRR and FBD domain containing protein, expressed	0.697495	0.68392	0.635376	0.38211	0.469976	0.566925	1.85204	1.80878	1.37024	1.33841	1.67673	1.62174
Sobic.002G032000	8.12543	8.51096	100.243	120.279	511.853	3.51095	0.863983	4.06368	4.83e-05	0.000887375	37954890	Sobic.002G032000.1	Sobic.002G032000.1.p											NA		0.600174	4.92718	18.8489	6.06532	10.5114	8.95612	36.7764	147.638	116.315	152.527	171.528	36.7817
Sobic.002G032066	80.8346	117.511	12.1625	26.2236	481.95	-2.7925	0.277245	-10.0723	7.32e-24	2.51e-21	37949863	Sobic.002G032066.1	Sobic.002G032066.1.p											NA		95.2441	67.0621	80.1977	94.722	143.784	114.026	10.5294	11.6508	14.3073	18.5315	38.5899	21.5495
Sobic.002G032900	2.79277	7.4838	5.06464	6.21396	102.916	0.86541	0.285206	3.03433	0.00241068	0.0274222	37950940	Sobic.002G032900.3	Sobic.002G032900.3.p	PF00389,PF02826	PTHR10996,PTHR10996:SF147	KOG0069	1.1.1.79,1.1.1.81	K15919	GO:0055114,GO:0051287,GO:0016616,GO:0008152	AT1G12550.1		D-isomer specific 2-hydroxyacid dehydrogenase family protein	LOC_Os04g01674.1	NA	erythronate-4-phosphate dehydrogenase domain containing protein, expressed	2.23053	3.35399	2.79378	6.84342	7.46235	8.14564	5.01036	4.68786	5.4957	7.38498	6.76229	4.49461
Sobic.002G033700	3.19223	3.12414	6.99392	6.54261	437.832	1.04035	0.309443	3.36201	0.000773777	0.0105425	37952507	Sobic.002G033700.1	Sobic.002G033700.1.p		PTHR24365,PTHR24365:SF274					AT2G34680.1	AIR9	Outer arm dynein light chain 1 protein	LOC_Os07g05470.1	NA	AIR9 protein, putative, expressed	3.89671	3.27521	2.40477	3.5598	2.85585	2.95677	5.49093	6.07286	9.41798	7.35567	8.60049	3.67167
Sobic.002G035600	1.37623	1.99717	0.443996	0.348418	66.4123	-1.63587	0.457544	-3.57533	0.000349783	0.00527641	37950067	Sobic.002G035600.1	Sobic.002G035600.1.p	PF08263,PF00069,PF13855	PTHR27000,PTHR27000:SF68	KOG1187	2.7.11.1		GO:0006468,GO:0005524,GO:0004672,GO:0005515	AT1G17230.1		Leucine-rich receptor-like protein kinase family protein	LOC_Os07g05740.2	NA	receptor-like protein kinase 2 precursor, putative, expressed	2.53969	0.842906	0.746081	1.58354	2.0337	2.37426	0.376596	0.470826	0.484565	0.308926	0.363351	0.372976
Sobic.002G039700	0	0.0745557	0.367898	0.730967	5.06171	5.22987	1.83989	2.84249	0.00447624	0.0456255	37951408	Sobic.002G039700.1	Sobic.002G039700.1.p	PF02469	PTHR32499,PTHR32499:SF4					AT2G35860.1	FLA16	FASCICLIN-like arabinogalactan protein 16 precursor	LOC_Os03g57460.1	NA	fasciclin domain containing protein, expressed	0	0	0	0	0	0.223667	0.380989	0.059736	0.662969	0.606001	1.43198	0.154918
Sobic.002G040400	6.91176	9.8374	0.0537593	0.011897	106.008	-7.11603	0.77676	-9.16117	5.13e-20	9.65e-18	37954787	Sobic.002G040400.1	Sobic.002G040400.1.p	PF00067	PTHR24298,PTHR24298:SF139	KOG0156	1.14.13.21		GO:0055114,GO:0020037,GO:0016705,GO:0005506	AT5G07990.1	CYP75B1,D501,TT7	Cytochrome P450 superfamily protein	LOC_Os03g44740.1	NA	cytochrome P450, putative, expressed	8.17987	5.90498	6.65042	8.04044	9.99082	11.4809	0	0.161278	0	0	0	0.035691
Sobic.002G040500	0.661833	0.294565	0	0.0445593	5.34345	-6.33167	1.64105	-3.8583	0.000114181	0.0019334	37952867	Sobic.002G040500.1	Sobic.002G040500.1.p	PF00067	PTHR24298,PTHR24298:SF139	KOG0156	1.14.13.21		GO:0055114,GO:0020037,GO:0016705,GO:0005506	AT5G07990.1	CYP75B1,D501,TT7	Cytochrome P450 superfamily protein	LOC_Os03g44740.1	NA	cytochrome P450, putative, expressed	0.455569	0.452993	1.07694	0.45829	0.280966	0.144439	0	0	0	0	0	0.133678
Sobic.002G041300	29.6865	42.4809	11.5287	11.6433	832.547	-1.4706	0.331111	-4.44141	8.94e-06	0.000192175	37952713	Sobic.002G041300.1	Sobic.002G041300.1.p				3.4.19.12,3.4.22.69						LOC_Os12g43990.1	NA	expressed protein	18.9294	27.6753	42.4548	37.3935	51.0185	39.0307	10.5962	10.8973	13.0927	14.7953	12.2957	7.83893
Sobic.002G041400	175.83	239.965	7.58901	6.15676	2058.8	-4.64845	0.389098	-11.9467	6.75e-33	4.84e-30	37950656	Sobic.002G041400.1	Sobic.002G041400.1.p		PTHR33704,PTHR33704:SF1					AT5G10010.1			LOC_Os04g56590.1	NA	ATP/GTP binding protein, putative, expressed	128.826	208.785	189.88	228.082	217.872	273.94	4.40248	11.0718	7.29275	4.31012	7.3094	6.85076
Sobic.002G041533	19.2543	26.2455	46.5635	41.3867	778.123	1.32304	0.404188	3.27334	0.00106284	0.0138085	37953969	Sobic.002G041533.1	Sobic.002G041533.1.p	PF12695	PTHR23024,PTHR23024:SF149	KOG1515	3.1.1.1			AT5G06570.2		alpha/beta-Hydrolases superfamily protein	LOC_Os07g06830.1	NA	gibberellin receptor GID1L2, putative, expressed	27.1168	15.338	15.308	41.48	20.7955	16.461	52.6138	43.7853	43.2915	53.3073	42.1656	28.6873
Sobic.002G044200	0.0148977	0	0.374076	0.142012	3.0328	4.57553	1.58795	2.88141	0.00395899	0.0414016	37951245	Sobic.002G044200.1	Sobic.002G044200.1.p	PF00067	PTHR24298,PTHR24298:SF158	KOG0156	1.14.13.88		GO:0055114,GO:0020037,GO:0016705,GO:0005506	AT5G07990.1	CYP75B1,D501,TT7	Cytochrome P450 superfamily protein	LOC_Os02g29960.1	NA	cytochrome P450, putative, expressed	0.044693	0	0	0	0	0	0.222549	0.497124	0.402554	0.211755	0.173842	0.04044
Sobic.002G044700	0.452769	2.4096	116.998	96.5412	930.087	7.8075	1.13274	6.89257	5.48e-12	3.1e-10	37951284	Sobic.002G044700.1	Sobic.002G044700.1.p	PF03492	PTHR31009,PTHR31009:SF16		2.1.1.273		GO:0008168	AT5G04370.2	NAMT1	S-adenosyl-L-methionine-dependent methyltransferases superfamily protein	LOC_Os06g13310.1	NA	SAM dependent carboxyl methyltransferase, putative, expressed	0.160463	0.615912	0.581933	1.67709	0.511325	5.04037	21.253	112.085	217.656	61.5571	226.104	1.96185
Sobic.002G045100	43.5693	18.1604	20.9598	7.2226	332.513	-1.03234	0.331375	-3.11532	0.00183743	0.0220261	37954562	Sobic.002G045100.1	Sobic.002G045100.1.p	PF01423	PTHR10701	KOG3168		K11086		AT5G44500.1		Small nuclear ribonucleoprotein family protein	LOC_Os07g07220.1	NA	LSM domain containing protein, expressed	64.1634	33.0527	33.4917	11.1212	20.5379	22.822	14.9369	25.9052	22.0374	8.07408	8.86326	4.73048
Sobic.002G047333	53.781	76.2366	121.82	120.483	111.643	1.14445	0.406754	2.81361	0.00489893	0.048764	37953000	Sobic.002G047333.1	Sobic.002G047333.1.p	PF00166	PTHR10772,PTHR10772:SF12			K04078	GO:0006457,GO:0005737	AT1G14980.1	CPN10	chaperonin 10	LOC_Os03g25050.1	NA	chaperonin, putative, expressed	52.7732	78.8923	29.6775	89.9241	65.2423	73.5433	78.7096	123.303	163.448	138.183	136.985	86.2814
Sobic.002G050600	0	0	0.748489	0.814556	10.9869	6.81066	1.32996	5.12095	3.04e-07	8.59e-06	37950498	Sobic.002G050600.1	Sobic.002G050600.1.p	PF00931	PTHR23155,PTHR23155:SF488				GO:0043531	AT3G07040.1	RPM1,RPS3	NB-ARC domain-containing disease resistance protein	LOC_Os10g41900.1	NA	mla1, putative, expressed	0	0	0	0	0	0	0.69904	0.826272	0.720156	0.543034	1.30067	0.599962
Sobic.002G053600	0.189615	0.192797	5.1452	7.44401	33.9319	4.74698	0.758777	6.2561	3.95e-10	1.74e-08	37950902	Sobic.002G053600.1	Sobic.002G053600.1.p	PF01633	PTHR22603,PTHR22603:SF42					AT1G71697.1	ATCK1,CK,CK1	choline kinase 1	LOC_Os01g08760.1	NA	choline/ethanolamine kinase, putative, expressed	0.384688	0	0.184157	0.095942	0.197461	0.284987	4.05257	6.95547	4.42756	6.33332	11.697	4.30175
Sobic.002G055200	0.261629	0.893508	0.815204	1.40175	42.7414	1.59401	0.547381	2.91208	0.00359035	0.038226	37950030	Sobic.002G055200.1	Sobic.002G055200.1.p	PF02841,PF02263	PTHR10751,PTHR10751:SF38	KOG2037			GO:0005525,GO:0003924	AT2G38840.1		Guanylate-binding family protein	LOC_Os07g08400.1	NA	GTP binding protein, putative, expressed	0.371437	0.246183	0.167268	0.581089	1.32281	0.776624	0.963994	0.702996	0.778621	1.94708	1.76422	0.493943
Sobic.002G056100	0.026917	0.0907143	1.16578	0.786483	24.069	5.36856	1.86969	2.87137	0.00408701	0.0424453	37953743	Sobic.002G056100.1	Sobic.002G056100.1.p		PTHR23155,PTHR23155:SF498					AT4G27190.1		NB-ARC domain-containing disease resistance protein	LOC_Os04g08390.1	NA	Leucine Rich Repeat family protein, expressed	0.061102	0.019649	0	0	0.190293	0.08185	0	1.58135	1.91599	0.816958	1.54249	0
Sobic.002G057600	257.778	138.818	48.7896	32.1997	1621.71	-2.45428	0.574233	-4.27402	1.92e-05	0.000383855	37951027	Sobic.002G057600.1	Sobic.002G057600.1.p		PTHR33983					AT3G57450.1			LOC_Os03g52410.1	NA	expressed protein	271.761	225.724	275.848	105.618	128.509	182.327	25.8089	91.2901	29.2699	16.3968	25.15	55.0524
Sobic.002G063000	0.370879	0.416816	2.83952	2.08058	15.0691	2.92988	0.906142	3.23336	0.00122345	0.0156123	37952489	Sobic.002G063000.1	Sobic.002G063000.1.p											NA		1.02008	0.092557	0	0.189122	0.776938	0.284387	2.34629	3.02574	3.14654	2.31599	2.95915	0.966597
Sobic.002G063533	0	0	3.5587	4.68243	12.0071	6.78474	1.31079	5.17607	2.27e-07	6.52e-06	37953002	Sobic.002G063533.1	Sobic.002G063533.1.p											NA		0	0	0	0	0	0	2.37733	4.69361	3.60517	3.56445	6.30303	4.17981
Sobic.002G063900	4.45895	4.4863	3.02969	2.98676	331.152	-0.64436	0.206174	-3.12532	0.00177612	0.0213469	37949774	Sobic.002G063900.1	Sobic.002G063900.1.p		PTHR33977,PTHR33977:SF1					AT4G13970.1		zinc ion binding	LOC_Os07g12520.1	NA	zinc ion binding protein, putative, expressed	4.4052	4.59514	4.37653	3.35246	4.81929	5.28714	2.625	3.40796	3.0561	3.00568	3.80199	2.15261
Sobic.002G064500	0.221112	0.674017	3.16813	0.0287863	43.4603	3.67144	1.19865	3.06298	0.00219148	0.0254203	37952814	Sobic.002G064500.1	Sobic.002G064500.1.p	PF02780,PF02779,PF13292	PTHR11624,PTHR11624:SF83		2.2.1.7	K01662	GO:0008152,GO:0003824,GO:0016114,GO:0008661	AT4G15560.1	CLA,CLA1,DEF,DXPS2,DXS	Deoxyxylulose-5-phosphate synthase	LOC_Os07g09190.1	NA	transketolase, putative, expressed	0.112664	0.183787	0.366885	0.370828	0.264421	1.3868	0.057874	8.89804	0.548465	0.021361	0.044464	0.020534
Sobic.002G064900	4.23451	3.37957	2.01401	1.69115	108.454	-1.1796	0.402554	-2.93028	0.0033866	0.0364628	37953367	Sobic.002G064900.1	Sobic.002G064900.1.p	PF00498,PF13325	PTHR13233,PTHR13233:SF1				GO:0005515	AT3G54350.1	emb1967	Forkhead-associated (FHA) domain-containing protein	LOC_Os07g09320.1	NA	FHA domain containing protein, putative, expressed	3.88373	5.00751	3.81229	3.10474	2.28908	4.74489	1.5403	2.47698	2.02475	0.953127	2.51501	1.60531
Sobic.002G068300	90.8026	213.815	246.573	332.545	4167.76	1.39844	0.15024	9.30802	1.3e-20	2.69e-18	37953149	Sobic.002G068300.1	Sobic.002G068300.1.p	PF13774,PF00957	PTHR21136,PTHR21136:SF87	KOG0859		K08511	GO:0016192,GO:0016021	AT1G04760.1	ATVAMP726,VAMP726	vesicle-associated membrane protein 726	LOC_Os07g09600.1	NA	vesicle-associated membrane protein, putative, expressed	99.3901	86.5177	86.4999	188.92	220.687	231.839	269.329	213.055	257.335	349.333	374.626	273.677
Sobic.002G069500	0	0	43.9428	29.3141	358.551	12.1384	1.22216	9.93194	3.02e-23	8.82e-21	37950134	Sobic.002G069500.1	Sobic.002G069500.1.p											NA		0	0	0	0	0	0	49.5338	38.7439	43.5508	23.2247	33.4876	31.23
Sobic.002G070800	3.36439	0.768371	0	0	21.9218	-8.67765	1.39548	-6.21838	5.02e-10	2.16e-08	37953841	Sobic.002G070800.1	Sobic.002G070800.1.p	PF00201	PTHR11926,PTHR11926:SF217		2.4.1.273		GO:0016758,GO:0008152	AT5G49690.1		UDP-Glycosyltransferase superfamily protein	LOC_Os07g10190.1	NA	glucosyltransferase, putative, expressed	3.61882	4.17214	2.30221	0.193304	0.687044	1.42477	0	0	0	0	0	0
Sobic.002G071300	0	0	7.33656	8.81917	65.3716	9.28422	1.21225	7.65868	1.88e-14	1.5e-12	37952621	Sobic.002G071300.1	Sobic.002G071300.1.p											NA		0	0	0	0	0	0	7.08139	6.41139	8.51691	8.66434	10.2085	7.58467
Sobic.002G073250	0.033181	0	1.58972	2.22457	9.83038	5.43616	1.39083	3.90858	9.28e-05	0.00160765	37954419	Sobic.002G073250.1	Sobic.002G073250.1.p											NA		0	0	0.099543	0	0	0	0.805657	2.21185	1.75165	2.83256	1.39422	2.44692
Sobic.002G073300	0.0613293	0	2.00625	2.88195	33.2081	4.98949	0.76904	6.48794	8.7e-11	4.24e-09	37951116	Sobic.002G073300.1	Sobic.002G073300.1.p											NA		0.110546	0.073442	0	0	0	0	2.01902	2.16721	1.83253	3.01482	3.92366	1.70736
Sobic.002G074400	3.51092	3.5251	1.17647	0.722385	33.5224	-1.58381	0.552717	-2.86549	0.00416362	0.0430126	37954338	Sobic.002G074400.1	Sobic.002G074400.1.p	PF03358	PTHR30546,PTHR30546:SF4	KOG3135	1.6.5.2	K03809	GO:0016491	AT5G54500.1	FQR1	flavodoxin-like quinone reductase 1	LOC_Os05g42190.1	NA	NADPH-dependent FMN reductase domain containing protein, expressed	5.08134	2.67699	2.77444	1.49382	4.05214	5.02935	1.03211	0.812705	1.68459	0.377781	1.17888	0.610494
Sobic.002G074600	0.187299	0.417308	0	0	6.17475	-5.51805	1.42281	-3.87826	0.000105205	0.0018027	37954647	Sobic.002G074600.1	Sobic.002G074600.1.p											NA		0.167049	0.258054	0.136794	0.384072	0.318717	0.549136	0	0	0	0	0	0
Sobic.002G076200	0.266598	0.478352	2.72042	3.62313	37.3578	3.33771	0.617095	5.40874	6.35e-08	1.98e-06	37952112	Sobic.002G076200.1	Sobic.002G076200.1.p											NA		0.562014	0.145046	0.092735	0.297055	0.70082	0.437181	3.53409	2.94333	1.68383	3.39591	4.37232	3.10115
Sobic.002G082000	0.787402	1.02213	5.9626	8.58575	147.604	2.96506	1.02948	2.88016	0.00397471	0.041547	37949645	Sobic.002G082000.1	Sobic.002G082000.1.p	PF13415,PF13418	PTHR23244,PTHR23244:SF276					AT3G07720.1		Galactose oxidase/kelch repeat superfamily protein	LOC_Os09g07460.1	NA	kelch repeat protein, putative, expressed	1.80929	0.215071	0.33785	1.60615	1.27042	0.189809	7.98594	1.62872	8.27313	15.0367	10.1306	0.589979
Sobic.002G084600	0	0	1.13014	1.03235	4.98915	5.72871	1.52652	3.75279	0.000174876	0.00285781	37952472	Sobic.002G084600.1	Sobic.002G084600.1.p											NA		0	0	0	0	0	0	0.936396	0.615628	1.83841	0.513245	1.35069	1.23312
Sobic.002G085400	4.79934	6.60116	27.7456	30.138	787.205	2.47963	0.285607	8.68196	3.89e-18	5.56e-16	37952346	Sobic.002G085400.1	Sobic.002G085400.1.p	PF00201	PTHR11926,PTHR11926:SF407	KOG1192	2.4.1.118		GO:0016758,GO:0008152	AT5G05860.1	UGT76C2	UDP-glucosyl transferase 76C2	LOC_Os07g13800.1	NA	cytokinin-N-glucosyltransferase, putative, expressed	5.04482	4.38577	4.96744	8.60679	6.0096	5.1871	29.5552	23.8744	29.8072	24.9159	37.1133	28.3847
Sobic.002G085500	0.60764	0.674845	5.30034	5.97109	54.2348	3.16183	0.471641	6.70389	2.03e-11	1.07e-09	37950843	Sobic.002G085500.1	Sobic.002G085500.1.p											NA		0.968739	0.48624	0.367942	1.10594	0.511305	0.40729	3.35084	6.10547	6.44471	5.65831	6.54711	5.70784
Sobic.002G086200	55.8011	23.7325	1.22784	0.802629	230.719	-5.439	0.753565	-7.21769	5.29e-13	3.39e-11	37951604	Sobic.002G086200.3	Sobic.002G086200.3.p											NA		72.3167	63.7075	31.3792	17.2416	29.8693	24.0866	2.41014	0.580403	0.692989	0.162078	0.416672	1.82914
Sobic.002G097000	0.222385	0.181057	5.09353	10.2954	66.4064	4.59951	1.08617	4.23462	2.29e-05	0.000450872	37952993	Sobic.002G097000.1	Sobic.002G097000.1.p	PF08507	PTHR34965,PTHR34965:SF1					AT4G33625.1			LOC_Os07g02710.1	NA	expressed protein	0.611351	0	0.055803	0.178225	0.364945	0	7.24655	2.84882	5.18523	17.0937	12.1824	1.61017
Sobic.002G097700	2.24797	1.82714	0	0	18.3381	-7.86259	1.46103	-5.38153	7.39e-08	2.27e-06	37950766	Sobic.002G097700.2	Sobic.002G097700.2.p	PF08224	PTHR33377,PTHR33377:SF3								LOC_Os07g02970.1	NA	expressed protein	2.27148	3.30024	1.17219	3.33625	0.730494	1.41467	0	0	0	0	0	0
Sobic.002G097900	8.29476	7.04044	2.44333	5.75776	124.697	-1.88531	0.552526	-3.41216	0.000644511	0.00896221	37950603	Sobic.002G097900.1	Sobic.002G097900.1.p	PF08224	PTHR33377,PTHR33377:SF3								LOC_Os07g02970.1	NA	expressed protein	5.35039	14.3875	5.14638	8.62214	7.68146	4.81772	2.32228	2.32337	2.68432	3.58779	10.6364	3.04911
Sobic.002G098100	6.67651	4.53701	37.9461	21.7387	141.039	2.46565	0.388339	6.34923	2.16e-10	9.95e-09	37951957	Sobic.002G098100.1	Sobic.002G098100.1.p											NA		6.89768	6.69596	6.4359	4.74346	4.07837	4.78921	41.0521	41.3452	31.441	15.2283	18.9959	30.9918
Sobic.002G098400	2.3253	1.27575	0	0	19.8639	-8.22302	1.30234	-6.31403	2.72e-10	1.23e-08	37951700	Sobic.002G098400.1	Sobic.002G098400.1.p	PF08224	PTHR33377								LOC_Os04g01560.1	NA	expressed protein	1.85258	3.3158	1.80753	1.36694	1.40201	1.05831	0	0	0	0	0	0
Sobic.002G101600	16.9806	10.7523	0	0	47.5453	-9.39728	1.22677	-7.66017	1.86e-14	1.49e-12	37951938	Sobic.002G101600.1	Sobic.002G101600.1.p											NA		19.5467	18.046	13.3489	11.0104	10.8563	10.3903	0	0	0	0	0	0
Sobic.002G103100	0	0	19.1471	24.9821	71.1296	9.33909	1.23369	7.57007	3.73e-14	2.86e-12	37949950	Sobic.002G103100.1	Sobic.002G103100.1.p											NA		0	0	0	0	0	0	13.0559	20.445	23.9405	28.7717	29.318	16.8568
Sobic.002G103700	0.594362	0.482504	9.66157	11.0981	84.1322	3.94611	0.425253	9.27943	1.7e-20	3.49e-18	37950540	Sobic.002G103700.1	Sobic.002G103700.1.p											NA		0.399953	0.564635	0.818499	0.712716	0.408264	0.326532	9.68822	9.73145	9.56505	13.3721	12.9557	6.96633
Sobic.002G104600	1.00986	1.99521	0	0	22.8425	-7.52927	1.35862	-5.54187	2.99e-08	9.85e-07	37952655	Sobic.002G104600.1	Sobic.002G104600.1.p	PF00149	PTHR14795,PTHR14795:SF1				GO:0016787	AT3G03305.1		Calcineurin-like metallo-phosphoesterase superfamily protein	LOC_Os07g17280.1	NA	Ser/Thr protein phosphatase family protein, putative, expressed	0.9591	0.458441	1.61203	1.05834	2.29776	2.62953	0	0	0	0	0	0
Sobic.002G105101	0.697313	1.18654	4.33606	2.82171	55.5703	2.58364	0.4448	5.80854	6.3e-09	2.28e-07	37950454	Sobic.002G105101.1	Sobic.002G105101.1.p	PF08387	PTHR32212,PTHR32212:SF74								LOC_Os12g31340.1	NA	OsFBD15 - F-box and FBD domain containing protein, expressed	0.947058	0.402386	0.742495	0.540059	1.27445	1.7451	4.89231	3.25036	4.86551	3.32203	2.93496	2.20814
Sobic.002G106000	0.97132	1.28343	0.161634	0.230819	17.3521	-2.67907	0.606203	-4.41942	9.9e-06	0.000210247	37952665	Sobic.002G106000.2	Sobic.002G106000.2.p		PTHR32212,PTHR32212:SF74					AT5G22720.2		F-box/RNI-like superfamily protein	LOC_Os12g31340.1	NA	OsFBD15 - F-box and FBD domain containing protein, expressed	1.03085	0.723815	1.15929	1.35215	1.55034	0.947793	0.104411	0.112306	0.268184	0.252833	0.298166	0.141457
Sobic.002G108400	2.93193	7.66516	1.18803	1.41875	119.1	-1.34781	0.385194	-3.49904	0.000466929	0.00676767	37954022	Sobic.002G108400.1	Sobic.002G108400.1.p	PF00067	PTHR24298,PTHR24298:SF121	KOG0156	1.14.13.152		GO:0055114,GO:0020037,GO:0016705,GO:0005506	AT2G45550.1	CYP76C4	cytochrome P450, family 76, subfamily C, polypeptide 4	LOC_Os12g09500.1	NA	cytochrome P450, putative, expressed	2.58498	3.37187	2.83894	4.73292	5.40969	12.8529	1.06803	1.12713	1.36894	1.3891	1.68578	1.18136
Sobic.002G109200	0.831966	0.965528	4.1944	4.35395	38.9392	2.25066	0.48101	4.67903	2.88e-06	6.79e-05	37950847	Sobic.002G109200.1	Sobic.002G109200.1.p											NA		0.472138	0.981613	1.04215	1.30849	0.839718	0.74837	5.44214	3.80793	3.33312	3.60489	5.26032	4.19666
Sobic.002G110100	0.0112113	0	1.92198	2.23063	29.4847	7.24686	1.35155	5.36188	8.24e-08	2.52e-06	37954047	Sobic.002G110100.1	Sobic.002G110100.1.p	PF00067	PTHR24298,PTHR24298:SF85	KOG0156	1.14.13.68		GO:0055114,GO:0020037,GO:0016705,GO:0005506	AT3G26300.1	CYP71B34	cytochrome P450, family 71, subfamily B, polypeptide 34	LOC_Os03g63310.1	NA	cytochrome P450 71E1, putative, expressed	0.033634	0	0	0	0	0	1.21425	2.37257	2.17912	1.47899	4.3719	0.840983
Sobic.002G110200	0.476869	1.00058	29.9633	45.3403	484.369	5.97782	0.685112	8.72532	2.65e-18	3.95e-16	37954052	Sobic.002G110200.1	Sobic.002G110200.1.p	PF00067	PTHR24298:SF76,PTHR24298	KOG0156	1.14.13.68		GO:0005506,GO:0016705,GO:0020037,GO:0055114	AT3G26300.1	CYP71B34	cytochrome P450, family 71, subfamily B, polypeptide 34	LOC_Os07g19210.1	NA	cytochrome P450, putative, expressed	0.863784	0.200411	0.366412	1.37976	1.07049	0.551486	36.5541	18.0473	35.2885	67.1705	59.0072	9.84324
Sobic.002G113200	0.99936	1.12529	2.73192	2.20163	31.222	1.40727	0.494351	2.8467	0.00441755	0.0451275	37953933	Sobic.002G113200.1	Sobic.002G113200.1.p	PF10914	PTHR31204,PTHR31204:SF3					AT2G32380.1		Transmembrane protein 97, predicted	LOC_Os07g27450.1	NA	expressed protein	1.53591	0.553678	0.908489	0.672487	1.02783	1.67555	1.97594	3.93706	2.28274	2.6058	2.63393	1.36516
Sobic.002G114600	15.2436	16.4572	6.33287	9.40348	112.266	-1.31594	0.457398	-2.87702	0.00401452	0.0418869	37953717	Sobic.002G114600.1	Sobic.002G114600.1.p											NA		24.2017	9.55959	11.9694	17.243	13.6328	18.4959	6.55012	7.89308	4.55542	14.245	8.77344	5.19204
Sobic.002G115500	0.565611	0.693888	1.76591	1.99938	19.5216	1.5984	0.526249	3.03735	0.00238666	0.02723	37955115	Sobic.002G115500.4	Sobic.002G115500.4.p											NA		0.742745	0.649737	0.304351	0.526188	0.980011	0.575465	1.26143	1.7174	2.31889	2.15131	2.76772	1.07911
Sobic.002G116600	0.657302	0.607275	2.31719	2.60188	68.0894	1.75298	0.494876	3.54226	0.000396709	0.00590661	37952123	Sobic.002G116600.1	Sobic.002G116600.1.p	PF13912	PTHR26374					AT5G43540.1		C2H2 and C2HC zinc fingers superfamily protein	LOC_Os07g23450.1	NA	ZOS7-04 - C2H2 zinc finger protein, expressed	1.03992	0.692742	0.239244	0.709433	0.524396	0.587995	2.20786	2.00053	2.74317	2.96696	3.70306	1.13561
Sobic.002G117500	24.9895	25.2938	9.3822	10.7975	570.01	-1.51205	0.26068	-5.8004	6.62e-09	2.38e-07	37951218	Sobic.002G117500.1	Sobic.002G117500.1.p	PF00201,PF03033	PTHR11926,PTHR11926:SF308		2.4.1.173	K05841	GO:0016758,GO:0008152,GO:0030259,GO:0005975	AT3G07020.1		UDP-Glycosyltransferase superfamily protein	LOC_Os07g23740.1	NA	sterol 3-beta-glucosyltransferase, putative, expressed	17.9767	27.7831	29.2087	25.3858	25.1543	25.3413	8.85581	9.75947	9.53134	9.31802	13.1836	9.89078
Sobic.002G120100	1.1596	0.744236	10.4677	11.0933	71.2376	3.13407	0.359229	8.72444	2.68e-18	3.96e-16	37953054	Sobic.002G120100.1	Sobic.002G120100.1.p		PTHR11731,PTHR11731:SF126					AT5G36210.1		alpha/beta-Hydrolases superfamily protein	LOC_Os06g11190.1	NA	OsPOP13 - Putative Prolyl Oligopeptidase homologue, expressed	1.29792	1.12737	1.05351	0.659908	1.1	0.472795	9.89881	10.9232	10.5812	10.0941	11.4151	11.7706
Sobic.002G120400	4.1719	2.37236	0.966375	1.10172	55.6351	-2.16738	0.323059	-6.70894	1.96e-11	1.04e-09	37950339	Sobic.002G120400.1	Sobic.002G120400.1.p	PF13738	PTHR23023,PTHR23023:SF145		1.14.13.168			AT1G04180.1	YUC9	YUCCA 9	LOC_Os07g25540.1	NA	flavin monooxygenase, putative, expressed	4.68934	3.81218	4.01417	1.5162	2.75047	2.85039	0.889548	0.803153	1.20642	0.953832	1.44082	0.910516
Sobic.002G122000	10.4674	25.0071	46.5582	59.5566	611.302	2.15931	0.441304	4.89302	9.93e-07	2.54e-05	37952392	Sobic.002G122000.1	Sobic.002G122000.1.p											NA		9.61443	12.5855	9.20242	20.9504	31.4727	22.5982	42.915	22.1015	74.658	77.4742	67.5464	33.6491
Sobic.002G123900	12.5154	17.331	7.30027	9.6348	330.516	-0.83238	0.242019	-3.43931	0.000583195	0.00824958	37949817	Sobic.002G123900.1	Sobic.002G123900.1.p	PF00646,PF08387	PTHR31639,PTHR31639:SF4				GO:0005515	AT1G13570.1		F-box/RNI-like superfamily protein	LOC_Os06g06600.1	NA	OsFBX187 - F-box domain containing protein, expressed	16.353	10.405	10.7882	16.8471	16.6297	18.5162	8.46409	6.89042	6.5463	10.9715	10.8762	7.05665
Sobic.002G127800	13.183	10.3358	2.72001	2.56277	90.0064	-2.32529	0.484752	-4.79687	1.61e-06	4e-05	37953102	Sobic.002G127800.1	Sobic.002G127800.1.p	PF02517	PTHR10794,PTHR10794:SF38				GO:0016020	AT2G20725.1		CAAX amino terminal protease family protein		NA		11.9831	12.5452	15.0208	8.33888	7.07509	15.5935	2.85908	4.06776	1.23318	3.59363	2.54523	1.54944
Sobic.002G128101	4.57659	6.91141	1.69116	1.57481	196.744	-1.54553	0.423223	-3.65181	0.000260397	0.00405055	37951756	Sobic.002G128101.1	Sobic.002G128101.1.p				2.7.11.1			AT5G21222.1		protein kinase family protein	LOC_Os11g03970.1	NA	CAMK_KIN1/SNF1/Nim1_like.5 - CAMK includes calcium/calmodulin depedent protein kinases, expressed	4.09288	5.64949	3.9874	5.32628	8.31349	7.09447	1.22001	2.01442	1.83905	1.4116	2.74186	0.570981
Sobic.002G128750	0	0	7.82432	11.3429	33.2523	8.15891	1.33976	6.08982	1.13e-09	4.67e-08	37950575	Sobic.002G128750.1	Sobic.002G128750.1.p											NA		0	0	0	0	0	0	9.84428	6.74973	6.87896	6.22596	10.5534	17.2494
Sobic.002G131200	16.4249	26.2773	9.24651	23.1	1002.08	-0.929273	0.271869	-3.41809	0.000630621	0.00879958	37950504	Sobic.002G131200.2	Sobic.002G131200.2.p	PF00149	PTHR34211,PTHR34211:SF1				GO:0016787	AT4G11800.1		Calcineurin-like metallo-phosphoesterase superfamily protein	LOC_Os07g04210.1	NA	Ser/Thr protein phosphatase family protein, putative, expressed	17.6388	18.2997	13.3361	29.3876	21.385	28.0593	10.986	6.93606	9.81747	24.5026	28.4697	16.3276
Sobic.002G132100	0.0120747	0	10.9831	12.8048	164.216	9.65709	1.2074	7.99825	1.26e-15	1.23e-13	37950429	Sobic.002G132100.1	Sobic.002G132100.1.p											NA		0	0.036224	0	0	0	0	11.6015	9.68271	11.6652	12.5273	13.2718	12.6154
Sobic.002G134400	8.19876	16.2648	16.002	19.0294	505.277	0.877289	0.290042	3.0247	0.00248884	0.0281314	37953444	Sobic.002G134400.1	Sobic.002G134400.1.p	PF01156	PTHR12304,PTHR12304:SF21	KOG2938	3.2.2.3,3.2.2.2	K01240		AT2G36310.1	URH1	uridine-ribohydrolase 1	LOC_Os09g39440.2	NA	inosine-uridine preferring nucleoside hydrolase family protein, putative, expressed	6.74595	7.90743	9.9429	16.8197	15.7521	16.2225	10.4408	20.4765	17.0886	19.5786	24.7473	12.7623
Sobic.002G137601	5.38162	6.27662	14.0331	13.4735	190.669	1.29238	0.326543	3.95775	7.57e-05	0.00133738	37954972	Sobic.002G137601.1	Sobic.002G137601.1.p		PTHR12271,PTHR12271:SF62		2.7.7.52			AT3G45750.1		Nucleotidyltransferase family protein	LOC_Os08g44560.1	NA	expressed protein	6.07526	5.93782	4.1318	3.8502	6.86199	8.11768	16.9399	10.9018	14.2577	13.5692	18.5229	8.3284
Sobic.002G137800	2.33797	7.22497	10.0549	12.4151	263.273	2.10528	0.556005	3.78643	0.000152827	0.00253173	37951525	Sobic.002G137800.1	Sobic.002G137800.1.p	PF14226,PF03171	PTHR10209,PTHR10209:SF207	KOG0143	1.14.11.9		GO:0055114,GO:0016491	AT2G36690.1		2-oxoglutarate (2OG) and Fe(II)-dependent oxygenase superfamily protein	LOC_Os08g44590.1	NA	gibberellin 20 oxidase 2, putative, expressed	4.34162	0.879287	1.79299	5.4905	4.32992	11.8545	9.77758	8.81883	11.5683	17.0933	14.7887	5.36327
Sobic.002G138400	0.778372	0.29306	2.96036	1.17617	16.3158	1.89778	0.66388	2.85862	0.00425482	0.0438162	37954095	Sobic.002G138400.1	Sobic.002G138400.1.p	PF01095	PTHR31321,PTHR31321:SF24		3.1.1.11	K01051	GO:0042545,GO:0030599,GO:0005618	AT2G36710.1		Pectin lyase-like superfamily protein	LOC_Os09g39760.1	NA	pectinesterase, putative, expressed	0.618505	0.709617	1.00699	0.166578	0.372692	0.339909	0.801648	4.1508	3.92862	0.897173	1.37624	1.2551
Sobic.002G138500	2.23571	1.24213	21.1695	15.8872	257.279	3.14451	0.557938	5.63595	1.74e-08	5.87e-07	37954163	Sobic.002G138500.1	Sobic.002G138500.1.p		PTHR31798:SF5,PTHR31798					AT1G63720.1			LOC_Os01g01390.4	NA	expressed protein	1.799	1.71309	3.19504	0.672272	1.6175	1.43663	8.69271	32.0043	22.8115	11.7778	12.2851	23.5987
Sobic.002G140700	19.5775	29.5954	44.0769	44.1296	696.639	1.09226	0.216202	5.05204	4.37e-07	1.2e-05	37951143	Sobic.002G140700.1	Sobic.002G140700.1.p	PF04083	PTHR11005,PTHR11005:SF37	KOG2624	3.1.1.3		GO:0006629	AT2G15230.1	ATLIP1,LIP1	lipase 1	LOC_Os09g01590.1	NA	triacylglycerol lipase 1 precursor, putative, expressed	20.478	21.9808	16.2735	29.4453	28.2279	31.1131	39.1689	48.2047	44.857	40.5203	60.4868	31.3818
Sobic.002G142200	0	0.00739433	0.187377	0.24671	5.39686	5.65517	1.48583	3.80606	0.000141199	0.00235784	37950533	Sobic.002G142200.1	Sobic.002G142200.1.p	PF00560,PF08263,PF13855,PF00069	PTHR27008,PTHR27008:SF50	KOG1187	2.7.11.1		GO:0005515,GO:0006468,GO:0005524,GO:0004672	AT2G15300.1		Leucine-rich repeat protein kinase family protein	LOC_Os09g02250.1	NA	transposon protein, putative, unclassified, expressed	0	0	0	0.022183	0	0	0.311986	0.109808	0.140338	0.32808	0.254646	0.157404
Sobic.002G142400	1.31449	6.29636	9.21997	7.39679	124.194	2.77928	0.569189	4.88287	1.05e-06	2.67e-05	37955122	Sobic.002G142400.1	Sobic.002G142400.1.p											NA		2.05244	1.12282	0.768219	7.46514	7.55525	3.86869	13.7181	7.30459	6.63718	7.27145	4.38214	10.5368
Sobic.002G144966	0.852479	1.22874	16.3856	21.5664	262.655	4.18009	0.493454	8.47108	2.43e-17	3.13e-15	37949541	Sobic.002G144966.1	Sobic.002G144966.1.p	PF01251	PTHR11278,PTHR11278:SF2			K02997	GO:0006412,GO:0005840,GO:0005622,GO:0003735	AT3G02560.2		Ribosomal protein S7e family protein	LOC_Os03g18580.1	NA	40S ribosomal protein S7, putative, expressed	1.30355	0.58962	0.664268	2.16007	0.616098	0.910039	14.201	16.0668	18.8889	22.0511	30.4671	12.1809
Sobic.002G150766	0.101864	1.59531	0.860876	3.11717	36.9131	3.10852	0.927388	3.35191	0.000802548	0.0108507	37950712	Sobic.002G150766.1	Sobic.002G150766.1.p											NA		0.152392	0.106079	0.047122	0.953022	2.4298	1.4031	1.22026	0.432325	0.930038	3.41998	5.57966	0.35186
Sobic.002G153000	7.20579	9.79805	14.8267	15.5561	215.978	0.972608	0.340946	2.85268	0.00433529	0.0444653	37952795	Sobic.002G153000.1	Sobic.002G153000.1.p	PF02894,PF01408	PTHR22604,PTHR22604:SF111	KOG2742	1.1.99.28		GO:0055114,GO:0016491,GO:0008152	AT3G20790.1		NAD(P)-binding Rossmann-fold superfamily protein	LOC_Os09g10820.1	NA	oxidoreductase domain protein, putative, expressed	7.45762	8.05278	6.10698	10.0979	8.91109	10.3852	17.7129	11.4121	15.3551	16.6399	22.5525	7.47586
Sobic.002G154300	0.053699	0	0.732662	0.444905	13.7366	3.67808	1.19994	3.06523	0.00217505	0.025268	37951742	Sobic.002G154300.1	Sobic.002G154300.1.p	PF08276,PF00954,PF01453,PF00069	PTHR27002,PTHR27002:SF37	KOG1187	2.7.11.1		GO:0048544,GO:0006468,GO:0005524,GO:0004672	AT2G19130.1		S-locus lectin protein kinase family protein	LOC_Os04g01310.1	NA	serine/threonine-protein kinase receptor precursor, putative, expressed	0.023619	0.046508	0.09097	0	0	0	0.619514	0.742561	0.83591	0.068543	0.140369	1.1258
Sobic.002G155301	0.0752657	0	4.03156	4.9302	108.282	5.65619	0.527037	10.732	7.2e-27	3.51e-24	37952256	Sobic.002G155301.1	Sobic.002G155301.1.p											NA		0.041259	0.143704	0.040834	0	0	0	3.27531	4.13593	4.68343	4.27026	6.45794	4.06239
Sobic.002G159300	20.3243	41.4043	60.6515	68.785	1271.23	1.48913	0.334607	4.4504	8.57e-06	0.000185002	37954637	Sobic.002G159300.2	Sobic.002G159300.2.p	PF00762	PTHR11108,PTHR11108:SF4		4.99.1.1	K01772	GO:0006783,GO:0004325	AT5G26030.2	ATFC-I,FC-I,FC1	ferrochelatase 1	LOC_Os09g12560.2	NA	ferrochelatase-2, chloroplast precursor, putative, expressed	25.0758	19.1566	16.7405	45.5996	47.2386	31.3746	66.4543	45.4558	70.0445	89.1158	80.8751	36.3642
Sobic.002G162450	4.0694	2.2854	0	0	7.24425	-6.74251	1.92242	-3.5073	0.000452679	0.00659445	37953210	Sobic.002G162450.1	Sobic.002G162450.1.p											NA		6.80916	2.96697	2.43206	3.09731	3.75888	0	0	0	0	0	0	0
Sobic.002G163950	0.658772	0.623499	0.127632	0.109366	76.4212	-2.40477	0.441115	-5.45156	4.99e-08	1.58e-06	37950084	Sobic.002G163950.1	Sobic.002G163950.1.p											NA		0.88937	0.657697	0.42925	0.617362	0.700103	0.553031	0.166503	0.105957	0.110435	0.056878	0.121613	0.149607
Sobic.002G164400	0.330385	0.372467	2.45391	0.628191	11.4025	2.86315	0.947947	3.02037	0.00252469	0.0284651	37954723	Sobic.002G164400.1	Sobic.002G164400.1.p	PF12695	PTHR23024,PTHR23024:SF140	KOG1515	3.1.1.1			AT5G06570.2		alpha/beta-Hydrolases superfamily protein	LOC_Os07g06850.1	NA	gibberellin receptor GID1L2, putative, expressed	0.439948	0.254334	0.296872	0	0.477588	0.639814	0.820659	5.28959	1.25147	0.315837	0.900215	0.668522
Sobic.002G168150	3.9398	0.601026	0.609408	0.64348	12.4222	-2.85398	0.830557	-3.43622	0.000589883	0.00830858	37950557	Sobic.002G168150.1	Sobic.002G168150.1.p		PTHR19241,PTHR19241:SF237		3.6.3.19			AT1G66950.1	ATPDR11,PDR11	pleiotropic drug resistance 11	LOC_Os08g43120.1	NA	Plant PDR ABC transporter associated domain containing protein, expressed	3.76064	5.83978	2.21899	0.233896	0.497521	1.07166	0.116858	0.682721	1.02865	0.225753	0.694343	1.01034
Sobic.002G168600	6.60983	20.7637	0.77079	1.51631	270.139	-3.17755	0.503527	-6.31059	2.78e-10	1.25e-08	37954711	Sobic.002G168600.1	Sobic.002G168600.1.p	PF00860	PTHR11119,PTHR11119:SF47			K14611	GO:0055085,GO:0016020,GO:0006810,GO:0005215	AT2G34190.1		Xanthine/uracil permease family protein	LOC_Os09g15170.1	NA	nucleobase-ascorbate transporter, putative, expressed	8.42322	6.0568	5.34947	27.0602	20.8916	14.3394	0.765109	0.523742	1.02352	1.72688	2.41469	0.407342
Sobic.002G168700	0.0427547	0.0742073	1.57396	0.988559	14.9559	5.0542	1.12841	4.47906	7.5e-06	0.000163668	37950324	Sobic.002G168700.3	Sobic.002G168700.3.p	PF03055	PTHR10543,PTHR10543:SF30	KOG1285	1.13.11.51			AT3G63520.1	ATCCD1,ATNCED1,CCD1,NCED1	carotenoid cleavage dioxygenase 1	LOC_Os09g15240.1	NA	carotenoid cleavage dioxygenase, putative, expressed	0	0.128264	0	0.130396	0.092226	0	0.905171	1.7758	2.04092	0.376161	1.50667	1.08285
Sobic.002G168750	0	0	14.7474	7.14605	7.52971	6.75282	1.4025	4.81484	1.47e-06	3.67e-05	37954928	Sobic.002G168750.1	Sobic.002G168750.1.p										LOC_Os09g15240.1	NA	carotenoid cleavage dioxygenase, putative, expressed	0	0	0	0	0	0	7.35879	15.8434	21.0399	5.82163	7.789	7.82752
Sobic.002G169400	0	0	1.93007	4.92875	77.9748	8.87171	1.51493	5.8562	4.74e-09	1.76e-07	37955631	Sobic.002G169400.1	Sobic.002G169400.1.p	PF00931	PTHR23155,PTHR23155:SF635	KOG4658			GO:0043531	AT3G14470.1		NB-ARC domain-containing disease resistance protein	LOC_Os09g15850.1	NA	Leucine Rich Repeat family protein, expressed	0	0	0	0	0	0	0.531209	2.98498	2.27402	7.00896	7.20448	0.572807
Sobic.002G169633	0	0	5.43676	8.69398	189.743	10.55	1.21346	8.69415	3.49e-18	5.11e-16	37950823	Sobic.002G169633.1	Sobic.002G169633.1.p	PF13855,PF07714,PF00931	PTHR27006,PTHR27006:SF39	KOG1187	2.7.11.1		GO:0005515,GO:0006468,GO:0004672,GO:0043531	AT1G16670.1		Protein kinase superfamily protein	LOC_Os09g15850.1	NA	Leucine Rich Repeat family protein, expressed	0	0	0	0	0	0	4.62465	4.81337	6.87226	10.2716	9.85283	5.95746
Sobic.002G169900	3.66474	2.7733	7.64577	10.1271	208.196	0.976387	0.330866	2.951	0.00316745	0.0343774	37952343	Sobic.002G169900.1	Sobic.002G169900.1.p	PF00293,PF15916	PTHR13622,PTHR13622:SF8	KOG4313	2.7.6.2		GO:0016787	AT5G19460.1	atnudt20,NUDT20	nudix hydrolase homolog 20	LOC_Os09g15340.1	NA	hydrolase, NUDIX family, domain containing protein, expressed	3.33957	4.15253	3.5021	3.77852	2.11789	2.4235	7.7242	8.16266	7.05045	12.6727	10.8557	6.8528
Sobic.002G171101	21.7447	28.8688	4.42688	5.29595	179.561	-2.48191	0.51942	-4.77824	1.77e-06	4.34e-05	37954733	Sobic.002G171101.1	Sobic.002G171101.1.p											NA		12.6214	29.7469	22.8658	14.1366	30.4494	42.0204	1.57347	4.85131	6.85587	5.07356	5.62466	5.18962
Sobic.002G171300	0	0	88.0568	65.3908	588.346	12.7675	1.23899	10.3047	6.71e-25	2.65e-22	37954421	Sobic.002G171300.1	Sobic.002G171300.1.p											NA		0	0	0	0	0	0	100.447	77.0497	86.6741	59.0691	54.8357	82.2677
Sobic.002G171901	0	0.0728573	2.241	2.81594	18.1663	7.4055	1.27389	5.8133	6.13e-09	2.22e-07	37955593	Sobic.002G171901.1	Sobic.002G171901.1.p											NA		0	0	0	0.072425	0.146147	0	2.47757	2.25263	1.9928	3.40757	3.37035	1.6699
Sobic.002G173700	0.101904	0.294047	10.2158	9.73102	325.648	6.58174	0.466888	14.097	3.96e-45	8.3e-42	37953236	Sobic.002G173700.1	Sobic.002G173700.1.p		PTHR10696:SF29,PTHR10696					AT3G21360.1		2-oxoglutarate (2OG) and Fe(II)-dependent oxygenase superfamily protein	LOC_Os08g29510.1	NA	expressed protein	0.139735	0.031701	0.134276	0.13008	0.243145	0.508917	8.26479	11.266	11.1167	9.8323	10.9336	8.42717
Sobic.002G174500	2.76243	2.10693	0	0	30.3409	-8.66396	1.27843	-6.77704	1.23e-11	6.64e-10	37955358	Sobic.002G174500.1	Sobic.002G174500.1.p		PTHR33207,PTHR33207:SF9								LOC_Os07g36870.1	NA	OsFBX252 - F-box domain containing protein, expressed	3.51132	2.40448	2.3715	1.08067	2.36439	2.87573	0	0	0	0	0	0
Sobic.002G175500	0.946138	2.91171	2.36606	4.39565	73.9575	1.24177	0.441113	2.81507	0.00487663	0.0485842	37951110	Sobic.002G175500.1	Sobic.002G175500.1.p	PF00450	PTHR11802,PTHR11802:SF47	KOG1282		K16296	GO:0006508,GO:0004185	AT3G12203.1	scpl17	serine carboxypeptidase-like 17	LOC_Os10g01110.1	NA	OsSCP44 - Putative Serine Carboxypeptidase homologue, expressed	0.880165	1.21625	0.741995	1.50925	2.69945	4.52645	2.23556	2.10948	2.75313	4.20792	6.59092	2.3881
Sobic.002G175600	0.680005	2.18464	2.29588	3.16048	89.6191	1.71871	0.510008	3.36997	0.000751757	0.0102852	37950796	Sobic.002G175600.1	Sobic.002G175600.1.p	PF02458	PTHR31642,PTHR31642:SF16		2.3.1.133	K13065	GO:0016747	AT5G48930.1	HCT	hydroxycinnamoyl-CoA shikimate/quinate hydroxycinnamoyl transferase	LOC_Os08g43040.2	NA	transferase family protein, putative, expressed	0.892273	0.605762	0.541981	1.94578	2.16389	2.44425	2.62846	1.29254	2.96664	3.16883	5.35263	0.959985
Sobic.002G177300	2.35637	6.04807	11.0436	9.02776	176.204	2.23229	0.416522	5.35936	8.35e-08	2.55e-06	37950778	Sobic.002G177300.1	Sobic.002G177300.1.p	PF00067	PTHR24298,PTHR24298:SF108	KOG0156	1.14.13.121		GO:0055114,GO:0020037,GO:0016705,GO:0005506	AT3G26300.1	CYP71B34	cytochrome P450, family 71, subfamily B, polypeptide 34	LOC_Os09g36080.1	NA	cytochrome P450, putative, expressed	2.16395	1.71343	3.19174	4.6231	7.58838	5.93272	13.9469	9.50136	9.68266	12.4378	9.61495	5.03048
Sobic.002G178400	7.21641	1.5003	1.15389	0.966293	30.4691	-2.77218	0.544132	-5.09469	3.49e-07	9.75e-06	37952970	Sobic.002G178400.1	Sobic.002G178400.1.p											NA		8.88669	6.59315	6.16939	0.791037	0.935398	2.77447	1.2193	0.513333	1.72905	0.929782	0.868967	1.10013
Sobic.002G180200	1.81374	3.21179	9.01604	9.45833	104.384	2.24385	0.361504	6.20698	5.4e-10	2.3e-08	37954017	Sobic.002G180200.1	Sobic.002G180200.1.p	PF12937					GO:0005515					NA		1.55541	2.4124	1.47343	1.94569	3.23234	4.45733	8.38106	9.41998	9.24708	9.38811	8.40381	10.5831
Sobic.002G180900	7.93218	9.77895	16.4253	14.9224	770.965	0.964054	0.230779	4.17739	2.95e-05	0.000568069	37949623	Sobic.002G180900.1	Sobic.002G180900.1.p	PF00856,PF05033,PF02182	PTHR22884,PTHR22884:SF370	KOG1082	2.1.1.43	K11420	GO:0005515,GO:0034968,GO:0018024,GO:0008270,GO:0005634,GO:0042393	AT2G35160.1	SGD9,SUVH5	SU(VAR)3-9 homolog 5	LOC_Os09g19830.1	NA	histone-lysine N-methyltransferase, putative, expressed	6.69722	7.93309	9.16624	10.8928	9.55067	8.89334	14.6201	14.6865	19.9694	14.7745	16.9942	12.9986
Sobic.002G181200	4.65764	6.44903	1.02524	0.983711	174.535	-2.28745	0.328371	-6.96605	3.26e-12	1.9e-10	37954846	Sobic.002G181200.2	Sobic.002G181200.2.p	PF10382	PTHR28535,PTHR28535:SF1					AT4G10890.1			LOC_Os09g19880.1	NA	expressed protein	4.7872	4.27129	4.91444	5.77633	6.97355	6.59722	0.897433	0.533365	1.64493	0.873097	1.30265	0.775388
Sobic.002G185600	0.947636	1.66412	0.107245	0.135972	41.565	-3.18355	0.677291	-4.70042	2.6e-06	6.19e-05	37952070	Sobic.002G185600.1	Sobic.002G185600.1.p	PF00083	PTHR23505,PTHR23505:SF11	KOG1330			GO:0055085,GO:0022857,GO:0016021	AT5G10190.1		Major facilitator superfamily protein	LOC_Os09g20490.1	NA	transporter, putative, expressed	0.605737	0.723894	1.51328	1.48018	1.08268	2.4295	0.186337	0.067041	0.068358	0.160353	0.215917	0.031645
Sobic.002G186700	0	0	0.661536	1.226	7.87029	5.92345	1.50656	3.93177	8.43e-05	0.00147014	37949692	Sobic.002G186700.1	Sobic.002G186700.1.p											NA		0	0	0	0	0	0	0.866931	0.584067	0.53361	1.59224	1.80703	0.278726
Sobic.002G188600	18.289	24.4071	12.0894	16.8264	754.89	-0.669992	0.237121	-2.82552	0.00472033	0.047613	37951222	Sobic.002G188600.1	Sobic.002G188600.1.p	PF02705	PTHR30540,PTHR30540:SF4			K03549	GO:0071805,GO:0016020,GO:0015079	AT1G60160.1		Potassium transporter family protein	LOC_Os09g21000.1	NA	potassium transporter, putative, expressed	16.124	17.2125	21.5306	19.7163	23.7684	29.7367	10.9909	14.2938	10.9834	18.6976	18.9243	12.8574
Sobic.002G190200	0	0	0.738698	8.27503	28.9908	5.71186	1.62023	3.52533	0.000422958	0.0062528	37951192	Sobic.002G190200.1	Sobic.002G190200.1.p	PF02892	PTHR23272,PTHR23272:SF38				GO:0003677	AT3G42170.1		BED zinc finger ;hAT family dimerisation domain	LOC_Os09g21420.1	NA	transposon protein, putative, unclassified, expressed	0	0	0	0	0	0	1.52592	0.293739	0.396433	13.3482	10.6035	0.873379
Sobic.002G190300	22.0591	22.1481	69.7384	103.929	1496.7	1.66899	0.389427	4.28576	1.82e-05	0.000365882	37951680	Sobic.002G190300.1	Sobic.002G190300.1.p	PF00067	PTHR24298,PTHR24298:SF108	KOG0156	1.14.13.121		GO:0055114,GO:0020037,GO:0016705,GO:0005506	AT1G13080.1	CYP71B2	cytochrome P450, family 71, subfamily B, polypeptide 2	LOC_Os09g36080.1	NA	cytochrome P450, putative, expressed	20.7829	23.7823	21.6122	25.9525	24.7509	15.7409	97.5139	40.2996	71.4017	123.874	119.251	68.6611
Sobic.002G191000	0.0312757	0.0388577	0.442182	0.328769	8.91017	3.83051	1.07889	3.55042	0.000384611	0.00575262	37951993	Sobic.002G191000.1	Sobic.002G191000.1.p	PF00069	PTHR24361,PTHR24361:SF315	KOG0198	2.7.11.25		GO:0006468,GO:0005524,GO:0004672	AT1G09000.1	ANP1,MAPKKK1,NP1	NPK1-related protein kinase 1	LOC_Os09g21510.1	NA	STE_MEKK_ste11_MAP3K.2 - STE kinases include homologs to sterile 7, sterile 11 and sterile 20 from yeast, expressed	0.071771	0	0.022056	0.046247	0.023935	0.046391	0.629026	0.24926	0.448261	0.376737	0.544024	0.065547
Sobic.002G191800	0.264238	0.425748	8.21202	8.32345	358.622	4.85163	0.319788	15.1714	5.47e-52	2.09e-48	37949634	Sobic.002G191800.1	Sobic.002G191800.1.p											NA		0.314643	0.197815	0.280256	0.46698	0.349754	0.46051	8.08899	6.02587	10.5212	7.07028	9.08788	8.81221
Sobic.002G196800	8.01178	3.36543	3.99622	3.9394	264.932	-1.0769	0.184523	-5.83613	5.34e-09	1.96e-07	37955109	Sobic.002G196800.1	Sobic.002G196800.1.p	PF00582,PF04564,PF00069	PTHR27003,PTHR27003:SF29	KOG1187	2.7.11.1		GO:0006950,GO:0016567,GO:0004842,GO:0006468,GO:0005524,GO:0004672	AT5G61550.2		U-box domain-containing protein kinase family protein	LOC_Os10g41220.1	NA	protein kinase family protein, putative, expressed	8.73672	7.83601	7.46263	3.19903	2.88381	4.01345	3.5628	4.12068	4.30518	4.53875	4.02834	3.2511
Sobic.002G196900	0.521661	1.64111	2.45665	2.41691	32.7785	2.21395	0.759928	2.91337	0.00357553	0.0381035	37954170	Sobic.002G196900.1	Sobic.002G196900.1.p	PF14009	PTHR33148,PTHR33148:SF3					AT5G37840.1			LOC_Os09g23780.1	NA	expressed protein	0.610797	0.65688	0.297307	0.810913	2.89833	1.2141	0.431743	4.4961	2.4421	1.75099	3.43383	2.06591
Sobic.002G197200	1.05336	1.16224	3.90042	4.70297	96.9697	1.79045	0.519472	3.44668	0.00056752	0.00804273	37953438	Sobic.002G197200.1	Sobic.002G197200.1.p	PF10263	PTHR21220								LOC_Os09g24210.1	NA	expressed protein	0.692818	0.640361	1.82691	0.470625	1.81166	1.20445	3.3397	4.19192	4.16964	5.477	5.81156	2.82035
Sobic.002G198700	50.9286	1.71965	3.27037	4.16964	300.013	-4.03075	0.821838	-4.90455	9.36e-07	2.41e-05	37954790	Sobic.002G198700.1	Sobic.002G198700.1.p		PTHR35100,PTHR35100:SF2					AT1G23110.1			LOC_Os08g33640.1	NA	expressed protein	17.3466	50.5138	84.9256	1.22461	1.85802	2.07633	3.41515	5.15738	1.23859	1.2614	1.92819	9.31934
Sobic.002G201100	8.87567	4.86359	0.0984683	0	89.1978	-6.53151	0.785525	-8.31483	9.19e-17	1.08e-14	37955202	Sobic.002G201100.2	Sobic.002G201100.2.p	PF04770	PTHR31948					AT3G50890.1	AtHB28,HB28	homeobox protein 28	LOC_Os09g24810.1	NA	ZF-HD protein dimerisation region containing protein, expressed	7.03923	10.0101	9.57772	1.74006	4.7932	8.0575	0.183341	0.112064	0	0	0	0
Sobic.002G203500	0.300281	0.12173	3.24132	3.37234	64.6465	3.36614	0.390254	8.62552	6.38e-18	8.98e-16	37952849	Sobic.002G203500.1	Sobic.002G203500.1.p	PF13923,PF01485	PTHR11685,PTHR11685:SF141		6.3.2.19		GO:0016567,GO:0004842	AT3G53690.1		RING/U-box superfamily protein	LOC_Os09g25190.1	NA	protein binding protein, putative, expressed	0.44881	0.295985	0.156048	0.083151	0.19915	0.082888	2.85714	3.40144	3.46537	3.14365	4.42055	2.55282
Sobic.002G203800	0.570799	0.491996	11.2375	6.60252	341.18	4.23988	0.431658	9.82231	9.03e-23	2.53e-20	37955603	Sobic.002G203800.1	Sobic.002G203800.1.p	PF14510,PF08370,PF00005,PF01061	PTHR19241,PTHR19241:SF273		3.6.3.48		GO:0016887,GO:0005524,GO:0016020	AT1G15520.1	ABCG40,ATABCG40,ATPDR12,PDR12	pleiotropic drug resistance 12	LOC_Os01g42380.1	NA	pleiotropic drug resistance protein, putative, expressed	0.891665	0.385635	0.435097	0.646286	0.373839	0.455862	7.15364	13.9659	12.593	4.11427	9.24755	6.44574
Sobic.002G204500	0.098779	0.0470037	1.04902	0.194661	12.7927	3.35386	1.12239	2.98814	0.00280677	0.0311405	37954094	Sobic.002G204500.1	Sobic.002G204500.1.p	PF13091,PF00168,PF00614,PF12357	PTHR18896,PTHR18896:SF66		3.1.4.4	K01115	GO:0005515,GO:0003824	AT1G52570.1	PLDALPHA2	phospholipase D alpha 2	LOC_Os09g25390.1	NA	phospholipase D, putative, expressed	0.139626	0.084029	0.072682	0.141011	0	0	0.203861	1.92744	1.01574	0.051602	0.188554	0.343828
Sobic.002G205300	12.6047	46.921	35.9052	37.3783	1366.62	1.51648	0.363801	4.16843	3.07e-05	0.000588368	37954004	Sobic.002G205300.1	Sobic.002G205300.1.p	PF02458	PTHR31642,PTHR31642:SF33		2.3.1.133		GO:0016747	AT5G48930.1	HCT	hydroxycinnamoyl-CoA shikimate/quinate hydroxycinnamoyl transferase	LOC_Os09g25460.1	NA	transferase family protein, putative, expressed	14.3463	11.6427	11.825	33.7784	61.9961	44.9885	42.0333	41.2613	24.4209	53.1449	38.4193	20.5708
Sobic.002G207000	21.7641	24.519	98.8776	27.5366	654.431	2.1452	0.39794	5.39076	7.02e-08	2.16e-06	37952100	Sobic.002G207000.1	Sobic.002G207000.1.p		PTHR38934									NA		27.0621	21.8903	16.3399	21.574	30.0945	21.8884	73.7087	64.0532	158.871	18.7753	32.1899	31.6447
Sobic.002G211200	0.415743	0.0757807	24.6006	31.0081	197.991	5.82413	0.698525	8.33776	7.57e-17	9.05e-15	37954487	Sobic.002G211200.1	Sobic.002G211200.1.p											NA		0.295325	0.368722	0.583181	0.227342	0	0	21.0372	35.2646	17.4998	20.7441	19.6029	52.6772
Sobic.002G212601	0	0	0.985643	0.880563	3.78999	5.36858	1.51325	3.54771	0.0003886	0.00580093	37953930	Sobic.002G212601.1	Sobic.002G212601.1.p	PF02902	PTHR12606,PTHR12606:SF14		3.4.22.68		GO:0008234,GO:0006508	AT4G00690.1	ULP1B	UB-like protease 1B	LOC_Os10g24954.1	NA	ulp1 protease family, C-terminal catalytic domain containing protein, expressed	0	0	0	0	0	0	0.850728	0.877384	1.22882	0.551559	1.42197	0.668156
Sobic.002G212800	0	0	4.99472	5.41395	52.2035	9.09652	1.26586	7.18602	6.67e-13	4.23e-11	37953840	Sobic.002G212800.1	Sobic.002G212800.1.p											NA		0	0	0	0	0	0	5.23357	4.71289	5.0377	5.6044	8.19976	2.4377
Sobic.002G212900	0	0	2.67517	3.26708	9.44191	6.43492	1.45522	4.42195	9.78e-06	0.000208145	37953072	Sobic.002G212900.2	Sobic.002G212900.2.p		PTHR23273,PTHR23273:SF13								LOC_Os12g32310.1	NA	expressed protein	0	0	0	0	0	0	1.03766	1.59818	5.38968	2.84821	4.25629	2.69673
Sobic.002G214800	6.17963	17.8043	55.0041	13.7109	471.385	3.0539	0.967833	3.1554	0.00160278	0.019592	37951837	Sobic.002G214800.1	Sobic.002G214800.1.p	PF06200,PF09425	PTHR33077,PTHR33077:SF12			K13464		AT1G19180.1	JAZ1,TIFY10A	jasmonate-zim-domain protein 1	LOC_Os09g26780.1	NA	zinc-finger protein, putative, expressed	5.94092	1.94702	10.651	2.482	14.8669	36.0641	8.69111	128.557	27.7644	8.55553	27.6688	4.90832
Sobic.002G216000	0.005683	0.364035	0.990671	0.918011	33.291	7.34822	1.56298	4.70143	2.58e-06	6.17e-05	37952221	Sobic.002G216000.1	Sobic.002G216000.1.p	PF00082,PF02225,PF05922	PTHR10795:SF437,PTHR10795		3.4.14.10		GO:0004252,GO:0006508	AT2G05920.1		Subtilase family protein	LOC_Os09g26920.1	NA	OsSub57 - Putative Subtilisin homologue, expressed	0	0.017049	0	0.501327	0.440076	0.150701	0.972198	0.274147	1.72567	1.55459	1.16801	0.031428
Sobic.002G216900	1.56755	1.05619	0.227847	0.269602	21.4169	-2.85931	0.827144	-3.45684	0.000546545	0.00777429	37949743	Sobic.002G216900.1	Sobic.002G216900.1.p											NA		2.40798	1.14694	1.14773	1.5411	1.19189	0.435587	0	0.432211	0.251329	0.175567	0.42797	0.205269
Sobic.002G223000	0.092602	0.122351	1.93886	0.813977	13.3378	4.33	0.979127	4.42231	9.77e-06	0.000208035	37953809	Sobic.002G223000.1	Sobic.002G223000.1.p	PF01105	PTHR22811,PTHR22811:SF73	KOG1691			GO:0016021,GO:0006810	AT1G09580.1		emp24/gp25L/p24 family/GOLD family protein	LOC_Os09g27980.1	NA	emp24/gp25L/p24 family protein, putative, expressed	0.063344	0.063572	0.15089	0	0.367054	0	1.36451	2.43998	2.01208	0.649787	0.734667	1.05748
Sobic.002G223100	12.0168	4.3219	4.38427	2.38068	128.22	-1.54097	0.465453	-3.31069	0.000930654	0.0123072	37953474	Sobic.002G223100.2	Sobic.002G223100.2.p	PF00191	PTHR10502,PTHR10502:SF127	KOG0819			GO:0005544,GO:0005509	AT5G10230.1	ANN7,ANNAT7	annexin 7	LOC_Os09g27990.1	NA	annexin, putative, expressed	10.6938	12.1091	13.2475	3.11986	5.53289	4.31296	2.40139	6.38061	4.37081	1.49935	1.98526	3.65743
Sobic.002G224450	0.474109	0.261166	1.55481	1.77532	23.2919	1.66484	0.590036	2.82159	0.00477863	0.0480039	37952868	Sobic.002G224450.1	Sobic.002G224450.1.p											NA		0.786229	0.466997	0.169102	0.215395	0.13503	0.433074	1.93494	0.924032	1.80545	1.69233	2.48753	1.1461
Sobic.002G224800	3.56101	3.98181	16.2863	5.41864	165.372	2.15211	0.592669	3.63122	0.00028208	0.00435242	37949913	Sobic.002G224800.1	Sobic.002G224800.1.p	PF12695	PTHR23024,PTHR23024:SF192	KOG1515	4.2.1.105,3.1.1.1			AT1G47480.1		alpha/beta-Hydrolases superfamily protein	LOC_Os09g28280.1	NA	gibberellin receptor GID1L2, putative, expressed	2.97607	3.66522	4.04173	2.53187	4.05601	5.35756	14.8865	23.3665	10.6058	1.97633	4.27702	10.0026
Sobic.002G227000	0.386767	0.977744	1.13783	1.79025	36.6524	1.49053	0.522735	2.8514	0.00435272	0.0445843	37952233	Sobic.002G227000.1	Sobic.002G227000.1.p	PF08240,PF13561,PF00107	PTHR11695,PTHR11695:SF264	KOG4169	1.1.1.141	K07119	GO:0055114,GO:0016491,GO:0008270	AT1G49670.1	NQR	ARP protein (REF)	LOC_Os09g28570.1	NA	zinc-binding alcohol dehydrogenase domain-containing protein 2, putative, expressed	0.321038	0.615478	0.223785	0.628806	1.2946	1.00982	1.50642	0.890392	1.01668	2.04094	2.45206	0.877757
Sobic.002G227700	43.2673	80.6362	89.7164	74.0699	2163.55	1.05796	0.229368	4.61249	3.98e-06	9.18e-05	37953487	Sobic.002G227700.3	Sobic.002G227700.3.p	PF00135	PTHR23024,PTHR23024:SF151	KOG1515	4.2.99.22,3.1.1.1			AT1G47480.1		alpha/beta-Hydrolases superfamily protein	LOC_Os09g28620.1	NA	gibberellin receptor GID1L2, putative, expressed	55.8387	33.2239	40.7393	70.59	81.4681	89.8504	102.521	73.141	93.4875	67.972	94.345	59.8927
Sobic.002G227800	0.23497	0.238501	4.16711	1.96501	93.4897	4.03526	0.872953	4.62254	3.79e-06	8.79e-05	37950875	Sobic.002G227800.1	Sobic.002G227800.1.p	PF00135	PTHR23024,PTHR23024:SF151	KOG1515	4.2.99.22,3.1.1.1			AT3G48700.1	ATCXE13,CXE13	carboxyesterase 13	LOC_Os09g28650.1	NA	gibberellin receptor, putative, expressed	0.036106	0.104409	0.564396	0.159744	0.10959	0.446168	1.57282	7.97179	2.95673	1.18957	2.1803	2.52516
Sobic.002G229600	9.44811	12.7769	1.77501	1.70054	155.382	-2.4494	0.750263	-3.26472	0.00109571	0.0142114	37949706	Sobic.002G229600.1	Sobic.002G229600.1.p											NA		15.6981	8.14045	4.50574	10.891	15.6834	11.7564	0.969116	0.310353	4.04555	0.74397	3.31642	1.04124
Sobic.002G230201	41.8558	74.0301	0.264646	0.224931	205.292	-7.3303	0.834634	-8.78265	1.6e-18	2.48e-16	37949961	Sobic.002G230201.1	Sobic.002G230201.1.p											NA		33.9104	67.2325	24.4245	84.0699	64.099	73.9215	0.793938	0	0	0	0.276013	0.39878
Sobic.002G230600	267.688	104.296	120.081	67.4395	4937.66	-1.2143	0.394671	-3.07674	0.00209276	0.0244857	37954762	Sobic.002G230600.1	Sobic.002G230600.1.p	PF00342	PTHR11469,PTHR11469:SF9		5.3.1.9	K01810	GO:0006096,GO:0006094,GO:0004347	AT4G24620.1	PGI,PGI1	phosphoglucose isomerase 1	LOC_Os09g29070.1	NA	glucose-6-phosphate isomerase, putative, expressed	268.457	285.158	249.447	79.2568	126.562	107.069	91.2554	133.262	135.725	37.5791	64.3149	100.425
Sobic.002G230700	60.7356	24.6143	13.8839	12.0401	105.165	-2.29989	0.711799	-3.2311	0.00123317	0.0157187	37949746	Sobic.002G230700.1	Sobic.002G230700.1.p											NA		62.9127	61.2056	58.0885	15.3064	49.5923	8.94419	12.0889	5.75826	23.8044	4.06053	11.4834	20.5763
Sobic.002G231600	0.100416	0.64959	3.80325	5.40915	47.5629	5.20499	0.768775	6.77049	1.28e-11	6.9e-10	37952832	Sobic.002G231600.1	Sobic.002G231600.1.p	PF13410,PF02798	PTHR11260,PTHR11260:SF233	KOG0406	2.5.1.18	K00799	GO:0005515	AT2G29420.1	ATGSTU7,GST25,GSTU7	glutathione S-transferase tau 7	LOC_Os09g29200.1	NA	glutathione S-transferase, putative, expressed	0.251664	0	0.049584	0.746691	0.533906	0.668173	3.53182	4.48489	3.39304	4.71828	9.2098	2.29939
Sobic.002G231700	0	0	7.90371	8.1616	70.0164	9.49735	1.27111	7.4717	7.92e-14	5.69e-12	37953524	Sobic.002G231700.1	Sobic.002G231700.1.p											NA		0	0	0	0	0	0	9.5085	5.18351	9.01912	6.54484	7.90484	10.0351
Sobic.002G231800	0.117453	0.0241523	0.668783	0.683431	11.0305	2.511	0.794763	3.15943	0.00158078	0.0194162	37954332	Sobic.002G231800.2	Sobic.002G231800.2.p	PF16913	PTHR31376,PTHR31376:SF12				GO:0016021,GO:0005215	AT1G28220.1	ATPUP3,PUP3	purine permease 3	LOC_Os09g29210.1	NA	purine permease, putative, expressed	0.110663	0.072534	0.169161	0	0.036634	0.035823	0.79133	0.385371	0.829647	0.479386	0.565243	1.00567
Sobic.002G231900	7.06476	30.3089	27.0299	52.3136	628.279	1.95137	0.585558	3.33249	0.000860718	0.0115016	37954362	Sobic.002G231900.1	Sobic.002G231900.1.p	PF16913	PTHR31376,PTHR31376:SF1				GO:0016021,GO:0005215	AT1G28220.1	ATPUP3,PUP3	purine permease 3	LOC_Os09g29239.1	NA	purine permease, putative, expressed	8.29111	3.52048	9.38268	35.3991	38.8684	16.6592	38.747	15.6185	26.7242	82.1449	55.3731	19.4229
Sobic.002G232500	3.02656	7.70692	0.536222	0.796143	74.2008	-2.4721	0.725242	-3.40866	0.000652836	0.00905055	37951128	Sobic.002G232500.1	Sobic.002G232500.1.p	PF01554	PTHR11206,PTHR11206:SF150	KOG1347		K03327	GO:0055085,GO:0016020,GO:0015297,GO:0015238,GO:0006855	AT5G65380.1		MATE efflux family protein	LOC_Os09g29284.1	NA	MATE efflux family protein, putative, expressed	4.55284	1.9113	2.61553	3.41088	11.2057	8.50422	1.14249	0.077033	0.389143	0.678775	1.19384	0.515817
Sobic.002G233600	24.8578	12.3966	13.4171	12.3345	696.26	-0.971478	0.293202	-3.31334	0.000921879	0.0122052	37952838	Sobic.002G233600.1	Sobic.002G233600.1.p	PF02922,PF00128	PTHR10357,PTHR10357:SF74		3.2.1.68	K01214	GO:0005975,GO:0004553,GO:0043169,GO:0003824	AT4G09020.1	ATISA3,ISA3	isoamylase 3	LOC_Os09g29404.1	NA	glycogen operon protein glgX, putative, expressed	31.9443	24.8818	17.7473	12.5829	14.5121	10.0947	11.3367	11.7141	17.2005	11.1596	12.0101	13.8338
Sobic.002G234900	0	0.0928697	1.14256	2.4495	13.1714	6.45132	1.45206	4.44287	8.88e-06	0.000191059	37950256	Sobic.002G234900.1	Sobic.002G234900.1.p							AT1G49670.2	NQR	ARP protein (REF)	LOC_Os09g28570.1	NA	zinc-binding alcohol dehydrogenase domain-containing protein 2, putative, expressed	0	0	0	0	0.278609	0	0.987512	0.836859	1.6033	3.34494	3.20512	0.798449
Sobic.002G237400	54.6318	61.6322	2.52159	5.57859	85.1348	-4.49678	0.41884	-10.7363	6.88e-27	3.43e-24	37952866	Sobic.002G237400.2	Sobic.002G237400.2.p	PF10440	PTHR34271,PTHR34271:SF2				GO:0018024	AT2G40020.2		Nucleolar histone methyltransferase-related protein	LOC_Os09g02690.1	NA	expressed protein	42.7158	60.6982	60.4814	46.0904	70.1467	68.6594	0.963996	2.78873	3.81203	5.23666	7.07448	4.42464
Sobic.002G237700	0.383995	0.349732	1.59211	1.06033	61.7844	1.94874	0.378866	5.14362	2.69e-07	7.67e-06	37951917	Sobic.002G237700.1	Sobic.002G237700.1.p	PF03941						AT5G55820.1			LOC_Os09g30070.1	NA	expressed protein	0.218449	0.430872	0.502663	0.254723	0.400041	0.394431	1.62883	1.76194	1.38556	1.17211	1.29438	0.714505
Sobic.002G238300	3.64935	2.7543	1.63642	1.39932	89.347	-1.19865	0.325825	-3.6788	0.000234332	0.00368003	37951361	Sobic.002G238300.1	Sobic.002G238300.1.p	PF03552	PTHR13301,PTHR13301:SF67		2.4.1.12		GO:0030244,GO:0016760,GO:0016020	AT1G55850.1	ATCSLE1,CSLE1	cellulose synthase like E1	LOC_Os09g30130.1	NA	CSLE6 - cellulose synthase-like family E, expressed	2.65479	3.55412	4.73913	2.50513	2.67213	3.08565	1.91512	1.56762	1.42653	1.2086	1.66306	1.3263
Sobic.002G239601	16.229	13.0237	8.70912	5.73842	347.624	-0.990929	0.250277	-3.95933	7.52e-05	0.00133165	37954840	Sobic.002G239601.1	Sobic.002G239601.1.p	PF00646	PTHR31790,PTHR31790:SF22				GO:0005515	AT3G07870.1		F-box and associated interaction domains-containing protein	LOC_Os09g34200.1	NA	OsFBX338 - F-box domain containing protein, expressed	14.8822	18.6062	15.1987	12.7983	13.3185	12.9543	9.8335	7.33403	8.95981	4.78171	6.15866	6.27489
Sobic.002G241250	2.10852	2.38109	0.486812	0.539503	30.6771	-2.11676	0.727925	-2.90794	0.00363824	0.0385926	37950466	Sobic.002G241250.1	Sobic.002G241250.1.p				3.6.4.13						LOC_Os09g30290.1	NA	expressed protein	2.22574	2.66142	1.43841	1.12685	1.46654	4.54988	0.626797	0.662395	0.171244	0.886509	0.609218	0.122783
Sobic.002G241600	5.24934	13.0345	11.1711	16.3589	72.6343	0.991799	0.326311	3.03943	0.00237027	0.0271201	37952114	Sobic.002G241600.1	Sobic.002G241600.1.p				2.4.2.30							NA		6.65341	5.56171	3.53289	11.6635	15.2867	12.1532	11.2702	8.18669	14.0564	18.4197	19.4854	11.1716
Sobic.002G243000	0.490475	0.069407	6.75829	4.08991	96.9233	3.76349	0.688398	5.46704	4.58e-08	1.45e-06	37950559	Sobic.002G243000.1	Sobic.002G243000.1.p	PF00026	PTHR13683,PTHR13683:SF378	KOG1339	3.4.23.12		GO:0006508,GO:0004190	AT5G10770.1		Eukaryotic aspartyl protease family protein	LOC_Os09g30414.1	NA	aspartic proteinase nepenthesin-2 precursor, putative, expressed	0.559108	0.775148	0.137168	0	0.118381	0.08984	2.9124	10.3198	7.04271	2.65808	3.35386	6.25778
Sobic.002G246500	36.2576	30.407	15.0269	15.4247	525.28	-1.36619	0.346971	-3.93748	8.23e-05	0.00143997	37955445	Sobic.002G246500.1	Sobic.002G246500.1.p	PF02338	PTHR12419,PTHR12419:SF25					AT3G57810.2		Cysteine proteinases superfamily protein	LOC_Os09g31280.2	NA	OTU-like cysteine protease family protein, putative, expressed	24.0177	35.2753	49.4798	22.6016	23.6178	45.0017	14.8398	15.2549	14.9859	14.0058	19.3531	12.9152
Sobic.002G255700	0.991546	0.204214	0.07276	0.077202	5.74885	-3.73506	1.09295	-3.41741	0.000632195	0.00881232	37950032	Sobic.002G255700.1	Sobic.002G255700.1.p	PF08240,PF13602	PTHR11695,PTHR11695:SF548	KOG1198	1.6.5.5		GO:0055114,GO:0016491,GO:0008270	AT4G13010.1		Oxidoreductase, zinc-binding dehydrogenase family protein	LOC_Os09g32570.1	NA	alcohol dehydrogenase GroES-like domain containing protein, expressed	1.2172	1.1534	0.604047	0.434728	0.119091	0.058822	0.102502	0.059914	0.055864	0.114765	0.116841	0
Sobic.002G263300	8.70227	14.6757	0	0	60.3859	-9.08029	1.31034	-6.92972	4.22e-12	2.41e-10	37951572	Sobic.002G263300.1	Sobic.002G263300.1.p											NA		14.3721	5.17665	6.55803	8.78272	12.2819	22.9626	0	0	0	0	0	0
Sobic.002G264900	0	0	25.6903	14.032	161.801	11.1113	1.215	9.14512	5.96e-20	1.1e-17	37953092	Sobic.002G264900.1	Sobic.002G264900.1.p	PF00076	PTHR10352,PTHR10352:SF1				GO:0003676,GO:0005852,GO:0005737,GO:0003743	AT3G11400.1	ATEIF3G1,EIF3G1	eukaryotic translation initiation factor 3G1	LOC_Os05g23800.1	NA	RNA recognition motif containing protein, putative, expressed	0	0	0	0	0	0	25.2696	26.1899	25.6114	10.9964	16.8477	14.252
Sobic.002G265100	0	0	17.0911	8.16042	85.7487	10.2504	1.27172	8.0603	7.61e-16	7.83e-14	37950548	Sobic.002G265100.1	Sobic.002G265100.1.p	PF00076	PTHR10352,PTHR10352:SF1				GO:0003676,GO:0005852,GO:0005737,GO:0003743	AT3G11400.2	ATEIF3G1,EIF3G1	eukaryotic translation initiation factor 3G1	LOC_Os05g23790.1	NA	retrotransposon, putative, centromere-specific, expressed	0	0	0	0	0	0	19.4649	19.0328	12.7756	6.1961	7.43746	10.8477
Sobic.002G266300	4.6116	5.83685	9.78877	11.5883	229.599	1.00504	0.301293	3.33575	0.00085069	0.0113809	37953120	Sobic.002G266300.1	Sobic.002G266300.1.p	PF05770	PTHR14217,PTHR14217:SF1		2.7.1.159,2.7.1.134		GO:0052726,GO:0052725,GO:0047325,GO:0032957,GO:0005622,GO:0005524,GO:0000287	AT2G43980.1	AtITPK4,ITPK4	inositol 1,3,4-trisphosphate 5/6-kinase 4	LOC_Os09g34300.1	NA	Inositol 1, 3, 4-trisphosphate 5/6-kinase, putative, expressed	4.88164	4.78428	4.16888	3.52595	6.15885	7.82575	10.2425	9.38445	9.73933	13.1107	15.022	6.63223
Sobic.002G267100	0.778401	0.235846	0.0372033	0.0358393	4.71412	-4.39998	1.36852	-3.21513	0.00130383	0.0164731	37951204	Sobic.002G267100.1	Sobic.002G267100.1.p	PF00010	PTHR11514,PTHR11514:SF55				GO:0046983	AT1G32640.1	ATMYC2,JAI1,JIN1,MYC2,RD22BP1,ZBF1	Basic helix-loop-helix (bHLH) DNA-binding family protein	LOC_Os09g34330.1	NA	helix-loop-helix DNA-binding domain containing protein, expressed	0.826207	0.805344	0.703651	0.297114	0.353087	0.057336	0	0.057709	0.053901	0	0	0.107518
Sobic.002G269032	1.9153	1.35672	0	0	17.5268	-7.92651	1.77728	-4.45992	8.2e-06	0.000177807	37950499	Sobic.002G269032.1	Sobic.002G269032.1.p	PF00847	PTHR31839,PTHR31839:SF9				GO:0006355,GO:0003700	AT4G25470.1	ATCBF2,CBF2,DREB1C,FTQ4	C-repeat/DRE binding factor 2	LOC_Os09g35010.1	NA	dehydration-responsive element-binding protein, putative, expressed	2.84131	0.673094	2.23149	0.092555	0.320594	3.65702	0	0	0	0	0	0
Sobic.002G275400	38.0961	24.5763	3.96483	3.07045	40.986	-3.37941	0.521913	-6.47504	9.48e-11	4.59e-09	37950620	Sobic.002G275400.1	Sobic.002G275400.1.p											NA		29.7863	42.7047	41.7975	30.1438	16.7361	26.8489	5.34239	3.41898	3.13313	4.98547	1.31803	2.90785
Sobic.002G276000	11.9981	21.118	61.908	68.5647	421.433	2.29698	0.670883	3.42381	0.000617494	0.00863363	37951276	Sobic.002G276000.1	Sobic.002G276000.1.p	PF00125,PF16211	PTHR23430	KOG1756		K11251	GO:0003677	AT5G02560.1	HTA12	histone H2A 12	LOC_Os05g02300.1	NA	Core histone H2A/H2B/H3/H4 domain containing protein, putative, expressed	10.595	8.62594	16.7733	2.71977	16.2619	44.3724	40.614	80.6914	64.4185	72.3	70.3803	63.0138
Sobic.002G280100	1.00256	1.56055	12.8793	13.8401	153.853	3.64004	0.414613	8.77936	1.64e-18	2.53e-16	37953709	Sobic.002G280100.1	Sobic.002G280100.1.p	PF09329	PTHR13454			K10736	GO:0006260,GO:0005634	AT2G20980.1	MCM10	minichromosome maintenance 10	LOC_Os09g36820.1	NA	MCM10 - Putative minichromosome maintenance MCM protein 10, expressed	1.803	0.331273	0.873424	1.7472	1.59255	1.34192	12.338	12.2277	14.0722	15.4183	14.8843	11.2178
Sobic.002G281200	7.65019	8.74496	24.6034	17.535	219.824	1.65065	0.453836	3.63711	0.000275709	0.00427136	37953592	Sobic.002G281200.1	Sobic.002G281200.1.p		PTHR35167,PTHR35167:SF2								LOC_Os09g36950.1	NA	expressed protein	7.35384	7.61147	7.98527	4.29841	8.54683	13.3896	18.6098	24.4572	30.7432	10.8048	16.9027	24.8975
Sobic.002G285300	3.71645	10.2349	0.245509	0.359612	69.0857	-3.93879	0.831272	-4.73827	2.16e-06	5.21e-05	37953284	Sobic.002G285300.1	Sobic.002G285300.1.p	PF02519	PTHR31175				GO:0009733	AT1G29500.1		SAUR-like auxin-responsive protein family	LOC_Os09g37480.1	NA	OsSAUR53 - Auxin-responsive SAUR gene family member, expressed	5.96803	3.05946	2.12187	10.529	11.5139	8.66191	0.377985	0.101182	0.25736	0.297879	0	0.780957
Sobic.002G288900	0.0131617	0.231853	81.1088	57.7736	935.288	12.5227	1.24024	10.097	5.69e-24	2.01e-21	37952238	Sobic.002G288900.1	Sobic.002G288900.1.p	PF07762	PTHR33074,PTHR33074:SF1								LOC_Os02g29090.1	NA	expressed protein	0.039485	0	0	0.265428	0.430131	0	74.7998	68.9487	99.5779	66.8174	54.8246	51.6789
Sobic.002G289000	0	0	1.92742	2.21116	37.6813	8.54359	1.28038	6.67268	2.51e-11	1.3e-09	37952135	Sobic.002G289000.1	Sobic.002G289000.1.p	PF14551			3.6.4.12			AT1G27090.1		glycine-rich protein	LOC_Os02g02250.1	NA	expressed protein	0	0	0	0	0	0	1.39972	2.07402	2.30852	2.55333	3.0991	0.981037
Sobic.002G289100	2.56277	1.6311	9.26386	10.2344	57.9981	1.79845	0.530661	3.38907	0.000701299	0.00966983	37949580	Sobic.002G289100.1	Sobic.002G289100.1.p	PF00504	PTHR21649,PTHR21649:SF20				GO:0016020,GO:0009765	AT2G34430.1	LHB1B1,LHCB1.4	light-harvesting chlorophyll-protein complex II subunit B1	LOC_Os09g17740.1	NA	chlorophyll A-B binding protein, putative, expressed	1.00076	4.13623	2.55133	2.27587	0.783073	1.83435	6.14381	9.10579	12.542	8.43704	11.9641	10.302
Sobic.002G293900	4.13422	5.2681	12.2387	8.33594	82.4825	1.53754	0.320714	4.79413	1.63e-06	4.04e-05	37950549	Sobic.002G293900.1	Sobic.002G293900.1.p	PF02330	PTHR10826,PTHR10826:SF13	KOG2536			GO:0005759	AT4G31930.1		Mitochondrial glycoprotein family protein	LOC_Os09g38500.2	NA	mitochondrial glycoprotein, putative, expressed	3.04158	4.57803	4.78306	4.80408	3.98271	7.0175	11.1474	14.7052	10.8636	9.29915	8.21849	7.49017
Sobic.002G294000	3.6045	3.2909	0.650731	0.0942147	39.4322	-2.46599	0.426931	-5.77608	7.65e-09	2.71e-07	37949591	Sobic.002G294000.1	Sobic.002G294000.1.p	PF16913	PTHR31376,PTHR31376:SF10				GO:0016021,GO:0005215	AT2G24220.1	ATPUP5,PUP5	purine permease 5	LOC_Os09g38510.1	NA	purine permease, putative, expressed	4.89301	2.93686	2.98365	2.47957	3.93268	3.46046	0.663679	0.790674	0.497839	0.092028	0.190616	0
Sobic.002G295700	14.5759	15.4548	7.65609	8.77901	315.567	-1.00551	0.210068	-4.7866	1.7e-06	4.18e-05	37952096	Sobic.002G295700.1	Sobic.002G295700.1.p	PF00083,PF07690	PTHR24064,PTHR24064:SF273	KOG0253			GO:0055085,GO:0022857,GO:0016021	AT3G13050.1		Major facilitator superfamily protein	LOC_Os09g38690.1	NA	transporter family protein, putative, expressed	17.2316	13.6639	12.8322	12.2232	16.1443	17.9968	6.49518	6.80813	9.66494	7.68436	9.90606	8.74662
Sobic.002G296300	38.3983	60.2112	22.9304	28.4365	422.078	-0.800116	0.210193	-3.80657	0.000140905	0.00235464	37955312	Sobic.002G296300.1	Sobic.002G296300.1.p		PTHR36336,PTHR36336:SF1					AT1G69980.1			LOC_Os09g38750.1	NA	expressed protein	39.8606	38.2581	37.0763	62.964	51.5412	66.1283	24.4739	23.7979	20.5194	32.022	28.6149	24.6725
Sobic.002G297000	26.1428	28.0868	52.496	45.1389	769.092	0.942685	0.228398	4.12738	3.67e-05	0.000692875	37950818	Sobic.002G297000.1	Sobic.002G297000.1.p	PF03473,PF03476	PTHR14237,PTHR14237:SF30	KOG2362	2.8.1.9		GO:0030170,GO:0030151,GO:0003824	AT1G30910.1		Molybdenum cofactor sulfurase family protein	LOC_Os09g38772.1	NA	MOSC domain-containing protein, mitochondrial precursor, putative, expressed	26.5574	24.8043	27.0667	18.2225	29.425	36.6128	53.3724	49.3562	54.7593	41.7179	58.2191	35.4796
Sobic.002G298900	30.87	22.7666	18.3113	18.278	363.457	-0.826387	0.242154	-3.41265	0.000643344	0.00895555	37950684	Sobic.002G298900.1	Sobic.002G298900.1.p	PF00226						AT2G42080.1		Chaperone DnaJ-domain superfamily protein	LOC_Os07g28800.1	NA	heat shock protein DnaJ, putative, expressed	30.1617	31.6308	30.8175	15.7694	20.7164	31.814	20.1976	16.6218	18.1145	18.6803	21.5974	14.5564
Sobic.002G299900	99.7547	104.305	27.7211	25.269	819.326	-1.85619	0.364776	-5.08857	3.61e-07	1e-05	37951884	Sobic.002G299900.1	Sobic.002G299900.1.p		PTHR33880,PTHR33880:SF2					AT3G23760.1			LOC_Os07g29240.1	NA	expressed protein	116.71	100.789	81.7649	140.631	92.6186	79.6652	27.6245	21.4739	34.0649	27.5078	19.1962	29.103
Sobic.002G301600	12.3604	4.55957	1.33942	0.806114	145.354	-3.24566	0.466547	-6.95678	3.48e-12	2.02e-10	37949980	Sobic.002G301600.1	Sobic.002G301600.1.p	PF01425	PTHR11895,PTHR11895:SF68	KOG1211		K01426	GO:0016884	AT4G34880.1		Amidase family protein	LOC_Os04g10460.1	NA	amidase, putative, expressed	12.1601	13.4256	11.4955	3.2713	3.0542	7.35322	1.25465	1.32408	1.43952	0.426884	0.68496	1.3065
Sobic.002G302300	0.409172	1.59438	3.46865	5.68935	60.9099	3.19713	0.852525	3.75019	0.000176702	0.00288149	37950236	Sobic.002G302300.1	Sobic.002G302300.1.p	PF08246,PF00112	PTHR12411,PTHR12411:SF316	KOG1542	3.4.22.41	K01373	GO:0008234,GO:0006508	AT3G54940.2		Papain family cysteine protease	LOC_Os07g29760.1	NA	cysteine proteinase A494 precursor, putative, expressed	0.713322	0.092481	0.421714	2.34487	1.35723	1.08103	4.69984	2.29921	3.4069	10.1751	6.34777	0.545207
Sobic.002G302400	0.715658	4.85521	37.1212	221.699	1694.86	5.60004	0.979163	5.71921	1.07e-08	3.73e-07	37954127	Sobic.002G302400.1	Sobic.002G302400.1.p	PF03492	PTHR31009,PTHR31009:SF16		2.1.1.273		GO:0008168	AT5G04370.1	NAMT1	S-adenosyl-L-methionine-dependent methyltransferases superfamily protein	LOC_Os06g13350.1	NA	SAM dependent carboxyl methyltransferase, putative, expressed	1.4967	0.394417	0.255861	4.0446	5.90332	4.6177	50.3995	14.771	46.1931	244.672	416.273	4.15326
Sobic.002G302500	0.414774	0.150191	2.00449	1.15546	34.9701	2.18259	0.683559	3.19298	0.00140814	0.0175018	37950044	Sobic.002G302500.1	Sobic.002G302500.1.p	PF08276,PF00954,PF01453,PF00069	PTHR27002,PTHR27002:SF39	KOG1187	2.7.11.1		GO:0048544,GO:0006468,GO:0005524,GO:0004672	AT2G19130.1		S-locus lectin protein kinase family protein	LOC_Os10g20160.1	NA	serine/threonine-protein kinase receptor precursor, putative, expressed	0.390785	0.208137	0.645401	0.05366	0.108166	0.288747	0.784609	2.87251	2.35636	0.709223	2.11504	0.642117
Sobic.002G310800	3.80384	2.25645	11.408	10.4666	321.506	1.47504	0.310895	4.7445	2.09e-06	5.06e-05	37953865	Sobic.002G310800.2	Sobic.002G310800.2.p	PF00931	PTHR23155,PTHR23155:SF449	KOG4658			GO:0043531	AT3G46710.1		NB-ARC domain-containing disease resistance protein	LOC_Os03g26260.1	NA	NB-ARC domain containing protein, expressed	3.60144	4.36163	3.44845	2.11487	2.00355	2.65092	10.9002	10.0975	13.2263	8.25622	9.4298	13.7138
Sobic.002G311000	1.50744	0.583271	0.581998	0.504161	33.7932	-1.49402	0.524789	-2.8469	0.00441477	0.0451192	37949527	Sobic.002G311000.1	Sobic.002G311000.1.p	PF13855,PF11721	PTHR27003,PTHR27003:SF93		2.7.11.1,2.7.10.1		GO:0005515	AT1G28340.1	AtRLP4,RLP4	receptor like protein 4	LOC_Os07g31840.1	NA	leucine-rich repeat family protein, putative, expressed	0.754512	1.97899	1.7888	0.589347	0.323795	0.836672	0.569269	0.482565	0.694159	0.340624	0.765574	0.406284
Sobic.002G311200	18.6237	15.247	8.83518	8.52896	330.54	-1.08962	0.385324	-2.82779	0.00468702	0.047374	37949578	Sobic.002G311200.1	Sobic.002G311200.1.p	PF01554	PTHR11206,PTHR11206:SF78	KOG1347		K03327	GO:0055085,GO:0016020,GO:0015297,GO:0015238,GO:0006855	AT3G23560.1	ALF5	MATE efflux family protein	LOC_Os07g31884.1	NA	MATE efflux family protein, putative, expressed	19.5757	20.3536	15.9419	19.6618	10.0622	16.017	6.13538	13.6835	6.68669	5.99622	9.32424	10.2664
Sobic.002G311501	1.01892	1.21089	0.361704	0.230693	31.7576	-1.53607	0.398805	-3.85168	0.000117312	0.00197767	37949820	Sobic.002G311501.1	Sobic.002G311501.1.p	PF00201	PTHR11926,PTHR11926:SF274	KOG1192			GO:0016758,GO:0008152	AT1G07250.1	UGT71C4	UDP-glucosyl transferase 71C4	LOC_Os07g32020.1	NA	UDP-glucoronosyl and UDP-glucosyl transferase domain containing protein, expressed	1.33038	0.878457	0.847923	1.29702	1.14442	1.19121	0.337532	0.271968	0.475611	0.325385	0.219943	0.14675
Sobic.002G316900	1.18774	44.444	19.352	91.6852	2002.32	4.03593	1.01032	3.9947	6.48e-05	0.0011611	37953150	Sobic.002G316900.1	Sobic.002G316900.1.p	PF00694,PF00330	PTHR11670,PTHR11670:SF40		4.2.1.3	K01681	GO:0008152	AT2G05710.1	ACO3	aconitase 3	LOC_Os08g09200.1	NA	aconitate hydratase protein, putative, expressed	2.59337	0.43634	0.533528	38.2009	63.8414	31.2897	23.9766	5.54001	28.5393	134.106	139.369	1.58138
Sobic.002G319766	0.952768	1.27288	0.170973	0.284423	15.7729	-2.50741	0.789492	-3.17598	0.00149333	0.0184607	37953890	Sobic.002G319766.1	Sobic.002G319766.1.p	PF00004,PF14363	PTHR23070,PTHR23070:SF37	KOG0743		K08900	GO:0005524	AT5G17740.1		P-loop containing nucleoside triphosphate hydrolases superfamily protein	LOC_Os07g33390.1	NA	BCS1 protein, putative, expressed	0.575651	0.65667	1.62598	0.627293	1.33466	1.85669	0.183001	0.17061	0.159307	0.082696	0.335573	0.435
Sobic.002G321100	0	0	4.92786	7.07889	202.186	10.7616	1.23721	8.69826	3.37e-18	4.96e-16	37951892	Sobic.002G321100.1	Sobic.002G321100.1.p	PF00931	PTHR23155,PTHR23155:SF589				GO:0043531	AT3G14470.1		NB-ARC domain-containing disease resistance protein	LOC_Os07g33730.2	NA	NB-ARC domain containing protein, expressed	0	0	0	0	0	0	5.19212	4.54849	5.04296	9.05235	8.51924	3.66508
Sobic.002G321200	0	0.00726333	0.839818	0.799304	19.5896	7.70755	1.30978	5.88463	3.99e-09	1.5e-07	37954553	Sobic.002G321200.1	Sobic.002G321200.1.p	PF00931	PTHR23155,PTHR23155:SF636	KOG4658			GO:0043531	AT3G14470.1		NB-ARC domain-containing disease resistance protein	LOC_Os07g33740.1	NA	vrga1, putative, expressed	0	0	0	0	0.02179	0	1.06986	0.539804	0.909792	0.494819	1.25	0.653093
Sobic.002G323900	73.8309	22.2989	23.2848	30.6385	433.018	-1.7312	0.584021	-2.96429	0.00303387	0.0331946	37951292	Sobic.002G323900.1	Sobic.002G323900.1.p	PF15365	PTHR33670					AT3G21570.1			LOC_Os01g28790.1	NA	PRAS-rich protein, putative, expressed	81.6723	68.7111	71.1093	15.0168	19.3602	32.5196	7.74522	27.751	34.3582	39.1078	11.5197	41.288
Sobic.002G327500	0.809531	1.53126	2.07779	1.42167	53.7154	1.29482	0.42629	3.03741	0.00238617	0.02723	37955302	Sobic.002G327500.1	Sobic.002G327500.1.p	PF01657,PF07714	PTHR27002,PTHR27002:SF36	KOG1187	2.7.11.1		GO:0006468,GO:0004672	AT4G23180.1	CRK10,RLK4	cysteine-rich RLK (RECEPTOR-like protein kinase) 10	LOC_Os07g35290.1	NA	TKL_IRAK_DUF26-lc.10 - DUF26 kinases have homology to DUF26 containing loci, expressed	1.04644	0.613552	0.7686	1.31394	1.58294	1.69691	1.69895	1.30259	3.23183	0.884258	1.93091	1.44985
Sobic.002G328200	0.172742	0.363768	2.43056	2.28417	37.814	3.8459	0.701662	5.48113	4.23e-08	1.35e-06	37950150	Sobic.002G328200.1	Sobic.002G328200.1.p	PF07983,PF00332	PTHR32227,PTHR32227:SF101		3.2.1.39		GO:0005975,GO:0004553	AT5G55180.1		O-Glycosyl hydrolases family 17 protein	LOC_Os07g35350.2	NA	glucan endo-1,3-beta-glucosidase precursor, putative, expressed	0.282144	0.072474	0.163608	0.146389	0.280931	0.663984	3.59756	1.32621	2.36791	2.33299	3.37985	1.13966
Sobic.002G328800	21.0308	18.0897	6.86321	5.00823	419.687	-1.66408	0.390974	-4.25623	2.08e-05	0.000412632	37950285	Sobic.002G328800.10	Sobic.002G328800.10.p	PF01657,PF07714	PTHR27002,PTHR27002:SF127	KOG1187	2.7.11.1		GO:0006468,GO:0004672	AT4G23160.1	CRK8	cysteine-rich RLK (RECEPTOR-like protein kinase) 8	LOC_Os07g35330.1	NA	TKL_IRAK_DUF26-lc.13 - DUF26 kinases have homology to DUF26 containing loci, expressed	23.6606	19.9989	19.433	17.2519	14.4049	22.6124	4.66155	10.6039	5.32414	4.14624	8.35882	2.51962
Sobic.002G329000	0.547489	1.30846	3.48736	1.32719	58.6519	2.57654	0.724871	3.55448	0.000378727	0.00567572	37949825	Sobic.002G329000.1	Sobic.002G329000.1.p	PF01657,PF07714	PTHR27002,PTHR27002:SF104	KOG1187	2.7.11.1		GO:0006468,GO:0004672	AT4G23180.1	CRK10,RLK4	cysteine-rich RLK (RECEPTOR-like protein kinase) 10	LOC_Os07g35790.1	NA	TKL_IRAK_DUF26-ld.5 - DUF26 kinases have homology to DUF26 containing loci, expressed	0.253856	0.641692	0.746919	0.704545	0.484761	2.73608	1.75902	6.59195	2.1111	0.908466	1.73612	1.33699
Sobic.002G331450	9.6072	10.7255	0	0.0878673	37.533	-8.7302	1.25686	-6.94603	3.76e-12	2.17e-10	37951026	Sobic.002G331450.1	Sobic.002G331450.1.p											NA		8.94055	9.62626	10.2548	6.22535	13.3905	12.5607	0	0	0	0	0.263602	0
Sobic.002G333700	3.10149	5.08094	53.8449	78.098	513.838	4.03989	0.316043	12.7827	2.05e-37	2.24e-34	37953416	Sobic.002G333700.1	Sobic.002G333700.1.p		PTHR33735,PTHR33735:SF6					AT2G14095.1			LOC_Os04g37760.1	NA	expressed protein	2.72274	2.97597	3.60577	3.40847	4.2841	7.55026	52.064	52.4316	57.0393	83.6287	103.911	46.7539
Sobic.002G334500	0.325054	1.00747	2.17934	1.82515	58.036	2.71741	0.620598	4.3787	1.19e-05	0.00025011	37952638	Sobic.002G334500.1	Sobic.002G334500.1.p	PF03552	PTHR13301,PTHR13301:SF71		2.4.2.24		GO:0030244,GO:0016760,GO:0016020	AT5G16910.1	ATCSLD2,CSLD2	cellulose-synthase like D2	LOC_Os07g36750.1	NA	CSLF3 - cellulose synthase-like family F; beta1,3;1,4 glucan synthase, expressed	0.742312	0.104269	0.128581	1.42736	0.767994	0.827055	1.65405	2.10705	2.77692	1.95401	2.07456	1.44688
Sobic.002G336200	4.23216	3.84589	7.72297	7.2126	201.26	0.805382	0.279417	2.88236	0.00394706	0.041354	37953729	Sobic.002G336200.2	Sobic.002G336200.2.p	PF01733	PTHR10332,PTHR10332:SF30	KOG1479		K15014	GO:0016021,GO:0006810,GO:0005337	AT4G05120.1	ATENT3,ENT3,FUR1	Major facilitator superfamily protein	LOC_Os07g37100.1	NA	nucleoside transporter, putative, expressed	4.43785	4.59067	3.66795	2.6143	4.6782	4.24516	7.50215	9.00065	6.66609	8.11398	8.94335	4.58046
Sobic.002G337001	1.15399	0.529627	0	0	3.47958	-5.80538	1.76046	-3.29765	0.000974981	0.0128121	37952651	Sobic.002G337001.1	Sobic.002G337001.1.p											NA		0.479567	2.05841	0.923981	0.123307	0.622902	0.842673	0	0	0	0	0	0
Sobic.002G339500	15.5882	13.4985	10.3405	12.4011	385.4	-0.66117	0.213859	-3.09162	0.00199069	0.0235117	37953032	Sobic.002G339500.1	Sobic.002G339500.1.p	PF00781	PTHR12358,PTHR12358:SF42		2.7.1.91	K04718	GO:0016301	AT4G21540.1	SPHK1	sphingosine kinase 1	LOC_Os07g37580.1	NA	diacylglycerol kinase, putative, expressed	13.9094	15.0704	17.7847	13.8786	12.9887	13.6282	8.52615	9.7434	12.752	13.315	14.6248	9.26342
Sobic.002G340350	0.925483	1.52199	10.1557	7.24146	559.399	3.3979	0.338087	10.0504	9.15e-24	2.96e-21	37951990	Sobic.002G340350.1	Sobic.002G340350.1.p		PTHR33320,PTHR33320:SF2					AT1G52855.1			LOC_Os07g37700.1	NA	expressed protein	1.07145	0.86819	0.83681	1.78703	1.7436	1.03534	8.91664	9.46619	12.0843	7.27037	5.84337	8.61063
Sobic.002G341300	6.35314	5.93733	2.29046	2.18957	182.457	-1.56468	0.466559	-3.35367	0.000797481	0.0107949	37949732	Sobic.002G341300.1	Sobic.002G341300.1.p		PTHR33728,PTHR33728:SF1					AT1G11120.2			LOC_Os07g37820.1	NA	expressed protein	5.67994	5.20753	8.17195	5.52236	4.30056	7.98907	1.54351	1.8151	3.51277	1.37167	1.86061	3.33642
Sobic.002G342400	0.242156	6.85136	15.0071	33.6346	374.99	5.97376	1.79318	3.33139	0.000864148	0.011534	37952289	Sobic.002G342400.1	Sobic.002G342400.1.p	PF00067	PTHR24286,PTHR24286:SF58	KOG0684	1.14.13.70	K05917	GO:0055114,GO:0020037,GO:0016705,GO:0005506	AT1G11680.1	CYP51,CYP51A2,CYP51G1,EMB1738	CYTOCHROME P450 51G1	LOC_Os05g12040.1	NA	cytochrome P450 51, putative, expressed	0.693707	0	0.03276	0.072332	3.16766	17.3141	9.94645	23.7874	11.2873	23.1064	77.2756	0.521786
Sobic.002G347300	0.424687	1.23901	1.91341	1.1627	39.1431	2.15973	0.500913	4.31158	1.62e-05	0.000328252	37952383	Sobic.002G347300.1	Sobic.002G347300.1.p	PF02727,PF02728,PF01179	PTHR10638,PTHR10638:SF37			K00276	GO:0055114,GO:0048038,GO:0009308,GO:0008131,GO:0005507	AT1G31690.1		Copper amine oxidase family protein	LOC_Os06g23114.1	NA	copper methylamine oxidase precursor, putative, expressed	0.503389	0.36708	0.403592	0.74657	0.961841	2.00862	1.17261	1.94376	2.62386	1.20506	1.73199	0.551041
Sobic.002G347500	0.877131	0.964698	3.1609	2.31699	26.4455	1.81426	0.639637	2.83639	0.00456267	0.0463417	37955362	Sobic.002G347500.1	Sobic.002G347500.1.p		PTHR33181,PTHR33181:SF13								LOC_Os07g38470.1	NA	expressed protein	1.04836	1.38722	0.195805	1.28717	0.921763	0.685165	2.07524	2.70469	4.70278	1.80494	3.915	1.23103
Sobic.002G363600	22.0241	21.6685	7.86722	7.36412	310.427	-1.52174	0.353158	-4.30894	1.64e-05	0.000331877	37952068	Sobic.002G363600.1	Sobic.002G363600.1.p		PTHR31348,PTHR31348:SF5					AT5G39360.1	EDL2	EID1-like 2	LOC_Os07g40710.2	NA	circadian clock coupling factor-related, putative, expressed	32.0076	17.1903	16.8742	20.9884	27.6906	16.3266	7.44285	7.46759	8.69122	5.50775	11.8151	4.76954
Sobic.002G365600	0	0	1.58709	3.70792	11.3254	6.26351	1.55965	4.01596	5.92e-05	0.00106957	37949933	Sobic.002G365600.2	Sobic.002G365600.2.p		PTHR33088					AT5G09530.1		hydroxyproline-rich glycoprotein family protein	LOC_Os07g40860.2	NA	retrotransposon protein, putative, unclassified, expressed	0	0	0	0	0	0	1.36366	0.696407	2.7012	5.80645	4.67124	0.646072
Sobic.002G367100	46.527	45.8679	28.9667	30.905	1395.35	-0.708452	0.250409	-2.82918	0.00466675	0.0472107	37951301	Sobic.002G367100.1	Sobic.002G367100.1.p	PF16136,PF16135,PF07897	PTHR31413,PTHR31413:SF0				GO:0007165	AT1G13740.1	AFP2	ABI five binding protein 2	LOC_Os07g41160.1	NA	protein of unknown function DUF1675 domain containing protein, expressed	51.4961	39.8618	48.2231	42.2065	53.0344	42.3628	32.2312	20.795	33.8738	31.0782	36.484	25.153
Sobic.002G368901	1.34122	1.43462	0.0304037	0.069582	6.80737	-5.25779	1.4392	-3.65327	0.000258924	0.00403035	37950581	Sobic.002G368901.1	Sobic.002G368901.1.p		PTHR33333,PTHR33333:SF2									NA		1.13288	1.05142	1.83936	0.752561	2.41337	1.13794	0.091211	0	0	0	0.208746	0
Sobic.002G369000	0.0337977	0.0114723	0.930187	0.881484	25.8921	4.66798	1.65577	2.81922	0.0048141	0.0482335	37949824	Sobic.002G369000.1	Sobic.002G369000.1.p		PTHR33333,PTHR33333:SF6								LOC_Os07g41400.1	NA	EGG APPARATUS-1, putative, expressed	0.034979	0	0.066414	0.034417	0	0	0	1.36654	1.42402	1.38971	1.222	0.032738
Sobic.002G369500	0.265336	1.09454	4.63462	3.86975	32.6152	4.11782	1.10177	3.73745	0.000185893	0.00300361	37949536	Sobic.002G369500.1	Sobic.002G369500.1.p	PF13469	PTHR11783,PTHR11783:SF85	KOG1584	2.8.2.24			AT3G45070.1		P-loop containing nucleoside triphosphate hydrolases superfamily protein	LOC_Os07g05460.1	NA	flavonol sulfotransferase, putative, expressed	0.36706	0.226245	0.202703	0.155386	1.54255	1.58569	1.98748	6.07687	5.8395	3.36887	8.17231	0.068077
Sobic.002G369600	0.95932	1.94255	4.94104	3.94288	47.3155	2.46881	0.744081	3.31794	0.00090685	0.012027	37954119	Sobic.002G369600.1	Sobic.002G369600.1.p	PF00201	PTHR11926,PTHR11926:SF336		2.4.1.115		GO:0016758,GO:0008152	AT5G17050.1	UGT78D2	UDP-glucosyl transferase 78D2	LOC_Os07g05420.1	NA	anthocyanidin 3-O-glucosyltransferase, putative, expressed	1.80452	0.373507	0.699931	2.46476	1.39795	1.96493	1.37851	5.95931	7.48531	5.67981	5.37579	0.773024
Sobic.002G369800	14.248	9.18634	6.20103	12.3947	188.189	-1.23708	0.416229	-2.97212	0.00295753	0.0325456	37952409	Sobic.002G369800.1	Sobic.002G369800.1.p	PF00808	PTHR11064,PTHR11064:SF45	KOG0869				AT4G14540.1	NF-YB3	nuclear factor Y, subunit B3	LOC_Os07g41580.1	NA	histone-like transcription factor and archaeal histone, putative, expressed	15.1181	15.2198	12.4061	5.43374	11.2806	10.8446	3.92679	4.94373	9.73257	18.575	11.041	7.56816
Sobic.002G374100	135.77	291.333	352.956	279.88	5306.82	1.32685	0.44184	3.00301	0.00267319	0.0298461	37951759	Sobic.002G374100.1	Sobic.002G374100.1.p	PF09425,PF06200	PTHR33077,PTHR33077:SF9			K13464		AT1G74950.1	JAZ2,TIFY10B	TIFY domain/Divergent CCT motif family protein	LOC_Os07g42370.1	NA	zinc-finger protein, putative, expressed	225.625	76.1883	105.498	261.719	323.744	288.535	192.889	561.03	304.949	337.768	325.682	176.19
Sobic.002G379000	0.586769	1.89871	0.024719	0.0118183	17.0958	-4.67993	1.238	-3.78024	0.00015668	0.00258995	37951633	Sobic.002G379000.1	Sobic.002G379000.1.p	PF02297	PTHR11387,PTHR11387:SF15		1.9.3.1	K02267	GO:0005739,GO:0004129	AT1G22450.1	ATCOX6B2,COX6B	cytochrome C oxidase 6B	LOC_Os07g42910.1	NA	cytochrome c oxidase subunit, putative, expressed	0.991442	0.38676	0.382104	2.68445	1.8478	1.16389	0	0	0.074157	0	0.035455	0
Sobic.002G379750	0.925285	1.13973	9.49827	9.89927	269.004	3.25414	0.358143	9.08616	1.03e-19	1.85e-17	37951546	Sobic.002G379750.1	Sobic.002G379750.1.p											NA		0.440124	1.13941	1.19632	1.05687	1.39579	0.96652	8.22553	10.3286	9.94068	9.86635	10.8996	8.93189
Sobic.002G382600	17.5514	26.9949	13.2707	20.9751	540.426	-0.473119	0.162945	-2.90355	0.00368958	0.0390289	37955070	Sobic.002G382600.1	Sobic.002G382600.1.p	PF10186	PTHR21297,PTHR21297:SF1				GO:0010508	AT4G08540.1		DNA-directed RNA polymerase II protein	LOC_Os07g43322.1	NA	expressed protein	19.923	16.7287	16.0025	26.6881	23.686	30.6107	12.3449	13.5079	13.9593	23.0931	22.2731	17.5591
Sobic.002G386500	427.706	394.67	1052.62	914.646	4565.01	1.24524	0.241953	5.14663	2.65e-07	7.57e-06	37949668	Sobic.002G386500.1	Sobic.002G386500.1.p		PTHR34565					AT3G46430.1			LOC_Os03g40920.1	NA	expressed protein	461.607	403.761	417.751	354.127	365.799	464.084	1252.79	974.757	930.316	844.439	908.116	991.384
Sobic.002G388800	0.112781	0.146724	44.7989	4.1349	372.112	8.51933	1.21257	7.02584	2.13e-12	1.28e-10	37952380	Sobic.002G388800.1	Sobic.002G388800.1.p	PF00067	PTHR24282,PTHR24282:SF44	KOG0157			GO:0055114,GO:0020037,GO:0016705,GO:0005506	AT2G46950.1	CYP709B2	cytochrome P450, family 709, subfamily B, polypeptide 2	LOC_Os07g23570.1	NA	cytochrome P450 72A1, putative, expressed	0.217135	0	0.121207	0.138022	0.065803	0.236348	0.947955	109.444	24.0049	2.80567	1.72448	7.87454
Sobic.002G393800	1.95054	2.84342	0	0	62.7311	-9.23998	1.2119	-7.62435	2.45e-14	1.93e-12	37954159	Sobic.002G393800.1	Sobic.002G393800.1.p	PF00085,PF00931	PTHR23155,PTHR23155:SF490	KOG4658		K13457	GO:0045454,GO:0043531	AT3G07040.1	RPM1,RPS3	NB-ARC domain-containing disease resistance protein	LOC_Os12g37740.1	NA	resistance protein LR10, putative, expressed	2.23896	1.89468	1.71799	2.47448	3.17084	2.88495	0	0	0	0	0	0
Sobic.002G393900	3.1523	2.20061	0	0	79.0494	-10.0924	1.24876	-8.08197	6.37e-16	6.68e-14	37952704	Sobic.002G393900.1	Sobic.002G393900.1.p	PF13173	PTHR23155,PTHR23155:SF528			K13457		AT3G46730.1		NB-ARC domain-containing disease resistance protein	LOC_Os08g14830.1	NA	NB-ARC domain containing protein, expressed	2.36617	3.58918	3.50154	2.50137	1.62962	2.47084	0	0	0	0	0	0
Sobic.002G395400	0	0.429885	9.65912	13.9456	17.9454	7.27609	1.38918	5.2377	1.63e-07	4.75e-06	37954304	Sobic.002G395400.1	Sobic.002G395400.1.p											NA		0	0	0	0	0	1.28965	9.70327	7.69607	11.578	16.588	20.814	4.43482
Sobic.002G397100	1.65305	5.24471	0	0	30.3616	-7.48025	1.24877	-5.99009	2.1e-09	8.25e-08	37954622	Sobic.002G397100.1	Sobic.002G397100.1.p	PF08246,PF00112	PTHR12411	KOG1543	3.4.22.33		GO:0008234,GO:0006508	AT5G50260.1		Cysteine proteinases superfamily protein	LOC_Os09g39160.1	NA	thiol protease SEN102 precursor, putative, expressed	1.87735	1.93765	1.14415	5.14271	5.12186	5.46956	0	0	0	0	0	0
Sobic.002G400900	0	0.149505	1.30424	3.53311	20.06	6.83989	1.62	4.22216	2.42e-05	0.0004741	37949813	Sobic.002G400900.2	Sobic.002G400900.2.p	PF07893	PTHR33085,PTHR33085:SF9								LOC_Os07g49050.1	NA	expressed protein	0	0	0	0	0.448514	0	1.66762	1.24978	0.99532	6.12458	3.89702	0.57774
Sobic.002G403300	7.59018	6.04817	15.7068	22.8218	123.898	1.2021	0.34174	3.51759	0.000435478	0.00640898	37955595	Sobic.002G403300.1	Sobic.002G403300.1.p	PF14009	PTHR33052,PTHR33052:SF5					AT5G12340.1			LOC_Os07g46510.1	NA	expressed protein	12.3484	4.73042	5.69175	7.66094	5.52606	4.95751	12.248	18.8968	15.9754	25.9407	28.1593	14.3653
Sobic.002G403400	246.599	452.371	73.1651	100.671	1669.45	-1.77558	0.395703	-4.48714	7.22e-06	0.000158187	37952429	Sobic.002G403400.1	Sobic.002G403400.1.p	PF00125	PTHR23428	KOG1744		K11252	GO:0003677,GO:0000786	AT3G45980.1	H2B,HTB9	Histone superfamily protein	LOC_Os08g38300.1	NA	Core histone H2A/H2B/H3/H4 domain containing protein, putative, expressed	175.808	209.577	354.413	248.239	632.081	476.794	74.8087	66.0023	78.6843	105.388	137.308	59.3164
Sobic.002G403600	513.167	760.402	218.762	504.661	8827.31	-1.25116	0.356265	-3.51187	0.000444961	0.00651512	37952157	Sobic.002G403600.1	Sobic.002G403600.1.p	PF13419	PTHR12725,PTHR12725:SF60	KOG3085	3.1.3.29			AT2G41250.1		Haloacid dehalogenase-like hydrolase (HAD) superfamily protein	LOC_Os07g46520.1	NA	rhythmically expressed gene 2 protein, putative, expressed	476.543	530.967	531.991	950.881	728.851	601.473	271.806	169.888	214.591	734.846	424.812	354.326
Sobic.002G403833	8.51751	12.8044	242.441	231.824	1879.53	4.79637	0.312917	15.3279	4.98e-53	2.28e-49	37951557	Sobic.002G403833.1	Sobic.002G403833.1.p										LOC_Os12g43990.1	NA	expressed protein	6.43048	8.27576	10.8463	8.91841	16.3819	13.113	296.323	190.488	240.513	226.019	261.297	208.157
Sobic.002G403966	1.08054	3.76974	146.077	135.217	1003.51	7.03989	0.355716	19.7907	3.58e-87	8.21e-83	37950633	Sobic.002G403966.1	Sobic.002G403966.1.p											NA		1.03123	0.955426	1.25497	3.10939	5.49258	2.70725	162.59	130.977	144.664	149.196	136.394	120.063
Sobic.002G405200	6.03755	13.7796	12.8099	12.8018	257.024	1.00316	0.259507	3.86565	0.000110792	0.00188259	37950625	Sobic.002G405200.1	Sobic.002G405200.1.p	PF00962	PTHR11409,PTHR11409:SF42	KOG1097	3.5.4.4	K01488	GO:0019239	AT4G04880.1		adenosine/AMP deaminase family protein	LOC_Os07g46630.1	NA	AMP deaminase, putative, expressed	5.26647	7.19946	5.64672	10.9262	14.5342	15.8783	12.3555	14.9617	11.1125	14.2203	15.1174	9.06782
Sobic.002G407300	1.17651	1.51126	0.0609433	0.04803	18.1688	-4.3409	1.07117	-4.05247	5.07e-05	0.000927695	37951141	Sobic.002G407300.2	Sobic.002G407300.2.p	PF13561	PTHR24322,PTHR24322:SF408	KOG0725	1.1.1.331			AT4G03140.1		NAD(P)-binding Rossmann-fold superfamily protein	LOC_Os07g46840.1	NA	oxidoreductase, short chain dehydrogenase/reductase family domain containing protein, expressed	0.656492	1.11047	1.76256	1.39179	0.655188	2.48682	0.06963	0	0.1132	0	0	0.14409
Sobic.002G407400	2.02839	0.784953	0.0630417	0.108781	24.082	-5.13902	1.12801	-4.55584	5.22e-06	0.000118412	37952934	Sobic.002G407400.1	Sobic.002G407400.1.p	PF13561	PTHR24322,PTHR24322:SF408	KOG0725	1.1.1.331			AT3G26760.1		NAD(P)-binding Rossmann-fold superfamily protein	LOC_Os07g46840.1	NA	oxidoreductase, short chain dehydrogenase/reductase family domain containing protein, expressed	1.79783	2.84943	1.43792	0.760537	0.384442	1.20988	0	0.031307	0.157818	0	0.030899	0.295443
Sobic.002G407500	4.70572	5.15653	0	0.068379	67.387	-9.55609	1.2659	-7.54886	4.39e-14	3.31e-12	37953580	Sobic.002G407500.1	Sobic.002G407500.1.p	PF13561	PTHR24322,PTHR24322:SF408	KOG0725	1.1.1.331			AT4G03140.1		NAD(P)-binding Rossmann-fold superfamily protein	LOC_Os07g46830.1	NA	sex determination protein tasselseed-2, putative, expressed	4.01725	4.70822	5.39169	3.27243	4.16749	8.02968	0	0	0	0.137225	0	0.067912
Sobic.002G411700	1.4067	0.613424	0.439133	0.32741	21.5615	-1.65329	0.563525	-2.93384	0.00334795	0.0360805	37954345	Sobic.002G411700.1	Sobic.002G411700.1.p	PF01535	PTHR24015,PTHR24015:SF524					AT4G32430.1		Pentatricopeptide repeat (PPR) superfamily protein	LOC_Os07g47370.1	NA	pentatricopeptide, putative, expressed	1.07992	1.51987	1.62031	0.206853	0.72509	0.908329	0.504266	0.299103	0.514029	0.448081	0.260051	0.274099
Sobic.002G416250	7.17542	6.59277	0	0	20.3039	-7.95974	1.25315	-6.35177	2.13e-10	9.83e-09	37951781	Sobic.002G416250.1	Sobic.002G416250.1.p		PTHR35722					AT2G35900.1			LOC_Os01g56470.1	NA	mal d 1-associated protein, putative, expressed	7.76244	7.32688	6.43695	7.57805	5.8879	6.31238	0	0	0	0	0	0
Sobic.002G420800	17.2614	22.8057	1.22694	5.16019	291.333	-3.71076	0.82036	-4.52333	6.09e-06	0.000136132	37950399	Sobic.002G420800.1	Sobic.002G420800.1.p	PF14200	PTHR31257,PTHR31257:SF3					AT2G39050.1		hydroxyproline-rich glycoprotein family protein	LOC_Os07g48490.2	NA	stress responsive protein, putative, expressed	38.8641	7.01045	5.90963	41.7082	13.3687	13.3403	1.74982	0.585076	1.34593	7.3609	7.06244	1.05723
Sobic.002G421300	877.059	1292.62	399.008	312.616	9973.18	-1.15888	0.258261	-4.48726	7.21e-06	0.000158187	37949604	Sobic.002G421300.2	Sobic.002G421300.2.p	PF14200	PTHR31257,PTHR31257:SF6					AT2G39050.1		hydroxyproline-rich glycoprotein family protein	LOC_Os07g48500.1	NA	stress responsive protein, putative, expressed	935.477	715.872	979.826	873.621	1284.88	1719.37	413.224	376.828	406.971	289.97	404.58	243.299
Sobic.002G426501	0	0.246538	1.59152	2.20766	4.04675	5.09354	1.67923	3.03327	0.00241921	0.0275056	37955261	Sobic.002G426501.1	Sobic.002G426501.1.p											NA		0	0	0	0.739613	0	0	1.12708	0.93356	2.71392	2.1415	3.78014	0.701328
Sobic.002G428301	0	0	1.24502	0.340559	6.73639	6.85064	1.53644	4.45878	8.24e-06	0.000178414	37949651	Sobic.002G428301.1	Sobic.002G428301.1.p	PF03822	PTHR24347,PTHR24347:SF205		2.7.11.1		GO:0007165	AT5G45810.1	CIPK19,SnRK3.5	CBL-interacting protein kinase 19	LOC_Os07g48090.1	NA	CAMK_KIN1/SNF1/Nim1_like.30 - CAMK includes calcium/calmodulin depedent protein kinases, expressed	0	0	0	0	0	0	1.73885	0.383669	1.61253	0.299935	0.492775	0.228966
Sobic.002G431200	7.60889	8.26205	0.0845367	0.042635	120.031	-6.54533	0.605224	-10.8147	2.93e-27	1.49e-24	37954998	Sobic.002G431200.1	Sobic.002G431200.1.p											NA		7.72057	8.16381	6.9423	5.38354	10.1584	9.2442	0.090951	0.129497	0.033162	0	0.097011	0.030894
Sobic.003G005266	3.22432	2.35731	0.804153	0.549926	15.0926	-2.02768	0.636097	-3.18768	0.00143417	0.0177868	37912526	Sobic.003G005266.1	Sobic.003G005266.1.p		PTHR31234,PTHR31234:SF3					AT4G23930.1		Late embryogenesis abundant (LEA) hydroxyproline-rich glycoprotein family	LOC_Os05g14880.1	NA	proline-rich family protein, putative, expressed	5.47393	2.28541	1.91363	2.54158	2.51404	2.01631	0.505418	0.801644	1.1054	0.760949	0.783116	0.105714
Sobic.003G006800	0.915327	5.85286	0	0	10.8815	-5.17491	1.39677	-3.70491	0.000211465	0.00335768	37915571	Sobic.003G006800.1	Sobic.003G006800.1.p	PF04195	PTHR33026,PTHR33026:SF2								LOC_Os07g45660.1	NA	retrotransposon protein, putative, Ty3-gypsy subclass, expressed	0.949337	0.930467	0.866178	7.15217	7.15354	3.25287	0	0	0	0	0	0
Sobic.003G006833	14.7903	40.5643	0	0	311.922	-10.9351	1.23289	-8.86952	7.35e-19	1.2e-16	37915013	Sobic.003G006833.1	Sobic.003G006833.1.p	PF00013,PF10469	PTHR13360,PTHR13360:SF1	KOG2814	3.5.1.1		GO:0003723	AT3G16230.3		Predicted eukaryotic LigT	LOC_Os01g13100.1	NA	KH domain containing protein, putative, expressed	19.428	15.8652	9.07778	43.6035	40.825	37.2644	0	0	0	0	0	0
Sobic.003G006900	17.549	24.5838	0	0	46.6131	-8.85865	1.29537	-6.8387	7.99e-12	4.42e-10	37913758	Sobic.003G006900.1	Sobic.003G006900.1.p							AT5G55230.2	ATMAP65-1,MAP65-1	microtubule-associated proteins 65-1	LOC_Os06g40840.1	NA	microtubule associated protein, putative, expressed	21.4486	19.2295	11.9689	28.8926	31.661	13.1979	0	0	0	0	0	0
Sobic.003G007100	0.190183	0.0958623	3.23702	2.56986	10.8424	4.05118	0.942764	4.29713	1.73e-05	0.000348533	37915800	Sobic.003G007100.1	Sobic.003G007100.1.p				6.3.2.19			AT3G46460.1	UBC13	ubiquitin-conjugating enzyme 13	LOC_Os05g38550.1	NA	ubiquitin-conjugating enzyme, putative, expressed	0.136507	0.293657	0.140384	0	0	0.287587	2.8684	2.69154	4.15112	1.99281	2.12757	3.58921
Sobic.003G010066	3.46583	6.3577	0	0	10.3867	-6.48105	1.32414	-4.89454	9.85e-07	2.52e-05	37914975	Sobic.003G010066.1	Sobic.003G010066.1.p	PF13966	PTHR25952,PTHR25952:SF206					AT3G25720.1		RNA-directed DNA polymerase (reverse transcriptase)-related family protein	LOC_Os06g46610.1	NA	retrotransposon protein, putative, unclassified, expressed	3.46579	2.66084	4.27087	6.90592	5.32873	6.83846	0	0	0	0	0	0
Sobic.003G012700	364.236	117.657	1096.82	669.194	6935.21	1.53417	0.358933	4.27425	1.92e-05	0.000383855	37916374	Sobic.003G012700.1	Sobic.003G012700.1.p	PF00410	PTHR11758,PTHR11758:SF16	KOG1754		K02957	GO:0006412,GO:0005840,GO:0003735	AT1G07770.1	RPS15A	ribosomal protein S15A	LOC_Os02g27760.1	NA	40S ribosomal protein S15a, putative, expressed	372.114	327.712	392.882	92.2451	134.722	126.004	1275.9	1086.86	927.703	547.863	512.53	947.189
Sobic.003G014400	117.987	97.1909	30.8642	33.3953	610.756	-1.99425	0.318662	-6.25821	3.89e-10	1.72e-08	37916560	Sobic.003G014400.1	Sobic.003G014400.1.p		PTHR33513,PTHR33513:SF4					AT5G41761.1			LOC_Os01g12190.1	NA	expressed protein	91.1362	107.035	155.79	89.8551	98.2584	103.459	28.7753	33.9033	29.9138	47.7857	31.5098	20.8904
Sobic.003G016950	0.181549	0.215513	11.0685	13.1146	97.8123	5.84651	0.61825	9.45655	3.18e-21	7.09e-19	37916582	Sobic.003G016950.1	Sobic.003G016950.1.p											NA		0.18508	0	0.359567	0.259936	0.323783	0.06282	7.24611	12.322	13.6374	14.3169	16.529	8.49786
Sobic.003G017000	0.240692	0.173435	15.0088	21.6163	125.616	5.86983	0.559497	10.4913	9.48e-26	4.1e-23	37917275	Sobic.003G017000.1	Sobic.003G017000.1.p											NA		0.361979	0.142905	0.217191	0.072608	0.153625	0.294073	16.4967	11.3345	17.1952	20.2622	30.3708	14.2158
Sobic.003G019800	0.693234	1.92027	0.109958	0.351613	10.9906	-2.70705	0.899293	-3.0102	0.0026108	0.029292	37916442	Sobic.003G019800.1	Sobic.003G019800.1.p	PF00657	PTHR22835,PTHR22835:SF243		3.1.1.1		GO:0016788	AT1G28590.1		GDSL-like Lipase/Acylhydrolase superfamily protein	LOC_Os01g11700.1	NA	GDSL-like lipase/acylhydrolase, putative, expressed	0.848566	0.914454	0.316683	1.21096	2.59261	1.95723	0	0.138263	0.191611	0.394062	0.471162	0.189616
Sobic.003G023901	0	0	1.72709	1.36358	4.87531	5.86714	1.60572	3.6539	0.00025829	0.00402322	37914177	Sobic.003G023901.1	Sobic.003G023901.1.p		PTHR11260,PTHR11260:SF319		2.5.1.18			AT5G41220.1	ATGSTT3,GST10C,GSTT3	glutathione S-transferase THETA 3	LOC_Os02g26740.1	NA	transposon protein, putative, Pong sub-class, expressed	0	0	0	0	0	0	1.61466	1.15371	2.41291	0.733225	2.9185	0.439
Sobic.003G025100	0.297065	0.128555	1.55238	2.04302	38.6796	2.31043	0.682482	3.38533	0.000710929	0.00977911	37917480	Sobic.003G025100.1	Sobic.003G025100.1.p	PF05916	PTHR12772	KOG4071		K10733	GO:0006260,GO:0005634	AT3G12530.1	PSF2	PSF2	LOC_Os01g14610.1	NA	PSF2 - Putative GINS complex subunit, expressed	0.364813	0.198819	0.327562	0.280898	0.027139	0.077627	0.696704	2.409	1.55143	2.51231	2.63185	0.984883
Sobic.003G026600	6.08149	5.57823	21.5459	14.3394	158.464	1.7581	0.316084	5.56213	2.66e-08	8.82e-07	37916977	Sobic.003G026600.1	Sobic.003G026600.1.p	PF01161	PTHR11362,PTHR11362:SF27	KOG3346		K16223		AT1G65480.1	FT	PEBP (phosphatidylethanolamine-binding protein) family protein	LOC_Os01g10590.1	NA	osFTL8 FT-Like8 homologous to Flowering Locus T gene; contains Pfam profile PF01161: Phosphatidylethanolamine-binding protein, expressed	4.79281	5.30056	8.15109	4.17691	6.99338	5.56439	16.0311	21.082	27.5246	15.5266	15.3111	12.1804
Sobic.003G027600	0.199516	0.013207	1.47529	0.907463	16.4483	2.90515	0.688213	4.2213	2.43e-05	0.000475508	37912868	Sobic.003G027600.1	Sobic.003G027600.1.p	PF02485	PTHR19297,PTHR19297:SF75	KOG0799			GO:0016020,GO:0008375	AT3G15350.2		Core-2/I-branching beta-1,6-N-acetylglucosaminyltransferase family protein	LOC_Os01g10440.1	NA	xylosyltransferase, putative, expressed	0.209825	0.242865	0.145859	0	0	0.039621	1.42454	0.705492	2.29584	0.926014	1.27433	0.522045
Sobic.003G028600	35.2132	34.0391	20.9009	14.759	965.293	-0.838582	0.236036	-3.55277	0.000381196	0.00570526	37916071	Sobic.003G028600.2	Sobic.003G028600.2.p	PF13535,PF00731	PTHR11609,PTHR11609:SF5	KOG2835	5.4.99.18,4.1.1.21	K11808	GO:0006189	AT2G37690.1		phosphoribosylaminoimidazole carboxylase, putative / AIR carboxylase, putative	LOC_Os01g10280.2	NA	phosphoribosylaminoimidazole carboxylase, chloroplast precursor, putative, expressed	41.7617	34.6921	29.1858	37.0302	31.8944	33.1928	17.1603	21.4011	24.1413	14.1311	14.1519	15.9939
Sobic.003G028700	7.50652	8.39822	0.669203	0.924531	42.8613	-3.45114	0.559743	-6.16557	7.02e-10	2.97e-08	37915999	Sobic.003G028700.1	Sobic.003G028700.1.p											NA		5.1364	8.08895	9.29421	10.989	7.90057	6.3051	1.04721	0.198318	0.762076	1.10686	1.18631	0.480431
Sobic.003G029000	6.57475	3.43608	1.52346	1.21816	52.9391	-1.98005	0.525016	-3.77141	0.000162328	0.00267178	37912652	Sobic.003G029000.1	Sobic.003G029000.1.p	PF02450	PTHR11440,PTHR11440:SF50	KOG2369	2.3.1.43	K06129	GO:0008374,GO:0006629	AT1G27480.1		alpha/beta-Hydrolases superfamily protein	LOC_Os10g08026.1	NA	lecithin:cholesterol acyltransferase, putative, expressed	10.7168	6.21004	2.79745	4.06283	3.14237	3.10304	2.32045	1.21317	1.03675	1.7036	1.07573	0.875157
Sobic.003G031300	0	0	3.56143	2.52929	28.6544	8.45741	1.27873	6.61393	3.74e-11	1.9e-09	37918088	Sobic.003G031300.1	Sobic.003G031300.1.p											NA		0	0	0	0	0	0	3.54527	3.03686	4.10214	3.84191	1.92755	1.81841
Sobic.003G032600	0	0	23.5354	23.271	138.63	10.5195	1.21136	8.68407	3.82e-18	5.51e-16	37914072	Sobic.003G032600.1	Sobic.003G032600.1.p											NA		0	0	0	0	0	0	26.6955	21.1598	22.7508	21.5893	26.6221	21.6016
Sobic.003G032700	0.0460487	0.0507	9.66547	10.6231	34.5481	7.45182	1.27423	5.84808	4.97e-09	1.84e-07	37913121	Sobic.003G032700.1	Sobic.003G032700.1.p											NA		0.138146	0	0	0	0.1521	0	9.19873	5.20929	14.5884	9.83607	14.5064	7.52682
Sobic.003G032800	0.090376	0	185.522	213.338	1147.84	11.018	0.853819	12.9044	4.25e-38	5.13e-35	37916751	Sobic.003G032800.1	Sobic.003G032800.1.p											NA		0.100063	0.171065	0	0	0	0	186.928	176.794	192.843	221.23	236.915	181.868
Sobic.003G033700	2.55399	2.08195	5.18329	3.88191	66.3523	0.951983	0.315205	3.02021	0.00252603	0.0284663	37916479	Sobic.003G033700.2	Sobic.003G033700.2.p	PF12928	PTHR21027	KOG4772		K15326		AT3G57360.1			LOC_Os09g32700.1	NA	expressed protein	2.70924	1.72523	3.22749	1.40962	2.16749	2.66873	4.41293	5.27047	5.86648	3.46782	4.97082	3.2071
Sobic.003G036500	4.85664	7.6531	12.352	12.6987	184.892	1.32418	0.350118	3.7821	0.000155508	0.00257245	37916547	Sobic.003G036500.1	Sobic.003G036500.1.p	PF00175	PTHR19370,PTHR19370:SF125	KOG0534	1.18.1.2		GO:0055114,GO:0016491	AT1G15140.1		FAD/NAD(P)-binding oxidoreductase	LOC_Os01g03050.1	NA	fruit protein PKIWI502, putative, expressed	7.2095	3.6734	3.68701	7.10087	6.63001	9.22841	10.8371	8.35644	17.8623	15.7078	13.2263	9.16213
Sobic.003G036700	1.70891	0.134691	0.143898	0.294733	16.438	-3.52877	1.12849	-3.12697	0.00176617	0.0212608	37918465	Sobic.003G036700.1	Sobic.003G036700.1.p	PF01565,PF09265	PTHR13878,PTHR13878:SF42	KOG1231	1.5.99.12	K00279	GO:0055114,GO:0050660,GO:0016491,GO:0019139,GO:0009690	AT4G29740.2	ATCKX4,CKX4	cytokinin oxidase 4	LOC_Os01g09260.1	NA	cytokinin dehydrogenase precursor, putative, expressed	1.62582	2.06266	1.43826	0.188751	0	0.215322	0.22073	0.073797	0.137166	0.035143	0.071738	0.777318
Sobic.003G040000	12.9783	9.466	9.50801	7.7991	264.456	-0.51437	0.17644	-2.91527	0.00355383	0.0378899	37915923	Sobic.003G040000.1	Sobic.003G040000.1.p	PF03129,PF00587	PTHR11476,PTHR11476:SF5	KOG1936	6.1.1.21	K01892	GO:0006418,GO:0005524,GO:0004812,GO:0000166,GO:0005737	AT3G46100.1	ATHRS1,HRS1	Histidyl-tRNA synthetase 1	LOC_Os02g51830.1	NA	tRNA synthetase class II core domain containing protein, expressed	14.1411	13.271	11.5227	8.52818	8.96614	10.9037	8.96129	9.26328	10.2995	7.73688	7.88911	7.77131
Sobic.003G044000	0.777717	0.697934	2.61718	2.37967	31.8507	1.66935	0.450629	3.70448	0.000211821	0.00336101	37916864	Sobic.003G044000.1	Sobic.003G044000.1.p	PF01764	PTHR31479,PTHR31479:SF7				GO:0006629	AT5G50890.1		alpha/beta-Hydrolases superfamily protein	LOC_Os01g14080.1	NA	lipase class 3 family protein, putative, expressed	0.651346	0.40886	1.27294	0.73	0.58456	0.779241	2.32368	3.15734	2.37054	2.11115	2.70826	2.31959
Sobic.003G050300	2.89716	3.70264	22.8006	4.60883	146.679	2.86628	0.969739	2.95572	0.00311939	0.0339362	37917321	Sobic.003G050300.1	Sobic.003G050300.1.p	PF00141	PTHR31235,PTHR31235:SF51		1.11.1.7	K00430	GO:0055114,GO:0020037,GO:0006979,GO:0004601	AT2G41480.1		Peroxidase superfamily protein	LOC_Os01g07770.1	NA	peroxidase precursor, putative, expressed	1.57831	1.79255	5.32063	0.83251	2.24127	8.03416	2.92955	49.0069	16.4655	1.1722	5.34219	7.31211
Sobic.003G054000	0	0	0.749821	1.06002	5.61551	5.64108	1.44749	3.89715	9.73e-05	0.00168163	37917656	Sobic.003G054000.1	Sobic.003G054000.1.p											NA		0	0	0	0	0	0	0.58428	0.785637	0.879545	0.696718	1.80227	0.681066
Sobic.003G056400	0	0	1.67589	0.541179	11.4158	7.53748	1.33227	5.6576	1.54e-08	5.23e-07	37916309	Sobic.003G056400.1	Sobic.003G056400.1.p	PF03478	PTHR33127,PTHR33127:SF1					AT2G24250.1		Protein of unknown function (DUF295)	LOC_Os01g66260.1	NA	expressed protein	0	0	0	0	0	0	1.85723	1.01677	2.15366	0.524344	0.68068	0.418514
Sobic.003G059100	0.691781	1.09337	0	0	16.605	-7.26502	1.27991	-5.67617	1.38e-08	4.72e-07	37913573	Sobic.003G059100.2	Sobic.003G059100.2.p	PF13855	PTHR27004,PTHR27004:SF16	KOG0472			GO:0005515	AT2G32680.1	AtRLP23,RLP23	receptor like protein 23	LOC_Os01g06900.1	NA	verticillium wilt disease resistance protein Ve2, putative, expressed	0.831994	0.707526	0.535824	0.751516	1.32306	1.20553	0	0	0	0	0	0
Sobic.003G060000	1.80864	1.01915	0.0609383	0.0393543	13.5603	-5.14871	0.966564	-5.32681	1e-07	3.01e-06	37917765	Sobic.003G060000.1	Sobic.003G060000.1.p	PF07883	PTHR31238,PTHR31238:SF22					AT1G09560.1	GLP5	germin-like protein 5	LOC_Os01g14670.1	NA	Cupin domain containing protein, expressed	1.72198	2.16281	1.54115	1.20662	1.00653	0.844307	0	0.130793	0.052022	0	0.054255	0.063808
Sobic.003G060300	5.19718	16.2109	0	0.049269	142.205	-9.67194	1.26482	-7.6469	2.06e-14	1.64e-12	37914470	Sobic.003G060300.1	Sobic.003G060300.1.p	PF04137	PTHR12613,PTHR12613:SF0			K10950	GO:0055114,GO:0016671,GO:0005783,GO:0003756	AT1G72280.1	AERO1,ERO1	endoplasmic reticulum oxidoreductins 1	LOC_Os03g52340.1	NA	endoplasmic oxidoreductin-1 precursor, putative, expressed	7.66936	4.55916	3.36303	16.2267	20.3865	12.0194	0	0	0	0	0.147807	0
Sobic.003G060400	3.90311	3.32542	0.208589	0.353478	41.6217	-4.2375	0.711456	-5.9561	2.58e-09	1e-07	37915732	Sobic.003G060400.1	Sobic.003G060400.1.p	PF04504	PTHR31662,PTHR31662:SF6					AT5G28040.1		DNA-binding storekeeper protein-related transcriptional regulator	LOC_Os01g14720.1	NA	transcription regulator, putative, expressed	5.60772	2.74358	3.35802	1.87216	3.9843	4.11982	0.159733	0.412306	0.053729	0.706773	0.2471	0.10656
Sobic.003G060500	11.854	9.46572	0.071002	0.107301	114.426	-7.35401	0.773282	-9.51013	1.9e-21	4.37e-19	37912560	Sobic.003G060500.1	Sobic.003G060500.1.p	PF00118	PTHR11353,PTHR11353:SF23			K09494	GO:0005524	AT5G20890.1		TCP-1/cpn60 chaperonin family protein	LOC_Os03g42220.1	NA	T-complex protein, putative, expressed	13.0649	13.205	9.29214	8.2491	9.34877	10.7993	0.084118	0	0.128888	0	0	0.321904
Sobic.003G060600	8.25095	4.47571	0.089583	0.055272	39.8911	-6.79542	0.911941	-7.4516	9.22e-14	6.57e-12	37917764	Sobic.003G060600.1	Sobic.003G060600.1.p		PTHR36331,PTHR36331:SF1					AT1G57540.1			LOC_Os01g14790.1	NA	expressed protein	6.75698	8.44702	9.54885	4.01176	4.33156	5.08382	0	0	0.268749	0	0	0.165816
Sobic.003G061000	9.05794	3.75068	0.128184	0.177338	56.3382	-6.13782	0.733569	-8.36706	5.91e-17	7.29e-15	37916592	Sobic.003G061000.1	Sobic.003G061000.1.p		PTHR11229			K02906	GO:0006412,GO:0005840,GO:0005622,GO:0003735	AT3G17465.1	RPL3P	ribosomal protein L3 plastid	LOC_Os01g14830.1	NA	ribosomal protein L3, putative, expressed	9.16838	10.4661	7.53938	2.32291	4.87084	4.05829	0.384551	0	0	0.239201	0.18128	0.111532
Sobic.003G061200	3.21749	4.78977	0.308889	0.226091	79.4448	-3.4283	0.428137	-8.00749	1.17e-15	1.15e-13	37912878	Sobic.003G061200.1	Sobic.003G061200.1.p	PF05761	PTHR12103,PTHR12103:SF15	KOG2469	3.1.3.5			AT5G48960.1		HAD-superfamily hydrolase, subfamily IG, 5\'-nucleotidase	LOC_Os01g14810.1	NA	5-nucleotidase domain-containing protein, putative, expressed	3.40082	2.87413	3.37752	4.57366	5.08443	4.71122	0.537249	0.158977	0.230442	0.212363	0.217599	0.248312
Sobic.003G061300	11.0981	16.0363	39.4689	51.409	897.913	1.82349	0.448232	4.06818	4.74e-05	0.000872505	37914330	Sobic.003G061300.1	Sobic.003G061300.1.p	PF02775,PF00205,PF02776	PTHR18968,PTHR18968:SF130		4.1.1.1	K01568	GO:0030976,GO:0003824,GO:0000287	AT4G33070.1		Thiamine pyrophosphate dependent pyruvate decarboxylase family protein	LOC_Os01g06660.1	NA	thiamine pyrophosphate enzyme, C-terminal TPP binding domain containing protein, expressed	15.1062	10.4307	7.75736	21.7643	15.5252	10.8195	50.6612	33.9374	33.8081	70.2226	63.1137	20.8907
Sobic.003G065201	10.1183	13.8931	4.56704	5.85438	110.112	-1.19821	0.323192	-3.70743	0.000209372	0.00333832	37918721	Sobic.003G065201.1	Sobic.003G065201.1.p											NA		13.9935	7.69229	8.66895	10.2502	13.4195	18.0096	3.10455	4.7962	5.80038	6.4499	6.65554	4.4577
Sobic.003G065400	14.0542	11.9126	0.52819	0.252388	143.195	-4.74618	0.432748	-10.9676	5.47e-28	2.85e-25	37912863	Sobic.003G065400.1	Sobic.003G065400.1.p	PF00135	PTHR23024,PTHR23024:SF204	KOG1515	3.1.1.1			AT5G06570.2		alpha/beta-Hydrolases superfamily protein	LOC_Os01g06060.1	NA	gibberellin receptor GID1L2, putative, expressed	13.7264	10.5993	17.8369	9.16911	11.8753	14.6934	0.605343	0.675927	0.303299	0.312875	0.186347	0.257941
Sobic.003G065600	0.128596	0.281628	1.5876	0.777254	23.6056	3.51104	1.03796	3.38264	0.000717923	0.00986349	37914286	Sobic.003G065600.2	Sobic.003G065600.2.p	PF12695	PTHR23024:SF204,PTHR23024	KOG1515	3.1.1.1			AT5G06570.1		alpha/beta-Hydrolases superfamily protein	LOC_Os01g06060.1	NA	gibberellin receptor GID1L2, putative, expressed	0.088499	0	0.29729	0	0.263611	0.581272	1.04518	2.38168	1.33594	0.860461	1.01058	0.460723
Sobic.003G066900	0	0	4.38063	5.51192	28.3436	7.94947	1.52426	5.21528	1.84e-07	5.32e-06	37917940	Sobic.003G066900.1	Sobic.003G066900.1.p	PF05056	PTHR33103,PTHR33103:SF7					AT3G09140.1		Protein of unknown function (DUF674)	LOC_Os01g06030.1	NA	expressed protein	0	0	0	0	0	0	2.78202	5.02616	5.33371	2.55192	1.72777	12.2561
Sobic.003G068200	0.259587	0.225627	1.33011	2.15682	54.4278	2.22719	0.7785	2.86088	0.00422472	0.0435833	37916782	Sobic.003G068200.2	Sobic.003G068200.2.p	PF00069,PF13855,PF08263	PTHR27000:SF187,PTHR27000	KOG1187	2.7.11.1		GO:0004672,GO:0005524,GO:0006468,GO:0005515	AT3G47570.1		Leucine-rich repeat protein kinase family protein	LOC_Os01g05870.1	NA	receptor kinase, putative, expressed	0.362569	0.216862	0.199331	0.298155	0.039407	0.339318	0.430915	0.969531	2.5899	1.22677	1.69029	3.55342
Sobic.003G069200	0.493748	0.658282	3.52879	5.62791	80.284	2.76349	0.315549	8.75771	1.99e-18	3.05e-16	37913745	Sobic.003G069200.2	Sobic.003G069200.2.p	PF02458	PTHR31642,PTHR31642:SF16		2.3.1.133	K13065	GO:0016747	AT5G48930.1	HCT	hydroxycinnamoyl-CoA shikimate/quinate hydroxycinnamoyl transferase	LOC_Os08g43040.2	NA	transferase family protein, putative, expressed	0.431921	0.610887	0.438436	0.55628	0.606155	0.81241	3.30634	3.21233	4.06769	5.2223	7.23331	4.42812
Sobic.003G069700	0.300115	0.222828	0	0	7.07292	-6.586	1.49636	-4.40135	1.08e-05	0.000227706	37916213	Sobic.003G069700.2	Sobic.003G069700.2.p	PF08263,PF00560,PF13855,PF00069	PTHR27000,PTHR27000:SF50	KOG1187	2.7.11.1		GO:0005515,GO:0006468,GO:0005524,GO:0004672	AT3G47570.1		Leucine-rich repeat protein kinase family protein	LOC_Os01g05960.1	NA	receptor kinase, putative, expressed	0.167681	0.373613	0.35905	0.182994	0.097301	0.388188	0	0	0	0	0	0
Sobic.003G070025	0.157508	0.273248	1.08128	2.49673	60.9787	2.68383	0.591908	4.53421	5.78e-06	0.000129555	37915837	Sobic.003G070025.1	Sobic.003G070025.1.p	PF08263,PF00560,PF13855,PF00069	PTHR27000,PTHR27000:SF50	KOG1187	2.7.11.1		GO:0005515,GO:0006468,GO:0005524,GO:0004672	AT3G47570.1		Leucine-rich repeat protein kinase family protein	LOC_Os01g05960.1	NA	receptor kinase, putative, expressed	0.086653	0.266152	0.11972	0.286499	0.264834	0.268411	0.775154	1.10074	1.36794	2.6817	4.03903	0.769451
Sobic.003G070600	0.255743	0.165171	0	0.158153	3.78715	-5.3447	1.8727	-2.854	0.00431725	0.0443398	37916400	Sobic.003G070600.2	Sobic.003G070600.2.p	PF00106	PTHR24320,PTHR24320:SF81	KOG1208	1.1.1.300,1.1.1.330		GO:0016491,GO:0008152	AT2G37540.1		NAD(P)-binding Rossmann-fold superfamily protein	LOC_Os01g05840.2	NA	oxidoreductase, short chain dehydrogenase/reductase family domain containing family, expressed	0.073825	0.585985	0.10742	0	0.195852	0.299661	0	0	0	0.07236	0.366503	0.035596
Sobic.003G071600	80.6785	93.027	48.8779	74.0341	1827.91	-0.775236	0.222609	-3.48251	0.000496743	0.00713222	37918733	Sobic.003G071600.1	Sobic.003G071600.1.p	PF02544	PTHR10556,PTHR10556:SF28	KOG1639	1.3.1.93,1.3.1.38	K10258	GO:0016627,GO:0016021,GO:0006629,GO:0005737	AT3G55360.1	ATTSC13,CER10,ECR,TSC13	3-oxo-5-alpha-steroid 4-dehydrogenase family protein	LOC_Os01g05670.1	NA	3-oxo-5-alpha-steroid 4-dehydrogenase, putative, expressed	80.0981	85.1505	76.7868	88.3967	80.2707	110.414	54.0012	43.4176	49.2149	74.5586	70.7302	76.8134
Sobic.003G077700	13.9407	11.5169	5.93856	6.66224	253.529	-1.30391	0.396114	-3.29175	0.000995648	0.013024	37918901	Sobic.003G077700.1	Sobic.003G077700.1.p	PF04884	PTHR12770,PTHR12770:SF24	KOG4249				AT5G01510.1	RUS5	Protein of unknown function, DUF647	LOC_Os01g04860.1	NA	DUF647 domain containing protein, putative, expressed	12.543	15.0567	14.2225	12.5889	8.21949	13.7424	5.13997	7.33054	5.34517	4.72531	5.77633	9.48508
Sobic.003G078000	0.288959	0.672707	0	0	6.2476	-5.43123	1.7206	-3.15659	0.00159626	0.0195357	37914090	Sobic.003G078000.1	Sobic.003G078000.1.p											NA		0.529748	0.22439	0.112738	0.907232	0.996198	0.11469	0	0	0	0	0	0
Sobic.003G078501	0.117277	0.253831	0.858818	0.635398	11.6364	2.8112	0.920939	3.05254	0.00226912	0.0261885	37917954	Sobic.003G078501.1	Sobic.003G078501.1.p											NA		0.237795	0.039479	0.074558	0.16093	0.482319	0.118244	0.214592	1.30541	1.05645	0.911533	0.623219	0.371443
Sobic.003G078700	1.08144	1.19606	0.22823	0.689632	25.0377	-2.356	0.70461	-3.3437	0.000826695	0.0111052	37918178	Sobic.003G078700.1	Sobic.003G078700.1.p	PF01569	PTHR10165,PTHR10165:SF80	KOG3030	3.1.3.4			AT3G02600.1	ATLPP3,LPP3	lipid phosphate phosphatase 3	LOC_Os01g04660.1	NA	lipid phosphatase protein, putative, expressed	0.902917	1.37217	0.969235	0.976712	1.18997	1.42151	0.118108	0.214172	0.352409	1.20928	0.769555	0.090056
Sobic.003G079900	0.0779797	0.0363297	2.16478	1.19614	32.7659	4.71859	0.933837	5.0529	4.35e-07	1.19e-05	37918920	Sobic.003G079900.1	Sobic.003G079900.1.p	PF14380,PF13947,PF07714	PTHR27009,PTHR27009:SF10	KOG1187	3.1.4.46	K04730	GO:0030247,GO:0006468,GO:0004672	AT1G66910.1		Protein kinase superfamily protein	LOC_Os01g04520.1	NA	Ser/Thr protein kinase, putative, expressed	0.104162	0.026803	0.102974	0.027427	0	0.081562	0.506993	4.63561	1.35174	0.757753	1.30591	1.52476
Sobic.003G080000	0.5878	0.502293	2.99021	2.82698	185.601	2.25965	0.553525	4.08229	4.46e-05	0.000825138	37917496	Sobic.003G080000.1	Sobic.003G080000.1.p	PF13947,PF14380,PF00069	PTHR27009,PTHR27009:SF10	KOG1187	3.1.4.46		GO:0030247,GO:0006468,GO:0005524,GO:0004672	AT1G67000.1		Protein kinase superfamily protein	LOC_Os01g04490.1	NA	Ser/Thr protein kinase, putative, expressed	0.731581	0.627802	0.404018	0.487854	0.493227	0.525797	2.10206	3.74986	3.11872	1.31824	1.85923	5.30348
Sobic.003G080100	0.5033	0.632232	6.47853	10.6932	162.666	3.61862	0.450974	8.02401	1.02e-15	1.01e-13	37917266	Sobic.003G080100.2	Sobic.003G080100.2.p	PF13947,PF00069	PTHR27009,PTHR27009:SF10	KOG1187	3.1.4.46		GO:0030247,GO:0006468,GO:0005524,GO:0004672	AT5G39020.1		Malectin/receptor-like protein kinase family protein	LOC_Os01g04570.1	NA	Ser/Thr protein kinase, putative, expressed	0.364053	0.691173	0.454673	0.498756	0.638304	0.759636	9.04342	4.86008	5.5321	13.1278	7.56908	11.3827
Sobic.003G080300	0.613714	0.67497	2.88873	3.63772	16.1473	2.25936	0.672261	3.36084	0.000777071	0.010556	37916699	Sobic.003G080300.2	Sobic.003G080300.2.p	PF13947	PTHR33138,PTHR33138:SF9				GO:0030247				LOC_Os01g04470.1	NA	expressed protein	0.917108	0.167223	0.756812	0.739796	0.43609	0.849024	3.33412	1.8424	3.48969	5.13911	3.68159	2.09246
Sobic.003G080500	0.695778	1.44422	4.91347	3.70127	32.0424	2.8696	0.542503	5.28955	1.23e-07	3.65e-06	37915287	Sobic.003G080500.2	Sobic.003G080500.2.p	PF13947,PF14380	PTHR27005,PTHR27005:SF55				GO:0030247	AT1G18390.2		Protein kinase superfamily protein	LOC_Os01g04570.1	NA	Ser/Thr protein kinase, putative, expressed	0.929505	0.629013	0.528817	1.1319	1.60052	1.60024	6.07589	3.97124	4.69327	4.20494	2.36741	4.53146
Sobic.003G084300	2.85003	2.70499	7.55353	8.6365	77.4097	1.32553	0.308155	4.3015	1.7e-05	0.000342337	37917192	Sobic.003G084300.3	Sobic.003G084300.3.p	PF06179	PTHR12434	KOG3304		K15139	GO:0016592,GO:0006357,GO:0001104	AT1G07950.1	MED22B	Surfeit locus protein 5 subunit 22 of Mediator complex	LOC_Os08g37480.2	NA	mediator of RNA polymerase II transcription subunit 22, putative, expressed	3.08927	2.73327	2.72753	2.14801	3.53803	2.42893	6.89106	6.85162	8.9179	8.18126	12.425	5.30327
Sobic.003G084750	4.67823	8.98333	1.58432	2.84411	82.3602	-1.60771	0.541075	-2.97133	0.00296509	0.0325976	37918000	Sobic.003G084750.1	Sobic.003G084750.1.p		PTHR37385,PTHR37385:SF1					AT5G51545.1	LPA2	low psii accumulation2	LOC_Os02g03250.1	NA	expressed protein	5.6069	3.17496	5.25283	6.68949	9.56597	10.6945	3.03047	0.730553	0.991947	3.46644	3.65244	1.41346
Sobic.003G088450	0.376084	0.158379	6.35886	0.237783	21.6185	4.05415	1.19521	3.39198	0.000693889	0.00957918	37913827	Sobic.003G088450.1	Sobic.003G088450.1.p		PTHR11926,PTHR11926:SF159		2.4.1.271		GO:0016758,GO:0008152	AT5G12890.1		UDP-Glycosyltransferase superfamily protein	LOC_Os04g20474.2	NA	UDP-glucoronosyl and UDP-glucosyl transferase domain containing protein, expressed	0.655457	0.253787	0.219008	0	0	0.475138	0.406642	5.77793	12.892	0.07727	0.482866	0.153214
Sobic.003G088600	0.289915	0.177368	1.20278	0.500892	17.58	1.96182	0.622517	3.15144	0.00162468	0.0197859	37918157	Sobic.003G088600.1	Sobic.003G088600.1.p	PF03468,PF03469	PTHR21596,PTHR21596:SF26				GO:0031047	AT1G15910.1		XH/XS domain-containing protein	LOC_Os01g03570.1	NA	transcription factor X1, putative, expressed	0.343913	0.319443	0.206388	0.060204	0.258239	0.213662	0.466631	1.74327	1.39844	0.470882	0.474236	0.557559
Sobic.003G089650	0	0	2.47667	2.29697	14.7931	7.37209	1.29724	5.68289	1.32e-08	4.55e-07	37918738	Sobic.003G089650.1	Sobic.003G089650.1.p											NA		0	0	0	0	0	0	2.42486	2.53201	2.47314	1.81652	3.67975	1.39464
Sobic.003G089700	0	0.0621333	0.319797	0.807992	10.485	5.90466	1.59993	3.69058	0.000223741	0.00353305	37918318	Sobic.003G089700.1	Sobic.003G089700.1.p											NA		0	0	0	0	0	0.1864	0.231263	0.249598	0.478531	1.17247	1.02561	0.22589
Sobic.003G091800	0	0.0412503	0.277787	0.151286	5.67255	6.15902	1.61829	3.80587	0.000141304	0.00235788	37914242	Sobic.003G091800.1	Sobic.003G091800.1.p	PF03145	PTHR10315,PTHR10315:SF33		6.3.2.19		GO:0007275,GO:0006511,GO:0005634	AT5G62800.1		Protein with RING/U-box and TRAF-like domains	LOC_Os01g03170.1	NA	seven in absentia protein family protein, expressed	0	0	0	0.103013	0	0.020738	0.416171	0.262783	0.154406	0.253715	0.161161	0.038982
Sobic.003G092200	1.27697	2.45276	5.6202	6.00774	153.823	2.06575	0.427778	4.82902	1.37e-06	3.43e-05	37913933	Sobic.003G092200.1	Sobic.003G092200.1.p	PF00125	PTHR23428	KOG1744		K11252	GO:0003677,GO:0000786	AT3G45980.1	H2B,HTB9	Histone superfamily protein	LOC_Os03g17084.1	NA	Core histone H2A/H2B/H3/H4 domain containing protein, putative, expressed	1.29903	1.15908	1.3728	1.44495	2.73333	3.18	6.88515	4.49615	5.47929	6.94007	8.7787	2.30444
Sobic.003G092500	3.6899	3.82851	8.79133	4.38606	381.243	1.16854	0.378125	3.09036	0.00199916	0.0235654	37912880	Sobic.003G092500.1	Sobic.003G092500.1.p	PF03145	PTHR10315,PTHR10315:SF35		6.3.2.19	K04506	GO:0007275,GO:0006511,GO:0005634	AT5G37890.1		Protein with RING/U-box and TRAF-like domains	LOC_Os01g03170.1	NA	seven in absentia protein family protein, expressed	4.06403	2.92029	4.0854	2.28949	5.09132	4.10471	6.55258	8.78752	11.0339	6.58	4.30924	2.26893
Sobic.003G096400	7.45009	9.96672	0	0	154.084	-10.6237	1.31894	-8.05473	7.97e-16	8.12e-14	37915841	Sobic.003G096400.1	Sobic.003G096400.1.p	PF13947,PF07714	PTHR27009,PTHR27009:SF23	KOG1187	3.1.4.46		GO:0030247,GO:0006468,GO:0004672	AT5G38260.1		Protein kinase superfamily protein	LOC_Os01g02400.1	NA	protein kinase domain containing protein, expressed	3.15182	6.731	12.4675	9.99323	8.03363	11.8733	0	0	0	0	0	0
Sobic.003G096500	1.64979	1.70803	0	0	27.9382	-8.34814	1.30531	-6.39552	1.6e-10	7.49e-09	37915334	Sobic.003G096500.4	Sobic.003G096500.4.p	PF00069	PTHR27009,PTHR27009:SF6	KOG1187	3.1.4.46		GO:0006468,GO:0005524,GO:0004672	AT1G66910.1		Protein kinase superfamily protein	LOC_Os01g02390.1	NA	protein kinase domain containing protein, expressed	1.13858	1.71431	2.09648	1.65981	1.02948	2.43479	0	0	0	0	0	0
Sobic.003G096750	2.34474	1.1286	14.3523	13.1704	250.509	2.52916	0.356353	7.09734	1.27e-12	7.87e-11	37918739	Sobic.003G096750.1	Sobic.003G096750.1.p	PF00069	PTHR27009,PTHR27009:SF6	KOG1187	3.1.4.46		GO:0006468,GO:0005524,GO:0004672	AT5G38260.1		Protein kinase superfamily protein	LOC_Os01g02390.1	NA	protein kinase domain containing protein, expressed	1.57318	2.07969	3.38135	1.07709	0.970162	1.33857	16.1148	14.5311	12.4111	12	18.7329	8.77841
Sobic.003G096900	0.80417	0.656197	5.06323	3.66236	92.9421	2.5614	0.577355	4.43644	9.15e-06	0.000195749	37915121	Sobic.003G096900.1	Sobic.003G096900.1.p	PF00069	PTHR27009,PTHR27009:SF20	KOG1187	3.1.4.46		GO:0006468,GO:0005524,GO:0004672	AT1G70250.1		receptor serine/threonine kinase, putative	LOC_Os01g02690.1	NA	resistance-related receptor-like kinase, putative, expressed	0.740247	0.857438	0.814825	0.66379	0.265517	1.03928	3.42979	6.80465	4.95525	2.24871	2.64657	6.09181
Sobic.003G097100	9.1586	16.6682	2.80139	2.21449	317.753	-1.78498	0.538224	-3.31642	0.000911785	0.0120855	37915913	Sobic.003G097100.1	Sobic.003G097100.1.p	PF00069,PF13947	PTHR27009:SF9,PTHR27009	KOG1187	3.1.4.46		GO:0004672,GO:0005524,GO:0006468,GO:0030247	AT1G66930.1		Protein kinase superfamily protein	LOC_Os01g02300.1	NA	receptor kinase ORK10, putative, expressed	10.2515	8.16701	9.05734	6.91841	14.1262	28.96	2.4095	3.43466	2.56	3.10094	2.94067	0.601854
Sobic.003G099166	5.93001	10.9789	1.67619	1.45301	112.474	-1.87189	0.474426	-3.94559	7.96e-05	0.00140062	37918012	Sobic.003G099166.1	Sobic.003G099166.1.p	PF00582	PTHR31964,PTHR31964:SF13				GO:0006950	AT1G48960.1		Adenine nucleotide alpha hydrolases-like superfamily protein	LOC_Os01g65440.1	NA	universal stress protein domain containing protein, putative, expressed	7.96514	6.26131	3.56356	12.8294	14.3612	5.74617	1.15293	1.57802	2.29763	1.23069	2.2589	0.869433
Sobic.003G100400	3.00715	2.69532	0.319466	0.259405	29.9076	-3.26272	0.65834	-4.95598	7.2e-07	1.88e-05	37913566	Sobic.003G100400.1	Sobic.003G100400.1.p	PF13855	PTHR27000,PTHR27000:SF18				GO:0005515	AT1G68780.1		RNI-like superfamily protein	LOC_Os01g02060.2	NA	TOO MANY MOUTHS precursor, putative, expressed	3.139	3.12752	2.75492	1.45303	2.02374	4.60918	0.217583	0.546153	0.194662	0.099108	0.207191	0.471915
Sobic.003G102500	46.8005	48.9808	31.8467	33.8664	1248.47	-0.644248	0.192576	-3.34542	0.000821595	0.0110561	37914864	Sobic.003G102500.2	Sobic.003G102500.2.p	PF12014	PTHR33917,PTHR33917:SF2					AT1G27510.1		Protein of unknown function (DUF3506)	LOC_Os01g01790.1	NA	expressed protein	44.9734	49.0116	46.4163	44.1628	56.259	46.5207	28.3955	31.392	35.7526	39.237	39.7836	22.5785
Sobic.003G106600	4.75657	3.33746	0	0.0289173	22.8694	-8.3088	1.32384	-6.27631	3.47e-10	1.54e-08	37918407	Sobic.003G106600.2	Sobic.003G106600.2.p	PF05241	PTHR14207,PTHR14207:SF0	KOG4826			GO:0047750,GO:0016125,GO:0016021	AT1G20050.1	HYD1	C-8,7 sterol isomerase	LOC_Os01g01369.1	NA	3-beta-hydroxysteroid-Delta-isomerase, putative, expressed	4.18346	5.83582	4.25043	1.87324	2.17157	5.96758	0	0	0	0	0.086752	0
Sobic.003G107400	10.5328	12.4824	2.88657	4.39833	133.336	-1.91251	0.328866	-5.81546	6.05e-09	2.2e-07	37916235	Sobic.003G107400.1	Sobic.003G107400.1.p	PF05241	PTHR14207,PTHR14207:SF0	KOG4826		K01824	GO:0047750,GO:0016125,GO:0016021	AT1G20050.1	HYD1	C-8,7 sterol isomerase	LOC_Os01g01369.1	NA	3-beta-hydroxysteroid-Delta-isomerase, putative, expressed	12.3463	9.10503	10.147	14.4323	9.31563	13.6992	3.08802	3.32575	2.24593	4.5152	5.80615	2.87365
Sobic.003G107900	5.45774	2.49683	1.40647	1.0143	76.8148	-1.965	0.523918	-3.7506	0.000176414	0.00287883	37913366	Sobic.003G107900.1	Sobic.003G107900.1.p	PF04185	PTHR31956,PTHR31956:SF2		3.1.4.3	K01114	GO:0016788	AT3G48610.1	NPC6	non-specific phospholipase C6	LOC_Os01g01190.1	NA	phosphoesterase family protein, putative, expressed	7.8733	4.67506	3.82486	1.35838	1.60028	4.53185	1.08066	0.9301	2.20864	0.675873	1.43474	0.932273
Sobic.003G108800	22.7485	16.1264	9.51658	10.2452	172.573	-1.29106	0.355699	-3.62964	0.000283814	0.00437036	37914513	Sobic.003G108800.1	Sobic.003G108800.1.p	PF13419	PTHR20371,PTHR20371:SF1	KOG2630	3.1.3.77	K16054		AT5G53850.2		haloacid dehalogenase-like hydrolase family protein	LOC_Os11g29370.1	NA	haloacid dehalogenase-like hydrolase family protein, putative, expressed	18.8266	29.9959	19.423	19.1742	14.972	14.2331	10.0316	7.59361	10.9245	6.66024	12.6388	11.4367
Sobic.003G110700	77.6753	85.0909	38.0967	25.5439	741.568	-1.03133	0.363296	-2.83881	0.00452827	0.0460739	37915995	Sobic.003G110700.2	Sobic.003G110700.2.p	PF12680	PTHR33698,PTHR33698:SF3					AT1G71480.1		Nuclear transport factor 2 (NTF2) family protein	LOC_Os09g09320.1	NA	nuclear transport factor, putative, expressed	76.5803	74.7073	81.7385	76.1437	84.7306	94.3982	44.8947	33.1689	36.2265	17.6334	22.6388	36.3595
Sobic.003G110800	39.351	23.8425	20.1544	13.7335	628.132	-1.04029	0.343678	-3.02694	0.00247046	0.0279912	37916949	Sobic.003G110800.1	Sobic.003G110800.1.p	PF07690	PTHR23500,PTHR23500:SF62				GO:0055085,GO:0016021	AT1G54730.2		Major facilitator superfamily protein	LOC_Os11g42430.1	NA	transporter family protein, putative, expressed	34.5253	45.0968	38.431	22.512	20.905	28.1105	20.7841	20.5878	19.0913	8.71807	13.9036	18.5788
Sobic.003G114200	6.53008	4.51547	0.350173	0.36105	80.9638	-4.20603	0.529029	-7.95047	1.86e-15	1.75e-13	37917622	Sobic.003G114200.1	Sobic.003G114200.1.p		PTHR15486:SF17,PTHR15486		2.3.1.15	K13508		AT4G01950.1	ATGPAT3,GPAT3	glycerol-3-phosphate acyltransferase 3	LOC_Os01g14900.1	NA	glycerol-3-phosphate acyltransferase, putative, expressed	6.40733	7.67928	5.50364	6.7366	3.63704	3.17276	0.282141	0.154066	0.614313	0.242989	0.438272	0.40189
Sobic.003G115550	0.954719	1.39409	0.024549	0	7.63884	-5.20959	1.36313	-3.8218	0.000132482	0.00222036	37912715	Sobic.003G115550.1	Sobic.003G115550.1.p											NA		1.21513	0.970591	0.67844	1.67799	1.04114	1.46313	0	0.073647	0	0	0	0
Sobic.003G121800	45.2544	31.9956	87.6618	111.527	1606.62	0.879147	0.274406	3.20382	0.00135615	0.0170065	37917151	Sobic.003G121800.1	Sobic.003G121800.1.p	PF03765,PF00650	PTHR10174,PTHR10174:SF113	KOG1470				AT1G22180.2		Sec14p-like phosphatidylinositol transfer family protein	LOC_Os01g16000.1	NA	CRAL/TRIO domain containing protein, expressed	38.0665	46.0771	51.6195	30.3011	31.8118	33.874	75.0194	105.22	82.7466	107.132	99.5438	127.906
Sobic.003G123500	0	0	3.30967	3.03874	30.5931	8.37354	1.27086	6.58886	4.43e-11	2.24e-09	37914039	Sobic.003G123500.1	Sobic.003G123500.1.p											NA		0	0	0	0	0	0	3.19647	2.39851	4.33403	2.86678	2.73298	3.51646
Sobic.003G124100	7.7536	9.082	55.5868	19.6039	493.83	2.75792	0.618903	4.45615	8.34e-06	0.000180448	37917318	Sobic.003G124100.1	Sobic.003G124100.1.p	PF02567	PTHR13774,PTHR13774:SF17	KOG3033	5.3.3.17		GO:0009058,GO:0003824	AT4G02860.1		Phenazine biosynthesis PhzC/PhzF protein	LOC_Os01g16146.1	NA	phenazine biosynthesis protein, putative, expressed	7.52693	6.67457	9.05928	2.51803	5.71786	19.0101	23.3826	93.491	49.8868	15.8788	23.2025	19.7304
Sobic.003G124600	0.519266	0.552331	1.62441	1.64066	80.4914	1.54174	0.325073	4.74274	2.11e-06	5.1e-05	37914881	Sobic.003G124600.1	Sobic.003G124600.1.p	PF00271,PF04408,PF07717	PTHR18934,PTHR18934:SF117		3.6.4.13	K12813	GO:0004386	AT1G32490.1	EMB2733,ESP3	RNA helicase family protein	LOC_Os08g24760.1	NA	ATP-dependent RNA helicase, putative, expressed	0.418745	0.44712	0.691932	0.450524	0.710143	0.496325	1.51897	1.63601	1.71826	2.03062	1.79877	1.09259
Sobic.003G124750	3.18409	4.1737	38.8349	42.784	614.594	3.5461	0.344392	10.2967	7.29e-25	2.79e-22	37914235	Sobic.003G124750.1	Sobic.003G124750.1.p											NA		2.78079	3.55065	3.22084	3.07125	2.70368	6.74618	29.9715	50.5323	36.0009	40.7416	52.0353	35.575
Sobic.003G127700	49.8684	46.649	90.8548	123.427	1014.14	0.850039	0.24746	3.43505	0.000592436	0.00833251	37915934	Sobic.003G127700.1	Sobic.003G127700.1.p	PF05160	PTHR16771,PTHR16771:SF2			K10881		AT1G64750.1	ATDSS1(I),DSS1(I)	deletion of SUV3 suppressor 1(I)	LOC_Os01g16640.1	NA	split hand/foot malformation type 1, putative, expressed	64.5446	41.5693	43.4913	48.5372	42.2147	49.1952	104.043	88.3968	80.1247	138.973	143.933	87.3729
Sobic.003G129700	1.01444	0.352522	5.92152	5.35761	43.688	2.50193	0.498185	5.02209	5.11e-07	1.38e-05	37916198	Sobic.003G129700.1	Sobic.003G129700.1.p											NA		0.958589	1.21845	0.866273	0.220789	0.616811	0.219967	6.51966	6.68291	4.56199	8.22405	4.14756	3.70121
Sobic.003G132050	3.74022	1.13563	0.573252	1.18151	4.26249	-2.97175	1.05708	-2.81128	0.00493451	0.0490087	37916054	Sobic.003G132050.1	Sobic.003G132050.1.p											NA		2.98236	3.60205	4.63625	1.08259	1.42449	0.899804	1.25837	0.461386	0	1.89149	0.739999	0.913031
Sobic.003G134600	0	0.140828	1.69973	3.16365	15.4539	6.84711	1.3739	4.98372	6.24e-07	1.65e-05	37915480	Sobic.003G134600.1	Sobic.003G134600.1.p		PTHR33095,PTHR33095:SF12								LOC_Os01g17420.1	NA	expressed protein	0	0	0	0.339835	0.08265	0	1.72732	1.1812	2.19066	4.99328	2.90047	1.59719
Sobic.003G137600	0.227702	0.394026	3.08273	1.75547	25.5915	3.73734	0.730085	5.11905	3.07e-07	8.66e-06	37915141	Sobic.003G137600.1	Sobic.003G137600.1.p	PF00182	PTHR22595,PTHR22595:SF54	KOG4742	3.2.1.14		GO:0016998,GO:0006032,GO:0004568	AT1G02360.1		Chitinase family protein	LOC_Os01g18400.1	NA	CHIT10 - Chitinase family protein precursor, expressed	0.264372	0.219429	0.199306	0.330463	0.533375	0.31824	3.10795	2.66867	3.47158	3.22302	1.69765	0.345751
Sobic.003G139000	0.653366	0.309712	3.47585	1.49721	34.3624	2.38289	0.404894	5.88522	3.98e-09	1.5e-07	37913194	Sobic.003G139000.1	Sobic.003G139000.1.p	PF00266	PTHR11601,PTHR11601:SF37	KOG1549	5.1.1.17			AT3G62130.1		Pyridoxal phosphate (PLP)-dependent transferases superfamily protein	LOC_Os01g18640.1	NA	aminotransferase, putative, expressed	0.717148	0.396105	0.846846	0.361785	0.350864	0.216487	3.05829	3.68251	3.68676	1.35282	2.11708	1.02174
Sobic.003G139366	5.6933	6.31011	0.0766287	0.263748	51.8475	-6.28553	0.838538	-7.49582	6.59e-14	4.8e-12	37914129	Sobic.003G139366.1	Sobic.003G139366.1.p											NA		7.21223	5.72874	4.13892	3.74385	6.94182	8.24466	0	0.058714	0.171172	0.111568	0.462597	0.21708
Sobic.003G143800	14.0317	17.8757	21.516	19.9979	1056.72	0.514557	0.164471	3.12857	0.00175661	0.0211679	37917507	Sobic.003G143800.1	Sobic.003G143800.1.p	PF13620	PTHR23303					AT3G62360.1		Carbohydrate-binding-like fold	LOC_Os01g19470.1	NA	nodal modulator 1 precursor, putative, expressed	14.92	14.5397	12.6354	15.4749	19.5804	18.5717	20.6386	18.4947	25.4148	19.6597	25.6003	14.7337
Sobic.003G149900	0.0745273	0	0.867654	1.57037	9.06186	3.56319	1.08452	3.2855	0.00101803	0.0132865	37913984	Sobic.003G149900.2	Sobic.003G149900.2.p	PF13041,PF01535	PTHR24015:SF425,PTHR24015					AT3G53170.1		Tetratricopeptide repeat (TPR)-like superfamily protein	LOC_Os03g02430.1	NA	PPR repeat domain containing protein, putative, expressed	0.155521	0	0.068061	0	0	0	0.525856	1.387	0.690105	1.27493	1.69902	1.73717
Sobic.003G150600	10.2015	3.37058	0.600606	1.74399	134.22	-4.13279	0.512655	-8.06154	7.53e-16	7.79e-14	37915352	Sobic.003G150600.1	Sobic.003G150600.1.p	PF03283	PTHR21562,PTHR21562:SF16				GO:0016787	AT2G46930.1		Pectinacetylesterase family protein	LOC_Os01g21630.1	NA	pectinacetylesterase domain containing protein, expressed	11.4769	11.6473	7.48026	4.49704	3.10235	2.51234	0.565807	0.295735	0.940275	1.85026	2.76252	0.619182
Sobic.003G153150	0.0741767	0.282106	1.83728	3.45294	17.9002	4.46892	1.30003	3.43755	0.000586993	0.00828288	37915494	Sobic.003G153150.1	Sobic.003G153150.1.p											NA		0.074696	0.147834	0	0.449227	0.397091	0	0.293784	1.81515	3.4029	3.59087	5.90598	0.861958
Sobic.003G153800	4.88744	6.33453	99.5498	5.4518	984.721	4.2684	0.947599	4.50444	6.65e-06	0.000147013	37913468	Sobic.003G153800.1	Sobic.003G153800.1.p	PF12899	PTHR31916,PTHR31916:SF14				GO:0033926	AT1G56560.1		Plant neutral invertase family protein	LOC_Os01g22900.1	NA	neutral/alkaline invertase, putative, expressed	4.48564	4.4204	5.75629	4.29239	5.63028	9.0809	3.868	275.039	19.7429	5.88637	5.97613	4.49289
Sobic.003G156766	3.64635	3.99032	0.44901	1.03776	33.8936	-3.06471	0.566616	-5.4088	6.34e-08	1.98e-06	37918496	Sobic.003G156766.1	Sobic.003G156766.1.p											NA		4.71717	3.90691	2.31497	4.47505	3.21203	4.28389	0.493003	0.652931	0.201095	1.42083	1.31156	0.380881
Sobic.003G158900	11.47	5.70478	35.8636	20.2925	615.485	1.55404	0.401092	3.87453	0.000106832	0.00182377	37914005	Sobic.003G158900.1	Sobic.003G158900.1.p	PF02037,PF05406,PF02877,PF00644	PTHR10459,PTHR10459:SF64	KOG1037	2.4.2.30	K10798	GO:0006471,GO:0003950	AT4G02390.1	APP,ATPARP1,PARP1,PP	poly(ADP-ribose) polymerase	LOC_Os01g24940.1	NA	poly synthetase 2-A, putative, expressed	12.5556	11.2361	10.6185	4.2544	9.44857	3.41136	34.4102	30.5939	42.5866	14.9149	20.2861	25.6764
Sobic.003G159400	0	0	15.1609	22.3493	78.3429	9.36622	1.23514	7.58312	3.37e-14	2.61e-12	37913154	Sobic.003G159400.1	Sobic.003G159400.1.p											NA		0	0	0	0	0	0	13.2529	12.7095	19.5201	27.2818	26.6599	13.1061
Sobic.003G159450	0	0	11.2136	19.9785	49.2852	8.62111	1.29352	6.66483	2.65e-11	1.37e-09	37918492	Sobic.003G159450.1	Sobic.003G159450.1.p											NA		0	0	0	0	0	0	10.4583	6.2777	16.9049	19.9924	28.0113	11.9317
Sobic.003G160100	27.6269	34.1601	11.9126	14.5368	73.238	-1.30045	0.391427	-3.32233	0.000892704	0.0118669	37916209	Sobic.003G160100.1	Sobic.003G160100.1.p											NA		27.1199	28.2413	27.5196	29.4529	42.321	30.7063	9.28754	8.45587	17.9945	8.12829	18.6634	16.8187
Sobic.003G160433	0.691841	1.3158	3.91461	4.81691	10.35	2.45656	0.869757	2.82442	0.00473668	0.0477498	37916285	Sobic.003G160433.1	Sobic.003G160433.1.p											NA		0.263866	0.766793	1.04486	2.30178	1.12177	0.523846	5.47114	4.02592	2.24677	7.41857	4.26507	2.7671
Sobic.003G162666	0	0	4.8758	6.68005	51.6765	8.77882	1.24715	7.0391	1.93e-12	1.18e-10	37913602	Sobic.003G162666.1	Sobic.003G162666.1.p										LOC_Os03g51680.2	NA	fanconi anemia L, putative, expressed	0	0	0	0	0	0	4.71112	5.37195	4.54432	7.19272	5.43687	7.41057
Sobic.003G163301	0	0	1.78667	1.91962	14.9345	7.23811	1.31719	5.49511	3.9e-08	1.26e-06	37914987	Sobic.003G163301.1	Sobic.003G163301.1.p											NA		0	0	0	0	0	0	1.79615	2.35726	1.2066	2.10842	2.41937	1.23108
Sobic.003G164600	0	0	36.6942	25.1443	174.29	11.0487	1.39939	7.89541	2.89e-15	2.6e-13	37916444	Sobic.003G164600.1	Sobic.003G164600.1.p											NA		0	0	0	0	0	0	71.0492	18.3605	20.673	20.626	15.481	39.326
Sobic.003G164950	0	0	14.6772	19.2151	104.168	9.89721	1.23075	8.0416	8.87e-16	8.92e-14	37914196	Sobic.003G164950.1	Sobic.003G164950.1.p											NA		0	0	0	0	0	0	15.4832	12.0568	16.4915	18.5797	27.4824	11.5831
Sobic.003G165401	38.21	38.3719	2.63175	3.41685	112.797	-3.94242	0.369792	-10.6612	1.55e-26	7.24e-24	37912581	Sobic.003G165401.1	Sobic.003G165401.1.p											NA		32.4206	40.3982	41.8112	32.6877	42.9608	39.4672	3.6783	1.72123	2.49572	2.06268	4.92567	3.26221
Sobic.003G169800	0.296931	0.613522	1.35445	1.31077	16.5289	2.13726	0.67141	3.18324	0.00145636	0.0180327	37916248	Sobic.003G169800.1	Sobic.003G169800.1.p				2.4.1.10							NA		0.260231	0.327531	0.303032	0.771707	0.485372	0.583486	0.900261	1.49858	1.6645	1.95092	1.68293	0.298454
Sobic.003G170966	0.414133	0.281582	0.0182437	0.583962	7.31384	-4.77128	1.48697	-3.20873	0.00133323	0.0167799	37915188	Sobic.003G170966.1	Sobic.003G170966.1.p											NA		0.504899	0.467562	0.269938	0.105599	0.636067	0.103079	0.054731	0	0	0.35025	0.479376	0.922261
Sobic.003G174301	2.87256	1.97463	0.160873	0	27.8831	-4.26659	1.28385	-3.32329	0.000889636	0.0118391	37914268	Sobic.003G174301.1	Sobic.003G174301.1.p											NA		0.633692	6.05076	1.93321	0.852453	0.706279	4.36517	0	0.436596	0.046024	0	0	0
Sobic.003G175400	0.072464	0	6.19358	11.0887	19.7182	6.29614	1.36051	4.62779	3.7e-06	8.57e-05	37913996	Sobic.003G175400.1	Sobic.003G175400.1.p		PTHR23105,PTHR23105:SF41					AT2G47610.1		Ribosomal protein L7Ae/L30e/S12e/Gadd45 family protein	LOC_Os08g23710.1	NA	ribosomal protein L7Ae, putative, expressed	0.217392	0	0	0	0	0	8.93268	5.58754	4.06052	10.7455	18.1284	4.39216
Sobic.003G175666	0.654173	0.513272	0	0	6.76153	-6.47997	1.40729	-4.60458	4.13e-06	9.52e-05	37912809	Sobic.003G175666.1	Sobic.003G175666.1.p		PTHR23002,PTHR23002:SF63								LOC_Os04g45890.1	NA	retrotransposon protein, putative, unclassified, expressed	0.764979	0.570289	0.62725	0.3329	0.357295	0.84962	0	0	0	0	0	0
Sobic.003G175800	6.72546	9.39433	1.07038	2.27931	42.0802	-2.64175	0.824994	-3.20214	0.00136411	0.0170858	37918406	Sobic.003G175800.1	Sobic.003G175800.1.p											NA		13.5361	3.69627	2.94404	15.5939	7.03742	5.55167	1.02557	1.17586	1.0097	2.57969	0.460546	3.79769
Sobic.003G178301	1.32911	1.04473	0	0	3.21563	-5.38362	1.59961	-3.36558	0.000763842	0.0104195	37914816	Sobic.003G178301.1	Sobic.003G178301.1.p											NA		1.65765	1.43429	0.89538	0.701443	1.70514	0.727607	0	0	0	0	0	0
Sobic.003G179201	1.11566	1.70282	3.43321	3.54425	144.245	1.52549	0.24375	6.25841	3.89e-10	1.72e-08	37916940	Sobic.003G179201.1	Sobic.003G179201.1.p											NA		1.39928	0.917351	1.03033	1.57991	2.01739	1.51116	2.74298	3.20955	4.34711	3.63005	4.06996	2.93273
Sobic.003G180800	0.774221	4.04992	0.0706167	0.089111	21.8766	-3.49887	0.940048	-3.72201	0.000197645	0.00317117	37914751	Sobic.003G180800.1	Sobic.003G180800.1.p											NA		0.497952	1.23338	0.591332	4.35091	3.66806	4.13079	0.21185	0	0	0.053187	0.108636	0.10551
Sobic.003G181000	0	0	2.43802	2.47729	3.592	5.23476	1.61583	3.23967	0.00119668	0.0153474	37913379	Sobic.003G181000.2	Sobic.003G181000.2.p		PTHR36053					AT4G21720.1			LOC_Os04g58380.1	NA	expressed protein	0	0	0	0	0	0	1.79213	1.70351	3.81842	1.81458	1.7411	3.8762
Sobic.003G181201	0.834317	2.50026	16.3089	19.5761	15.1645	4.26624	1.18844	3.58979	0.000330948	0.00502011	37916892	Sobic.003G181201.1	Sobic.003G181201.1.p											NA		2.50295	0	0	0	4.55992	2.94086	5.69737	33.1327	10.0966	20.0405	24.4575	14.2303
Sobic.003G185400	0.100848	0.277852	72.8057	65.6342	347.877	9.44243	0.92884	10.1658	2.82e-24	1.03e-21	37914516	Sobic.003G185400.2	Sobic.003G185400.2.p											NA		0.097137	0.205407	0	0.419291	0	0.414264	80.555	66.4188	71.4432	53.0722	57.6305	86.1999
Sobic.003G186400	0.138676	0.438347	0	0.042768	5.77604	-4.92502	1.62866	-3.02398	0.00249476	0.0281831	37916251	Sobic.003G186400.1	Sobic.003G186400.1.p		PTHR21596,PTHR21596:SF19					AT5G53020.1		Ribonuclease P protein subunit P38-related	LOC_Os01g36970.1	NA	expressed protein	0.164612	0.081163	0.170252	0.552989	0.500141	0.261912	0	0	0	0.128304	0	0
Sobic.003G187100	3.90828	2.3723	9.24305	8.14571	110.326	1.18692	0.318816	3.72289	0.000196956	0.00316454	37916133	Sobic.003G187100.1	Sobic.003G187100.1.p	PF13410,PF13417	PTHR11260,PTHR11260:SF226	KOG0406	2.5.1.18	K00799	GO:0005515	AT1G10370.1	ATGSTU17,ERD9,GST30,GST30B	Glutathione S-transferase family protein	LOC_Os10g38140.1	NA	glutathione S-transferase, putative, expressed	3.3428	3.47674	4.9053	2.61938	1.68489	2.81262	8.93253	7.14369	11.6529	8.50844	8.72037	7.20831
Sobic.003G187600	0.815164	0.738751	0.0296533	0.0515753	18.1429	-4.8703	0.952728	-5.11195	3.19e-07	8.97e-06	37914441	Sobic.003G187600.1	Sobic.003G187600.1.p	PF13041	PTHR24015,PTHR24015:SF384					AT4G20740.1		Pentatricopeptide repeat (PPR-like) superfamily protein	LOC_Os07g08180.2	NA	PPR repeat containing protein, expressed	0.622726	1.03255	0.79021	0.944621	0.620254	0.651379	0.020976	0	0.067984	0.021551	0.133175	0
Sobic.003G191600	0.140317	0.47714	3.44795	4.10369	30.0932	4.72168	0.846737	5.57632	2.46e-08	8.16e-07	37917798	Sobic.003G191600.1	Sobic.003G191600.1.p										LOC_Os01g38520.1	NA	expressed protein	0.349375	0.071576	0	0.145349	0.474059	0.812013	4.11295	3.13455	3.09636	5.39171	5.27652	1.64282
Sobic.003G192600	16.8143	8.16281	7.14599	8.39801	360.221	-1.34435	0.464561	-2.89381	0.00380593	0.0400382	37912662	Sobic.003G192600.1	Sobic.003G192600.1.p	PF00069	PTHR27009,PTHR27009:SF6	KOG1187	3.1.4.46		GO:0006468,GO:0005524,GO:0004672	AT5G38280.1	PR5K	PR5-like receptor kinase	LOC_Os01g02800.1	NA	receptor-like kinase ARK1AS, putative, expressed	14.1292	21.7021	14.6115	6.98599	7.60733	9.89512	4.27601	9.03093	8.13103	5.7282	6.03191	13.4339
Sobic.003G192801	2.56594	3.28908	0.212572	0.117108	29.8255	-3.6309	0.685768	-5.29464	1.19e-07	3.56e-06	37913295	Sobic.003G192801.1	Sobic.003G192801.1.p											NA		1.91358	2.69725	3.08699	3.29461	4.70973	1.86291	0.234283	0.101889	0.301544	0	0.254492	0.096832
Sobic.003G197000	17.591	19.2781	9.99679	13.9105	413.635	-0.908792	0.275079	-3.30375	0.000954011	0.0125829	37914031	Sobic.003G197000.3	Sobic.003G197000.3.p	PF12695	PTHR10992:SF834,PTHR10992	KOG4667	3.1.1.73	K06889		AT3G47590.1		alpha/beta-Hydrolases superfamily protein	LOC_Os01g39800.1	NA	esterase, putative, expressed	14.6629	19.2486	18.8616	16.0229	20.3438	21.4677	12.9819	7.41986	9.5886	11.9996	18.1914	11.5405
Sobic.003G201600	0	0	0.92011	1.39082	9.39976	6.36411	1.40955	4.515	6.33e-06	0.000141041	37914329	Sobic.003G201600.1	Sobic.003G201600.1.p	PF01145	PTHR10264,PTHR10264:SF81	KOG2620			GO:0016020	AT5G62740.1	ATHIR1,HIR1	SPFH/Band 7/PHB domain-containing membrane-associated protein family	LOC_Os01g40580.1	NA	hypersensitive-induced response protein, putative, expressed	0	0	0	0	0	0	0.686583	0.866843	1.2069	1.78173	1.93543	0.455291
Sobic.003G204000	0	0	4.65629	9.17316	21.5456	7.25451	1.2765	5.68311	1.32e-08	4.55e-07	37914704	Sobic.003G204000.1	Sobic.003G204000.1.p		PTHR35730,PTHR35730:SF1					AT3G08880.1			LOC_Os04g36780.1	NA	expressed protein	0	0	0	0	0	0	5.39532	5.40398	3.16957	9.11957	10.5122	7.88771
Sobic.003G204200	0.366366	0.451115	1.02027	0.775453	33.0115	1.37346	0.344428	3.98767	6.67e-05	0.00119421	37917118	Sobic.003G204200.1	Sobic.003G204200.1.p	PF02362	PTHR31391,PTHR31391:SF4				GO:0003677	AT3G19184.1		AP2/B3-like transcriptional factor family protein	LOC_Os06g09420.1	NA	B3 DNA binding domain containing protein, expressed	0.423061	0.308642	0.367395	0.427992	0.551122	0.37423	1.00811	0.873545	1.17917	0.817404	0.840993	0.667963
Sobic.003G207000	9.39221	11.7438	15.2696	15.2776	431.927	0.614436	0.192916	3.18499	0.00144757	0.0179433	37917221	Sobic.003G207000.1	Sobic.003G207000.1.p		PTHR33913,PTHR33913:SF1					AT1G05950.1			LOC_Os09g33940.1	NA	expressed protein	9.19715	9.71875	9.26073	10.2969	11.0233	13.9114	11.6344	17.5636	16.6106	15.491	18.5605	11.7811
Sobic.003G208700	1.72317	1.26469	0	0	27.2883	-8.54269	1.32335	-6.45534	1.08e-10	5.17e-09	37914711	Sobic.003G208700.1	Sobic.003G208700.1.p	PF07645,PF13947,PF00069	PTHR27005,PTHR27005:SF50	KOG1187	2.7.11.1		GO:0005509,GO:0030247,GO:0006468,GO:0005524,GO:0004672	AT1G21240.1	WAK3	wall associated kinase 3	LOC_Os09g38840.1	NA	OsWAK90 - OsWAK receptor-like protein kinase, expressed	1.78428	1.37505	2.01016	0.5017	1.85782	1.43455	0	0	0	0	0	0
Sobic.003G209600	38.7495	76.9964	14.9524	22.587	691.434	-1.36553	0.405942	-3.36385	0.000768636	0.0104787	37915797	Sobic.003G209600.1	Sobic.003G209600.1.p	PF06888	PTHR20889,PTHR20889:SF3	KOG3120	3.6.1.1	K13248	GO:0016791,GO:0008152	AT4G29530.1		Pyridoxal phosphate phosphatase-related protein	LOC_Os01g41660.1	NA	phosphoethanolamine/phosphocholine phosphatase, putative, expressed	64.6739	25.2355	26.3391	71.576	69.9536	89.4595	18.4638	12.5743	13.819	30.1307	25.066	12.5642
Sobic.003G210801	0.0199193	0.0668043	1.81079	1.56703	33.4517	6.65857	1.26404	5.26769	1.38e-07	4.07e-06	37917811	Sobic.003G210801.1	Sobic.003G210801.1.p	PF08263,PF00560,PF13855	PTHR27004,PTHR27004:SF14	KOG0472			GO:0005515	AT2G34930.1		disease resistance family protein / LRR family protein	LOC_Os01g41770.1	NA	leucine rich repeat protein, putative, expressed	0.034072	0	0.025686	0.025911	0.111425	0.063077	3.58026	0.787421	1.06468	0.708155	1.91915	2.07379
Sobic.003G213400	8.90104	9.90178	19.3049	18.397	164.612	1.0427	0.223262	4.67028	3.01e-06	7.05e-05	37915692	Sobic.003G213400.1	Sobic.003G213400.1.p		PTHR36712,PTHR36712:SF1					AT1G14990.1			LOC_Os01g42120.1	NA	expressed protein	8.74856	7.19961	10.755	8.52566	9.12909	12.0506	17.9537	18.8371	21.1238	20.4478	19.2518	15.4915
Sobic.003G214100	0.018835	0.289763	0.59516	0.423998	5.90168	4.87178	1.58471	3.07423	0.00211046	0.0246675	37918132	Sobic.003G214100.1	Sobic.003G214100.1.p										LOC_Os01g42200.1	NA	expressed protein	0	0.056505	0	0.524451	0	0.344839	0.939984	0.172906	0.67259	0.552763	0.342161	0.377069
Sobic.003G214850	1.49446	2.33299	3.38204	3.20712	70.6923	1.07593	0.359518	2.99269	0.00276527	0.0307349	37912497	Sobic.003G214850.1	Sobic.003G214850.1.p											NA		1.84625	1.5515	1.08564	1.90713	2.75054	2.34129	3.50388	2.95206	3.69019	2.85082	5.06058	1.70995
Sobic.003G214900	0.75999	0.891981	5.70486	1.75626	68.6976	2.90504	0.646046	4.49664	6.9e-06	0.000152017	37912528	Sobic.003G214900.1	Sobic.003G214900.1.p	PF08263,PF13855,PF00069	PTHR27008,PTHR27008:SF24	KOG1187	2.7.11.1		GO:0005515,GO:0006468,GO:0005524,GO:0004672	AT2G26730.1		Leucine-rich repeat protein kinase family protein	LOC_Os01g42294.1	NA	inactive receptor kinase At2g26730 precursor, putative, expressed	1.08465	0.757667	0.437652	0.704019	0.883734	1.08819	0.804017	9.44405	6.86653	1.83968	2.17863	1.25046
Sobic.003G216100	6.34533	8.46166	0	0.090692	39.0167	-8.63218	1.24688	-6.92302	4.42e-12	2.51e-10	37915052	Sobic.003G216100.1	Sobic.003G216100.1.p											NA		6.10542	7.52782	5.40275	5.70693	9.95787	9.72019	0	0	0	0	0.272076	0
Sobic.003G217400	13.7672	14.1426	5.80103	8.97479	197.371	-1.32236	0.226981	-5.82586	5.68e-09	2.08e-07	37917818	Sobic.003G217400.1	Sobic.003G217400.1.p	PF12906	PTHR23012:SF54,PTHR23012	KOG1609	6.3.2.19		GO:0008270	AT1G11020.1		RING/FYVE/PHD zinc finger superfamily protein	LOC_Os01g42500.1	NA	zinc finger, C3HC4 type family protein, expressed	15.2412	12.5671	13.4934	12.6139	15.3129	14.501	5.13604	5.61646	6.65058	8.44864	12.7962	5.67953
Sobic.003G217900	2.02902	4.5532	15.5647	18.236	381.475	2.88355	0.32189	8.95818	3.3e-19	5.65e-17	37913098	Sobic.003G217900.2	Sobic.003G217900.2.p	PF00657	PTHR22835,PTHR22835:SF173		3.1.1.49		GO:0016788	AT5G03610.1		GDSL-like Lipase/Acylhydrolase superfamily protein	LOC_Os04g55660.1	NA	GDSL-like lipase/acylhydrolase, putative, expressed	2.90652	1.89934	1.28122	4.55197	4.46482	4.64281	14.1225	12.0582	20.5132	20.0212	23.4873	11.1996
Sobic.003G218900	9.44567	13.0619	25.5568	27.7237	505.366	1.349	0.371613	3.63012	0.000283287	0.00436579	37918186	Sobic.003G218900.1	Sobic.003G218900.1.p	PF00657	PTHR22835,PTHR22835:SF210		3.1.1.49		GO:0016788	AT2G27360.1		GDSL-like Lipase/Acylhydrolase superfamily protein	LOC_Os01g42730.1	NA	GDSL-like lipase/acylhydrolase, putative, expressed	6.95565	9.44984	11.9315	10.173	13.5808	15.4318	25.1211	20.7003	30.849	18.3596	27.9345	36.8771
Sobic.003G219700	3.80432	7.81012	7.5475	7.72344	117.032	1.0565	0.322247	3.27855	0.00104342	0.013587	37917299	Sobic.003G219700.1	Sobic.003G219700.1.p	PF02458	PTHR31147,PTHR31147:SF7		2.3.1.167		GO:0016747	AT3G62160.1		HXXXD-type acyl-transferase family protein	LOC_Os01g42870.1	NA	transferase family protein, putative, expressed	5.5039	3.00787	2.90118	8.41343	7.71099	7.30595	8.15346	5.81721	8.67183	8.71622	9.1554	5.2987
Sobic.003G221300	0	0	0.353956	0.434572	4.58162	5.41397	1.57777	3.4314	0.000600478	0.00841622	37915630	Sobic.003G221300.1	Sobic.003G221300.1.p											NA		0	0	0	0	0	0	0.199953	0.244006	0.617908	0.202961	0.737093	0.363661
Sobic.003G224100	2.83243	4.76222	13.0832	4.43551	230.112	2.15039	0.631347	3.40603	0.000659152	0.00911609	37912766	Sobic.003G224100.1	Sobic.003G224100.1.p	PF03321	PTHR31901,PTHR31901:SF3			K14487	GO:0080123,GO:0009864,GO:0009694,GO:0009611	AT2G46370.4	FIN219,JAR1	Auxin-responsive GH3 family protein	LOC_Os05g50890.2	NA	OsGH3.5 - Probable indole-3-acetic acid-amido synthetase, expressed	2.79173	2.10706	3.59852	3.35657	3.80518	7.12492	4.48478	29.0246	5.74022	3.559	5.58513	4.16241
Sobic.003G226300	0.267232	2.1355	4.13991	8.7628	150.996	3.91268	0.666373	5.87161	4.32e-09	1.61e-07	37916659	Sobic.003G226300.1	Sobic.003G226300.1.p	PF04734,PF17048	PTHR12670:SF4,PTHR12670		3.5.1.23	K12349		AT2G38010.1		Neutral/alkaline non-lysosomal ceramidase	LOC_Os01g43520.1	NA	neutral ceramidase precursor, putative, expressed	0.348016	0.240208	0.213473	1.09304	2.90118	2.41229	6.043	2.29795	4.07878	12.5348	12.033	1.72068
Sobic.003G228000	0	0	71.5146	90.4718	1072.88	13.2678	1.20325	11.0266	2.84e-28	1.55e-25	37913296	Sobic.003G228000.1	Sobic.003G228000.1.p	PF00067	PTHR24282,PTHR24282:SF16	KOG0157	1.3.3.9		GO:0055114,GO:0020037,GO:0016705,GO:0005506	AT3G14690.1	CYP72A15	cytochrome P450, family 72, subfamily A, polypeptide 15	LOC_Os01g43710.1	NA	cytochrome P450 72A1, putative, expressed	0	0	0	0	0	0	66.8546	82.4637	65.2256	91.7	99.9364	79.7791
Sobic.003G228900	0.908659	2.92981	4.88083	1.7978	90.1936	2.38806	0.654854	3.64671	0.000265616	0.00412614	37915514	Sobic.003G228900.1	Sobic.003G228900.1.p	PF00067	PTHR24282,PTHR24282:SF49	KOG0157	1.14.13.173		GO:0055114,GO:0020037,GO:0016705,GO:0005506	AT3G14680.1	CYP72A14	cytochrome P450, family 72, subfamily A, polypeptide 14	LOC_Os01g43844.1	NA	cytochrome P450 72A1, putative, expressed	1.65026	0.431345	0.64437	1.27053	3.16959	4.34931	1.76371	9.2332	3.64557	1.71372	2.63743	1.04226
Sobic.003G229150	0.496794	0.933772	4.45664	2.92071	41.9248	3.13229	0.548529	5.71036	1.13e-08	3.91e-07	37916089	Sobic.003G229150.1	Sobic.003G229150.1.p		PTHR23500,PTHR23500:SF126								LOC_Os02g36414.1	NA	transporter family protein, putative, expressed	0.760876	0.628465	0.101042	0.491039	1.46742	0.842856	4.63104	4.47735	4.26154	3.5075	3.38611	1.86853
Sobic.003G230800	0	0	0.769832	0.660563	10.4425	6.81735	1.45264	4.69308	2.69e-06	6.37e-05	37915117	Sobic.003G230800.1	Sobic.003G230800.1.p											NA		0	0	0	0	0	0	0.529309	0.550339	1.22985	0.368638	0.517693	1.09536
Sobic.003G231300	0.0182543	0.0187377	0.631295	1.00838	14.6433	5.08592	1.3501	3.76707	0.000165176	0.00271475	37914800	Sobic.003G231300.1	Sobic.003G231300.1.p	PF00067	PTHR24286,PTHR24286:SF72	KOG0684	1.14.13.70	K05917	GO:0055114,GO:0020037,GO:0016705,GO:0005506	AT1G11680.1	CYP51,CYP51A2,CYP51G1,EMB1738	CYTOCHROME P450 51G1	LOC_Os02g21810.1	NA	cytochrome P450 51, putative, expressed	0.054763	0	0	0	0.056213	0	0.364328	0.705681	0.823877	1.24167	1.62737	0.156108
Sobic.003G232001	11.1919	8.08418	0	0	37.4183	-8.97353	1.33991	-6.69712	2.13e-11	1.11e-09	37914771	Sobic.003G232001.1	Sobic.003G232001.1.p											NA		19.5193	8.77017	5.28614	10.5707	7.8647	5.81714	0	0	0	0	0	0
Sobic.003G233000	1.63858	1.78512	20.1712	7.35035	271.091	3.52666	0.850273	4.14768	3.36e-05	0.000639513	37916430	Sobic.003G233000.1	Sobic.003G233000.1.p	PF00201	PTHR11926,PTHR11926:SF152		2.4.1.128		GO:0016758,GO:0008152	AT2G15480.2	UGT73B5	UDP-glucosyl transferase 73B5	LOC_Os01g45110.1	NA	anthocyanin 3-O-beta-glucosyltransferase, putative, expressed	2.02989	0.854178	2.03168	1.06899	2.04717	2.23921	3.63438	39.3674	17.5116	3.49481	2.26783	16.2884
Sobic.003G233100	0.1266	0.349016	0.733817	0.420821	27.2762	2.53263	0.55814	4.53763	5.69e-06	0.00012772	37912999	Sobic.003G233100.1	Sobic.003G233100.1.p	PF00201	PTHR11926,PTHR11926:SF152		2.4.1.128		GO:0016758,GO:0008152	AT2G15480.2	UGT73B5	UDP-glucosyl transferase 73B5	LOC_Os01g45110.1	NA	anthocyanin 3-O-beta-glucosyltransferase, putative, expressed	0.197927	0.13889	0.042984	0.344673	0.369296	0.33308	0.676296	0.780614	0.74454	0.395107	0.270039	0.597316
Sobic.003G233800	0.0402767	0.00679467	0.373661	0.283976	8.70127	3.20987	0.860058	3.73216	0.000189845	0.00306316	37915759	Sobic.003G233800.1	Sobic.003G233800.1.p	PF07714	PTHR27001,PTHR27001:SF36	KOG1187	2.7.11.1		GO:0006468,GO:0004672	AT1G23540.1	AtPERK12,IGI1	Protein kinase superfamily protein	LOC_Os03g37120.1	NA	retrotransposon protein, putative, unclassified, expressed	0.081075	0.020892	0.018863	0	0.020384	0	0.338306	0.354998	0.427679	0.176652	0.46689	0.208385
Sobic.003G238700	14.2823	19.6636	6.48658	10.5778	715.834	-1.1973	0.358047	-3.34397	0.000825897	0.011101	37917346	Sobic.003G238700.1	Sobic.003G238700.1.p	PF00657	PTHR22835,PTHR22835:SF209		3.1.1.49		GO:0016788	AT1G28600.1		GDSL-like Lipase/Acylhydrolase superfamily protein	LOC_Os01g46080.1	NA	GDSL-like lipase/acylhydrolase, putative, expressed	14.2025	17.2582	11.3863	25.5141	18.9106	14.5661	8.79449	4.54963	6.11563	11.6037	11.2783	8.85144
Sobic.003G239900	77.7494	112.095	163.603	123.996	3710.45	1.01541	0.233107	4.35599	1.32e-05	0.000274301	37918896	Sobic.003G239900.1	Sobic.003G239900.1.p	PF07991,PF01450	PTHR21371,PTHR21371:SF11		1.1.1.86	K00053	GO:0055114,GO:0009082,GO:0004455,GO:0016491	AT3G58610.1		ketol-acid reductoisomerase	LOC_Os01g46380.1	NA	ketol-acid reductoisomerase, chloroplast precursor, putative, expressed	94.4388	64.5336	74.2757	87.3893	139.175	109.721	189.425	126.242	175.143	129.739	138.043	104.205
Sobic.003G240600	12.2188	7.75415	1.04859	2.54792	63.0712	-3.53316	0.873881	-4.04307	5.28e-05	0.000959152	37913076	Sobic.003G240600.1	Sobic.003G240600.1.p	PF05678	PTHR34777								LOC_Os01g46440.1	NA	VQ domain containing protein, putative, expressed	27.6582	6.94125	2.05708	3.53494	7.46755	12.26	2.13612	0.264908	0.744748	3.12474	2.84454	1.67449
Sobic.003G244700	8.53994	9.46452	4.95904	5.42114	282.197	-0.866408	0.293007	-2.95696	0.00310693	0.0338327	37913123	Sobic.003G244700.1	Sobic.003G244700.1.p	PF02887,PF00224	PTHR11817,PTHR11817:SF2		2.7.1.40	K00873	GO:0030955,GO:0006096,GO:0004743,GO:0000287	AT5G52920.1	PKP-BETA1,PKP1,PKP2	plastidic pyruvate kinase beta subunit 1	LOC_Os01g47080.1	NA	pyruvate kinase, putative, expressed	7.95188	9.40706	8.26089	10.3984	7.13918	10.856	4.30999	5.18398	5.38315	5.09211	7.96335	3.20795
Sobic.003G245201	0	0	1.14124	1.18941	16.6187	7.42267	1.43828	5.16081	2.46e-07	7.05e-06	37918320	Sobic.003G245201.1	Sobic.003G245201.1.p	PF07690,PF02458	PTHR24064,PTHR24064:SF223	KOG0252			GO:0055085,GO:0016021,GO:0016747	AT3G54700.1	PHT1;7	phosphate transporter 1;7	LOC_Os10g30770.1	NA	inorganic phosphate transporter, putative, expressed	0	0	0	0	0	0	0.487834	1.62383	1.31205	0.385292	1.78895	1.39398
Sobic.003G246700	200.378	435.846	561.037	649.712	5200.76	1.48062	0.234386	6.31704	2.67e-10	1.21e-08	37917652	Sobic.003G246700.1	Sobic.003G246700.1.p	PF01592	PTHR10093	KOG3361			GO:0051536,GO:0016226,GO:0005506	AT4G22220.1	ATISU1,ISU1	SufE/NifU family protein	LOC_Os01g47340.1	NA	iron-sulfur cluster assembly enzyme ISCU, mitochondrial precursor, putative, expressed	240.743	211.868	148.522	387.577	446.916	473.045	673.079	521.49	488.543	582.936	829.284	536.917
Sobic.003G251301	0.49682	0.336838	12.5804	16.3334	82.3684	4.56215	0.608921	7.4922	6.77e-14	4.9e-12	37915338	Sobic.003G251301.1	Sobic.003G251301.1.p											NA		0.183803	0.344081	0.962577	0	0.379672	0.630842	14.1815	10.1973	13.3624	21.062	19.2275	8.7108
Sobic.003G251400	0.221255	0	5.11512	5.36067	11.9544	4.48984	0.995532	4.50999	6.48e-06	0.000143995	37916441	Sobic.003G251400.1	Sobic.003G251400.1.p	PF00069	PTHR27007,PTHR27007:SF62		2.7.11.1		GO:0006468,GO:0005524,GO:0004672	AT1G70110.1		Concanavalin A-like lectin protein kinase family protein	LOC_Os08g03240.1	NA	lectin-like receptor kinase 1, putative, expressed	0.209889	0	0.453877	0	0	0	4.22961	4.76631	6.34944	5.78496	4.5498	5.74724
Sobic.003G251800	0.163357	1.16466	0.781929	0.520018	20.3271	2.19181	0.725963	3.01917	0.0025347	0.0285414	37917678	Sobic.003G251800.1	Sobic.003G251800.1.p	PF02365	PTHR31079,PTHR31079:SF6				GO:0006355,GO:0003677	AT4G28500.1	ANAC073,NAC073,SND2	NAC domain containing protein 73	LOC_Os01g48130.2	NA	no apical meristem protein, putative, expressed	0.299586	0.098445	0.092039	2.17864	0.472694	0.842637	0.692504	0.83464	0.818643	0.59369	0.51117	0.455194
Sobic.003G252900	2.07393	6.48395	5.64368	8.25905	208.806	1.39323	0.345895	4.02791	5.63e-05	0.00102071	37915030	Sobic.003G252900.3	Sobic.003G252900.3.p	PF05496	PTHR23074,PTHR23074:SF92	KOG0738	3.6.4.3	K07767	GO:0009378,GO:0006310,GO:0006281	AT2G34560.2		P-loop containing nucleoside triphosphate hydrolases superfamily protein	LOC_Os01g48270.1	NA	AAA-type ATPase family protein, putative, expressed	2.4876	1.78438	1.94982	6.34756	6.16077	6.94352	6.2433	4.95465	5.73311	10.5025	10.7406	3.53403
Sobic.003G256550	0	0	7.19448	9.6138	28.6723	7.95656	1.3061	6.09184	1.12e-09	4.63e-08	37912946	Sobic.003G256550.1	Sobic.003G256550.1.p											NA		0	0	0	0	0	0	3.70875	7.92797	9.94673	9.95158	7.60306	11.2868
Sobic.003G256600	0	0.0207383	7.09905	15.604	158.581	9.9329	1.23334	8.05368	8.03e-16	8.16e-14	37914269	Sobic.003G256600.1	Sobic.003G256600.1.p											NA		0	0	0	0	0	0.062215	5.85734	7.64726	7.79256	14.4156	13.7512	18.6453
Sobic.003G258500	4.17157	6.12217	0.79014	0.743198	32.4376	-2.37735	0.680754	-3.49224	0.000478994	0.00691632	37915143	Sobic.003G258500.1	Sobic.003G258500.1.p		PTHR24314,PTHR24314:SF10		1.1.1.294			AT4G13250.1	NYC1	NAD(P)-binding Rossmann-fold superfamily protein	LOC_Os01g12710.2	NA	oxidoreductase, short chain dehydrogenase/reductase family domain containing protein, expressed	6.60703	2.29915	3.60853	5.2342	7.79598	5.33634	0.63961	0.090958	1.63985	1.01926	0.798587	0.411751
Sobic.003G259600	6.57271	5.40179	13.9741	10.4801	226.517	0.989851	0.301296	3.28531	0.00101869	0.0132875	37918524	Sobic.003G259600.1	Sobic.003G259600.1.p	PF13191,PF14629	PTHR12087,PTHR12087:SF0	KOG2228		K02606		AT2G01120.1	ATORC4,ORC4	origin recognition complex subunit 4	LOC_Os01g49010.2	NA	ORC4 - Putative origin recognition complex subunit 4, expressed	5.00574	7.85344	6.85895	2.95741	6.37753	6.87043	12.4775	14.182	15.2628	11.3501	11.7952	8.295
Sobic.003G259901	18.8213	25.9328	7.88957	11.677	181.912	-1.30964	0.282808	-4.63083	3.64e-06	8.47e-05	37913836	Sobic.003G259901.1	Sobic.003G259901.1.p											NA		22.3827	18.5191	15.5619	28.2156	24.057	25.5259	6.57547	8.38495	8.70829	8.97369	12.4844	13.5728
Sobic.003G261566	0.0299863	0	8.70277	10.444	49.116	7.93088	1.31732	6.02045	1.74e-09	6.98e-08	37916030	Sobic.003G261566.1	Sobic.003G261566.1.p	PF00107	PTHR27001,PTHR27001:SF25		1.1.1.54,1.3.1.102		GO:0055114	AT1G49670.2	NQR	ARP protein (REF)	LOC_Os09g28570.1	NA	zinc-binding alcohol dehydrogenase domain-containing protein 2, putative, expressed	0.089959	0	0	0	0	0	7.29115	6.93593	11.8812	13.0754	15.1136	3.14296
Sobic.003G261632	0	0	1.6204	1.05701	7.09023	6.55533	1.46663	4.46967	7.83e-06	0.000170054	37912538	Sobic.003G261632.1	Sobic.003G261632.1.p		PTHR27001,PTHR27001:SF25		2.1.1.37			AT1G01540.1		Protein kinase superfamily protein	LOC_Os03g12680.1	NA	protein kinase, putative, expressed	0	0	0	0	0	0	0.658993	1.99523	2.20697	1.2764	1.4585	0.436145
Sobic.003G261733	0.008488	0.0181977	4.16299	3.85438	75.5732	8.73873	1.21172	7.21182	5.52e-13	3.52e-11	37916472	Sobic.003G261733.1	Sobic.003G261733.1.p		PTHR33157,PTHR33157:SF2								LOC_Os09g17930.1	NA	transposon protein, putative, CACTA, En/Spm sub-class, expressed	0	0	0.025464	0.054593	0	0	3.44258	4.49105	4.55536	3.97156	4.83591	2.75568
Sobic.003G262700	1.84811	2.47815	0	0	12.7086	-7.01923	1.561	-4.49663	6.9e-06	0.000152017	37915366	Sobic.003G262700.1	Sobic.003G262700.1.p	PF14380	PTHR33138,PTHR33138:SF8					AT5G38260.1		Protein kinase superfamily protein	LOC_Os01g49580.1	NA	Protein kinase domain containing protein, expressed	4.31853	0.501241	0.724559	2.83515	2.40492	2.19436	0	0	0	0	0	0
Sobic.003G263600	0.214148	0.709564	0	0.033711	6.52191	-5.08866	1.5202	-3.34736	0.000815856	0.0110112	37914108	Sobic.003G263600.1	Sobic.003G263600.1.p	PF00704	PTHR11177,PTHR11177:SF161		3.2.1.14	K01183	GO:0005975,GO:0004553	AT5G24090.1	ATCHIA,CHIA	chitinase A	LOC_Os01g64110.1	NA	glycosyl hydrolase, putative, expressed	0.330773	0.2458	0.06587	0.537258	0.711958	0.879477	0	0	0	0.101133	0	0
Sobic.003G265600	0.401956	0.351476	4.73181	10.0875	170.612	3.50521	0.37619	9.31765	1.19e-20	2.5e-18	37918780	Sobic.003G265600.1	Sobic.003G265600.1.p	PF08263,PF13855	PTHR27000,PTHR27000:SF30		2.7.11.1		GO:0005515	AT5G20480.1	EFR	EF-TU receptor	LOC_Os11g47290.1	NA	receptor kinase, putative, expressed	0.435491	0.43519	0.335188	0.457737	0.339636	0.257056	6.10752	4.39643	3.69149	11.4956	10.3639	8.40292
Sobic.003G269500	0	0.02396	0.758477	1.77348	17.6064	6.89746	1.62312	4.2495	2.14e-05	0.000424504	37914379	Sobic.003G269500.1	Sobic.003G269500.1.p	PF00067	PTHR24301,PTHR24301:SF5	KOG0158	5.3.99.5		GO:0055114,GO:0020037,GO:0016705,GO:0005506	AT2G26170.1	CYP711A1,MAX1	cytochrome P450, family 711, subfamily A, polypeptide 1	LOC_Os01g50590.1	NA	cytochrome P450, putative, expressed	0	0	0	0	0.07188	0	0.803505	0.72991	0.742015	1.97634	3.2782	0.065907
Sobic.003G272500	107.052	13.5523	352.63	148.122	1761.31	1.64822	0.427761	3.85314	0.000116615	0.00196736	37918783	Sobic.003G272500.1	Sobic.003G272500.1.p	PF01778	PTHR10544,PTHR10544:SF1	KOG3412		K02903	GO:0006412,GO:0005840,GO:0005622,GO:0003735	AT2G19730.3		Ribosomal L28e protein family	LOC_Os01g51020.1	NA	60S ribosomal protein L28-1, putative, expressed	122.339	106.675	92.1429	11.3285	12.1056	17.2229	388.563	383.22	286.107	107.516	99.8443	237.005
Sobic.003G275800	1.89738	1.37055	0.516902	0.206193	79.6055	-1.93294	0.409397	-4.72144	2.34e-06	5.62e-05	37916359	Sobic.003G275800.1	Sobic.003G275800.1.p		PTHR33414,PTHR33414:SF1					AT5G20610.1			LOC_Os01g51640.1	NA	expressed protein	2.02157	1.83813	1.83244	0.736629	1.60687	1.76816	0.309129	0.758946	0.482632	0.166019	0.207695	0.244864
Sobic.003G276700	0.0968533	1.24654	0.557851	0.447943	11.6704	2.42922	0.849156	2.86074	0.0042265	0.0435833	37917894	Sobic.003G276700.1	Sobic.003G276700.1.p	PF03547	PTHR31752,PTHR31752:SF10			K13947	GO:0055085,GO:0016021	AT2G01420.2	ATPIN4,PIN4	Auxin efflux carrier family protein	LOC_Os06g12610.1	NA	auxin efflux carrier component, putative, expressed	0.099835	0.093958	0.096767	1.30944	0.953469	1.47671	0.381318	0.666266	0.625969	0.144314	0.525651	0.673864
Sobic.003G278600	1.55804	1.35017	4.60316	2.88376	152.735	1.48567	0.440694	3.37122	0.000748368	0.010245	37914055	Sobic.003G278600.1	Sobic.003G278600.1.p	PF01740,PF00916	PTHR11814,PTHR11814:SF54			K17471	GO:0016021,GO:0015116,GO:0008272,GO:0055085,GO:0016020,GO:0008271,GO:1902358	AT3G51895.1	AST12,SULTR3;1	sulfate transporter 3;1	LOC_Os01g52130.1	NA	sulfate transporter, putative, expressed	2.15753	1.2805	1.23611	1.19202	1.72994	1.12854	2.40489	3.12368	8.28091	2.95471	3.70651	1.99006
Sobic.003G280900	28.4493	45.6091	52.1519	56.9814	1918.61	0.811279	0.244281	3.32109	0.000896679	0.011899	37918821	Sobic.003G280900.1	Sobic.003G280900.1.p	PF00390,PF03949	PTHR23406,PTHR23406:SF11		1.1.1.40	K00029	GO:0055114,GO:0004471,GO:0051287	AT5G25880.1	ATNADP-ME3,NADP-ME3	NADP-malic enzyme 3	LOC_Os01g52500.3	NA	NADP-dependent malic enzyme, putative, expressed	28.2593	24.4251	32.6634	29.6652	57.8058	49.3564	45.0596	57.3251	54.0711	57.1601	68.2663	45.5177
Sobic.003G281600	0.177472	4.17703	3.28432	3.73143	13.7186	4.71496	1.29977	3.62754	0.000286132	0.0044031	37914343	Sobic.003G281600.1	Sobic.003G281600.1.p	PF10604	PTHR33789,PTHR33789:SF6					AT4G32870.1		Polyketide cyclase/dehydrase and lipid transport superfamily protein	LOC_Os01g52570.1	NA	lachrymatory factor synthase, putative, expressed	0.532417	0	0	3.51678	4.71308	4.30122	6.68569	1.34082	1.82644	5.77612	4.08197	1.3362
Sobic.003G284600	0.525436	2.06882	1.60491	1.48362	44.2231	1.55993	0.509149	3.0638	0.00218542	0.0253628	37915799	Sobic.003G284600.1	Sobic.003G284600.1.p	PF07723,PF00646,PF08387	PTHR32212,PTHR32212:SF72				GO:0005515	AT4G00320.1		F-box/RNI-like superfamily protein	LOC_Os01g52980.1	NA	OsFBX23 - F-box domain containing protein, expressed	0.565409	0.3171	0.693798	1.86044	2.22585	2.12017	1.44505	2.22671	1.14299	2.01778	1.90141	0.531647
Sobic.003G285300	11.4403	18.7715	5.03026	5.85403	198.428	-1.28378	0.396255	-3.23979	0.00119616	0.0153474	37917293	Sobic.003G285300.1	Sobic.003G285300.1.p		PTHR34591,PTHR34591:SF1								LOC_Os03g47420.1	NA	OsFBX107 - F-box domain containing protein, expressed	12.8516	9.13342	12.336	23.8129	20.2579	12.2436	2.88346	5.8174	6.38991	7.83163	5.74228	3.98817
Sobic.003G285400	0.060881	1.09325	2.62254	2.17591	7.91885	5.26912	1.79205	2.94027	0.00327925	0.0354432	37914559	Sobic.003G285400.1	Sobic.003G285400.1.p							AT2G42750.1		DNAJ heat shock N-terminal domain-containing protein	LOC_Os05g45350.1	NA	dnaJ domain containing protein, expressed	0	0.182643	0	0.368482	2.91125	0	3.66384	3.19412	1.00966	4.53639	1.81749	0.173846
Sobic.003G285900	4.74889	1.85743	1.60429	1.7095	48.09	-1.62393	0.54974	-2.954	0.00313682	0.0341022	37913642	Sobic.003G285900.1	Sobic.003G285900.1.p		PTHR31723					AT1G78780.2		pathogenesis-related family protein	LOC_Os01g53090.1	NA	pathogen-related protein, putative, expressed	2.30906	5.18024	6.75737	1.97382	1.90515	1.69333	1.59629	1.98015	1.23642	1.02105	1.53944	2.56802
Sobic.003G290000	9.57401	11.6019	21.5239	18.0601	624.849	1.12384	0.179571	6.25849	3.89e-10	1.72e-08	37915951	Sobic.003G290000.1	Sobic.003G290000.1.p	PF00365	PTHR13697,PTHR13697:SF34	KOG2440	2.7.1.11	K00850	GO:0006096,GO:0003872	AT4G26270.1	PFK3	phosphofructokinase 3	LOC_Os01g53680.1	NA	6-phosphofructokinase, putative, expressed	9.84846	9.73071	9.14286	9.07116	12.6034	13.1312	21.3644	20.3812	22.8262	19.8768	21.7007	12.6028
Sobic.003G292000	1.19096	2.49155	2.56122	1.99399	76.3672	1.08437	0.372726	2.9093	0.00362235	0.0384596	37915585	Sobic.003G292000.1	Sobic.003G292000.1.p	PF13178,PF00612	PTHR32295,PTHR32295:SF17				GO:0005515	AT4G29150.1	IQD25	IQ-domain 25	LOC_Os01g53980.1	NA	IQ calmodulin-binding motif family protein, expressed	0.983755	1.38444	1.2047	2.49898	2.52258	2.45309	2.14539	1.75394	3.78432	1.81583	2.93933	1.2268
Sobic.003G292300	72.3687	35.1685	36.2499	36.8006	1058.85	-1.066	0.377702	-2.82232	0.00476773	0.0479364	37913517	Sobic.003G292300.1	Sobic.003G292300.1.p	PF00579	PTHR10055,PTHR10055:SF9	KOG2713	6.1.1.2	K01867	GO:0006418,GO:0005524,GO:0004812,GO:0000166,GO:0006436,GO:0005737,GO:0004830	AT2G25840.2	OVA4	Nucleotidylyl transferase superfamily protein	LOC_Os01g54020.1	NA	tRNA synthetase, putative, expressed	71.9131	76.0325	69.1606	36.7511	29.4696	39.2847	34.1184	42.9211	31.7102	31.6399	24.9732	53.7887
Sobic.003G295300	0.178717	0	8.90728	5.87512	42.5921	5.51113	1.38954	3.96614	7.3e-05	0.00129817	37913667	Sobic.003G295300.1	Sobic.003G295300.1.p	PF01161	PTHR11362,PTHR11362:SF30	KOG3346		K16223		AT1G65480.1	FT	PEBP (phosphatidylethanolamine-binding protein) family protein	LOC_Os01g54490.1	NA	osFTL9 FT-Like9 homologous to Flowering Locus T gene; contains Pfam profile PF01161: Phosphatidylethanolamine-binding protein	0	0.26564	0.27051	0	0	0	1.77829	15.1562	9.78735	4.98297	0.179309	12.4631
Sobic.003G300200	7.51809	4.89992	1.37064	0.924453	50.0601	-2.51812	0.598202	-4.20948	2.56e-05	0.0004998	37917312	Sobic.003G300200.1	Sobic.003G300200.1.p										LOC_Os01g55160.1	NA	expressed protein	3.17076	7.63227	11.7512	4.29489	3.23169	7.17319	1.32323	1.12141	1.66728	0.428763	1.02925	1.31535
Sobic.003G315500	0.469218	0.679678	0	0.0200713	9.35105	-6.44191	1.39556	-4.61599	3.91e-06	9.05e-05	37916581	Sobic.003G315500.1	Sobic.003G315500.1.p	PF12734	PTHR31568,PTHR31568:SF15								LOC_Os01g57004.1	NA	adhesive/proline-rich protein, putative, expressed	0.678191	0.391423	0.33804	0.979147	0.6239	0.435988	0	0	0	0	0.060214	0
Sobic.003G319850	6.51211	2.88294	0	0	79.2437	-10.3194	1.33984	-7.70199	1.34e-14	1.09e-12	37913990	Sobic.003G319850.1	Sobic.003G319850.1.p											NA		9.77425	3.86603	5.89605	1.08725	2.44895	5.11263	0	0	0	0	0	0
Sobic.003G328400	5.13115	0.620022	0	0	35.0794	-9.48145	1.42382	-6.65916	2.75e-11	1.42e-09	37914137	Sobic.003G328400.1	Sobic.003G328400.1.p	PF00201	PTHR11926:SF176,PTHR11926		2.4.1.85		GO:0008152,GO:0016758	AT2G30140.1		UDP-Glycosyltransferase superfamily protein	LOC_Os01g59110.1	NA	indole-3-acetate beta-glucosyltransferase, putative, expressed	4.47987	4.49889	6.4147	0.846559	0.085098	0.928408	0	0	0	0	0	0
Sobic.003G331200	0.352379	0.642489	4.16906	3.21433	23.7661	3.56092	0.648854	5.48801	4.06e-08	1.31e-06	37918094	Sobic.003G331200.1	Sobic.003G331200.1.p											NA		0.6376	0.178123	0.241414	0.626065	0.344564	0.956838	3.0055	3.25014	6.25155	2.65887	5.05334	1.93077
Sobic.003G337500	1.65189	1.26361	3.47785	2.76516	80.4017	0.987618	0.32448	3.04369	0.00233694	0.0268593	37912690	Sobic.003G337500.1	Sobic.003G337500.1.p	PF03106	PTHR31282,PTHR31282:SF35				GO:0043565,GO:0006355,GO:0003700	AT1G66550.1	ATWRKY67,WRKY67	WRKY DNA-binding protein 67	LOC_Os01g60490.1	NA	WRKY22, expressed	1.77038	1.39786	1.78744	0.85915	1.52368	1.40801	3.30862	3.24675	3.87819	2.7573	4.10211	1.43607
Sobic.003G340100	0.929909	0.818724	0.0667557	0.08624	12.1255	-3.9584	0.912241	-4.3392	1.43e-05	0.000292947	37914434	Sobic.003G340100.1	Sobic.003G340100.1.p	PF03195	PTHR31301,PTHR31301:SF20					AT2G40470.1	ASL11,LBD15	LOB domain-containing protein 15	LOC_Os01g60960.1	NA	DUF260 domain containing protein, putative, expressed	0.906955	1.08914	0.793637	0.738847	0.792897	0.924427	0	0	0.200267	0.146184	0.112536	0
Sobic.003G344950	1.93182	0.414415	0.420068	0.38864	16.7178	-2.26748	0.803533	-2.82189	0.00477422	0.0479805	37917740	Sobic.003G344950.1	Sobic.003G344950.1.p											NA		0.88644	2.40633	2.50269	0.423905	0.258705	0.560636	0.137895	0.913133	0.209176	0.188164	0.686195	0.291562
Sobic.003G347560	7.96505	11.7766	15.2985	14.9484	226.765	0.868042	0.290977	2.9832	0.00285253	0.0315718	37914623	Sobic.003G347560.1	Sobic.003G347560.1.p	PF02178	PTHR37384				GO:0003677	AT3G58090.1		Disease resistance-responsive (dirigent-like protein) family protein	LOC_Os01g61890.2	NA	AT hook motif family protein, expressed	8.05774	7.56128	8.27611	13.0065	11.4794	10.8439	10.653	14.0416	21.2008	18.8114	15.8927	10.141
Sobic.003G348700	1.45095	0.528041	0.13211	0.209648	7.23236	-3.53833	1.11734	-3.16676	0.0015415	0.0189743	37916889	Sobic.003G348700.1	Sobic.003G348700.1.p	PF12695	PTHR11614,PTHR11614:SF109	KOG1455	2.3.1.22			AT2G39420.1		alpha/beta-Hydrolases superfamily protein	LOC_Os01g62010.1	NA	hydrolase, alpha/beta fold family domain containing protein, expressed	3.08964	0.642924	0.620283	0.750231	0.510794	0.323099	0	0.156647	0.239682	0.395171	0.079976	0.153798
Sobic.003G351401	0.111068	0.120773	7.00885	6.78815	135.846	5.92618	0.493276	12.0139	3e-33	2.3e-30	37916336	Sobic.003G351401.1	Sobic.003G351401.1.p	PF10275	PTHR35360,PTHR35360:SF2	KOG3991	3.4.19.12			AT1G28120.1			LOC_Os02g32190.1	NA	expressed protein	0.18467	0.074275	0.074259	0.076477	0.053714	0.232129	7.32332	6.58319	7.12005	5.94312	9.09933	5.322
Sobic.003G355900	11.3336	17.0465	33.5875	35.4043	826.855	1.512	0.264979	5.70613	1.16e-08	4.01e-07	37912980	Sobic.003G355900.1	Sobic.003G355900.1.p	PF03208	PTHR12859	KOG4050				AT5G05987.1	PRA1.A2	prenylated RAB acceptor 1.A2	LOC_Os05g38160.1	NA	prenylated rab acceptor, putative, expressed	12.8077	12.3908	8.80234	16.4548	14.0099	20.6748	42.0157	28.7756	29.971	38.1744	36.5406	31.4978
Sobic.003G356500	62.4058	322.084	416.059	494.823	3663.95	2.84589	0.950529	2.99401	0.00275339	0.0306223	37915858	Sobic.003G356500.1	Sobic.003G356500.1.p	PF14368	PTHR33122,PTHR33122:SF6					AT5G05960.1		Bifunctional inhibitor/lipid-transfer protein/seed storage 2S albumin superfamily protein	LOC_Os01g62980.1	NA	LTPL101 - Protease inhibitor/seed storage/LTP family protein precursor, expressed	146.627	17.9144	22.676	263.154	386.152	316.946	794.372	75.3086	378.495	755.373	688.949	40.1467
Sobic.003G357166	8.25574	9.65082	0	0	5.70942	-5.97399	1.39951	-4.26862	1.97e-05	0.000391821	37918604	Sobic.003G357166.1	Sobic.003G357166.1.p		PTHR23012,PTHR23012:SF87					AT5G05830.1		RING/FYVE/PHD zinc finger superfamily protein	LOC_Os05g37900.1	NA	zinc finger, C3HC4 type domain containing protein, expressed	7.03029	9.67404	8.06288	11.206	10.3433	7.40312	0	0	0	0	0	0
Sobic.003G357232	3.04742	2.65496	0.80692	0.854552	72.1344	-1.89622	0.375902	-5.04444	4.55e-07	1.24e-05	37913603	Sobic.003G357232.1	Sobic.003G357232.1.p	PF12906	PTHR23012,PTHR23012:SF87				GO:0008270	AT5G05830.1		RING/FYVE/PHD zinc finger superfamily protein	LOC_Os05g37900.1	NA	zinc finger, C3HC4 type domain containing protein, expressed	3.76376	2.55745	2.82105	2.03921	2.51981	3.40588	1.07016	0.50413	0.84647	0.963741	1.10048	0.499433
Sobic.003G370300	0.541173	1.39743	1.9758	1.86974	39.9414	1.77159	0.469249	3.77537	0.000159773	0.00263363	37916519	Sobic.003G370300.1	Sobic.003G370300.1.p		PTHR22942:SF36,PTHR22942	KOG2859		K10879		AT5G64520.2	ATXRCC2,XRCC2	homolog of X-ray repair cross complementing 2 (XRCC2)	LOC_Os01g64990.2	NA	GPI transamidase subunit PIG-U domain containing protein, expressed	0.616274	0.382166	0.625078	1.82869	1.21398	1.14962	1.55888	1.2979	3.0706	1.42733	2.24439	1.93751
Sobic.003G374150	0	0	3.14064	4.70989	37.6578	8.25964	1.23827	6.67032	2.55e-11	1.32e-09	37915982	Sobic.003G374150.1	Sobic.003G374150.1.p											NA		0	0	0	0	0	0	2.24199	3.60557	3.57436	5.02759	5.17024	3.93184
Sobic.003G376100	22.584	9.77733	130.944	23.2697	861.155	2.40013	0.747212	3.21211	0.00131765	0.0166293	37916896	Sobic.003G376100.1	Sobic.003G376100.1.p	PF02900	PTHR30096,PTHR30096:SF0		1.13.11.29	K15777	GO:0016491,GO:0008198,GO:0006725	AT4G15093.1		catalytic LigB subunit of aromatic ring-opening dioxygenase family	LOC_Os01g65680.1	NA	4,5-DOPA dioxygenase extradiol, putative, expressed	14.0446	15.6735	38.034	8.38037	9.16653	11.7851	18.1928	290.79	83.8479	17.3281	18.2215	34.2595
Sobic.003G377800	10.6367	13.7337	6.0188	8.26419	395.062	-0.89429	0.265513	-3.36816	0.00075671	0.0103466	37918351	Sobic.003G377800.1	Sobic.003G377800.1.p	PF12706,PF07522	PTHR23240,PTHR23240:SF11		6.5.1.1	K15340		AT1G19025.1		DNA repair metallo-beta-lactamase family protein	LOC_Os01g65890.1	NA	DNA repair metallo-beta-lactamase, putative, expressed	13.0025	9.39609	9.5115	13.168	12.2341	15.7992	6.81321	5.2411	6.00209	11.1346	8.10656	5.55136
Sobic.003G378201	0	0	1.19357	1.31184	10.3033	6.70063	1.52657	4.38933	1.14e-05	0.000238898	37917393	Sobic.003G378201.1	Sobic.003G378201.1.p											NA		0	0	0	0	0	0	0.269778	1.4602	1.85074	1.5195	1.97145	0.444566
Sobic.003G378301	2.32545	4.42493	16.6164	9.55942	43.1257	2.83355	0.514868	5.50346	3.72e-08	1.21e-06	37916502	Sobic.003G378301.1	Sobic.003G378301.1.p	PF03061	PTHR21660	KOG3328	3.1.2.20	K17362		AT1G04290.1		Thioesterase superfamily protein	LOC_Os01g65950.1	NA	thioesterase family protein, putative, expressed	1.20991	2.81094	2.95551	2.48044	4.79388	6.00046	10.2892	23.1377	16.4224	11.66	12.4809	4.5374
Sobic.003G380800	0	0.0974377	0.542874	0.154658	4.18072	5.96771	1.81084	3.29555	0.000982302	0.0128788	37913715	Sobic.003G380800.1	Sobic.003G380800.1.p	PF03478	PTHR33127,PTHR33127:SF5					AT1G44080.1		F-box family protein with a domain of unknown function (DUF295)	LOC_Os01g66260.1	NA	expressed protein	0	0	0	0	0.292313	0	0.456394	0.898635	0.273594	0.18549	0.233915	0.04457
Sobic.003G381500	0	0	0.456037	0.26574	4.14946	5.79163	1.66888	3.47037	0.000519743	0.00742526	37917607	Sobic.003G381500.3	Sobic.003G381500.3.p		PTHR32212,PTHR32212:SF130					AT4G14096.1		F-box/RNI-like superfamily protein	LOC_Os11g09970.1	NA	OsFBX411 - F-box domain containing protein, expressed	0	0	0	0	0	0	0.244218	0.813224	0.31067	0.08321	0.427534	0.286477
Sobic.003G381800	0.0654473	0	8.44932	11.1736	98.9203	6.94502	0.794253	8.74409	2.25e-18	3.39e-16	37915254	Sobic.003G381800.2	Sobic.003G381800.2.p											NA		0	0	0.196342	0	0	0	9.80396	7.43901	8.10498	11.8039	13.7603	7.95656
Sobic.003G382000	27.3251	16.5458	16.9765	15.5183	324.725	-0.735991	0.177847	-4.13833	3.5e-05	0.000663917	37915481	Sobic.003G382000.1	Sobic.003G382000.1.p	PF00472	PTHR11075				GO:0006415,GO:0003747	AT1G33330.1		Class I peptide chain release factor	LOC_Os01g66379.1	NA	expressed protein	29.1369	26.6879	26.1504	17.6906	16.0174	15.9295	15.0009	16.9406	18.9881	13.6121	18.3859	14.5571
Sobic.003G383200	0	0.0385613	1.82246	1.81723	15.6871	7.37537	1.36555	5.40101	6.63e-08	2.05e-06	37914890	Sobic.003G383200.1	Sobic.003G383200.1.p	PF12776	PTHR31704,PTHR31704:SF25					AT4G02550.3			LOC_Os11g33260.1	NA	retrotransposon protein, putative, unclassified, expressed	0	0	0	0.115684	0	0	2.47533	1.12467	1.86737	1.06302	3.169	1.21967
Sobic.003G383300	82.1139	105.908	52.3552	55.9468	1259.85	-0.739035	0.2283	-3.23713	0.0012074	0.0154418	37917680	Sobic.003G383300.1	Sobic.003G383300.1.p	PF05132	PTHR13408,PTHR13408:SF4			K03026	GO:0006383,GO:0005666,GO:0003899,GO:0003677	AT5G09380.1		RNA polymerase III RPC4	LOC_Os01g66580.1	NA	RNA polymerase III RPC4 domain containing protein, expressed	71.3807	99.5527	75.4084	111.157	110.117	96.4498	54.664	52.2941	50.1074	54.0079	65.4634	48.369
Sobic.003G384900	6.00402	3.60747	0.230555	0.109274	64.778	-4.8172	0.65477	-7.35708	1.88e-13	1.27e-11	37912776	Sobic.003G384900.1	Sobic.003G384900.1.p	PF03283	PTHR21562,PTHR21562:SF19	KOG4287			GO:0016787	AT3G09410.1		Pectinacetylesterase family protein	LOC_Os01g66830.1	NA	pectinacetylesterase domain containing protein, expressed	5.52963	6.24609	6.23633	3.30357	3.11915	4.39968	0	0.336125	0.35554	0.110198	0	0.217624
Sobic.003G385401	1.44304	1.74515	22.8373	17.3612	274.99	3.86844	0.427825	9.04211	1.54e-19	2.69e-17	37914442	Sobic.003G385401.1	Sobic.003G385401.1.p											NA		1.7945	1.47275	1.06187	2.38931	1.15295	1.69318	20.6317	16.8091	31.0711	12.6951	16.3012	23.0873
Sobic.003G385900	0.151036	0.834054	1.17682	2.05333	44.3751	2.96604	0.662157	4.47936	7.49e-06	0.000163597	37917390	Sobic.003G385900.1	Sobic.003G385900.1.p	PF01477,PF00305	PTHR11771,PTHR11771:SF54		1.13.11.58	K15718	GO:0005515,GO:0055114,GO:0046872,GO:0016702	AT1G55020.1	ATLOX1,LOX1	lipoxygenase 1	LOC_Os03g52860.1	NA	lipoxygenase, putative, expressed	0.092694	0.294813	0.0656	0.732815	0.701267	1.06808	0.477608	1.53006	1.52278	3.12626	2.22153	0.812186
Sobic.003G386000	31.595	36.6887	107.152	82.593	1255.51	1.72343	0.335083	5.14328	2.7e-07	7.68e-06	37916353	Sobic.003G386000.1	Sobic.003G386000.1.p	PF00294	PTHR10584,PTHR10584:SF168	KOG2855	2.7.1.4	K00847		AT2G31390.1		pfkB-like carbohydrate kinase family protein	LOC_Os01g66940.1	NA	kinase, pfkB family, putative, expressed	29.5	37.3508	27.9341	28.2847	31.6517	50.1296	108.217	95.5301	117.708	72.1651	68.1179	107.496
Sobic.003G387500	0.545663	1.10887	2.47787	0.854523	26.3951	2.35122	0.746415	3.15002	0.00163262	0.0198615	37912819	Sobic.003G387500.1	Sobic.003G387500.1.p	PF00612	PTHR32295,PTHR32295:SF18				GO:0005515	AT2G43680.1	IQD14	IQ-domain 14	LOC_Os01g67090.1	NA	IQ calmodulin-binding motif domain containing protein, expressed	0.937116	0.488401	0.211473	2.11991	0.410599	0.796101	1.96122	1.2831	4.18928	0.822835	1.3504	0.390331
Sobic.003G388700	59.6195	52.2803	113.903	65.7065	906.276	0.85559	0.28299	3.02339	0.00249957	0.0282096	37915296	Sobic.003G388700.1	Sobic.003G388700.1.p	PF00572	PTHR11545	KOG3203		K02871	GO:0006412,GO:0005840,GO:0003735	AT3G01790.1		Ribosomal protein L13 family protein	LOC_Os08g06474.1	NA	ribosomal protein L13, putative, expressed	51.9485	62.4502	64.4597	33.0506	53.5729	70.2175	105.74	130.789	105.181	60.5494	66.7353	69.8347
Sobic.003G389300	12.0969	13.984	8.31169	7.82628	643.024	-0.626157	0.216162	-2.8967	0.00377106	0.0397077	37915829	Sobic.003G389300.1	Sobic.003G389300.1.p		PTHR12444,PTHR12444:SF2	KOG1877				AT2G41830.1		Uncharacterized protein	LOC_Os01g67290.1	NA	cyclin-related protein, putative, expressed	12.9942	11.7566	11.54	16.2829	12.6569	13.0124	8.01753	7.59872	9.31883	8.6196	9.43559	5.42364
Sobic.003G389800	12.2117	11.0817	6.33432	8.36351	309.856	-1.04078	0.271475	-3.83381	0.000126172	0.0021208	37916302	Sobic.003G389800.1	Sobic.003G389800.1.p	PF04142	PTHR10231,PTHR10231:SF49	KOG2234			GO:0016021,GO:0008643,GO:0005351,GO:0000139	AT3G59360.1	ATUTR6,UTR6	UDP-galactose transporter 6	LOC_Os01g67330.2	NA	nucleotide-sugar transporter family protein, putative, expressed	12.9357	11.1515	12.548	10.9298	13.006	9.30932	6.49376	6.25668	6.25253	11.4241	8.15887	5.50757
Sobic.003G392100	0.904518	0.78952	3.16019	1.16151	46.0555	1.71062	0.602343	2.83994	0.0045122	0.0459307	37912741	Sobic.003G392100.1	Sobic.003G392100.1.p	PF01432	PTHR11804,PTHR11804:SF40		3.4.24.15	K01392	GO:0006508,GO:0004222	AT1G67690.1		Zincin-like metalloproteases family protein	LOC_Os01g67590.1	NA	oligopeptidase, putative, expressed	0.940828	1.08318	0.689546	0.253346	0.538249	1.57696	1.68035	4.75483	3.04539	0.795668	1.37423	1.31464
Sobic.003G395700	2.30979	7.64571	5.93771	6.63276	104.505	1.27596	0.45126	2.82754	0.00469072	0.0473905	37916348	Sobic.003G395700.1	Sobic.003G395700.1.p	PF17035						AT3G27420.1			LOC_Os01g11580.1	NA	bromodomain containing protein, expressed	2.26276	2.67088	1.99572	6.49027	8.01726	8.42959	8.12423	4.73417	4.95474	8.04071	9.59341	2.26416
Sobic.003G399000	0.864011	1.68733	2.78563	3.03388	121.342	1.65558	0.332353	4.98139	6.31e-07	1.67e-05	37916039	Sobic.003G399000.1	Sobic.003G399000.1.p	PF04398	PTHR31676,PTHR31676:SF8					AT3G07470.1		Protein of unknown function, DUF538	LOC_Os01g68500.1	NA	expressed protein	1.20732	0.790252	0.594462	1.9543	1.96105	1.14664	2.8741	2.54264	2.94013	3.00954	3.6247	2.46739
Sobic.003G401700	1.04887	0.762101	0.0483997	0.475787	3.91964	-4.42916	1.50639	-2.94024	0.00327955	0.0354432	37917514	Sobic.003G401700.1	Sobic.003G401700.1.p											NA		0.981144	1.45379	0.711666	0.300245	1.54713	0.438927	0	0	0.145199	0.427021	0.86107	0.139269
Sobic.003G406060	1.4719	0.254709	0.02582	0	5.25396	-5.68667	1.71655	-3.31285	0.000923495	0.0122195	37916326	Sobic.003G406060.1	Sobic.003G406060.1.p											NA		2.01262	1.75726	0.64581	0.512162	0	0.251966	0.07746	0	0	0	0	0
Sobic.003G406120	0.335176	0.219587	1.24586	1.04823	25.3465	1.8775	0.636372	2.95032	0.00317444	0.0344208	37912744	Sobic.003G406120.1	Sobic.003G406120.1.p											NA		0.374401	0.353591	0.277535	0.060473	0.391661	0.206627	1.56295	1.31238	0.862246	0.849148	0.697457	1.59808
Sobic.003G406240	6.4228	12.2056	1.03144	0.905244	55.1767	-2.66774	0.398955	-6.6868	2.28e-11	1.19e-09	37916009	Sobic.003G406240.1	Sobic.003G406240.1.p											NA		8.44172	6.77609	4.05061	10.2604	13.4911	12.8654	0.755506	1.07018	1.26865	1.04901	1.06668	0.60004
Sobic.003G410900	45.2833	138.504	84.2067	116.424	1634.52	0.849487	0.302013	2.81275	0.004912	0.0488517	37914685	Sobic.003G410900.1	Sobic.003G410900.1.p	PF03765,PF00650	PTHR10174,PTHR10174:SF140	KOG1471				AT1G01630.1		Sec14p-like phosphatidylinositol transfer family protein	LOC_Os01g70210.1	NA	CRAL/TRIO domain containing protein, expressed	31.0992	49.5729	55.1777	169.064	134.166	112.283	87.1922	77.6952	87.7328	125.948	139.425	83.8977
Sobic.003G411400	1.21027	1.98145	3.89957	2.22866	82.8227	1.62673	0.464225	3.50419	0.000458	0.00665086	37918410	Sobic.003G411400.2	Sobic.003G411400.2.p	PF00856,PF05033,PF02182	PTHR22884,PTHR22884:SF352	KOG1082	2.1.1.43	K11420	GO:0005515,GO:0034968,GO:0018024,GO:0008270,GO:0005634,GO:0042393	AT5G13960.1	KYP,SDG33,SUVH4	SU(VAR)3-9 homolog 4	LOC_Os01g70220.1	NA	histone-lysine N-methyltransferase, putative, expressed	1.56028	0.963081	1.10746	0.743291	2.00779	3.19328	3.08819	4.55915	4.05136	1.56381	3.5006	1.62158
Sobic.003G412200	13.0596	14.5837	4.06913	4.53536	221.081	-1.75067	0.423657	-4.13227	3.59e-05	0.00067998	37917858	Sobic.003G412200.1	Sobic.003G412200.1.p	PF00010	PTHR31945:SF2,PTHR31945				GO:0046983	AT3G26744.4	ATICE1,ICE1,SCRM	basic helix-loop-helix (bHLH) DNA-binding superfamily protein	LOC_Os01g70310.2	NA	inducer of CBF expression 2, putative, expressed	13.0466	11.484	14.6482	18.658	11.0615	14.0316	2.88382	3.25472	6.06884	3.07087	4.27651	6.25869
Sobic.003G413700	1.97661	1.49899	0.765359	1.00905	65.4459	-1.43186	0.397983	-3.5978	0.000320924	0.00488282	37917255	Sobic.003G413700.1	Sobic.003G413700.1.p	PF02705	PTHR30540,PTHR30540:SF7			K03549	GO:0071805,GO:0016020,GO:0015079	AT4G13420.1	ATHAK5,HAK5	high affinity K+ transporter 5	LOC_Os01g70490.1	NA	potassium transporter, putative, expressed	2.02854	1.82928	2.072	1.23547	1.36086	1.90064	0.837876	1.0309	0.427299	1.06425	0.823013	1.13987
Sobic.003G413900	0.145065	0.0947227	1.86378	1.00471	13.8757	3.58744	1.02338	3.50547	0.000455802	0.00662733	37914705	Sobic.003G413900.1	Sobic.003G413900.1.p	PF05553	PTHR33265,PTHR33265:SF6								LOC_Os01g70500.1	NA	expressed protein	0.059949	0.057683	0.317564	0	0	0.284168	1.46759	0.761215	3.36253	0.877197	0.967118	1.1698
Sobic.003G415600	0.139603	1.12546	1.28664	1.55306	12.3308	3.17392	0.879611	3.60833	0.00030818	0.00470764	37912909	Sobic.003G415600.1	Sobic.003G415600.1.p	PF00304	PTHR33147,PTHR33147:SF1					AT1G55010.1	PDF1.5	plant defensin 1.5	LOC_Os01g70680.1	NA	DEF1 - Defensin and Defensin-like DEFL family, expressed	0.170974	0.166161	0.081674	1.11288	1.24115	1.02236	1.50773	1.66013	0.69205	0.984289	1.42077	2.25412
Sobic.003G416300	130.107	141.066	332.045	254.199	3296.04	1.30555	0.279692	4.6678	3.04e-06	7.13e-05	37918670	Sobic.003G416300.1	Sobic.003G416300.1.p	PF00043,PF02798	PTHR11260,PTHR11260:SF201	KOG0867	2.5.1.18	K00799	GO:0005515	AT3G62760.1	ATGSTF13	Glutathione S-transferase family protein	LOC_Os01g70770.1	NA	glutathione S-transferase, putative, expressed	119.695	107.948	162.677	106.856	145.201	171.14	242.844	347.575	405.716	313.505	281.308	167.782
Sobic.003G418700	13.4261	22.3768	7.16203	12.8434	382.456	-0.982952	0.276052	-3.56075	0.000369792	0.00555997	37917690	Sobic.003G418700.1	Sobic.003G418700.1.p	PF01764	PTHR21493,PTHR21493:SF99	KOG4569	3.1.1.3		GO:0006629	AT5G18640.1		alpha/beta-Hydrolases superfamily protein	LOC_Os01g71010.1	NA	lipase precursor, putative, expressed	11.2304	16.0258	13.0221	18.9991	22.379	25.7521	7.2414	7.21598	7.02871	16.1612	14.8786	7.49031
Sobic.003G421000	3.3682	5.03249	1.22145	2.06496	51.7309	-1.5557	0.472148	-3.29493	0.000984447	0.0128996	37916888	Sobic.003G421000.1	Sobic.003G421000.1.p											NA		3.88712	3.62576	2.59173	5.77724	5.45231	3.86792	0.420386	1.63156	1.6124	1.76038	3.06517	1.36934
Sobic.003G421300	0	0.67043	2.26504	0.821228	20.4121	8.05413	1.39492	5.7739	7.75e-09	2.74e-07	37913162	Sobic.003G421300.1	Sobic.003G421300.1.p	PF04852	PTHR31165					AT1G07090.1	LSH6	Protein of unknown function (DUF640)	LOC_Os06g46030.1	NA	DUF640 domain containing protein, putative, expressed	0	0	0	0.698712	1.16166	0.150921	2.89738	1.37675	2.52097	0.452421	1.12528	0.88598
Sobic.003G421500	0.504381	0.430051	0	0	3.1593	-5.3132	1.66257	-3.19578	0.00139453	0.017366	37914626	Sobic.003G421500.1	Sobic.003G421500.1.p	PF00332	PTHR32227,PTHR32227:SF126		3.2.1.39		GO:0005975,GO:0004553	AT3G57240.1	BG3	beta-1,3-glucanase 3	LOC_Os01g71340.1	NA	glycosyl hydrolases family 17, putative, expressed	0.651588	0.311219	0.550337	0.153583	0.510812	0.625759	0	0	0	0	0	0
Sobic.003G422200	8.0971	9.61221	21.5018	22.7572	385.967	1.45	0.496785	2.91878	0.00351408	0.0375708	37915447	Sobic.003G422200.1	Sobic.003G422200.1.p	PF00332	PTHR32227,PTHR32227:SF86		3.2.1.39		GO:0005975,GO:0004553	AT3G57260.1	BG2,BGL2,PR-2,PR2	beta-1,3-glucanase 2	LOC_Os01g71690.3	NA	recA protein, expressed	12.6951	7.77136	3.82484	10.1685	7.51232	11.1558	34.5053	12.4435	17.5564	27.4703	27.2758	13.5254
Sobic.003G425600	15.4838	11.5971	3.85154	5.5054	109.133	-2.06173	0.379072	-5.43889	5.36e-08	1.69e-06	37916716	Sobic.003G425600.1	Sobic.003G425600.1.p											NA		16.355	12.973	17.1234	11.3517	8.33799	15.1016	2.69411	5.12778	3.73274	3.74523	8.89748	3.87348
Sobic.003G429200	19.07	18.4496	36.2816	38.1984	346.42	0.955427	0.337285	2.83269	0.00461575	0.0467773	37914791	Sobic.003G429200.1	Sobic.003G429200.1.p	PF03358	PTHR30543,PTHR30543:SF5	KOG4530	1.6.5.2,1.6.5.3		GO:0016491	AT3G27890.1	NQR	NADPH:quinone oxidoreductase	LOC_Os01g72460.1	NA	NADPH quinone oxidoreductase, putative, expressed	26.515	16.9747	13.7203	24.3511	16.478	14.5198	43.9528	33.5683	31.3238	35.1614	44.7446	34.6893
Sobic.003G429650	8.26663	11.8396	15.0563	19.1479	469.096	0.77364	0.269884	2.86656	0.00414959	0.0429059	37913563	Sobic.003G429650.1	Sobic.003G429650.1.p				2.7.11.22,2.7.11.23							NA		7.46042	10.0285	7.31095	10.7819	13.1803	11.5568	10.2834	18.646	16.2395	17.7321	24.2655	15.4461
Sobic.003G431400	2.61102	1.49865	18.8676	15.9278	129.413	2.79655	0.478171	5.84843	4.96e-09	1.84e-07	37915587	Sobic.003G431400.1	Sobic.003G431400.1.p	PF13365			3.4.21.107			AT1G65630.1	DegP3	DegP protease 3	LOC_Os12g04740.1	NA	OsDegp13 - Putative Deg protease homologue, expressed	2.89591	1.9321	3.00504	0.999763	1.72241	1.77377	17.8812	22.8128	15.9088	9.17985	13.2935	25.3102
Sobic.003G431600	9.20269	18.5584	30.8197	34.4821	361.295	1.66158	0.310992	5.34285	9.15e-08	2.77e-06	37916752	Sobic.003G431600.1	Sobic.003G431600.1.p										LOC_Os12g04790.1	NA	expressed protein	11.1965	9.86936	6.54225	12.8584	17.7799	25.037	35.2183	30.3794	26.8614	39.3139	42.0968	22.0355
Sobic.003G432200	0	0	1.66479	1.18055	16.8113	7.69693	1.32072	5.82783	5.62e-09	2.05e-07	37915686	Sobic.003G432200.3	Sobic.003G432200.3.p		PTHR37387,PTHR37387:SF1					AT1G32310.1				NA		0	0	0	0	0	0	1.29177	2.28738	1.41522	0.727004	1.73078	1.08386
Sobic.003G435900	1.47584	1.46797	0.0192083	0.0539563	13.2087	-6.27958	1.35687	-4.628	3.69e-06	8.57e-05	37916927	Sobic.003G435900.1	Sobic.003G435900.1.p	PF00931	PTHR23155,PTHR23155:SF493				GO:0043531	AT5G43740.1		Disease resistance protein (CC-NBS-LRR class) family	LOC_Os01g72680.1	NA	disease resistance protein RPS2, putative, expressed	1.08021	2.02813	1.31918	0.824372	2.44979	1.12974	0	0.057625	0	0.109201	0	0.052668
Sobic.003G437600	115.229	127.657	39.7597	60.2242	6324.93	-1.61088	0.38751	-4.157	3.22e-05	0.000616535	37916638	Sobic.003G437600.2	Sobic.003G437600.2.p	PF00085	PTHR10438,PTHR10438:SF280	KOG0910	1.8.1.8		GO:0045454,GO:0015035,GO:0006662	AT1G76760.1	ATY1,TRX-Y1,TY1	thioredoxin Y1	LOC_Os01g73234.2	NA	thioredoxin, putative, expressed	66.9056	125.995	152.785	85.8811	123.597	173.493	47.0882	40.4268	31.764	43.9758	75.346	61.3508
Sobic.003G439400	6.61824	7.90374	0	0	58.1622	-9.2921	1.24747	-7.44877	9.42e-14	6.67e-12	37915443	Sobic.003G439400.1	Sobic.003G439400.1.p	PF13365	PTHR18868,PTHR18868:SF15		3.4.21.108			AT5G27660.1		Trypsin family protein with PDZ domain	LOC_Os12g04750.1	NA	OsDegp14 - Putative Deg protease homologue, expressed	4.49674	8.45314	6.90485	7.91231	8.02923	7.7697	0	0	0	0	0	0
Sobic.003G439501	2.96909	4.18945	0.895485	1.42712	89.0644	-1.78194	0.380665	-4.68112	2.85e-06	6.73e-05	37913973	Sobic.003G439501.1	Sobic.003G439501.1.p	PF12274	PTHR33120,PTHR33120:SF11								LOC_Os07g09850.1	NA	expressed protein	4.75596	2.3289	1.82241	4.09217	4.69844	3.77774	0.681758	0.843733	1.16097	1.63842	1.55292	1.09001
Sobic.003G439900	0	0	43.6925	40.5367	379.509	11.9847	1.29731	9.23808	2.51e-20	5.01e-18	37912488	Sobic.003G439900.2	Sobic.003G439900.2.p		PTHR11880,PTHR11880:SF11				GO:0006412,GO:0005840,GO:0003735	AT5G09500.1		Ribosomal protein S19 family protein	LOC_Os07g08660.1	NA	40S ribosomal protein S15, putative, expressed	0	0	0	0	0	0	51.1114	38.7774	41.1888	23.172	33.8556	64.5824
Sobic.004G000700	0.93809	0.174206	0	0	5.77469	-6.80868	2.06801	-3.29237	0.000993452	0.0130073	37930500	Sobic.004G000700.1	Sobic.004G000700.1.p	PF03171,PF14226	PTHR10209,PTHR10209:SF190	KOG0143	1.14.11.19	K05277	GO:0055114,GO:0016491	AT4G22880.1	ANS,LDOX,TDS4,TT18	leucoanthocyanidin dioxygenase	LOC_Os01g27490.1	NA	leucoanthocyanidin dioxygenase, putative, expressed	0.401959	2.19491	0.217402	0	0.094331	0.428286	0	0	0	0	0	0
Sobic.004G004400	1.48568	1.2659	5.6593	6.24661	149.764	1.86635	0.557765	3.34612	0.000819521	0.0110486	37933630	Sobic.004G004400.1	Sobic.004G004400.1.p	PF02866,PF00056	PTHR11540,PTHR11540:SF3	KOG1495	1.1.1.27	K00016	GO:0055114,GO:0016616,GO:0016491,GO:0019752	AT4G17260.1		Lactate/malate dehydrogenase family protein	LOC_Os02g01510.1	NA	lactate/malate dehydrogenase, putative, expressed	1.52617	1.35097	1.5799	1.80428	0.787368	1.20605	4.55136	6.78591	5.64064	4.20344	3.24881	11.2876
Sobic.004G005700	1.2098	1.41768	0.260311	0.127934	31.7867	-2.30473	0.513049	-4.49221	7.05e-06	0.000154798	37929680	Sobic.004G005700.1	Sobic.004G005700.1.p	PF13365	PTHR18868,PTHR18868:SF18								LOC_Os10g33490.1	NA	expressed protein	0.814257	1.65869	1.15645	0.770155	1.89257	1.59032	0.265977	0.272137	0.24282	0.090584	0.13654	0.156677
Sobic.004G007800	0.481999	0.58413	2.08602	1.21363	44.5631	2.05801	0.421638	4.88099	1.06e-06	2.69e-05	37932922	Sobic.004G007800.1	Sobic.004G007800.1.p	PF00069	PTHR27001,PTHR27001:SF78	KOG1187	2.7.11.1		GO:0006468,GO:0005524,GO:0004672	AT2G28250.1	NCRK	Protein kinase superfamily protein	LOC_Os02g02040.4	NA	protein kinase, putative, expressed	0.496246	0.606558	0.343193	0.69549	0.568829	0.488071	1.34394	1.70107	3.21306	1.11881	1.61476	0.907328
Sobic.004G008000	0.823889	0.436858	3.00937	3.20822	29.7404	1.80845	0.543121	3.32974	0.000869272	0.0115822	37932648	Sobic.004G008000.2	Sobic.004G008000.2.p	PF08156	PTHR10894,PTHR10894:SF3			K14565		AT5G27120.1		NOP56-like pre RNA processing ribonucleoprotein	LOC_Os12g20410.1	NA	matrix attachment region binding protein, putative, expressed	0.579274	0.952391	0.940002	0.517478	0.405807	0.387288	3.41533	3.93979	1.673	2.63048	2.84963	4.14455
Sobic.004G009100	2.73644	2.63571	33.0596	34.9877	218.707	3.62015	0.588101	6.15565	7.48e-10	3.16e-08	37931300	Sobic.004G009100.1	Sobic.004G009100.1.p	PF08555	PTHR13282,PTHR13282:SF6	KOG3410		K13120		AT1G16810.1			LOC_Os02g49530.1	NA	AGAP000425-PA, putative, expressed	5.64373	1.67703	0.888563	0.951873	4.04431	2.91095	42.5021	27.1145	29.5623	37.0167	38.6738	29.2727
Sobic.004G009800	19.6047	0.334001	2.67248	2.87482	62.0281	-2.90231	0.999131	-2.90484	0.00367443	0.0389046	37933496	Sobic.004G009800.1	Sobic.004G009800.1.p											NA		7.99075	16.8089	34.0144	0.565809	0	0.436194	3.74147	2.98956	1.28643	0.957401	0.536899	7.13016
Sobic.004G010101	0	0	2.2201	2.11872	5.10264	5.82767	1.41189	4.12756	3.67e-05	0.000692875	37932764	Sobic.004G010101.1	Sobic.004G010101.1.p											NA		0	0	0	0	0	0	2.03974	2.01446	2.60611	1.91678	2.82037	1.619
Sobic.004G010151	0.383468	0.526492	4.3922	5.73358	68.6196	3.39845	0.653853	5.19758	2.02e-07	5.83e-06	37932848	Sobic.004G010151.1	Sobic.004G010151.1.p											NA		0.335652	0.575872	0.238881	1.05689	0.322522	0.20006	5.42987	2.0503	5.69644	6.0136	7.1713	4.01584
Sobic.004G011900	0.0122637	0.006627	0.280292	0.104129	5.47114	4.46895	1.46622	3.04795	0.0023041	0.0265122	37930773	Sobic.004G011900.1	Sobic.004G011900.1.p	PF03169	PTHR31645,PTHR31645:SF5				GO:0055085	AT1G65730.1	YSL7	YELLOW STRIPE like 7	LOC_Os02g02460.1	NA	transposon protein, putative, unclassified, expressed	0.036791	0	0	0	0.019881	0	0.293259	0.188803	0.358813	0.056244	0.037587	0.218555
Sobic.004G012300	5.8107	17.2589	0	0.048482	149.42	-9.79564	1.23664	-7.92119	2.35e-15	2.15e-13	37933448	Sobic.004G012300.1	Sobic.004G012300.1.p				3.5.1.1						LOC_Os04g55710.1	NA	transposon protein, putative, unclassified, expressed	7.43953	5.6303	4.36227	16.6429	22.3955	12.7382	0	0	0	0.072683	0.03727	0.035493
Sobic.004G013200	0	0.25287	0.172475	0.0233373	4.58451	5.33059	1.71658	3.10535	0.00190051	0.0226639	37928949	Sobic.004G013200.2	Sobic.004G013200.2.p	PF13458,PF00497,PF00060	PTHR18966,PTHR18966:SF198	KOG1052			GO:0016020,GO:0004970	AT1G42540.1	ATGLR3.3,GLR3.3	glutamate receptor 3.3	LOC_Os02g02540.1	NA	glutamate receptor, putative, expressed	0	0	0	0.17292	0.278396	0.307295	0.137218	0.380206	0	0.022978	0.023337	0.023697
Sobic.004G013800	0.026346	0.269943	0.58937	0.606845	5.32883	4.59334	1.40182	3.2767	0.00105028	0.0136685	37929311	Sobic.004G013800.1	Sobic.004G013800.1.p	PF14416,PF13839	PTHR32285,PTHR32285:SF23					AT5G64470.2	TBL12	Plant protein of unknown function (DUF828)	LOC_Os02g02580.1	NA	expressed protein	0.079038	0	0	0.370203	0.297827	0.1418	0.874434	0.63398	0.259696	0.641267	0.708467	0.4708
Sobic.004G016100	0	0	12.8579	9.52056	256.504	11.5965	1.21694	9.52922	1.58e-21	3.75e-19	37932567	Sobic.004G016100.1	Sobic.004G016100.1.p	PF07893	PTHR33085:SF3,PTHR33085								LOC_Os07g49050.1	NA	expressed protein	0	0	0	0	0	0	15.4248	12.0956	11.0534	9.80642	10.1126	8.64266
Sobic.004G017000	8.91983	9.1632	2.23283	3.03235	189.646	-2.10525	0.544623	-3.86552	0.000110852	0.00188259	37933575	Sobic.004G017000.2	Sobic.004G017000.2.p	PF00560,PF13855	PTHR27004,PTHR27004:SF14	KOG0472	2.7.11.1		GO:0005515	AT2G34930.1		disease resistance family protein / LRR family protein	LOC_Os07g28300.1	NA	leucine rich repeat protein, putative, expressed	10.0385	9.57741	7.14358	16.4329	6.96262	4.09412	2.52512	1.56795	2.60541	2.30536	2.76025	4.03144
Sobic.004G018800	6.45811	14.5275	15.631	11.8027	296.195	1.20814	0.34392	3.51286	0.000443309	0.00649507	37933642	Sobic.004G018800.1	Sobic.004G018800.1.p	PF03134	PTHR12300,PTHR12300:SF50					AT5G42560.1		Abscisic acid-responsive (TB2/DP1, HVA22) family protein	LOC_Os03g04030.1	NA	HVA22, putative, expressed	7.11115	4.96269	7.30051	9.64378	14.5872	19.3515	9.44783	20.0888	17.3564	12.4257	15.6396	7.34267
Sobic.004G018900	0.778846	1.36983	27.6973	27.0503	409.02	5.06865	1.08337	4.67859	2.89e-06	6.8e-05	37932810	Sobic.004G018900.1	Sobic.004G018900.1.p	PF01397,PF03936	PTHR31225,PTHR31225:SF0		4.2.3.48	K15086	GO:0016829,GO:0010333,GO:0008152,GO:0000287	AT1G61680.1	ATTPS14,TPS14	terpene synthase 14	LOC_Os02g02930.1	NA	terpene synthase, putative, expressed	0.740067	1.37382	0.222657	0.403445	1.72807	1.97798	5.40814	56.5542	21.1296	22.4237	58.1943	0.532994
Sobic.004G019100	40.8097	27.5825	5.22852	2.62573	578.537	-3.0538	0.896179	-3.40758	0.000655423	0.00908093	37929756	Sobic.004G019100.1	Sobic.004G019100.1.p	PF01397,PF03936	PTHR31225,PTHR31225:SF0		4.2.3.48	K15086	GO:0016829,GO:0010333,GO:0008152,GO:0000287	AT1G61680.1	ATTPS14,TPS14	terpene synthase 14	LOC_Os02g02930.1	NA	terpene synthase, putative, expressed	28.3898	41.6071	52.4322	54.0101	8.24091	20.4964	2.50005	8.6993	4.48621	0.677452	0.826714	6.37304
Sobic.004G019800	30.7046	22.0268	19.3077	13.2442	809.695	-0.756404	0.269075	-2.81113	0.00493683	0.0490087	37933502	Sobic.004G019800.2	Sobic.004G019800.2.p	PF01554	PTHR11206,PTHR11206:SF116	KOG1347			GO:0055085,GO:0016020,GO:0015297,GO:0015238,GO:0006855	AT2G21340.1		MATE efflux family protein	LOC_Os02g02980.1	NA	MATE domain containing protein, expressed	27.2899	33.1999	31.6241	21.1035	19.8034	25.1735	15.5518	22.7155	19.656	10.3571	14.232	15.1435
Sobic.004G022850	0.201916	0.12136	0	0.041205	3.58899	-5.49467	1.90651	-2.88205	0.00395096	0.0413742	37933476	Sobic.004G022850.1	Sobic.004G022850.1.p											NA		0.356435	0.198983	0.050331	0.202697	0.161382	0	0	0	0	0	0.074668	0.048947
Sobic.004G023700	10.0295	4.19929	4.12116	2.09531	158.481	-1.42965	0.498921	-2.86549	0.00416366	0.0430126	37933595	Sobic.004G023700.1	Sobic.004G023700.1.p	PF02005	PTHR10631,PTHR10631:SF5		2.1.1.216	K00555	GO:0008033,GO:0004809,GO:0003723	AT3G02320.1		N2,N2-dimethylguanosine tRNA methyltransferase	LOC_Os10g21360.1	NA	N-dimethylguanosine tRNA methyltransferase, putative, expressed	5.68704	11.3068	13.0948	1.59089	4.59398	6.41301	2.29475	4.04808	6.02065	1.9703	2.62743	1.68821
Sobic.004G024500	0.124246	0.109537	3.07201	1.70356	47.189	4.58094	0.633691	7.22899	4.87e-13	3.13e-11	37931745	Sobic.004G024500.2	Sobic.004G024500.2.p	PF12899	PTHR31916,PTHR31916:SF15		3.2.1.26		GO:0033926	AT4G09510.1	CINV2	cytosolic invertase 2	LOC_Os02g03320.1	NA	plant neutral invertase domain containing protein, expressed	0.164798	0.182413	0.025526	0.026942	0.194203	0.107467	3.05723	1.91546	4.24333	1.35822	1.73469	2.01778
Sobic.004G028600	4.73444	5.56645	10.8116	8.66216	201.291	1.12359	0.262769	4.27599	1.9e-05	0.000381317	37932797	Sobic.004G028600.1	Sobic.004G028600.1.p	PF07714	PTHR27000,PTHR27000:SF78	KOG1187	2.7.11.1,2.7.10.2,2.7.10.1		GO:0006468,GO:0004672	AT5G25930.1		Protein kinase family protein with leucine-rich repeat domain	LOC_Os02g13430.1	NA	receptor-like protein kinase 5 precursor, putative, expressed	4.26463	4.25699	5.68171	4.7197	5.95425	6.02541	10.73	12.9395	8.76548	8.6632	11.2948	6.02847
Sobic.004G029400	0.0810967	1.06963	0.011503	0.00224667	39.8735	-2.92446	0.898712	-3.25405	0.00113772	0.0146816	37930687	Sobic.004G029400.1	Sobic.004G029400.1.p	PF01915,PF00933	PTHR30620,PTHR30620:SF23		3.2.1.58	K05349	GO:0005975,GO:0004553	AT5G04885.1		Glycosyl hydrolase family protein	LOC_Os02g03870.1	NA	periplasmic beta-glucosidase precursor, putative, expressed	0.124814	0.060072	0.058404	0.662011	0.98842	1.55845	0	0	0.034509	0	0.00674	0
Sobic.004G031200	9.64275	10.9644	15.9268	6.84859	208.866	0.662625	0.218571	3.03162	0.00243242	0.0276285	37931269	Sobic.004G031200.1	Sobic.004G031200.1.p		PTHR38362					AT1G75388.1	CPuORF5	conserved peptide upstream open reading frame 5		NA		9.48861	9.57219	9.86744	10.944	12.0402	9.90901	12.2981	15.6545	19.8276	6.28722	7.66118	6.59737
Sobic.004G033300	27.1452	19.7504	16.2827	11.3689	1061.35	-0.832556	0.270945	-3.07279	0.00212066	0.0247742	37930931	Sobic.004G033300.1	Sobic.004G033300.1.p	PF04931	PTHR13213,PTHR13213:SF2	KOG1926	2.7.7.7	K02331	GO:0006351,GO:0003887,GO:0003677	AT5G64420.1		DNA polymerase V family	LOC_Os02g04270.1	NA	DNA polymerase V, putative, expressed	23.3337	27.62	30.4818	11.3505	21.424	26.4767	15.95	16.1071	16.7911	12.2646	13.1241	8.71814
Sobic.004G034000	8.78988	13.2588	25.5433	30.5656	478.954	1.45342	0.224088	6.48592	8.82e-11	4.29e-09	37930917	Sobic.004G034000.1	Sobic.004G034000.1.p	PF16561	PTHR10343,PTHR10343:SF61					AT5G39790.1		5\'-AMP-activated protein kinase-related	LOC_Os02g04330.1	NA	5-AMP-activated protein kinase beta-1 subunit-related, putative, expressed	10.7662	8.86098	6.7424	12.2249	15.3149	12.2366	26.6407	23.6749	26.3142	32.0576	38.1694	21.4698
Sobic.004G035100	1.07446	1.45716	83.9159	74.4853	1730.02	6.24083	0.421645	14.8011	1.44e-49	4.72e-46	37931323	Sobic.004G035100.1	Sobic.004G035100.1.p	PF08547,PF05368,PF13460	PTHR10366,PTHR10366:SF343	KOG1203				AT1G16720.1	HCF173	high chlorophyll fluorescence phenotype 173	LOC_Os02g04510.1	NA	UOS1, putative, expressed	1.03895	0.889759	1.29468	0.942824	1.14536	2.28329	100.614	45.5978	105.537	60.5844	86.8193	76.0523
Sobic.004G035400	3.53837	4.38234	0.0835353	0.0576697	88.4654	-5.5454	0.60301	-9.1962	3.71e-20	7.21e-18	37933206	Sobic.004G035400.4	Sobic.004G035400.4.p	PF00069	PTHR27002,PTHR27002:SF111	KOG1187	2.7.11.1	K04733	GO:0006468,GO:0005524,GO:0004672	AT4G23150.1	CRK7	cysteine-rich RLK (RECEPTOR-like protein kinase) 7	LOC_Os09g13610.1	NA	PFT1, putative, expressed	2.7268	3.48183	4.40647	3.21732	4.21804	5.71166	0	0.108246	0.14236	0.085953	0.087056	0
Sobic.004G036100	381.236	128.635	53.3934	38.3193	2379.21	-2.94082	0.798686	-3.68207	0.000231351	0.00364068	37931171	Sobic.004G036100.1	Sobic.004G036100.1.p	PF03492	PTHR31009:SF16,PTHR31009		2.1.1.273		GO:0008168	AT5G04370.2	NAMT1	S-adenosyl-L-methionine-dependent methyltransferases superfamily protein	LOC_Os06g13310.1	NA	SAM dependent carboxyl methyltransferase, putative, expressed	139.94	583.919	419.85	50.3861	135.334	200.185	35.8313	91.666	32.6829	11.3411	21.6532	81.9635
Sobic.004G037300	1.14191	2.09454	3.01499	3.85753	82.6363	1.30931	0.331816	3.94588	7.95e-05	0.00140002	37931338	Sobic.004G037300.5	Sobic.004G037300.5.p	PF00432	PTHR11764,PTHR11764:SF23				GO:0003824	AT2G07050.1	CAS1	cycloartenol synthase 1	LOC_Os11g35710.1	NA	cycloartenol synthase, putative, expressed	1.06993	1.03624	1.31957	1.45526	2.20293	2.62543	3.14143	2.88066	3.02289	2.84448	5.82826	2.89984
Sobic.004G041900	0.682927	1.15908	0	0.0478873	9.18575	-6.33533	1.42955	-4.43169	9.35e-06	0.000199557	37929324	Sobic.004G041900.1	Sobic.004G041900.1.p	PF00070	PTHR22912	KOG2495	1.6.5.9		GO:0055114,GO:0016491	AT3G44190.1		FAD/NAD(P)-binding oxidoreductase family protein	LOC_Os02g05680.1	NA	apoptosis-inducing factor 2, putative, expressed	0.307503	0.629181	1.1121	0.599976	1.26147	1.61578	0	0	0	0.096008	0	0.047654
Sobic.004G044900	5.66554	6.46967	1.24453	1.12955	53.4127	-2.29388	0.638654	-3.59174	0.000328479	0.00498783	37931827	Sobic.004G044900.2	Sobic.004G044900.2.p	PF14303	PTHR11260,PTHR11260:SF313		2.5.1.18			AT5G41220.1	ATGSTT3,GST10C,GSTT3	glutathione S-transferase THETA 3	LOC_Os11g14160.1	NA	transposon protein, putative, Pong sub-class, expressed	4.47886	5.26382	7.25395	1.68987	5.49985	12.2193	1.32339	0.762262	1.64792	1.53564	1.40538	0.447638
Sobic.004G045566	0	0	3.18354	4.75953	48.302	8.65403	1.25215	6.91133	4.8e-12	2.72e-10	37932921	Sobic.004G045566.1	Sobic.004G045566.1.p							AT4G17170.1	AT-RAB2,ATRAB-B1B,ATRAB2A,ATRABB1C,RAB-B1B,RAB2A,RABB1C	RAB GTPase homolog B1C	LOC_Os04g39440.2	NA	ras-related protein, putative, expressed	0	0	0	0	0	0	2.71164	3.05128	3.7877	5.70649	6.13604	2.43608
Sobic.004G045632	0.175173	0	2.31906	0.9096	11.408	3.63892	1.18681	3.06614	0.00216845	0.0252169	37929560	Sobic.004G045632.1	Sobic.004G045632.1.p											NA		0.078188	0.074637	0.372694	0	0	0	1.23715	3.89751	1.82251	0.44443	0.225465	2.05891
Sobic.004G045700	0.0262927	0.0190437	0.270184	0.260414	5.40042	3.24782	1.12715	2.88144	0.00395863	0.0414016	37929484	Sobic.004G045700.2	Sobic.004G045700.2.p	PF08263,PF00560,PF13855	PTHR27000,PTHR27000:SF207	KOG0472			GO:0005515	AT1G17240.1	AtRLP2,RLP2	receptor like protein 2	LOC_Os02g05930.1	NA	phytosulfokine receptor precursor, putative, expressed	0.027394	0.051484	0	0	0.057131	0	0.235197	0.260644	0.31471	0.233891	0.209988	0.337364
Sobic.004G046001	0.309484	0.241285	1.9966	0.991541	20.0615	2.68842	0.568276	4.73083	2.24e-06	5.39e-05	37932542	Sobic.004G046001.1	Sobic.004G046001.1.p											NA		0.350264	0.494279	0.083909	0.138341	0.408663	0.176851	1.93358	2.07676	1.97945	1.12424	1.22395	0.626434
Sobic.004G050400	0.0453907	0	2.2723	0.534478	10.3139	5.55648	1.43199	3.88024	0.000104352	0.00178943	37932770	Sobic.004G050400.1	Sobic.004G050400.1.p		PTHR31109					AT2G01640.1			LOC_Os12g14110.1	NA	expressed protein	0	0.06802	0.068152	0	0	0	2.1584	3.03676	1.62173	0.066879	0.411691	1.12486
Sobic.004G052500	251.345	429.353	0.590689	1.92994	1270.85	-8.77582	0.472509	-18.5728	5.33e-77	6.12e-73	37929318	Sobic.004G052500.1	Sobic.004G052500.1.p											NA		284.127	194.754	275.155	380.317	443.05	464.691	0.496087	1.14143	0.134549	2.63302	1.54985	1.60696
Sobic.004G058100	0.666057	0.90955	0	0	4.42773	-5.44077	1.5889	-3.42424	0.000616528	0.00862538	37931028	Sobic.004G058100.1	Sobic.004G058100.1.p	PF00560	PTHR23155,PTHR23155:SF516				GO:0005515	AT3G11330.1	PIRL9	plant intracellular ras group-related LRR 9	LOC_Os04g40080.1	NA	leucine rich repeat containing protein, expressed	1.0086	0.342185	0.647391	0.628857	1.56416	0.535636	0	0	0	0	0	0
Sobic.004G062000	22.2223	3.14142	2.56216	1.20039	125.763	-3.20058	0.508143	-6.29859	3e-10	1.35e-08	37930478	Sobic.004G062000.3	Sobic.004G062000.3.p	PF01263	PTHR11122,PTHR11122:SF19	KOG1594	5.1.3.15	K01792	GO:0016853,GO:0005975	AT5G57330.1		Galactose mutarotase-like superfamily protein	LOC_Os02g08030.1	NA	aldose 1-epimerase, putative, expressed	15.7705	23.2068	27.6895	2.09735	3.37068	3.95622	1.89276	4.33915	1.45458	0.967244	2.06607	0.567841
Sobic.004G062600	0	0	6.64861	4.76134	65.7664	9.64815	1.21409	7.94681	1.91e-15	1.79e-13	37929606	Sobic.004G062600.2	Sobic.004G062600.2.p	PF00646,PF08387	PTHR31639,PTHR31639:SF10				GO:0005515	AT1G13570.1		F-box/RNI-like superfamily protein	LOC_Os04g57920.1	NA	OsFBX154 - F-box domain containing protein, expressed	0	0	0	0	0	0	6.93945	5.83861	7.16776	4.24849	5.54729	4.48824
Sobic.004G062800	0	0	3.57498	3.28484	20.775	7.9035	1.40179	5.63817	1.72e-08	5.8e-07	37930189	Sobic.004G062800.1	Sobic.004G062800.1.p											NA		0	0	0	0	0	0	3.22902	1.88711	5.60881	2.94229	5.83644	1.07578
Sobic.004G062900	0.0150787	0.0165737	2.83432	1.58142	23.3973	7.38294	1.30273	5.66727	1.45e-08	4.95e-07	37932204	Sobic.004G062900.1	Sobic.004G062900.1.p											NA		0.045236	0	0	0.049721	0	0	3.0333	1.86663	3.60303	1.72325	2.3431	0.677904
Sobic.004G063100	0	0	24.4389	27.8051	505.174	12.2787	1.20767	10.1673	2.78e-24	1.03e-21	37929216	Sobic.004G063100.1	Sobic.004G063100.1.p	PF07887	PTHR31713,PTHR31713:SF5				GO:0006950,GO:0005516	AT5G57580.1		Calmodulin-binding protein	LOC_Os02g08120.2	NA	calmodulin binding protein, putative, expressed	0	0	0	0	0	0	24.6147	22.9833	25.7185	32.2708	32.9949	18.1496
Sobic.004G064400	5.01179	27.7303	20.6714	9.88354	280.685	2.0699	0.515765	4.01326	5.99e-05	0.00108023	37930102	Sobic.004G064400.1	Sobic.004G064400.1.p	PF00117	PTHR11922,PTHR11922:SF41	KOG3179				AT2G23970.1		Class I glutamine amidotransferase-like superfamily protein	LOC_Os02g08270.1	NA	class I glutamine amidotransferase, putative, expressed	8.14223	1.64814	5.245	28.0992	32.4244	22.6672	18.1501	27.7272	16.1368	14.4122	10.9196	4.31883
Sobic.004G064800	2.31938	1.5327	0.854753	1.11481	32.1879	-1.40079	0.474371	-2.95294	0.00314763	0.0341947	37931217	Sobic.004G064800.1	Sobic.004G064800.1.p	PF03006	PTHR20855,PTHR20855:SF47	KOG0748		K07297	GO:0016021	AT2G24150.1	HHP3	heptahelical protein 3	LOC_Os06g44250.1	NA	haemolysin-III, putative, expressed	4.06061	1.68118	1.21635	1.24828	1.44846	1.90137	0.540921	0.977744	1.04559	1.07273	1.11839	1.15332
Sobic.004G066300	71.0399	31.1566	17.6563	11.6555	440.98	-2.08139	0.685703	-3.03541	0.00240208	0.0273666	37931235	Sobic.004G066300.1	Sobic.004G066300.1.p		PTHR37200,PTHR37200:SF1					AT1G70200.1		RNA-binding (RRM/RBD/RNP motifs) family protein	LOC_Os02g22070.1	NA	expressed protein	48.8474	61.7859	102.486	29.3253	17.3197	46.8247	11.0871	30.9715	10.9105	5.00646	6.63012	23.33
Sobic.004G067200	2.07423	9.97787	10.7739	13.0539	80.5847	2.3492	0.534072	4.39866	1.09e-05	0.000229697	37929544	Sobic.004G067200.1	Sobic.004G067200.1.p		PTHR33168,PTHR33168:SF2					AT3G01430.1			LOC_Os06g43810.1	NA	expressed protein	1.82983	1.44585	2.94702	6.52718	10.3657	13.0407	11.5021	13.9852	6.83439	7.97762	24.4715	6.71258
Sobic.004G068600	13.0271	14.0917	6.73693	11.8239	339.484	-1.00421	0.276636	-3.63009	0.000283328	0.00436579	37931782	Sobic.004G068600.2	Sobic.004G068600.2.p	PF00067	PTHR24298,PTHR24298:SF94	KOG0156	1.14.13.121		GO:0055114,GO:0020037,GO:0016705,GO:0005506	AT1G13080.1	CYP71B2	cytochrome P450, family 71, subfamily B, polypeptide 2	LOC_Os02g09200.1	NA	cytochrome P450 71D10, putative, expressed	10.1358	14.2203	14.7252	14.7737	12.455	15.0463	7.65681	6.72327	5.83071	13.2393	11.7962	10.4361
Sobic.004G072600	1.72646	1.54814	0.455019	0.834701	25.4094	-2.02127	0.561434	-3.60019	0.000317988	0.00484543	37930457	Sobic.004G072600.1	Sobic.004G072600.1.p											NA		1.64748	1.40672	2.12517	1.4669	1.09854	2.07898	0.617928	0.258686	0.488444	0.642301	0.566616	1.29519
Sobic.004G073400	5.16243	8.65567	2.28988	1.91733	311.115	-1.24446	0.38254	-3.25314	0.00114136	0.0147202	37928869	Sobic.004G073400.1	Sobic.004G073400.1.p	PF00005,PF00664	PTHR24221,PTHR24221:SF141		3.6.3.44	K05658	GO:0016887,GO:0005524,GO:0055085,GO:0042626,GO:0016021,GO:0006810	AT3G28345.1		ABC transporter family protein	LOC_Os02g09720.1	NA	multidrug resistance protein, putative, expressed	5.33718	4.47342	5.6767	10.6674	6.15608	9.1435	2.17815	1.34984	3.34166	2.35563	2.33864	1.05773
Sobic.004G078100	0	0	13.1446	19.613	146.77	10.3068	1.23261	8.36183	6.18e-17	7.56e-15	37930957	Sobic.004G078100.1	Sobic.004G078100.1.p	PF14608,PF00013,PF00642	PTHR10288,PTHR10288:SF147				GO:0003723,GO:0046872	AT3G12130.1		KH domain-containing protein / zinc finger (CCCH type) family protein	LOC_Os02g10080.1	NA	zinc finger C-x8-C-x5-C-x3-H type family protein, expressed	0	0	0	0	0	0	14.6847	12.8082	11.9408	20.0912	27.6411	11.1069
Sobic.004G079200	6.1432	4.92146	12.2624	13.7887	186.583	0.918757	0.292283	3.14338	0.00167008	0.0202635	37932258	Sobic.004G079200.1	Sobic.004G079200.1.p	PF00226	PTHR24078,PTHR24078:SF276	KOG0719		K09529		AT3G12170.1		Chaperone DnaJ-domain superfamily protein	LOC_Os02g10220.1	NA	heat shock protein DnaJ, putative, expressed	5.57492	6.82686	6.02783	6.45993	4.79585	3.5086	10.488	11.1672	15.1318	14.0168	15.3766	11.9728
Sobic.004G079500	5.67209	5.86649	19.3525	17.9639	121.571	1.70038	0.255432	6.65688	2.8e-11	1.44e-09	37929511	Sobic.004G079500.1	Sobic.004G079500.1.p											NA		7.24429	5.34034	4.43163	5.77603	6.27367	5.54978	18.9299	21.2351	17.8924	19.3128	18.8073	15.7716
Sobic.004G079900	5.79248	2.62457	2.62924	1.42195	180.543	-1.18608	0.41637	-2.84862	0.00439092	0.0449154	37931957	Sobic.004G079900.1	Sobic.004G079900.1.p	PF12710,PF00403,PF00122	PTHR24093,PTHR24093:SF315		3.6.3.4,3.6.3.54	K17686	GO:0046872,GO:0030001,GO:0000166	AT1G63440.1	HMA5	heavy metal atpase 5	LOC_Os02g10290.1	NA	copper-transporting ATPase, putative, expressed	9.6276	4.0343	3.71555	3.08458	2.64509	2.14405	1.53874	3.13878	3.21019	1.24907	2.01243	1.00435
Sobic.004G081201	1.91528	3.81535	0.573512	0.858224	35.1608	-1.78609	0.452426	-3.9478	7.89e-05	0.00138992	37932044	Sobic.004G081201.1	Sobic.004G081201.1.p							AT3G15660.1	ATGRX4,GRX4	glutaredoxin 4	LOC_Os01g34620.5	NA	OsGrx_S15.1 - glutaredoxin subgroup II, expressed	2.41821	1.85839	1.46924	2.32817	4.37867	4.7392	0.404738	0.425855	0.889942	0.778667	1.1663	0.629707
Sobic.004G081601	1.73007	2.60431	4.42206	4.98328	189.093	1.27265	0.438812	2.90021	0.00372913	0.0393928	37933971	Sobic.004G081601.1	Sobic.004G081601.1.p											NA		1.65876	1.8804	1.65105	2.32069	2.37245	3.11978	3.21098	5.61848	4.43673	2.92707	4.16896	7.8538
Sobic.004G084900	76.6993	26.197	27.7435	23.0913	712.893	-1.48102	0.504375	-2.93635	0.00332095	0.0358232	37930382	Sobic.004G084900.1	Sobic.004G084900.1.p	PF03105	PTHR10783,PTHR10783:SF44	KOG1161				AT2G26660.1	ATSPX2,SPX2	SPX domain gene 2	LOC_Os06g40120.1	NA	SPX domain containing protein, putative, expressed	46.9569	78.3502	104.791	20.0027	27.1095	31.4788	40.2622	28.0515	14.9168	12.423	25.961	30.8899
Sobic.004G089801	1.31494	7.79858	27.7282	22.0197	54.4397	4.33222	0.693086	6.25062	4.09e-10	1.79e-08	37934002	Sobic.004G089801.1	Sobic.004G089801.1.p											NA		2.06008	0.801125	1.08361	1.62945	13.6403	8.12602	31.3487	33.0014	18.8345	21.7411	20.1443	24.1738
Sobic.004G089901	0	0	0.73831	0.885736	4.23657	5.38108	1.70558	3.15499	0.00160505	0.0196093	37930597	Sobic.004G089901.1	Sobic.004G089901.1.p											NA		0	0	0	0	0	0	0.53664	1.28986	0.388429	1.35818	1.12109	0.177933
Sobic.004G091700	0	0	0.596087	0.319789	7.72667	6.69315	1.6316	4.10221	4.09e-05	0.000762732	37929649	Sobic.004G091700.1	Sobic.004G091700.1.p	PF08276,PF00954,PF01453,PF07714	PTHR27002,PTHR27002:SF61	KOG1187	2.7.11.1		GO:0048544,GO:0006468,GO:0004672	AT4G21390.1	B120	S-locus lectin protein kinase family protein	LOC_Os09g37840.1	NA	carbohydrate binding protein, putative, expressed	0	0	0	0	0	0	0.221327	1.04931	0.517623	0.088253	0.29809	0.573025
Sobic.004G091900	0	0	3.78212	1.48857	14.2134	7.74399	1.44808	5.34778	8.9e-08	2.7e-06	37932053	Sobic.004G091900.1	Sobic.004G091900.1.p											NA		0	0	0	0	0	0	2.31414	6.02855	3.00366	0.553997	1.56907	2.34265
Sobic.004G092350	1.10411	1.62984	0	0	4.72292	-5.51712	1.47523	-3.73983	0.000184148	0.0029865	37931690	Sobic.004G092350.1	Sobic.004G092350.1.p											NA		0.899108	1.17519	1.23803	1.80785	2.08905	0.992602	0	0	0	0	0	0
Sobic.004G092700	1.30935	2.73523	0.0132177	0.049426	26.1335	-6.65538	1.40123	-4.74968	2.04e-06	4.95e-05	37929154	Sobic.004G092700.1	Sobic.004G092700.1.p	PF00011	PTHR11527,PTHR11527:SF130			K13993		AT5G12020.1	HSP17.6II	17.6 kDa class II heat shock protein	LOC_Os02g12610.1	NA	hsp20/alpha crystallin family protein, putative, expressed	1.30253	1.68456	0.940949	4.04584	0.89676	3.26307	0	0.039653	0	0.148278	0	0
Sobic.004G094700	75.2589	105.984	106.767	123.167	2871.6	0.430721	0.141062	3.05342	0.00226251	0.0261253	37932060	Sobic.004G094700.2	Sobic.004G094700.2.p	PF02874,PF00306,PF00006	PTHR15184,PTHR15184:SF52		3.6.3.6	K02147	GO:0046034,GO:0015992,GO:0033178,GO:0016820,GO:0015991,GO:0005524	AT4G38510.5		ATPase, V1 complex, subunit B protein	LOC_Os06g37180.1	NA	ATP synthase, putative, expressed	78.8193	71.7064	75.2508	99.7699	107.25	110.933	112.735	102.266	105.3	135.867	138.223	95.4108
Sobic.004G095800	0	0.055538	4.93394	3.52794	25.8859	8.31811	1.39323	5.97039	2.37e-09	9.28e-08	37930691	Sobic.004G095800.1	Sobic.004G095800.1.p											NA		0	0	0	0	0	0.166614	8.52099	1.52589	4.75494	4.55497	3.50463	2.52423
Sobic.004G096801	31.0245	48.026	106.736	114.121	778.452	1.80786	0.268498	6.73323	1.66e-11	8.83e-10	37931579	Sobic.004G096801.1	Sobic.004G096801.1.p											NA		42.0681	27.7905	23.2149	56.1924	44.5353	43.3502	108.05	93.2107	118.947	136.406	125.433	80.5255
Sobic.004G098800	0	0	21.2397	33.443	71.3382	9.19047	1.23366	7.44974	9.35e-14	6.64e-12	37930628	Sobic.004G098800.1	Sobic.004G098800.1.p											NA		0	0	0	0	0	0	16.6642	20.2593	26.7957	28.1358	48.7751	23.4183
Sobic.004G102750	1.81215	2.00391	0	0	4.83309	-5.77498	1.55315	-3.71823	0.000200622	0.00321443	37933828	Sobic.004G102750.1	Sobic.004G102750.1.p											NA		2.56832	1.16175	1.70638	1.3748	1.00875	3.62819	0	0	0	0	0	0
Sobic.004G106800	36.9675	16.7116	0.22407	0.0498797	173.604	-7.39197	0.764447	-9.66969	4.06e-22	1.03e-19	37933853	Sobic.004G106800.1	Sobic.004G106800.1.p											NA		50.3126	33.9218	26.6682	15.5092	21.8615	12.7641	0	0.672211	0	0.074224	0.075415	0
Sobic.004G107300	4.18189	6.83842	10.0069	8.65396	179.104	1.18455	0.285695	4.1462	3.38e-05	0.000643103	37928865	Sobic.004G107300.1	Sobic.004G107300.1.p		PTHR31315	KOG2789				AT1G78420.2		RING/U-box superfamily protein	LOC_Os02g14720.1	NA	expressed protein	4.90763	3.6927	3.94535	4.56593	6.70925	9.24007	9.03601	8.97138	12.0135	9.98886	10.7489	5.22413
Sobic.004G107700	0.137681	0.570611	7.8412	8.60223	54.4845	5.83697	1.00325	5.81806	5.95e-09	2.16e-07	37931886	Sobic.004G107700.1	Sobic.004G107700.1.p										LOC_Os02g14890.1	NA	expressed protein	0	0.332453	0.080589	1.03201	0.262559	0.417265	11.42	9.46291	2.64067	4.642	7.68321	13.4815
Sobic.004G108001	0	0	2.79671	4.56416	23.5249	7.58804	1.62287	4.67569	2.93e-06	6.89e-05	37932438	Sobic.004G108001.1	Sobic.004G108001.1.p											NA		0	0	0	0	0	0	2.54681	3.76299	2.08034	10.3044	3.09135	0.296711
Sobic.004G108501	9.17625	6.94517	2.24321	2.63443	111.203	-2.17954	0.399767	-5.45203	4.98e-08	1.57e-06	37931537	Sobic.004G108501.1	Sobic.004G108501.1.p		PTHR33144									NA		9.94263	10.2992	7.28696	7.15066	9.17206	4.51281	2.51168	1.288	2.92994	1.94324	3.0419	2.91817
Sobic.004G109750	5.31953	7.38742	0.312608	0.853683	40.0459	-4.20248	0.597388	-7.03475	2e-12	1.21e-10	37931602	Sobic.004G109750.1	Sobic.004G109750.1.p											NA		4.84807	5.87109	5.23942	6.47003	7.80458	7.88766	0.408931	0.081728	0.447165	0.741966	1.57255	0.246528
Sobic.004G111000	12.3168	16.655	37.0291	34.8226	968.014	1.53083	0.222614	6.87661	6.13e-12	3.44e-10	37930213	Sobic.004G111000.1	Sobic.004G111000.1.p	PF00439,PF17035	PTHR22880,PTHR22880:SF148				GO:0005515	AT1G06230.2	GTE4	global transcription factor group E4	LOC_Os02g15220.1	NA	bromodomain containing protein, expressed	12.5115	10.014	14.4248	14.9883	18.5578	16.4189	31.3554	35.197	44.5348	39.8648	40.4253	24.1775
Sobic.004G111300	0	0	5.7545	5.49914	16.0483	7.39454	1.2788	5.78241	7.36e-09	2.62e-07	37932988	Sobic.004G111300.1	Sobic.004G111300.1.p											NA		0	0	0	0	0	0	3.93931	5.50408	7.82012	6.08567	6.24856	4.1632
Sobic.004G111600	0.3593	0.585057	2.4383	2.6598	24.5237	2.71317	0.595436	4.55662	5.2e-06	0.000118092	37929070	Sobic.004G111600.2	Sobic.004G111600.2.p											NA		0.363298	0.241608	0.472994	0.438398	0.579592	0.737182	3.22305	1.13538	2.95645	2.383	3.90174	1.69466
Sobic.004G112500	5.8131	0.635558	0	0	32.7768	-9.3953	1.39763	-6.72232	1.79e-11	9.48e-10	37931203	Sobic.004G112500.1	Sobic.004G112500.1.p											NA		2.16877	8.26273	7.0078	1.02706	0.37197	0.507645	0	0	0	0	0	0
Sobic.004G112600	0	0	21.2711	39.7389	224.17	10.7089	1.26132	8.4903	2.06e-17	2.7e-15	37931052	Sobic.004G112600.3	Sobic.004G112600.3.p											NA		0	0	0	0	0	0	29.6386	14.517	19.6575	45.5034	51.2668	22.4467
Sobic.004G117000	6.60628	10.023	1.88773	2.57287	357.571	-1.89442	0.313198	-6.04864	1.46e-09	5.94e-08	37931607	Sobic.004G117000.1	Sobic.004G117000.1.p	PF00931	PTHR23155,PTHR23155:SF538	KOG4658			GO:0043531	AT3G14470.1		NB-ARC domain-containing disease resistance protein	LOC_Os02g16270.2	NA	xa1, putative, expressed	7.27061	6.26829	6.27993	12.6644	9.36481	8.03986	2.09536	1.44728	2.12056	1.88046	3.55916	2.27899
Sobic.004G118400	23.2904	19.8823	7.83659	9.65526	331.02	-1.65444	0.280755	-5.89282	3.8e-09	1.44e-07	37931596	Sobic.004G118400.1	Sobic.004G118400.1.p	PF00697	PTHR22854,PTHR22854:SF12	KOG4202	5.3.1.24	K01817	GO:0006568,GO:0004640	AT1G07780.3	PAI1,TRP6	phosphoribosylanthranilate isomerase 1	LOC_Os02g16630.1	NA	tryptophan biosynthesis protein trpCF, putative, expressed	19.7924	24.1823	25.8964	19.4526	17.3581	22.8363	7.86355	7.7517	7.89451	11.2002	12.7201	5.04544
Sobic.004G118900	1.16961	0.39494	13.1942	20.7472	348.788	3.39459	0.809338	4.19428	2.74e-05	0.000531814	37930092	Sobic.004G118900.2	Sobic.004G118900.2.p											NA		0.372702	1.19496	1.94117	0.38619	0.79863	0	15.7157	13.0953	10.7715	17.286	19.8816	25.0741
Sobic.004G120300	0	0	2.0173	12.8178	37.0218	6.90365	1.8609	3.70983	0.000207395	0.00331139	37933557	Sobic.004G120300.1	Sobic.004G120300.1.p											NA		0	0	0	0	0	0	5.382	0.095451	0.574454	20.8854	16.4381	1.13006
Sobic.004G121000	19.3665	16.2098	0	0	95.6373	-10.2547	1.22533	-8.36895	5.81e-17	7.21e-15	37932900	Sobic.004G121000.1	Sobic.004G121000.1.p		PTHR10091,PTHR10091:SF13			K01785					LOC_Os04g38540.1	NA	aldose 1-epimerase, putative, expressed	26.2234	15.5598	16.3161	13.5627	16.5399	18.5269	0	0	0	0	0	0
Sobic.004G122100	0	0	11.3443	8.66668	4.60947	5.8692	1.5224	3.85523	0.00011562	0.00195345	37930252	Sobic.004G122100.3	Sobic.004G122100.3.p											NA		0	0	0	0	0	0	10.0363	9.49605	14.5006	5.67706	16.0519	4.27106
Sobic.004G122300	0	0	1.56617	2.14308	11.1513	6.64482	1.44494	4.5987	4.25e-06	9.77e-05	37931266	Sobic.004G122300.1	Sobic.004G122300.1.p											NA		0	0	0	0	0	0	0.617931	2.67484	1.40573	2.34125	3.03346	1.05454
Sobic.004G125200	0.668483	1.00729	9.13639	9.38564	285.896	3.69864	0.400822	9.22764	2.77e-20	5.47e-18	37932315	Sobic.004G125200.1	Sobic.004G125200.1.p											NA		0.946439	0.503729	0.55528	1.08725	0.646271	1.28836	6.0909	10.5479	10.7704	6.24355	11.3049	10.6085
Sobic.004G125600	0.587549	0.660879	0.168708	0.359337	27.3957	-1.80948	0.530718	-3.40949	0.000650835	0.00903267	37932113	Sobic.004G125600.1	Sobic.004G125600.1.p											NA		0.541136	0.721772	0.499739	0.596944	0.673097	0.712596	0.251612	0.228217	0.026294	0.376235	0.408114	0.293662
Sobic.004G127066	0.534815	6.03794	3.62164	9.32347	14.7552	2.73924	0.95476	2.86903	0.00411729	0.0427066	37933528	Sobic.004G127066.1	Sobic.004G127066.1.p											NA		0	0.633015	0.971431	2.62171	9.08938	6.40274	6.72001	1.8313	2.31362	10.0648	12.6378	5.26777
Sobic.004G127300	5.2514	4.50467	0	0	66.0453	-9.70747	1.24701	-7.7846	6.99e-15	5.97e-13	37931346	Sobic.004G127300.1	Sobic.004G127300.1.p											NA		7.15232	5.06557	3.53632	3.49717	5.65455	4.36229	0	0	0	0	0	0
Sobic.004G127600	150.284	39.3553	0.120952	0.594812	1364.91	-10.4021	0.732788	-14.1953	9.8e-46	2.5e-42	37933994	Sobic.004G127600.1	Sobic.004G127600.1.p	PF00903	PTHR10374,PTHR10374:SF12	KOG2943	4.4.1.5	K01759		AT1G67280.1		Glyoxalase/Bleomycin resistance protein/Dioxygenase superfamily protein	LOC_Os02g17920.1	NA	glyoxalase family protein, putative, expressed	109.285	185.097	156.469	73.9954	27.1148	16.9557	0.195789	0.075715	0.091352	0.776681	0.580965	0.42679
Sobic.004G128500	2.50896	2.90091	6.5925	2.22428	91.9634	1.34421	0.432751	3.10619	0.00189517	0.0226237	37929602	Sobic.004G128500.2	Sobic.004G128500.2.p										LOC_Os02g18390.1	NA	expressed protein	2.6881	2.48944	2.34933	1.97861	3.67561	3.04852	9.61368	3.88427	6.27956	1.79099	3.65232	1.22954
Sobic.004G130932	5.46023	6.03274	2.79811	5.15929	98.473	-1.04331	0.342902	-3.0426	0.00234542	0.0268933	37932694	Sobic.004G130932.1	Sobic.004G130932.1.p											NA		7.17849	4.19874	5.00346	6.32003	6.93266	4.84553	2.28253	2.42275	3.68906	4.3472	5.12403	6.00663
Sobic.004G130964	0	0	3.21272	6.04798	30.562	7.80333	1.31938	5.91441	3.33e-09	1.28e-07	37929991	Sobic.004G130964.1	Sobic.004G130964.1.p											NA		0	0	0	0	0	0	4.06023	2.56593	3.01199	7.26609	8.57833	2.29953
Sobic.004G132100	0	0	1.84031	2.60391	58.4807	9.01938	1.40215	6.43253	1.26e-10	5.96e-09	37932522	Sobic.004G132100.1	Sobic.004G132100.1.p	PF13589	PTHR33566,PTHR33566:SF1					AT5G24280.1	GMI1	gamma-irradiation and mitomycin c induced 1	LOC_Os01g13404.1	NA	ATP binding protein, putative, expressed	0	0	0	0	0	0	1.45304	2.47918	1.58871	2.53811	4.78142	0.492209
Sobic.004G132600	0.00761867	0.0475723	4.5253	4.0928	92.7898	9.00892	1.28026	7.03677	1.97e-12	1.2e-10	37929145	Sobic.004G132600.1	Sobic.004G132600.1.p	PF00266	PTHR11601,PTHR11601:SF17	KOG1549	2.8.1.7,4.4.1.16	K11717		AT1G08490.1	ATCPNIFS,ATNFS2,ATSUFS,CPNIFS,SUFS	chloroplastic NIFS-like cysteine desulfurase	LOC_Os12g18900.1	NA	aminotransferase, putative, expressed	0	0.022856	0	0.047202	0	0.095515	3.52525	6.81782	3.23283	3.08796	4.18472	5.00573
Sobic.004G134400	0.200255	0.682243	2.30373	1.04156	9.9851	3.45568	0.985257	3.50739	0.000452524	0.00659445	37932036	Sobic.004G134400.1	Sobic.004G134400.1.p											NA		0.297352	0.203621	0.099792	1.15529	0.370497	0.520937	0.943426	3.64922	2.31854	0.651196	2.16203	0.311444
Sobic.004G135200	1.2206	1.8199	2.2623	2.60951	253.321	0.826293	0.235655	3.50636	0.000454272	0.00660928	37933792	Sobic.004G135200.2	Sobic.004G135200.2.p	PF10497	PTHR31169,PTHR31169:SF1					AT1G67780.1		Zinc-finger domain of monoamine-oxidase A repressor R1 protein	LOC_Os05g23530.1	NA	expressed protein	1.25763	1.19734	1.20683	2.20251	1.49403	1.76316	2.12872	2.41265	2.24553	2.81281	3.15044	1.86528
Sobic.004G135366	0	0	2.65069	2.15682	4.21432	5.63659	1.53104	3.68154	0.000231826	0.00364565	37932518	Sobic.004G135366.1	Sobic.004G135366.1.p											NA		0	0	0	0	0	0	2.11839	2.10003	3.73366	2.43446	3.23545	0.800536
Sobic.004G135700	1.06641	1.15676	0	0	4.60482	-5.7138	1.5933	-3.58614	0.000335613	0.00506933	37933002	Sobic.004G135700.1	Sobic.004G135700.1.p											NA		1.92494	0.355401	0.918891	0.834122	0.986144	1.65002	0	0	0	0	0	0
Sobic.004G138400	0	0	4.86011	4.64048	30.0667	8.26585	1.52495	5.4204	5.95e-08	1.86e-06	37929288	Sobic.004G138400.2	Sobic.004G138400.2.p	PF10533,PF03106	PTHR31282,PTHR31282:SF8				GO:0043565,GO:0006355,GO:0003700	AT4G31550.1	ATWRKY11,WRKY11	WRKY DNA-binding protein 11	LOC_Os04g21950.1	NA	WRKY51, expressed	0	0	0	0	0	0	0.623796	6.43914	7.5174	2.60805	3.8934	7.42
Sobic.004G138450	0	0	26.7263	47.7051	96.6454	9.5823	1.23709	7.74584	9.49e-15	7.98e-13	37933549	Sobic.004G138450.1	Sobic.004G138450.1.p		PTHR11566,PTHR11566:SF61		3.6.5.5			AT1G10290.1	ADL6,DRP2A	dynamin-like protein 6	LOC_Os02g50550.1	NA	dynamin, putative, expressed	0	0	0	0	0	0	26.9407	22.3779	30.8604	50.6704	65.8775	26.5675
Sobic.004G138900	23.1685	25.7575	0	0	101.268	-10.1432	1.20903	-8.38953	4.88e-17	6.19e-15	37929073	Sobic.004G138900.1	Sobic.004G138900.1.p		PTHR11785,PTHR11785:SF230				GO:0016020,GO:0015171,GO:0003333	AT2G34960.1	CAT5	cationic amino acid transporter 5	LOC_Os03g43980.1	NA	AAT1, putative, expressed	25.3286	24.9987	19.1783	26.4189	23.1027	27.751	0	0	0	0	0	0
Sobic.004G139700	0	0	25.3356	34.1653	352.358	11.5896	1.23088	9.41566	4.7e-21	1.03e-18	37933643	Sobic.004G139700.1	Sobic.004G139700.1.p	PF00450	PTHR11802,PTHR11802:SF107	KOG1282	3.4.16.5	K16296	GO:0006508,GO:0004185	AT4G12910.1	scpl20	serine carboxypeptidase-like 20	LOC_Os02g26480.2	NA	OsSCP7 - Putative Serine Carboxypeptidase homologue, expressed	0	0	0	0	0	0	29.5779	25.0779	21.351	40.9072	28.7296	32.859
Sobic.004G140900	39.2509	7.35839	0.180275	0.183411	21.1624	-7.70616	1.526	-5.04992	4.42e-07	1.21e-05	37929694	Sobic.004G140900.1	Sobic.004G140900.1.p											NA		93.7567	16.4252	7.57072	7.63316	5.58536	8.85666	0	0.540826	0	0	0	0.550232
Sobic.004G141500	0	0	1.63314	2.06936	5.8294	5.80985	1.66665	3.48594	0.000490407	0.00705891	37929028	Sobic.004G141500.1	Sobic.004G141500.1.p											NA		0	0	0	0	0	0	3.28284	1.11565	0.500933	3.12463	2.31555	0.767884
Sobic.004G143201	5.76157	6.66027	0	0	26.372	-8.18044	1.26544	-6.46452	1.02e-10	4.89e-09	37933011	Sobic.004G143201.1	Sobic.004G143201.1.p											NA		4.71512	4.76647	7.80312	7.20224	5.61784	7.16073	0	0	0	0	0	0
Sobic.004G143400	1.17337	0.637338	7.06188	7.16104	96.834	2.553	0.527987	4.83535	1.33e-06	3.33e-05	37932170	Sobic.004G143400.1	Sobic.004G143400.1.p											NA		1.64225	1.3203	0.557572	0.801452	0.24514	0.865421	10.0992	6.09866	4.98774	7.47574	5.74812	8.25926
Sobic.004G144200	9.47461	5.75962	41.4736	22.5709	361.868	2.0671	0.49671	4.16158	3.16e-05	0.000605814	37930300	Sobic.004G144200.1	Sobic.004G144200.1.p	PF07993	PTHR11011,PTHR11011:SF25		1.2.1.50,1.2.1.42	K13356	GO:0080019	AT3G11980.1	FAR2,MS2	Jojoba acyl CoA reductase-related male sterility protein	LOC_Os03g07140.1	NA	male sterility protein, putative, expressed	11.625	9.81391	6.98497	7.13117	5.66817	4.47952	39.438	26.3151	58.6678	21.0416	39.9632	6.70773
Sobic.004G144600	15.1722	16.1608	31.348	37.6149	223.175	0.981418	0.331971	2.95634	0.00311318	0.0338846	37931591	Sobic.004G144600.1	Sobic.004G144600.1.p											NA		17.1707	12.4123	15.9337	14.2989	20.3168	13.8667	30.3258	38.2589	25.4592	29.8373	38.7202	44.2874
Sobic.004G148600	0	0	0.935249	0.946384	13.4249	7.14867	1.53334	4.66216	3.13e-06	7.3e-05	37932088	Sobic.004G148600.1	Sobic.004G148600.1.p	PF07719,PF13414,PF12796	PTHR22904,PTHR22904:SF361	KOG0508,KOG4412				AT3G04710.3		ankyrin repeat family protein	LOC_Os02g29140.1	NA	ankyrin, putative, expressed	0	0	0	0	0	0	0.517987	1.61434	0.673418	0.202127	1.77398	0.863046
Sobic.004G148750	0.158483	0.204223	3.15962	5.43161	17.5164	4.18949	1.05804	3.95966	7.51e-05	0.00133084	37932216	Sobic.004G148750.1	Sobic.004G148750.1.p											NA		0.351767	0.123681	0	0.239408	0	0.373261	2.4417	1.08872	5.94844	6.18569	7.84202	2.26713
Sobic.004G148900	0	0.01385	0.547534	0.459926	6.38556	6.17315	1.40998	4.37819	1.2e-05	0.000250287	37929948	Sobic.004G148900.1	Sobic.004G148900.1.p	PF07719,PF13414,PF12796	PTHR22904,PTHR22904:SF337	KOG0502,KOG0512,KOG0508,KOG4412				AT3G04710.1		ankyrin repeat family protein	LOC_Os02g29140.1	NA	ankyrin, putative, expressed	0	0	0	0	0.04155	0	0.259387	0.735883	0.647333	0.574267	0.501847	0.303664
Sobic.004G149150	0	0	0.942902	1.26659	15.4641	7.07881	1.29898	5.44951	5.05e-08	1.59e-06	37931984	Sobic.004G149150.1	Sobic.004G149150.1.p											NA		0	0	0	0	0	0	1.315	0.684192	0.829515	1.29394	1.47414	1.03168
Sobic.004G149400	0.681391	0.437498	11.2728	9.42815	127.844	3.96089	0.567181	6.98347	2.88e-12	1.69e-10	37933684	Sobic.004G149400.1	Sobic.004G149400.1.p	PF07719,PF13414,PF12796	PTHR22904,PTHR22904:SF361	KOG4412				AT3G04710.1		ankyrin repeat family protein	LOC_Os08g13640.1	NA	ankyrin, putative, expressed	0.419089	0.94044	0.684643	0.250977	0.391357	0.670159	10.7301	12.5643	10.5239	11.9466	13.9223	2.41557
Sobic.004G149600	0	0	22.5842	25.5768	188.689	10.8731	1.20405	9.03043	1.71e-19	2.95e-17	37930459	Sobic.004G149600.1	Sobic.004G149600.1.p											NA		0	0	0	0	0	0	20.7677	21.0835	25.9015	24.1568	33.5621	19.0116
Sobic.004G152601	27.6722	25.4745	8.70813	10.8433	244.649	-1.68665	0.520287	-3.24177	0.00118789	0.0152604	37932690	Sobic.004G152601.1	Sobic.004G152601.1.p											NA		57.6966	12.8129	12.5071	19.3964	26.7762	30.2508	6.95694	9.96286	9.20458	12.5511	12.9074	7.07143
Sobic.004G153900	111.947	354.218	32.8992	43.7324	2225.65	-1.9009	0.31453	-6.04363	1.51e-09	6.11e-08	37931132	Sobic.004G153900.2	Sobic.004G153900.2.p	PF01397,PF03936	PTHR31225		4.2.3.104	K15803	GO:0016829,GO:0010333,GO:0008152,GO:0000287	AT5G23960.1	ATTPS21,TPS21	terpene synthase 21	LOC_Os08g04500.2	NA	terpene synthase, putative, expressed	112.202	126.268	97.3708	418.204	400.171	244.278	41.3972	26.2268	31.0736	43.0187	46.8321	41.3464
Sobic.004G155200	17.3958	62.616	55.8967	100.357	1379.67	1.60578	0.454282	3.53476	0.00040815	0.00606123	37933127	Sobic.004G155200.1	Sobic.004G155200.1.p	PF11820	PTHR33128,PTHR33128:SF4					AT3G48660.1		Protein of unknown function (DUF 3339)	LOC_Os02g30470.1	NA	expressed protein	13.9324	15.5129	22.7421	85.599	68.7718	33.4774	58.0725	39.0975	70.52	151.216	81.0214	68.8348
Sobic.004G155600	20.1466	18.9592	14.9054	17.7778	864.388	-0.528488	0.157513	-3.3552	0.000793082	0.0107481	37933759	Sobic.004G155600.2	Sobic.004G155600.2.p	PF00226,PF11926	PTHR24078,PTHR24078:SF212					AT5G53150.1		DNAJ heat shock N-terminal domain-containing protein	LOC_Os02g30620.3	NA	dnaJ domain containing protein, expressed	20.0053	20.7583	19.6761	19.0966	18.5746	19.2064	14.2201	14.2313	16.2649	17.3406	18.9408	17.0518
Sobic.004G155900	64.6333	51.8049	11.2835	7.7555	760.214	-2.59284	0.28639	-9.05352	1.38e-19	2.46e-17	37930435	Sobic.004G155900.1	Sobic.004G155900.1.p	PF00403	PTHR22814,PTHR22814:SF142	KOG1603			GO:0046872,GO:0030001	AT5G50740.1		Heavy metal transport/detoxification superfamily protein	LOC_Os02g30650.1	NA	heavy metal-associated domain containing protein, expressed	44.381	74.0634	75.4556	39.4318	56.1473	59.8356	12.5345	9.21375	12.1022	8.28303	8.9167	6.06678
Sobic.004G156400	10.376	13.3276	43.3716	56.8784	511.28	2.00465	0.310131	6.46388	1.02e-10	4.9e-09	37929082	Sobic.004G156400.3	Sobic.004G156400.3.p	PF01423	PTHR13829	KOG3448		K12621	GO:0006397	AT1G03330.1		Small nuclear ribonucleoprotein family protein	LOC_Os04g39444.1	NA	LSM domain containing protein, expressed	8.21958	9.82553	13.0828	13.3574	11.1475	15.478	50.0609	34.5034	45.5505	67.523	69.8453	33.267
Sobic.004G157300	150.656	41.3793	34.4059	39.3986	1443.54	-2.23264	0.689537	-3.23788	0.00120422	0.015427	37933351	Sobic.004G157300.1	Sobic.004G157300.1.p	PF03009	PTHR22958,PTHR22958:SF9	KOG2421	3.1.4.46		GO:0008081,GO:0006629	AT3G02040.1	SRG3	senescence-related gene 3	LOC_Os02g31030.1	NA	glycerophosphoryl diester phosphodiesterase family protein, putative, expressed	55.7117	108.672	287.584	23.6232	44.3752	56.1397	17.0257	67.3135	18.8786	26.249	35.6797	56.2669
Sobic.004G160350	0	0	2.29753	1.85621	13.0945	7.25129	1.38273	5.24419	1.57e-07	4.6e-06	37929693	Sobic.004G160350.1	Sobic.004G160350.1.p											NA		0	0	0	0	0	0	2.18201	1.05727	3.6533	1.46479	3.01024	1.09361
Sobic.004G160400	0	0	2.81589	4.5863	32.3362	7.99034	1.25995	6.3418	2.27e-10	1.04e-08	37931613	Sobic.004G160400.2	Sobic.004G160400.2.p	PF13365	PTHR18868,PTHR18868:SF15								LOC_Os03g62910.2	NA	expressed protein	0	0	0	0	0	0	2.09587	2.7154	3.63641	5.66621	5.41701	2.67567
Sobic.004G161501	1.97584	0	10.3073	4.18879	39.3937	2.35168	0.644288	3.65004	0.000262195	0.00407574	37931212	Sobic.004G161501.1	Sobic.004G161501.1.p											NA		0.575876	2.23546	3.11619	0	0	0	14.5813	9.84255	6.4982	3.52677	4.12327	4.91634
Sobic.004G161701	0.33899	0.999854	1.52146	1.3955	73.8268	2.12644	0.504763	4.21274	2.52e-05	0.000493058	37931893	Sobic.004G161701.1	Sobic.004G161701.1.p		PTHR19919			K11805		AT1G12910.1	ATAN11,LWD1	Transducin/WD40 repeat-like superfamily protein	LOC_Os02g32430.1	NA	WD domain, G-beta repeat domain containing protein, expressed	0.385108	0.307125	0.324737	0.581693	0.880389	1.53748	2.34756	1.08691	1.12992	1.90161	1.61536	0.669522
Sobic.004G164000	7.0402	9.98249	13.305	9.93631	537.743	0.832598	0.282875	2.94334	0.00324689	0.0351234	37934059	Sobic.004G164000.1	Sobic.004G164000.1.p	PF05637	PTHR31311,PTHR31311:SF4	KOG4748	2.4.2.39	K08238	GO:0016757,GO:0016021	AT5G07720.1		Galactosyl transferase GMA12/MNN10 family protein	LOC_Os02g32750.1	NA	glycosyltransferase, putative, expressed	6.51296	5.35264	9.25499	8.38004	11.5537	10.0137	12.1574	9.8579	17.8996	9.51574	11.9074	8.38573
Sobic.004G165000	8.66791	6.68325	4.0955	4.74987	296.761	-1.16479	0.320733	-3.63164	0.000281626	0.00434834	37933231	Sobic.004G165000.1	Sobic.004G165000.1.p	PF01758	PTHR18640,PTHR18640:SF9	KOG4821		K14347	GO:0016020	AT3G56160.1		Sodium Bile acid symporter family	LOC_Os02g32930.1	NA	bile acid sodium symporter, putative, expressed	8.1707	7.82601	10.007	5.13126	5.85879	9.05968	3.13439	4.88019	4.2719	3.77449	4.63468	5.84043
Sobic.004G166700	14.4343	4.18572	3.25112	3.30237	218.16	-2.2064	0.362868	-6.08044	1.2e-09	4.94e-08	37933498	Sobic.004G166700.1	Sobic.004G166700.1.p	PF08244,PF00251	PTHR31953,PTHR31953:SF3		3.2.1.26	K01193		AT3G52600.1	AtcwINV2,CWINV2	cell wall invertase 2	LOC_Os04g33740.1	NA	glycosyl hydrolases, putative, expressed	16.064	12.6537	14.5853	2.06178	4.2017	6.29369	2.07206	4.15211	3.52921	3.53794	3.40476	2.9644
Sobic.004G166800	9.06646	4.85341	31.2601	22.1044	110.776	1.74643	0.492582	3.54547	0.000391919	0.00584667	37933742	Sobic.004G166800.2	Sobic.004G166800.2.p	PF00411	PTHR11759,PTHR11759:SF11	KOG0407			GO:0006412,GO:0005840,GO:0003735	AT3G52580.1		Ribosomal protein S11 family protein	LOC_Os02g33140.1	NA	ribosomal protein, putative, expressed	10.0459	7.6417	9.51178	6.38603	5.34036	2.83384	29.814	36.5212	27.4453	17.4823	13.867	34.964
Sobic.004G169100	6.52806	3.3584	3.05973	2.94013	210.871	-1.18001	0.381792	-3.09071	0.00199676	0.0235654	37932454	Sobic.004G169100.1	Sobic.004G169100.1.p	PF08263,PF00069,PF13855	PTHR27000,PTHR27000:SF199	KOG1187	2.7.11.1		GO:0006468,GO:0005524,GO:0004672,GO:0005515	AT3G47570.1		Leucine-rich repeat protein kinase family protein	LOC_Os01g05870.1	NA	receptor kinase, putative, expressed	6.24142	7.14827	6.19448	2.2392	3.39064	4.44537	2.1904	2.46879	4.52001	1.78055	3.45441	3.58543
Sobic.004G169501	1.71535	3.54802	7.94067	10.5913	190.281	2.14191	0.29491	7.26293	3.79e-13	2.48e-11	37932847	Sobic.004G169501.1	Sobic.004G169501.1.p							AT3G04830.1		Protein prenylyltransferase superfamily protein	LOC_Os02g03470.1	NA	tetratricopeptide repeat containing protein, putative, expressed	1.88654	1.74755	1.51197	3.60213	2.95855	4.08337	6.98444	8.85212	7.98545	12.4955	13.5904	5.688
Sobic.004G169600	2.84177	3.78245	1.03435	0.716249	80.9796	-1.47938	0.478521	-3.09156	0.00199108	0.0235117	37933151	Sobic.004G169600.1	Sobic.004G169600.1.p	PF00400	PTHR14221,PTHR14221:SF10	KOG0283			GO:0005515	AT5G53500.1		Transducin/WD40 repeat-like superfamily protein	LOC_Os02g33630.1	NA	WD domain, G-beta repeat domain containing protein, expressed	4.44553	1.84564	2.23414	2.31235	5.28573	3.74928	1.39456	0.986468	0.72203	0.973079	0.814593	0.361076
Sobic.004G169800	0.046407	0	1.23966	1.50705	10.067	4.76205	1.20969	3.93659	8.26e-05	0.00144422	37932050	Sobic.004G169800.1	Sobic.004G169800.1.p	PF00231	PTHR11693,PTHR11693:SF21		3.6.3.14		GO:0046961,GO:0046933,GO:0045261,GO:0015986	AT4G04640.1	ATPC1	ATPase, F1 complex, gamma subunit protein	LOC_Os07g32880.1	NA	ATP synthase gamma chain, putative, expressed	0.07466	0	0.064561	0	0	0	1.34228	0.870308	1.5064	1.97242	1.83282	0.715916
Sobic.004G170500	0.476035	0.361591	2.07267	0.954642	37.6987	2.02317	0.448685	4.50912	6.51e-06	0.000144311	37931637	Sobic.004G170500.2	Sobic.004G170500.2.p	PF00125	PTHR11426	KOG1745		K11253	GO:0003677,GO:0000786	AT1G09200.1		Histone superfamily protein	LOC_Os04g34240.1	NA	histone H3, putative, expressed	0.64088	0.394564	0.39266	0.172989	0.437727	0.474057	1.56811	2.23809	2.41182	1.32319	1.07066	0.470075
Sobic.004G170600	22.2206	4.81198	3.11302	1.33271	193.447	-2.9403	0.777163	-3.78337	0.000154717	0.0025612	37931357	Sobic.004G170600.1	Sobic.004G170600.1.p	PF00657	PTHR22835,PTHR22835:SF252		3.1.1.1		GO:0016788	AT1G28580.1		GDSL-like Lipase/Acylhydrolase superfamily protein	LOC_Os06g06260.1	NA	GDSL-like lipase/acylhydrolase, putative, expressed	11.2712	38.4961	16.8944	3.30181	1.63452	9.49962	1.30387	4.88112	3.15408	0.403215	1.27091	2.32399
Sobic.004G170700	8.55338	9.65318	3.99614	5.8383	213.13	-1.1534	0.230839	-4.99654	5.84e-07	1.55e-05	37933559	Sobic.004G170700.1	Sobic.004G170700.1.p	PF13837	PTHR21654,PTHR21654:SF17					AT1G21200.1		sequence-specific DNA binding transcription factors	LOC_Os02g33770.1	NA	homeodomain, putative, expressed	9.51105	8.77314	7.37595	9.23932	10.5059	9.21432	3.85098	3.33278	4.80467	6.87817	6.77474	3.86199
Sobic.004G171000	1.24404	0.16898	6.27375	1.88484	19.9175	2.32067	0.748608	3.09998	0.00193535	0.0229719	37931455	Sobic.004G171000.1	Sobic.004G171000.1.p	PF02496	PTHR33801,PTHR33801:SF5				GO:0006950				LOC_Os01g72900.1	NA	abscisic stress-ripening, putative, expressed	2.01594	1.36575	0.350439	0.127042	0.379897	0	4.58199	11.0202	3.21904	1.66421	1.68751	2.3028
Sobic.004G171800	9.60648	9.56232	0.177991	0.395857	92.4454	-5.90293	0.860601	-6.85908	6.93e-12	3.85e-10	37933006	Sobic.004G171800.1	Sobic.004G171800.1.p											NA		8.91563	11.2942	8.60965	4.1094	7.08532	17.4922	0	0.151073	0.382901	0.147817	0.202284	0.837469
Sobic.004G175700	37.9212	71.0597	74.9883	99.4679	605.288	0.921106	0.318832	2.889	0.00386466	0.0406001	37928909	Sobic.004G175700.1	Sobic.004G175700.1.p	PF02229	PTHR13215				GO:0006355,GO:0003713,GO:0003677	AT5G09250.1	KIWI	ssDNA-binding transcriptional regulator	LOC_Os02g34830.1	NA	tetratricopeptide repeat domain containing protein, expressed	33.8384	36.9202	43.0052	66.8551	78.5815	67.7424	81.5517	57.9023	85.5109	147.648	91.2573	59.4984
Sobic.004G176300	4.94991	2.97133	1.99446	2.25125	77.1013	-1.3063	0.433719	-3.01186	0.00259655	0.0291464	37933036	Sobic.004G176300.2	Sobic.004G176300.2.p		PTHR34666,PTHR34666:SF2								LOC_Os02g34930.1	NA	expressed protein	4.03032	7.31648	3.50294	2.4829	2.79553	3.63555	2.25045	1.3815	2.35142	1.38641	2.76626	2.60109
Sobic.004G177900	0.679061	0.400009	0	0	5.06262	-6.22009	1.43582	-4.33207	1.48e-05	0.000301261	37930448	Sobic.004G177900.1	Sobic.004G177900.1.p											NA		0.518976	0.639174	0.879033	0.326873	0.500055	0.3731	0	0	0	0	0	0
Sobic.004G178901	1.58765	1.53538	4.74995	6.14486	172.101	1.47551	0.22506	6.55608	5.52e-11	2.77e-09	37929751	Sobic.004G178901.1	Sobic.004G178901.1.p		PTHR32133,PTHR32133:SF154								LOC_Os01g05880.1	NA	OsFBX1 - F-box domain containing protein, expressed	1.41201	1.7724	1.57855	1.38415	1.27865	1.94335	4.6061	4.87272	4.77104	6.08088	7.10757	5.24612
Sobic.004G180000	6.27543	4.59711	1.07059	1.37637	171.181	-2.62114	0.267977	-9.78121	1.36e-22	3.75e-20	37931888	Sobic.004G180000.1	Sobic.004G180000.1.p		PTHR31251,PTHR31251:SF3					AT1G76580.1		Squamosa promoter-binding protein-like (SBP domain) transcription factor family protein	LOC_Os08g40260.1	NA	OsSPL15 - SBP-box gene family member, expressed	5.53097	7.627	5.66832	4.14861	4.84308	4.79965	1.04817	1.10335	1.06026	1.60723	1.7137	0.808185
Sobic.004G181000	0.872803	0.975088	8.97904	5.30771	160.761	3.31232	0.829714	3.99212	6.55e-05	0.0011729	37932633	Sobic.004G181000.1	Sobic.004G181000.1.p	PF01494	PTHR13789,PTHR13789:SF1	KOG2614			GO:0071949	AT4G15760.1	MO1	monooxygenase 1	LOC_Os02g27200.1	NA	expressed protein	1.21283	1.2201	0.18548	0.450038	0.942904	1.53232	3.62308	20.2362	3.07789	3.21503	3.84546	8.86265
Sobic.004G181200	0.441183	0.20253	18.0546	0.809526	50.9628	5.22679	1.40799	3.71223	0.000205438	0.00328471	37929299	Sobic.004G181200.1	Sobic.004G181200.1.p	PF13639	PTHR14155:SF147,PTHR14155				GO:0005515,GO:0008270	AT1G53820.1		RING/U-box superfamily protein	LOC_Os02g35347.1	NA	RING-H2 finger protein ATL3F, putative	0.742647	0.184237	0.396664	0	0	0.60759	0.297949	51.339	2.52689	0.337371	0.799274	1.29193
Sobic.004G184000	20.0051	28.532	41.5877	52.7737	501.926	0.995846	0.285328	3.49017	0.000482705	0.00695241	37933262	Sobic.004G184000.1	Sobic.004G184000.1.p	PF04178	PTHR23137,PTHR23137:SF8	KOG2887			GO:0016192,GO:0016021,GO:0006810	AT5G23550.1		Got1/Sft2-like vescicle transport protein family	LOC_Os02g35640.1	NA	SFT2, putative, expressed	25.2621	18.7611	15.992	25.9031	27.3297	32.3632	48.5413	32.3592	43.8626	65.6186	61.2344	31.4681
Sobic.004G185500	1.35818	1.55198	3.11708	3.91337	77.509	1.23709	0.327699	3.7751	0.000159947	0.00263447	37932912	Sobic.004G185500.1	Sobic.004G185500.1.p	PF12056	PTHR31963,PTHR31963:SF4					AT3G20300.1		Protein of unknown function (DUF3537)	LOC_Os02g35830.1	NA	extracellular ligand-gated ion channel, putative, expressed	1.71684	1.32149	1.03621	1.34812	1.97629	1.33153	3.22963	2.72305	3.39857	4.04425	5.41417	2.28167
Sobic.004G186600	4.7646	9.30639	18.3778	6.69875	316.118	1.85982	0.611741	3.0402	0.00236419	0.0270813	37932104	Sobic.004G186600.1	Sobic.004G186600.1.p	PF00201	PTHR11926,PTHR11926:SF302	KOG1192	2.4.1.324		GO:0016758,GO:0008152	AT1G22400.1	ATUGT85A1,UGT85A1	UDP-Glycosyltransferase superfamily protein	LOC_Os06g11720.1	NA	cytokinin-O-glucosyltransferase 2, putative, expressed	5.09674	3.2647	5.93235	7.63396	6.41491	13.8703	5.69582	40.4976	8.94008	7.46729	5.76278	6.86618
Sobic.004G187000	8.52884	3.8943	0.152498	0.110802	82.0212	-5.90153	1.0125	-5.82867	5.59e-09	2.05e-07	37932552	Sobic.004G187000.1	Sobic.004G187000.1.p	PF07887	PTHR31713,PTHR31713:SF16				GO:0006950,GO:0005516	AT4G25800.2		Calmodulin-binding protein	LOC_Os11g44310.1	NA	calmodulin binding protein, putative, expressed	6.68526	9.38515	9.51613	1.19037	1.86332	8.62921	0	0.335724	0.121769	0	0.075173	0.257232
Sobic.004G187300	8.53616	8.17268	48.7059	38.5948	438.91	2.39629	0.778411	3.07843	0.00208091	0.0243594	37930299	Sobic.004G187300.1	Sobic.004G187300.1.p		PTHR33779,PTHR33779:SF1					AT1G02070.1			LOC_Os02g36000.1	NA	zinc finger protein, putative, expressed	2.51582	6.96461	16.128	2.40944	5.88005	16.2286	13.751	87.3278	45.0391	47.3235	28.9471	39.5137
Sobic.004G188000	126.216	124.492	8.10232	10.336	287.292	-4.02354	0.36408	-11.0512	2.16e-28	1.21e-25	37931800	Sobic.004G188000.2	Sobic.004G188000.2.p	PF00125	PTHR11426	KOG1745		K11253	GO:0003677,GO:0000786	AT4G40030.2		Histone superfamily protein	LOC_Os06g04030.1	NA	histone H3, putative, expressed	96.0294	155.64	126.979	104.317	108.776	160.384	5.50169	11.7422	7.06304	10.1249	8.52318	12.3599
Sobic.004G188500	24.3871	29.047	7.75837	6.27529	358.244	-1.73321	0.403291	-4.29767	1.73e-05	0.000348	37930394	Sobic.004G188500.1	Sobic.004G188500.1.p	PF16913	PTHR10231,PTHR10231:SF3	KOG2234		K15272	GO:0016021,GO:0008643,GO:0005351,GO:0000139	AT5G65000.1		Nucleotide-sugar transporter family protein	LOC_Os02g36390.4	NA	nucleotide-sugar transporter family protein, putative, expressed	19.9876	28.366	24.8075	12.6541	32.272	42.2147	6.95415	9.8732	6.44777	6.74946	8.10634	3.97008
Sobic.004G189400	1.72327	0.414312	37.6863	13.7602	170.089	4.37871	1.3028	3.361	0.000776618	0.010556	37929534	Sobic.004G189400.1	Sobic.004G189400.1.p										LOC_Os02g36530.1	NA	expressed protein	1.71952	1.39481	2.05549	0.337355	0.086228	0.819354	0.970376	103.727	8.36168	5.19442	0.807169	35.2789
Sobic.004G191300	0.716395	2.37629	23.4417	2.83809	50.0927	4.89184	1.48301	3.29859	0.000971703	0.0127764	37932801	Sobic.004G191300.1	Sobic.004G191300.1.p		PTHR28026									NA		0.546634	0.145887	1.45666	0.2946	0.709591	6.12469	0	63.4838	6.84141	1.77365	5.42969	1.31093
Sobic.004G191400	4.85664	26.1844	249.468	59.4479	568.132	5.56322	1.43138	3.88661	0.000101654	0.00175233	37932982	Sobic.004G191400.1	Sobic.004G191400.1.p											NA		5.72997	0.300596	8.53936	2.43045	1.89444	74.2283	36.457	544.377	167.57	64.5422	97.0136	16.7879
Sobic.004G191700	0.928334	1.89999	6.5141	2.08263	64.8462	2.79107	0.618979	4.50916	6.51e-06	0.000144311	37933649	Sobic.004G191700.1	Sobic.004G191700.1.p	PF02365	PTHR31744,PTHR31744:SF12				GO:0006355,GO:0003677	AT5G61430.1	ANAC100,ATNAC5,NAC100	NAC domain containing protein 100	LOC_Os02g36880.3	NA	No apical meristem protein, putative, expressed	1.98713	0.270566	0.527308	1.64183	2.00897	2.04918	2.94035	9.52628	7.07565	2.19189	1.70063	2.35536
Sobic.004G194700	3.41821	9.90325	33.872	33.1936	188.696	3.32063	0.517424	6.41762	1.38e-10	6.55e-09	37929225	Sobic.004G194700.1	Sobic.004G194700.1.p		PTHR36800					AT5G25570.2			LOC_Os05g08820.1	NA	expressed protein	3.31306	4.05364	2.88792	3.41486	10.4544	15.8404	43.1499	30.4595	28.0065	34.8697	49.7689	14.9423
Sobic.004G196500	9.94271	13.405	0.049898	0.434155	114	-7.70064	0.896742	-8.58735	8.9e-18	1.23e-15	37933461	Sobic.004G196500.1	Sobic.004G196500.1.p	PF00561	PTHR10992,PTHR10992:SF869	KOG4178	3.3.2.10			AT3G51000.1		alpha/beta-Hydrolases superfamily protein	LOC_Os10g35520.1	NA	hydrolase, alpha/beta fold family domain containing protein, expressed	8.20193	11.4602	10.166	13.5345	13.0748	13.6057	0	0	0.149694	0.594585	0.611588	0.096292
Sobic.004G200800	0.60443	1.45135	1.83756	1.18883	53.5934	1.58323	0.526843	3.00514	0.00265462	0.029682	37929555	Sobic.004G200800.1	Sobic.004G200800.1.p	PF00067	PTHR24298,PTHR24298:SF104	KOG0156	1.14.13.21	K05280	GO:0055114,GO:0020037,GO:0016705,GO:0005506	AT5G07990.1	CYP75B1,D501,TT7	Cytochrome P450 superfamily protein	LOC_Os10g17260.1	NA	cytochrome P450, putative, expressed	1.03379	0.296322	0.483178	2.10991	1.43863	0.805509	1.06518	2.09754	2.34995	1.19015	1.28331	1.09302
Sobic.004G200833	1.99165	2.37563	0	0	22.0562	-7.85638	1.32327	-5.93708	2.9e-09	1.12e-07	37932054	Sobic.004G200833.1	Sobic.004G200833.1.p	PF00067	PTHR24298,PTHR24298:SF104	KOG0156	1.14.13.21		GO:0055114,GO:0020037,GO:0016705,GO:0005506	AT5G07990.1	CYP75B1,D501,TT7	Cytochrome P450 superfamily protein	LOC_Os10g17260.1	NA	cytochrome P450, putative, expressed	2.37121	2.19453	1.40923	3.44387	2.40731	1.27571	0	0	0	0	0	0
Sobic.004G200866	0	0	1.55773	0.90567	10.3982	7.15291	1.40911	5.07621	3.85e-07	1.07e-05	37932515	Sobic.004G200866.1	Sobic.004G200866.1.p	PF00170	PTHR22952,PTHR22952:SF139				GO:0043565,GO:0006355,GO:0003700	AT3G56660.1	BZIP49	basic region/leucine zipper motif protein 49	LOC_Os05g34050.1	NA	bZIP transcription factor domain containing protein, expressed	0	0	0	0	0	0	0.92744	1.7006	2.04514	1.08141	1.3568	0.2788
Sobic.004G201100	0.779453	0.676135	23.7729	11.3737	331.073	4.91421	0.484126	10.1507	3.29e-24	1.18e-21	37930341	Sobic.004G201100.1	Sobic.004G201100.1.p	PF00067	PTHR24298,PTHR24298:SF104	KOG0156	1.14.13.21	K05280	GO:0055114,GO:0020037,GO:0016705,GO:0005506	AT5G07990.1	CYP75B1,D501,TT7	Cytochrome P450 superfamily protein	LOC_Os10g17260.1	NA	cytochrome P450, putative, expressed	0.706693	1.24763	0.384041	0.778983	0.753609	0.495812	12.9498	24.4875	33.8812	6.98795	17.293	9.84013
Sobic.004G202750	4.613	3.57882	2.10609	1.40343	104.761	-1.25264	0.347454	-3.6052	0.000311915	0.00475836	37931921	Sobic.004G202750.1	Sobic.004G202750.1.p	PF07817	PTHR12960,PTHR12960:SF0				GO:0016973,GO:0005643	AT1G13120.1	emb1745	embryo defective 1745	LOC_Os02g38250.1	NA	EMB1745, putative, expressed	4.79594	3.82558	5.2175	3.03755	3.66563	4.03329	1.26317	1.76579	3.2893	1.84668	1.52543	0.838174
Sobic.004G204400	1.60542	1.72379	0.170547	0.249333	24.9637	-3.17176	0.768444	-4.12751	3.67e-05	0.000692875	37932739	Sobic.004G204400.1	Sobic.004G204400.1.p	PF12937	PTHR33207,PTHR33207:SF7				GO:0005515				LOC_Os09g08620.1	NA	OsFBX309 - F-box domain containing protein, expressed	2.30947	1.29805	1.20873	1.43881	2.10145	1.6311	0.33248	0	0.179161	0.430007	0.073917	0.244076
Sobic.004G204600	0.0483337	0.082743	1.2135	1.02723	28.1203	4.57714	0.793913	5.76529	8.15e-09	2.88e-07	37929651	Sobic.004G204600.1	Sobic.004G204600.1.p	PF00481	PTHR13832,PTHR13832:SF323	KOG0698	3.1.3.16	K14803	GO:0003824,GO:0006470,GO:0004722	AT4G31860.1		Protein phosphatase 2C family protein	LOC_Os02g38710.1	NA	protein phosphatase 2C containing protein, expressed	0.063145	0.020149	0.061707	0.20493	0.021894	0.021405	1.30875	1.00241	1.32932	1.01265	1.43285	0.6362
Sobic.004G207100	0.1071	0.168835	0.583469	0.899667	33.6289	2.40943	0.642333	3.75105	0.000176093	0.00287564	37933194	Sobic.004G207100.1	Sobic.004G207100.1.p	PF07762	PTHR33074,PTHR33074:SF17								LOC_Os08g42680.1	NA	expressed protein	0.15858	0.062854	0.099867	0.104024	0.271411	0.13107	0.946289	0.239594	0.564524	0.994656	1.2241	0.480245
Sobic.004G208301	19.6933	26.0137	13.1609	15.1611	429.067	-0.709174	0.233066	-3.0428	0.00234388	0.026889	37933875	Sobic.004G208301.1	Sobic.004G208301.1.p	PF02005	PTHR23245,PTHR23245:SF36	KOG2078	2.1.1.228	K15429	GO:0008033,GO:0004809,GO:0003723	AT3G56120.1		S-adenosyl-L-methionine-dependent methyltransferases superfamily protein	LOC_Os02g39370.1	NA	tRNA methyltransferase, putative, expressed	20.6919	20.2656	18.1225	28.9303	26.6433	22.4675	9.9912	13.1926	16.2989	17.1107	16.4594	11.9132
Sobic.004G208700	4.64467	2.33192	13.7607	10.5445	114.049	1.5063	0.52368	2.87638	0.00402265	0.0419526	37931108	Sobic.004G208700.1	Sobic.004G208700.1.p	PF00187,PF00182	PTHR22595,PTHR22595:SF60	KOG4742	3.2.1.14	K01183	GO:0008061,GO:0016998,GO:0006032,GO:0004568	AT3G54420.1	ATCHITIV,ATEP3,CHIV,EP3	homolog of carrot EP3-3 chitinase	LOC_Os02g39330.1	NA	CHIT1 - Chitinase family protein precursor, expressed	5.88255	3.94948	4.10198	3.2358	1.74709	2.01287	5.166	25.1767	10.9395	7.24341	17.3316	7.05853
Sobic.004G209300	3.30191	4.31323	1.27426	1.72754	68.9524	-1.47337	0.349374	-4.21718	2.47e-05	0.000483867	37931015	Sobic.004G209300.1	Sobic.004G209300.1.p	PF00310	PTHR11938,PTHR11938:SF109		1.4.1.14			AT5G53460.3	GLT1	NADH-dependent glutamate synthase 1	LOC_Os01g48960.1	NA	glutamate synthase, chloroplast precursor, putative, expressed	3.72501	3.27245	2.90826	4.41016	3.28543	5.24411	0.909834	0.894814	2.01814	1.45988	2.24861	1.47412
Sobic.004G211301	0	0	15.115	23.7064	83.5007	9.40538	1.27387	7.38329	1.54e-13	1.06e-11	37932313	Sobic.004G211301.1	Sobic.004G211301.1.p											NA		0	0	0	0	0	0	11.0948	11.9987	22.2516	26.1617	34.109	10.8485
Sobic.004G212800	1.21913	1.55113	0.05088	0.183662	39.3277	-4.70531	0.723949	-6.4995	8.06e-11	3.97e-09	37932546	Sobic.004G212800.1	Sobic.004G212800.1.p											NA		0.890412	0.969989	1.79699	1.10348	1.00768	2.54223	0.036069	0.035978	0.080593	0.282236	0.162458	0.106292
Sobic.004G213400	0.009109	0.0286647	0.40269	0.718319	10.5508	5.28069	1.41604	3.7292	0.000192091	0.00309722	37932108	Sobic.004G213400.1	Sobic.004G213400.1.p										LOC_Os03g12820.1	NA	ATP8, putative, expressed	0.027327	0	0	0	0.085994	0	0.523864	0.13531	0.548895	0.605633	0.920617	0.628707
Sobic.004G214000	23.9206	46.195	5.11968	16.4871	417.458	-2.27825	0.765564	-2.97591	0.00292118	0.0321765	37933062	Sobic.004G214000.1	Sobic.004G214000.1.p	PF00156	PTHR11776,PTHR11776:SF11	KOG1712	2.4.2.7	K00759	GO:0009116	AT1G80050.1	APT2,ATAPT2,PHT1.1	adenine phosphoribosyl transferase 2	LOC_Os02g40010.1	NA	phosphoribosyl transferase, putative, expressed	9.44603	35.2882	27.0275	80.796	39.1151	18.674	5.87465	5.14215	4.34225	9.09898	6.48158	33.8806
Sobic.004G214900	36.8962	14.4183	0	0	647.393	-13.39	1.40813	-9.50904	1.92e-21	4.37e-19	37931314	Sobic.004G214900.1	Sobic.004G214900.1.p	PF08263,PF00069,PF13855	PTHR27000,PTHR27000:SF82	KOG1187	2.7.11.1		GO:0006468,GO:0005524,GO:0004672,GO:0005515	AT3G47570.1		Leucine-rich repeat protein kinase family protein	LOC_Os02g40240.1	NA	receptor kinase, putative, expressed	11.619	62.7	36.3695	24.0372	6.74083	12.477	0	0	0	0	0	0
Sobic.004G217500	5.77544	1.17494	77.798	122.067	1941.34	3.59287	0.791125	4.54147	5.59e-06	0.000125784	37933116	Sobic.004G217500.1	Sobic.004G217500.1.p	PF00560,PF08263,PF00069,PF13855	PTHR27000,PTHR27000:SF82	KOG1187	2.7.11.1		GO:0005515,GO:0006468,GO:0005524,GO:0004672	AT3G47570.1		Leucine-rich repeat protein kinase family protein	LOC_Os02g40180.1	NA	receptor-like protein kinase 5 precursor, putative, expressed	0.942127	8.9086	7.4756	1.38251	0.294174	1.84815	66.1919	77.2495	89.9527	54.4008	100.448	211.353
Sobic.004G217800	6.98156	4.48274	0.689009	0.464325	81.7456	-3.4546	0.590362	-5.85167	4.87e-09	1.81e-07	37932355	Sobic.004G217800.1	Sobic.004G217800.1.p	PF00909	PTHR11730,PTHR11730:SF40			K03320	GO:0016020,GO:0015696,GO:0008519,GO:0072488	AT4G13510.1	AMT1;1,ATAMT1,ATAMT1;1	ammonium transporter 1;1	LOC_Os02g40730.1	NA	ammonium transporter protein, putative, expressed	3.91194	6.8848	10.1479	5.22876	3.10789	5.11157	0.134039	0.941111	0.991877	0.563422	0.469125	0.360429
Sobic.004G226100	0.0351007	0.137318	2.40059	12.6329	36.7827	6.12066	1.58515	3.86124	0.000112811	0.00191163	37932781	Sobic.004G226100.1	Sobic.004G226100.1.p		PTHR33191,PTHR33191:SF6								LOC_Os02g42450.1	NA	RIPER1 - Ripening-related family protein precursor, expressed	0	0.105302	0	0	0.209372	0.202582	4.44719	0.610201	2.14438	24.5804	12.4558	0.86242
Sobic.004G228300	11.9714	25.4701	0.103786	0.300584	137.409	-6.85721	0.783299	-8.75427	2.05e-18	3.12e-16	37929584	Sobic.004G228300.1	Sobic.004G228300.1.p	PF00168	PTHR10774,PTHR10774:SF58	KOG1030			GO:0005515	AT1G63220.1		Calcium-dependent lipid-binding (CaLB domain) family protein	LOC_Os02g42710.1	NA	C2 domain containing protein, putative, expressed	13.3151	11.6499	10.9492	15.2861	26.9175	34.2066	0.247189	0.06417	0	0.256841	0.644911	0
Sobic.004G229300	10.6051	11.9413	1.74975	2.46647	112.423	-2.55291	0.784433	-3.25447	0.00113604	0.0146682	37930331	Sobic.004G229300.1	Sobic.004G229300.1.p	PF04674	PTHR31279,PTHR31279:SF6					AT4G08950.1	EXO	Phosphate-responsive 1 family protein	LOC_Os02g52010.1	NA	phosphate-induced protein 1 conserved region domain containing protein, expressed	24.0006	4.11065	3.7041	5.59567	5.31665	24.9114	1.5209	2.00794	1.72039	2.23325	4.43475	0.731405
Sobic.004G230300	0	0.0171283	4.7226	8.93182	279.409	10.9796	1.33	8.25533	1.51e-16	1.72e-14	37930869	Sobic.004G230300.1	Sobic.004G230300.1.p		PTHR23273,PTHR23273:SF5			K07466		AT1G52950.1		Nucleic acid-binding, OB-fold-like protein	LOC_Os07g02230.1	NA	retrotransposon protein, putative, unclassified, expressed	0	0	0	0	0.051385	0	7.84931	3.07766	3.24084	11.6288	11.0082	4.15845
Sobic.004G230400	0	0.105118	1.26037	3.14403	21.554	6.99936	1.40516	4.98117	6.32e-07	1.67e-05	37932523	Sobic.004G230400.1	Sobic.004G230400.1.p										LOC_Os04g23360.1	NA	retrotransposon protein, putative, unclassified, expressed	0	0	0	0	0.162484	0.152871	1.49378	1.02837	1.25898	4.35468	4.43871	0.63869
Sobic.004G230600	0	0	5.01048	18.02	123.726	9.1556	1.41101	6.48867	8.66e-11	4.23e-09	37931566	Sobic.004G230600.1	Sobic.004G230600.1.p											NA		0	0	0	0	0	0	8.63723	2.29487	4.09935	32.6842	16.246	5.12967
Sobic.004G230700	0	0.0428483	0.774042	1.28881	19.7685	7.18979	1.35973	5.28768	1.24e-07	3.68e-06	37929979	Sobic.004G230700.2	Sobic.004G230700.2.p	PF02902	PTHR12606,PTHR12606:SF1		3.4.22.68		GO:0008234,GO:0006508	AT3G06910.1	ULP1A	UB-like protease 1A	LOC_Os08g20480.1	NA	OsFBO20 - F-box and other domain containing protein, expressed	0	0	0	0.128545	0	0	0.508034	0.807208	1.00688	1.58404	1.53416	0.748217
Sobic.004G231850	0	0	2.37462	2.8421	30.0171	8.16811	1.28276	6.3676	1.92e-10	8.92e-09	37931110	Sobic.004G231850.1	Sobic.004G231850.1.p											NA		0	0	0	0	0	0	2.64791	1.54999	2.92597	2.6543	4.2812	1.59081
Sobic.004G233300	0.70099	0.278472	32.1171	27.0182	305.83	5.41156	0.61605	8.78429	1.57e-18	2.46e-16	37930702	Sobic.004G233300.1	Sobic.004G233300.1.p		PTHR37387,PTHR37387:SF1									NA		0.244132	0.538231	1.32061	0.582343	0.153856	0.099217	24.1948	33.2945	38.8619	17.9437	35.6533	27.4576
Sobic.004G234832	0.199834	0.0599497	2.11792	3.87252	116.618	3.27956	0.613386	5.34666	8.96e-08	2.72e-06	37929851	Sobic.004G234832.1	Sobic.004G234832.1.p	PF02902	PTHR12606,PTHR12606:SF1		3.4.22.68		GO:0008234,GO:0006508	AT3G06910.1	ULP1A	UB-like protease 1A	LOC_Os03g21310.1	NA	ulp1 protease family, C-terminal catalytic domain containing protein, expressed	0.040445	0.369635	0.189421	0.039939	0.085087	0.054823	2.20959	2.55414	1.59003	5.62656	3.43716	2.55385
Sobic.004G235801	0.005915	0.00634	3.41797	3.71929	104.645	8.98067	1.42679	6.29433	3.09e-10	1.39e-08	37929954	Sobic.004G235801.1	Sobic.004G235801.1.p	PF08569	PTHR10182,PTHR10182:SF16	KOG1566		K08272		AT5G47540.1		Mo25 family protein	LOC_Os03g07600.1	NA	calcium-binding protein, putative, expressed	0	0	0.017745	0	0.01902	0	2.93422	4.68162	2.63807	1.40597	1.68984	8.06206
Sobic.004G239750	2.39577	3.47692	0.165933	0.626841	12.686	-3.89727	0.947141	-4.11477	3.88e-05	0.000727679	37929618	Sobic.004G239750.1	Sobic.004G239750.1.p											NA		2.00847	2.27505	2.90378	2.59213	4.58798	3.25066	0	0	0.4978	0.633508	0.391015	0.856001
Sobic.004G247700	19.4997	15.9836	156.096	42.5382	642.482	2.89794	0.918202	3.1561	0.00159893	0.0195554	37933041	Sobic.004G247700.1	Sobic.004G247700.1.p		PTHR34780,PTHR34780:SF1								LOC_Os02g50110.1	NA	expressed protein	9.33919	9.54922	39.6106	6.12125	5.49056	36.3389	30.6892	345.003	92.5945	48.0104	19.6203	59.9839
Sobic.004G249500	13.1855	13.6684	24.5756	16.0093	473.637	0.900383	0.311773	2.88794	0.00387774	0.0407003	37930106	Sobic.004G249500.1	Sobic.004G249500.1.p	PF00643,PF06203	PTHR31874,PTHR31874:SF4	KOG1601			GO:0008270,GO:0005622,GO:0005515	AT1G68520.1		B-box type zinc finger protein with CCT domain	LOC_Os02g49880.1	NA	CCT/B-box zinc finger protein, putative, expressed	15.1907	12.6945	11.6713	12.533	18.7225	9.74984	20.584	20.4258	32.7171	18.8533	17.8422	11.3324
Sobic.004G250600	1.4922	0.858763	4.34211	2.19878	71.8427	1.49237	0.338993	4.40235	1.07e-05	0.000226862	37933403	Sobic.004G250600.1	Sobic.004G250600.1.p		PTHR13833,PTHR13833:SF52					AT1G70280.2		NHL domain-containing protein	LOC_Os02g49770.1	NA	NHL repeat-containing protein, putative, expressed	1.53895	1.36624	1.57141	0.675135	0.80616	1.09499	3.58445	4.65474	4.78714	1.29895	3.00514	2.29227
Sobic.004G251200	6.09234	5.97346	13.6472	12.3534	361.671	1.05892	0.337502	3.13753	0.00170377	0.0206069	37929505	Sobic.004G251200.1	Sobic.004G251200.1.p	PF01588,PF09334	PTHR11946,PTHR11946:SF78		6.1.1.10	K01874	GO:0000049,GO:0006418,GO:0005524,GO:0004812,GO:0000166	AT4G13780.1		methionine--tRNA ligase, putative / methionyl-tRNA synthetase, putative / MetRS, putative	LOC_Os06g31210.1	NA	methionyl-tRNA synthetase, putative, expressed	4.90186	6.72445	6.65072	3.61622	5.64462	8.65954	10.8058	14.5423	15.5935	11.1913	18.2398	7.62902
Sobic.004G255200	2.29837	1.2772	0.761688	0.616735	46.923	-1.69849	0.598722	-2.83685	0.00455607	0.0463149	37929940	Sobic.004G255200.1	Sobic.004G255200.1.p	PF03552	PTHR13301,PTHR13301:SF49		2.4.1.12		GO:0030244,GO:0016760,GO:0016020	AT1G55850.1	ATCSLE1,CSLE1	cellulose synthase like E1	LOC_Os02g49332.1	NA	CSLE2 - cellulose synthase-like family E, expressed	1.74864	1.9358	3.21066	0.500134	1.00816	2.32331	0.41883	0.872831	0.993404	0.276746	0.9536	0.619859
Sobic.004G256200	7.45231	13.2773	2.69349	3.42391	231.851	-1.53279	0.366435	-4.18297	2.88e-05	0.000555224	37932450	Sobic.004G256200.1	Sobic.004G256200.1.p	PF00643,PF06203	PTHR31717,PTHR31717:SF6				GO:0008270,GO:0005622,GO:0005515	AT5G48250.1		B-box type zinc finger protein with CCT domain	LOC_Os02g49230.2	NA	CCT/B-box zinc finger protein, putative, expressed	8.23425	7.29499	6.82768	8.48865	11.0478	20.2953	1.8897	4.01485	2.17593	3.74779	3.67991	2.84405
Sobic.004G256300	13.3237	25.1305	20.5818	21.9138	361.085	0.556375	0.164274	3.38688	0.000706919	0.00974148	37929013	Sobic.004G256300.1	Sobic.004G256300.1.p	PF03874	PTHR21297,PTHR21297:SF2	KOG2351		K03012	GO:0006351,GO:0003899	AT4G15950.1	NRPD4,NRPE4,RDM2	RNA polymerase II, Rpb4, core protein	LOC_Os02g49150.2	NA	RNA polymerase Rpb4, putative, expressed	13.9784	13.7878	12.2048	21.904	26.7713	26.7161	16.5769	21.6008	23.5677	23.1295	25.5391	17.0728
Sobic.004G262900	33.7791	80.1333	88.9871	103.559	448.117	1.45669	0.476174	3.05915	0.00221966	0.0257212	37931049	Sobic.004G262900.1	Sobic.004G262900.1.p		PTHR33237,PTHR33237:SF5					AT1G49000.1			LOC_Os02g48150.1	NA	expressed protein	21.7905	47.5259	32.0209	80.9159	77.6588	81.8251	96.5454	59.4698	110.946	162.602	108.867	39.2081
Sobic.004G263200	13.3884	5.74131	5.64273	4.73782	392.945	-1.31975	0.430065	-3.06872	0.00214975	0.0250363	37930485	Sobic.004G263200.1	Sobic.004G263200.1.p	PF02374	PTHR10803,PTHR10803:SF2			K01551	GO:0016887,GO:0005524	AT1G26090.1		P-loop containing nucleoside triphosphate hydrolases superfamily protein	LOC_Os02g48130.1	NA	uncharacterized protein At1g26090, chloroplast precursor, putative, expressed	10.8427	14.1275	15.1952	3.04818	4.88282	9.29292	5.65953	6.71194	4.55674	3.51263	4.40835	6.29247
Sobic.004G265000	30.7237	24.4789	8.66598	8.17874	478.82	-1.85585	0.343422	-5.40399	6.52e-08	2.03e-06	37930154	Sobic.004G265000.1	Sobic.004G265000.1.p	PF03446,PF00389	PTHR10996,PTHR10996:SF171	KOG0069	1.2.1.2	K00122	GO:0055114,GO:0004616,GO:0051287,GO:0016616,GO:0008152	AT5G14780.1	FDH	formate dehydrogenase	LOC_Os06g29220.1	NA	erythronate-4-phosphate dehydrogenase domain containing protein, expressed	49.4716	21.7964	20.9032	24.4746	20.885	28.0771	7.27393	7.71164	11.0124	7.52801	11.331	5.67723
Sobic.004G270800	2.19948	3.04799	1.30934	1.73283	127.817	-0.830341	0.256539	-3.23671	0.00120916	0.0154557	37929956	Sobic.004G270800.3	Sobic.004G270800.3.p	PF00400	PTHR19918,PTHR19918:SF12			K03363	GO:0005515	AT4G33270.1	CDC20.1	Transducin family protein / WD-40 repeat family protein	LOC_Os02g47180.2	NA	WD repeat-containing protein, putative, expressed	2.08105	2.16423	2.35315	2.84595	2.83961	3.4584	0.967618	1.29036	1.67003	2.14942	1.87634	1.17274
Sobic.004G273400	0.378468	0.28523	8.34956	8.47408	177.166	4.34749	0.979269	4.43953	9.02e-06	0.000193684	37929673	Sobic.004G273400.1	Sobic.004G273400.1.p	PF03169	PTHR22601,PTHR22601:SF11				GO:0055085	AT5G64410.1	ATOPT4,OPT4	oligopeptide transporter 4	LOC_Os01g43940.1	NA	oligopeptide transporter, putative, expressed	0.102365	0.551784	0.481255	0.646298	0.209391	0	4.64012	8.3386	12.07	2.04539	10.1196	13.2573
Sobic.004G276900	10.1722	8.1222	0.502883	0.609696	152.822	-4.46867	0.448537	-9.96277	2.22e-23	6.75e-21	37929221	Sobic.004G276900.2	Sobic.004G276900.2.p	PF09334,PF00133	PTHR11946,PTHR11946:SF51		6.1.1.4	K01869	GO:0006418,GO:0005524,GO:0004812,GO:0000166	AT1G09620.1		ATP binding;leucine-tRNA ligases;aminoacyl-tRNA ligases;nucleotide binding;ATP binding;aminoacyl-tRNA ligases	LOC_Os09g32650.1	NA	leucyl-tRNA synthetase, cytoplasmic, putative, expressed	6.71241	12.2079	11.5962	10.3884	6.76688	7.21131	0.430624	0.340713	0.737312	0.680334	0.78052	0.368234
Sobic.004G279400	0.452812	0.693654	1.43138	1.00068	46.9276	1.57465	0.486522	3.23654	0.00120987	0.0154562	37933386	Sobic.004G279400.1	Sobic.004G279400.1.p	PF13713,PF16457,PF01363,PF08381,PF00415	PTHR22870,PTHR22870:SF177	KOG1427			GO:0046872	AT1G65920.1		Regulator of chromosome condensation (RCC1) family with FYVE zinc finger domain	LOC_Os02g45980.1	NA	ZR1 protein, putative, expressed	0.586155	0.518982	0.253299	0.664981	0.94711	0.46887	1.73903	0.813811	1.7413	1.04297	1.42148	0.537589
Sobic.004G279601	2.55506	0.867991	0.257559	0.177029	10.6504	-3.33176	1.00315	-3.32129	0.000896022	0.0118972	37931365	Sobic.004G279601.1	Sobic.004G279601.1.p	PF15511	PTHR10484	KOG3467		K11254		AT3G53730.1		Histone superfamily protein	LOC_Os09g38020.1	NA	Core histone H2A/H2B/H3/H4 domain containing protein, putative, expressed	1.83277	1.4249	4.40751	0.293189	0.382896	1.92789	0.324072	0.182651	0.265955	0	0.181431	0.349656
Sobic.004G280200	7.80127	34.7901	40.9007	21.2517	662.842	2.34705	0.833493	2.81592	0.00486374	0.0485298	37929945	Sobic.004G280200.1	Sobic.004G280200.1.p	PF06454	PTHR31142,PTHR31142:SF7					AT2G02180.1	TOM3	tobamovirus multiplication protein 3	LOC_Os02g45870.1	NA	tobamovirus multiplication protein, putative, expressed	9.74511	6.64677	7.01192	9.59125	12.9405	81.8387	14.8536	94.9088	12.9397	19.3235	34.3241	10.1074
Sobic.004G280900	2.74303	3.02107	40.4293	3.31102	225.642	3.77175	1.20475	3.13072	0.00174379	0.0210245	37930813	Sobic.004G280900.1	Sobic.004G280900.1.p	PF13639	PTHR14155,PTHR14155:SF152				GO:0008270,GO:0005515	AT3G61460.1	BRH1	brassinosteroid-responsive RING-H2	LOC_Os02g45780.1	NA	zinc finger, C3HC4 type domain containing protein, expressed	2.38579	0.95184	4.89145	0.864333	0.162105	8.03676	0.721393	88.5789	31.9876	4.21344	2.36825	3.35138
Sobic.004G281600	0.0580667	1.24729	2.1588	8.02307	80.5788	5.21329	1.56261	3.33628	0.000849085	0.0113727	37932724	Sobic.004G281600.2	Sobic.004G281600.2.p	PF00924	PTHR30566,PTHR30566:SF5			K16052	GO:0055085,GO:0016020	AT4G00290.1		Mechanosensitive ion channel protein	LOC_Os02g45690.1	NA	uncharacterized mscS family protein, putative, expressed	0.106747	0.067453	0	1.60229	2.03355	0.106025	5.50048	0.307851	0.668064	19.0238	5.01114	0.034298
Sobic.004G284001	2.62883	4.59875	7.2254	5.06866	46.2441	1.40688	0.409803	3.43307	0.000596782	0.00837978	37929994	Sobic.004G284001.1	Sobic.004G284001.1.p											NA		2.61908	2.22016	3.04726	2.88578	3.79528	7.11518	6.0634	9.52194	6.09085	4.48166	5.86263	4.86168
Sobic.004G284300	0	0	8.41854	11.3158	48.0489	8.76973	1.26673	6.9231	4.42e-12	2.51e-10	37932080	Sobic.004G284300.1	Sobic.004G284300.1.p											NA		0	0	0	0	0	0	9.6016	6.43431	9.21972	16.0421	10.5825	7.32295
[truncated: 1,246 more rows]
