# Supplementary material for: Salt stress-induced remodeling of sugar transport: a role for promoter alleles of SWEET13
Source: Sci Rep. 2025 Mar 4;15:7580. doi: 10.1038/s41598-025-90432-2 (PMC11880500; doi:10.1038/s41598-025-90432-2)
Supplement: Supplementary file 20 — Supplementary Material 20. [file 41598_2025_90432_MOESM20_ESM.xlsx]

## Sheet: resDTt_v_DSt_Anno_TPM_Sig
	Drought_Sensetive_control	Drought_Sensetive_treatment	Drought_Tolerant_control	Drought_Tolerant_treatment
GENEID	DS_c_TPM	DS_t_TPM	DT_c_TPM	DT_t_TPM	baseMean	log2FoldChange	lfcSE	stat	pvalue	padj	X.pacId	transcriptName	peptideName	Pfam	Panther	KOG	ec	KO	GO	Best.hit.arabi.name	arabi.symbol	arabi.defline	Best.hit.rice.name	rice.symbol	rice.defline					DS_c_1	DS_c_2	DS_c_3	DS_t_1	DS_t_2	DS_t_3	DT_c_1	DT_c_2	DT_c_3	DT_t_1	DT_t_2	DT_t_3
Sobic.001G000501	27.262	20.602	0	0	13.3279	-6.83982	1.35961	-5.03073	4.89e-07	1.23e-05	37943124	Sobic.001G000501.1	Sobic.001G000501.1.p											NA						37.5067	22.0239	22.2552	12.2561	21.082	28.4678	0	0	0	0	0	0
Sobic.001G001700	0	0	1.45647	1.79546	14.4121	7.50677	1.44746	5.18616	2.15e-07	5.78e-06	37943936	Sobic.001G001700.1	Sobic.001G001700.1.p											NA						0	0	0	0	0	0	2.8352	0.914882	0.619334	2.10929	2.18464	1.09246
Sobic.001G004300	1.98486	1.02386	3.05261	2.2152	81.1847	1.35184	0.491225	2.75197	0.00592378	0.0466101	37943470	Sobic.001G004300.2	Sobic.001G004300.2.p		PTHR33306,PTHR33306:SF8								LOC_Os03g64100.1	NA	expressed protein					1.74119	2.1275	2.08587	0.630817	0.971526	1.46925	3.37437	2.44794	3.33551	1.40009	1.64937	3.59614
Sobic.001G004500	0.248823	0.156671	5.25194	4.50165	46.0021	5.1807	1.16866	4.43301	9.29e-06	0.000181923	37944815	Sobic.001G004500.1	Sobic.001G004500.1.p	PF03641	PTHR31223,PTHR31223:SF19			K06966		AT2G37210.2		lysine decarboxylase family protein	LOC_Os02g41770.1	NA	uncharacterized protein PA4923, putative, expressed					0.465473	0.115934	0.165061	0	0.119549	0.350465	0.52817	11.1011	4.12655	2.021	1.90076	9.5832
Sobic.001G008600	1.62482	4.79437	0.42022	0.442988	67.888	-3.382	0.709533	-4.76652	1.87e-06	4.19e-05	37939486	Sobic.001G008600.1	Sobic.001G008600.1.p	PF04185	PTHR31956,PTHR31956:SF1		3.1.4.3	K01114	GO:0016788	AT3G03530.1	NPC4	non-specific phospholipase C4	LOC_Os03g63580.1	NA	phosphoesterase family protein, putative, expressed					1.45925	1.17331	2.24191	3.52761	6.06209	4.79341	0.625751	0.026792	0.608118	0.479001	0.678725	0.171239
Sobic.001G009000	2.10419	1.10897	0	0	12.3434	-6.38048	1.86643	-3.41855	0.000629551	0.00740359	37942808	Sobic.001G009000.1	Sobic.001G009000.1.p										LOC_Os01g46050.1	NA	expressed protein					1.87156	2.69168	1.74934	0	0.669004	2.65791	0	0	0	0	0	0
Sobic.001G012400	201.501	32.9871	335.76	89.1397	3431.57	1.64212	0.568106	2.89051	0.00384616	0.0330139	37938940	Sobic.001G012400.1	Sobic.001G012400.1.p	PF00201	PTHR11926,PTHR11926:SF269	KOG1192	2.4.1.85	K13030	GO:0016758,GO:0008152	AT1G22380.1	AtUGT85A3,UGT85A3	UDP-glucosyl transferase 85A3	LOC_Os02g51910.1	NA	cytokinin-O-glucosyltransferase 2, putative, expressed					275.998	192.642	135.862	42.4704	32.1023	24.3888	123.945	472.231	411.105	47.4056	67.4675	152.546
Sobic.001G014900	14.4347	31.4848	11.6201	16.2784	697.669	-0.878176	0.303303	-2.89537	0.00378706	0.0326043	37941065	Sobic.001G014900.1	Sobic.001G014900.1.p	PF00501	PTHR24096,PTHR24096:SF199	KOG1256	6.2.1.20	K01897	GO:0008152,GO:0003824	AT3G23790.1	AAE16	AMP-dependent synthetase and ligase family protein	LOC_Os03g62850.1	NA	AMP-binding enzyme, putative, expressed					18.877	12.7	11.727	33.5223	35.0814	25.8506	10.361	9.23958	15.2597	20.1329	19.4574	9.24487
Sobic.001G015300	0	0.078208	0.813514	1.11767	17.94	4.06984	1.20052	3.39008	0.000698728	0.00809677	37938676	Sobic.001G015300.1	Sobic.001G015300.1.p	PF14009	PTHR33052,PTHR33052:SF6								LOC_Os03g62770.1	NA	expressed protein					0	0	0	0	0	0.234624	1.34239	0.235647	0.862509	1.30126	0.812318	1.23944
Sobic.001G016050	2.87746	2.37867	0.332917	0.50411	19.4853	-2.06939	0.595997	-3.47214	0.000516328	0.00626806	37938648	Sobic.001G016050.1	Sobic.001G016050.1.p											NA						3.32512	2.14984	3.15742	2.21171	1.47454	3.44977	0.145991	0.456267	0.396492	0.380501	0.384889	0.746939
Sobic.001G016100	3.6137	1.60986	8.43665	7.70141	177.284	2.47998	0.455723	5.44186	5.27e-08	1.58e-06	37940467	Sobic.001G016100.1	Sobic.001G016100.1.p	PF01535,PF13041	PTHR24015,PTHR24015:SF915					AT2G27610.1		Tetratricopeptide repeat (TPR)-like superfamily protein	LOC_Os03g62690.2	NA	pentatricopeptide, putative, expressed					2.88017	3.79091	4.17002	1.26626	1.24897	2.31434	10.3174	7.26607	7.72643	6.68651	5.16443	11.2533
Sobic.001G016201	10.8932	11.4122	141.51	183.504	1632.01	4.15094	0.652672	6.35992	2.02e-10	8.62e-09	37943166	Sobic.001G016201.1	Sobic.001G016201.1.p		PTHR21650					AT1G61000.1			LOC_Os03g38010.1	NA	nuf2 family protein, expressed					4.80941	21.4994	6.37075	18.8439	8.28424	7.10844	164.799	145.758	113.972	184.311	102.24	263.962
Sobic.001G016300	6.04785	5.40498	0	0	118.12	-10.182	1.25742	-8.09754	5.61e-16	5.38e-14	37939031	Sobic.001G016300.2	Sobic.001G016300.2.p	PF01535,PF13041	PTHR24015,PTHR24015:SF915					AT4G13650.1		Pentatricopeptide repeat (PPR) superfamily protein	LOC_Os03g62690.2	NA	pentatricopeptide, putative, expressed					4.87086	7.34507	5.92763	7.21042	3.93114	5.07338	0	0	0	0	0	0
Sobic.001G016500	260.301	97.615	257.44	196.284	3053.35	1.23659	0.39822	3.1053	0.00190084	0.0187421	37944247	Sobic.001G016500.1	Sobic.001G016500.1.p	PF00237	PTHR11593	KOG3353		K02880	GO:0006412,GO:0005840,GO:0003735,GO:0015934	AT1G27400.1		Ribosomal protein L22p/L17e family protein	LOC_Os09g08430.1	NA	ribosomal protein L22, putative, expressed					268.958	268.794	243.151	78.9043	89.5976	124.343	263.627	289.752	218.943	154.64	132.285	301.927
Sobic.001G017500	1.2373	0.608162	0.0143337	0	10.9335	-6.22149	1.37759	-4.5162	6.3e-06	0.000127607	37943263	Sobic.001G017500.1	Sobic.001G017500.1.p	PF13561	PTHR24322,PTHR24322:SF257	KOG1205	1.1.1.146			AT4G10020.1	AtHSD5,HSD5	hydroxysteroid dehydrogenase 5	LOC_Os03g62590.1	NA	oxidoreductase, short chain dehydrogenase/reductase family domain containing protein, expressed					1.21336	1.76	0.738547	0.351921	0.928905	0.543661	0	0.043001	0	0	0	0
Sobic.001G022400	3.11886	1.45124	5.49038	4.14707	77.1106	1.71188	0.505033	3.38965	0.000699828	0.00810543	37941170	Sobic.001G022400.1	Sobic.001G022400.1.p	PF03168	PTHR31234,PTHR31234:SF10					AT2G35460.1		Late embryogenesis abundant (LEA) hydroxyproline-rich glycoprotein family	LOC_Os03g62010.1	NA	harpin-induced protein 1 domain containing protein, expressed					2.23526	3.85317	3.26816	1.11512	0.99466	2.24393	2.98886	6.73451	6.74777	2.34594	4.43245	5.66281
Sobic.001G022900	363.788	431.659	371.335	232.02	4201.4	-0.758247	0.277488	-2.73254	0.00628474	0.0488142	37943873	Sobic.001G022900.1	Sobic.001G022900.1.p	PF00111	PTHR19370,PTHR19370:SF127			K02639	GO:0051536,GO:0009055	AT2G27510.1	ATFD3,FD3	ferredoxin 3	LOC_Os03g61960.2	NA	2Fe-2S iron-sulfur cluster binding domain containing protein, expressed					507.954	300.047	283.362	280.336	469.246	545.393	383.13	368.803	362.074	210.567	293.54	191.952
Sobic.001G024400	2.39833	2.93713	0.2751	0.203215	19.8601	-3.64611	1.13916	-3.2007	0.00137092	0.014304	37938165	Sobic.001G024400.1	Sobic.001G024400.1.p	PF04043	PTHR31707,PTHR31707:SF50		3.1.1.11		GO:0004857	AT1G53840.1	ATPME1,PME1	pectin methylesterase 1	LOC_Os03g61510.1	NA	pectinesterase inhibitor domain containing protein, expressed					4.89673	0.504474	1.79378	2.06028	1.35646	5.39464	0	0.283815	0.541484	0.410955	0	0.19869
Sobic.001G026600	0	0	22.5579	13.3254	87.2506	9.55677	1.26216	7.57176	3.68e-14	2.68e-12	37940132	Sobic.001G026600.1	Sobic.001G026600.1.p											NA						0	0	0	0	0	0	29.2394	17.4405	20.9937	12.9411	11.3662	15.6689
Sobic.001G027300	17.93	1.03697	14.6642	11.8572	137.158	3.85017	1.02108	3.7707	0.000162792	0.00231132	37942881	Sobic.001G027300.1	Sobic.001G027300.1.p	PF13419	PTHR12725,PTHR12725:SF49	KOG3109	3.1.3.74			AT3G62040.1		Haloacid dehalogenase-like hydrolase (HAD) superfamily protein	LOC_Os03g61829.1	NA	haloacid dehalogenase-like hydrolase family protein, putative, expressed					9.42062	18.7656	25.6038	0.875312	0.469963	1.76564	9.52579	28.4267	6.0401	2.89651	1.54445	31.1305
Sobic.001G028900	0.006289	0	3.60682	2.93664	82.8253	9.74386	1.22838	7.93225	2.15e-15	1.83e-13	37944929	Sobic.001G028900.2	Sobic.001G028900.2.p	PF02902	PTHR12606,PTHR12606:SF14		3.4.22.68		GO:0008234,GO:0006508	AT3G06910.1	ULP1A	UB-like protease 1A	LOC_Os10g24954.1	NA	ulp1 protease family, C-terminal catalytic domain containing protein, expressed					0	0	0.018867	0	0	0	3.11874	3.45131	4.25041	2.51016	4.41461	1.88514
Sobic.001G029300	1.39637	0.525402	0.0484907	0	13.4385	-6.23475	1.45427	-4.28719	1.81e-05	0.000330286	37939559	Sobic.001G029300.1	Sobic.001G029300.1.p	PF04715,PF00425	PTHR11236,PTHR11236:SF20		4.1.3.27	K01657	GO:0016833,GO:0009058	AT2G29690.1	ASA2,ATHANSYNAB	anthranilate synthase 2	LOC_Os03g61120.1	NA	anthranilate synthase component I-1, chloroplast precursor, putative, expressed					1.5975	0.694925	1.89668	0.974016	0.192577	0.409614	0.069502	0	0.07597	0	0	0
Sobic.001G029500	0.108247	0.123904	2.50458	3.66077	46.3606	5.12162	0.804961	6.36257	1.98e-10	8.49e-09	37941859	Sobic.001G029500.1	Sobic.001G029500.1.p	PF03151	PTHR11132,PTHR11132:SF81	KOG1444		K15356		AT1G07290.1	GONST2	golgi nucleotide sugar transporter 2	LOC_Os03g61100.1	NA	GDP-mannose transporter, putative, expressed					0.181697	0.036022	0.107023	0.147336	0.0772	0.147177	2.95726	2.30105	2.25544	2.06691	1.79842	7.11697
Sobic.001G032850	18.8257	5.33085	5.95766	46.9303	50.5293	3.33945	1.09743	3.04298	0.00234249	0.0220181	37940333	Sobic.001G032850.1	Sobic.001G032850.1.p											NA						3.54507	43.7765	9.15564	8.61851	5.72549	1.64853	7.80811	1.56066	8.5042	14.747	10.0012	116.043
Sobic.001G035000	18.2122	2.91484	12.9879	18.8303	113.357	2.92409	0.929438	3.14608	0.00165475	0.0166959	37939844	Sobic.001G035000.1	Sobic.001G035000.1.p	PF13912	PTHR26374,PTHR26374:SF169					AT5G59820.1	RHL41,ZAT12	C2H2-type zinc finger family protein	LOC_Os03g60570.1	NA	ZOS3-22 - C2H2 zinc finger protein, expressed					32.1995	15.356	7.08096	5.29852	1.3203	2.1257	2.38959	22.2798	14.2945	20.8005	2.51306	33.1775
Sobic.001G035600	16.5829	7.90462	69.8329	38.4179	562.106	2.41763	0.379845	6.36478	1.96e-10	8.39e-09	37940195	Sobic.001G035600.1	Sobic.001G035600.1.p	PF02431	PTHR28039,PTHR28039:SF8		5.5.1.6	K01859	GO:0016872	AT3G55120.1	A11,CFI,TT5	Chalcone-flavanone isomerase family protein	LOC_Os03g60509.2	NA	expressed protein					21.4319	17.7455	10.5713	7.69262	7.56953	8.4517	31.7142	96.0997	81.6847	30.2636	46.2535	38.7367
Sobic.001G039400	634.369	210.078	840.563	473.925	2937.31	1.41081	0.405445	3.47966	0.000502051	0.00612065	37938807	Sobic.001G039400.2	Sobic.001G039400.2.p	PF01283	PTHR12538,PTHR12538:SF1	KOG1768		K02976	GO:0006412,GO:0005840,GO:0005622,GO:0003735	AT2G40510.1		Ribosomal protein S26e family protein	LOC_Os05g39960.1	NA	40S ribosomal protein S26, putative, expressed					637.594	592.459	673.055	184.054	193.745	252.433	917.376	839.535	764.777	374.73	303.635	743.41
Sobic.001G040701	20.2962	4.25233	0.144426	0.0984273	41.7236	-5.33576	1.14584	-4.65664	3.21e-06	6.92e-05	37940023	Sobic.001G040701.1	Sobic.001G040701.1.p										LOC_Os08g38289.1	NA	expressed protein					13.2845	32.4891	15.115	4.79615	3.93151	4.02933	0	0.147332	0.285947	0	0.295282	0
Sobic.001G042100	4.05142	10.4065	0	0	40.4666	-9.26756	1.25278	-7.39758	1.39e-13	8.99e-12	37937973	Sobic.001G042100.1	Sobic.001G042100.1.p	PF07893	PTHR33085,PTHR33085:SF13								LOC_Os12g01880.1	NA	expressed protein					5.53848	3.7157	2.90008	10.2906	7.95829	12.9704	0	0	0	0	0	0
Sobic.001G044000	3.06837	5.98719	2.87763	2.06558	117.419	-1.48828	0.461517	-3.22475	0.00126081	0.013337	37944417	Sobic.001G044000.1	Sobic.001G044000.1.p	PF03798	PTHR31766,PTHR31766:SF2				GO:0016021	AT5G14280.1		DNA-binding storekeeper protein-related	LOC_Os05g23700.1	NA	DNA-binding storekeeper protein-related, putative, expressed					4.51303	1.83681	2.85527	7.39469	7.30251	3.26437	2.37398	2.84745	3.41145	2.7077	2.4916	0.997433
Sobic.001G045800	0.182598	2.40403	0.160929	0.041058	25.7294	-5.64688	1.06551	-5.29968	1.16e-07	3.33e-06	37944003	Sobic.001G045800.1	Sobic.001G045800.1.p	PF00295	PTHR31375,PTHR31375:SF3		3.2.1.15		GO:0005975,GO:0004650	AT2G41850.1	ADPG2,PGAZAT	polygalacturonase abscission zone A. thaliana	LOC_Os07g10740.1	NA	polygalacturonase, putative, expressed					0.127831	0.076972	0.342992	1.02857	4.83012	1.3534	0.071161	0.102494	0.309131	0	0.025638	0.097536
Sobic.001G046200	0	0	12.0362	19.1337	176.303	11.2959	1.23076	9.17799	4.39e-20	7e-18	37938089	Sobic.001G046200.1	Sobic.001G046200.1.p											NA						0	0	0	0	0	0	12.2516	7.77778	16.0794	22.6107	20.578	14.2122
Sobic.001G049700	0.731316	0.573209	0.119785	0	6.98607	-5.91226	1.46455	-4.0369	5.42e-05	0.000878844	37943261	Sobic.001G049700.1	Sobic.001G049700.1.p	PF00201	PTHR11926,PTHR11926:SF145		2.4.1.273		GO:0016758,GO:0008152	AT5G49690.1		UDP-Glycosyltransferase superfamily protein	LOC_Os03g59030.1	NA	UDP-rhamnose rhamnosyltransferase, putative, expressed					1.23262	0.418481	0.542849	0.68717	0.684323	0.348133	0.127701	0	0.231653	0	0	0
Sobic.001G050700	33.655	36.0431	55.4816	57.9362	889.976	0.796502	0.223531	3.56328	0.000366256	0.00468938	37942114	Sobic.001G050700.2	Sobic.001G050700.2.p	PF00573	PTHR10746	KOG1624		K02926	GO:0006412,GO:0005840,GO:0003735	AT2G20060.1		Ribosomal protein L4/L1 family	LOC_Os11g37510.1	NA	ribosomal protein L4, putative, expressed					30.7455	38.7377	31.482	34.2758	35.4682	38.3852	61.0655	58.9439	46.4355	52.2389	73.1023	48.4674
Sobic.001G053000	15.3087	11.7054	5.03881	5.29827	155.996	-0.996902	0.326395	-3.05429	0.00225597	0.0214154	37940934	Sobic.001G053000.1	Sobic.001G053000.1.p	PF06695	PTHR36007,PTHR36007:SF1					AT2G02590.1			LOC_Os03g58620.1	NA	small multi-drug export protein, putative, expressed					20.5889	13.3517	11.9854	10.9487	11.0481	13.1194	3.27457	7.12943	4.71243	4.2179	5.62188	6.05503
Sobic.001G053100	31.2396	48.4429	0	0	346.501	-12.1024	1.22179	-9.90547	3.94e-23	1.02e-20	37939897	Sobic.001G053100.2	Sobic.001G053100.2.p	PF07762	PTHR33086,PTHR33086:SF1								LOC_Os03g23900.1	NA	expressed protein					29.9013	27.8915	35.9259	54.1217	52.8635	38.3436	0	0	0	0	0	0
Sobic.001G053200	71.9799	92.7679	0	0	1029.4	-13.565	1.2189	-11.1289	9.07e-29	4.16e-26	37940261	Sobic.001G053200.4	Sobic.001G053200.4.p	PF07762	PTHR33086,PTHR33086:SF1								LOC_Os03g23900.1	NA	expressed protein					89.1333	63.5818	63.2246	103.074	99.9776	75.2522	0	0	0	0	0	0
Sobic.001G053350	0.490994	1.02427	0.003561	0	35.9608	-8.99461	1.22812	-7.32387	2.41e-13	1.49e-11	37944163	Sobic.001G053350.1	Sobic.001G053350.1.p	PF16487,PF16488,PF08699,PF02170	PTHR22891,PTHR22891:SF24				GO:0005515	AT1G48410.1	AGO1	Stabilizer of iron transporter SufD / Polynucleotidyl transferase	LOC_Os03g58600.1	NA	PAZ domain containing protein, putative, expressed					0.502365	0.484331	0.486286	0.742372	1.12615	1.20427	0	0	0.010683	0	0	0
Sobic.001G054600	3.37864	1.20558	1.86852	3.17307	106.002	1.6197	0.562073	2.88166	0.00395592	0.0337917	37937820	Sobic.001G054600.1	Sobic.001G054600.1.p	PF04576	PTHR31448,PTHR31448:SF8					AT1G08800.2		Protein of unknown function, DUF593	LOC_Os03g58490.1	NA	DUF593 domain containing protein, expressed					2.72877	4.2014	3.20575	1.40831	0.921423	1.28699	1.43073	2.26821	1.90661	1.65616	1.9689	5.89416
Sobic.001G056000	0.0170287	0	5.11042	10.0878	79.3675	10.2432	1.28715	7.95804	1.75e-15	1.51e-13	37938933	Sobic.001G056000.1	Sobic.001G056000.1.p	PF13921	PTHR10641,PTHR10641:SF570	KOG0048		K09422		AT4G18770.1	AtMYB98,MYB98	myb domain protein 98	LOC_Os06g06740.1	NA	MYB family transcription factor, putative, expressed					0.051086	0	0	0	0	0	7.43232	3.70059	4.19836	12.2791	6.91833	11.066
Sobic.001G056100	0.53929	6.33994	0.432606	0.639614	36.1521	-3.27316	0.663099	-4.93615	7.97e-07	1.93e-05	37941115	Sobic.001G056100.1	Sobic.001G056100.1.p	PF02309	PTHR31734,PTHR31734:SF14			K14484	GO:0006355,GO:0005634	AT1G04240.1	IAA3,SHY2	AUX/IAA transcriptional regulator family protein	LOC_Os07g08460.1	NA	OsIAA24 - Auxin-responsive Aux/IAA gene family member, expressed					1.00219	0.216085	0.39959	7.58003	5.38799	6.05179	0.615248	0.268743	0.413826	0.922326	0.896968	0.099549
Sobic.001G056900	0	0	4.95311	6.74182	40.5801	9.05825	1.24175	7.29478	2.99e-13	1.8e-11	37939413	Sobic.001G056900.1	Sobic.001G056900.1.p											NA						0	0	0	0	0	0	5.55113	5.49978	3.80842	6.40915	8.47844	5.33788
Sobic.001G058400	5.32758	4.94541	3.49979	2.40684	121.729	-0.938561	0.266338	-3.52395	0.000425162	0.00532184	37939539	Sobic.001G058400.1	Sobic.001G058400.1.p	PF14432,PF01535,PF13041	PTHR24015,PTHR24015:SF44					AT2G02980.1	OTP85	Pentatricopeptide repeat (PPR) superfamily protein	LOC_Os03g58100.1	NA	pentatricopeptide, putative, expressed					4.95197	4.83073	6.20004	4.17401	4.39674	6.26548	3.28199	3.32984	3.88753	2.59601	3.03677	1.58774
Sobic.001G059001	0.945057	1.97759	0.0725423	0.311365	13.4897	-2.61215	0.809235	-3.22792	0.00124694	0.0132198	37940167	Sobic.001G059001.1	Sobic.001G059001.1.p											NA						0.919336	0.965722	0.950112	1.31656	1.67906	2.93717	0.142811	0	0.074816	0.068428	0.750715	0.114951
Sobic.001G059300	2.10037	6.54707	0.996011	0.900341	13.1392	-2.97691	0.863428	-3.44778	0.000565222	0.00678976	37938114	Sobic.001G059300.1	Sobic.001G059300.1.p	PF13302	PTHR13256,PTHR13256:SF45		2.3.1.57		GO:0008080	AT2G32030.1		Acyl-CoA N-acyltransferases (NAT) superfamily protein	LOC_Os03g58010.1	NA	acetyltransferase, GNAT family, putative, expressed					1.36146	2.54073	2.39891	7.62872	8.27318	3.73929	1.36444	1.4503	0.173287	1.42745	1.27357	0
Sobic.001G059700	0.619229	5.09786	0.68564	0.834229	23.966	-2.55261	0.849741	-3.00398	0.00266469	0.0245143	37940314	Sobic.001G059700.1	Sobic.001G059700.1.p	PF14368	PTHR33044,PTHR33044:SF14					AT3G22600.1		Bifunctional inhibitor/lipid-transfer protein/seed storage 2S albumin superfamily protein	LOC_Os03g57970.2	NA	LTPL73 - Protease inhibitor/seed storage/LTP family protein precursor, expressed					1.28884	0.296209	0.272638	1.80613	11.0054	2.4821	0.9781	0.226135	0.852685	0.779029	1.24113	0.482532
Sobic.001G065900	40.9955	47.764	26.9471	6.91216	251.669	-2.50477	0.903898	-2.77108	0.00558706	0.0444023	37942505	Sobic.001G065900.1	Sobic.001G065900.1.p	PF13410,PF13417	PTHR11260,PTHR11260:SF174	KOG0406	2.5.1.18	K00799	GO:0005515	AT1G17180.1	ATGSTU25,GSTU25	glutathione S-transferase TAU 25	LOC_Os07g28480.1	NA	glutathione S-transferase, putative, expressed					36.9489	23.9159	62.1216	35.4281	49.36	58.504	3.87601	67.0354	9.93003	7.12049	1.3372	12.2788
Sobic.001G066500	14.5726	4.95128	33.8651	22.3179	3701.83	2.36956	0.439149	5.3958	6.82e-08	2.02e-06	37939974	Sobic.001G066500.1	Sobic.001G066500.1.p	PF07967	PTHR15835,PTHR15835:SF6	KOG4765			GO:0008270,GO:0005634	AT1G17210.1	ATILP1,ILP1	IAP-like protein 1	LOC_Os03g57160.1	NA	zinc ion binding protein, putative, expressed					25.5706	10.916	7.23123	4.25128	5.43686	5.1657	30.9998	36.6934	33.9021	20.7391	15.8291	30.3856
Sobic.001G066900	0.323257	0.989961	0.109674	0.095918	10.0345	-3.21514	1.03733	-3.09943	0.00193891	0.0190113	37943667	Sobic.001G066900.1	Sobic.001G066900.1.p	PF00150	PTHR31451,PTHR31451:SF17		3.2.1.78	K19355	GO:0005975,GO:0004553	AT5G01930.1		Glycosyl hydrolase superfamily protein	LOC_Os05g25480.1	NA	OsMan06 - Endo-Beta-Mannanase, expressed					0.249545	0.152308	0.567919	0.896674	1.84818	0.225027	0.033276	0.223187	0.072559	0.145188	0.03696	0.105606
Sobic.001G068700	12.9265	3.17621	10.7995	9.21706	159.173	1.78087	0.551352	3.23001	0.00123787	0.0131307	37943682	Sobic.001G068700.1	Sobic.001G068700.1.p	PF02453	PTHR10994,PTHR10994:SF62	KOG1792				AT3G10260.3		Reticulon family protein	LOC_Os03g56900.1	NA	reticulon domain containing protein, putative, expressed					10.977	14.0936	13.7089	1.27401	3.00505	5.24956	8.54822	15.2454	8.60502	4.83634	8.55967	14.2552
Sobic.001G069900	51.7919	37.6528	64.1216	19.1153	1298.28	-0.866192	0.191061	-4.53359	5.8e-06	0.000118476	37944534	Sobic.001G069900.1	Sobic.001G069900.1.p	PF00478	PTHR11911,PTHR11911:SF6		1.1.1.205	K00088	GO:0055114,GO:0003824,GO:0006164,GO:0003938	AT1G16350.1		Aldolase-type TIM barrel family protein	LOC_Os03g56800.1	NA	CBS domain containing membrane protein, putative, expressed					67.4812	44.4757	43.419	33.6506	38.8709	40.437	51.2807	73.2403	67.8437	18.8787	23.8146	14.6525
Sobic.001G070200	1.40465	34.0318	1.00015	1.77175	90.6614	-4.26344	1.30814	-3.25915	0.00111746	0.012111	37937498	Sobic.001G070200.1	Sobic.001G070200.1.p											NA						2.20045	1.60412	0.409365	86.168	15.8204	0.106932	2.15041	0.318674	0.53136	3.85708	0.846436	0.611725
Sobic.001G072100	0	0	0.709416	1.65917	10.3641	7.36202	1.3085	5.6263	1.84e-08	5.96e-07	37943192	Sobic.001G072100.1	Sobic.001G072100.1.p		PTHR35828,PTHR35828:SF1								LOC_Os03g56450.1	NA	OsFBX111 - F-box domain containing protein, expressed					0	0	0	0	0	0	0.50481	0.901799	0.721639	1.67821	1.70229	1.59703
Sobic.001G076100	2.15198	2.45621	1.03193	0.677819	35.6674	-1.70815	0.408178	-4.18482	2.85e-05	0.000497561	37943888	Sobic.001G076100.1	Sobic.001G076100.1.p		PTHR33526,PTHR33526:SF1					AT1G10140.1		Uncharacterised conserved protein UCP031279	LOC_Os03g55980.1	NA	expressed protein					2.46984	1.60026	2.38585	2.41228	2.23072	2.72562	0.929966	0.757568	1.40826	0.684676	0.57257	0.776212
Sobic.001G077600	3.13802	0.163415	3.644	2.19599	34.1572	3.96328	1.10068	3.60075	0.000317299	0.00414821	37944626	Sobic.001G077600.1	Sobic.001G077600.1.p										LOC_Os03g55776.1	NA	expressed protein					0.407814	4.41532	4.59092	0.140394	0.211898	0.137953	0.438826	7.53643	2.95676	2.05243	1.22554	3.31
Sobic.001G081500	0.982668	1.2113	0	0	7.64911	-6.45704	1.53737	-4.20006	2.67e-05	0.00046736	37941068	Sobic.001G081500.1	Sobic.001G081500.1.p		PTHR11785,PTHR11785:SF230				GO:0016020,GO:0015171,GO:0003333	AT4G21120.1	AAT1,CAT1	amino acid transporter 1	LOC_Os03g43980.1	NA	AAT1, putative, expressed					0.201919	1.61176	1.13433	1.33646	1.23202	1.06541	0	0	0	0	0	0
Sobic.001G081800	16.5796	34.8754	9.42262	6.16157	161.295	-2.31648	0.512502	-4.51994	6.19e-06	0.000125599	37937884	Sobic.001G081800.1	Sobic.001G081800.1.p	PF02704	PTHR23201,PTHR23201:SF10					AT2G39540.1		Gibberellin-regulated family protein	LOC_Os03g55290.1	NA	GASR3 - Gibberellin-regulated GASA/GAST/Snakin family protein precursor, expressed					10.4115	13.1525	26.1749	19.133	36.5356	48.9576	7.70518	5.92095	14.6417	4.47032	6.66687	7.34752
Sobic.001G083500	3.54018	1.43511	12.4337	5.89543	100.418	2.21393	0.497953	4.44607	8.75e-06	0.000172687	37939919	Sobic.001G083500.1	Sobic.001G083500.1.p	PF02298	PTHR33021,PTHR33021:SF56				GO:0009055	AT2G27035.1	AtENODL20,ENODL20	early nodulin-like protein 20	LOC_Os03g55120.1	NA	plastocyanin-like domain containing protein, putative, expressed					2.87704	2.82265	4.92084	1.72317	0.796446	1.78572	14.6168	7.58742	15.0968	6.36786	4.2223	7.09612
Sobic.001G084600	16.7044	13.5026	2.28577	1.57727	196.854	-3.00789	0.394038	-7.6335	2.28e-14	1.72e-12	37941216	Sobic.001G084600.1	Sobic.001G084600.1.p	PF00201	PTHR11926,PTHR11926:SF316		2.4.1.324		GO:0016758,GO:0008152	AT3G02100.1		UDP-Glycosyltransferase superfamily protein	LOC_Os03g55030.1	NA	UDP-glucoronosyl and UDP-glucosyl transferase domain containing protein, expressed					21.4365	12.9225	15.7541	16.0095	10.7578	13.7406	1.02828	2.79664	3.03238	1.76518	2.04726	0.919372
Sobic.001G085900	13.7466	19.0466	9.29038	9.5154	255.344	-0.871265	0.293129	-2.97229	0.00295588	0.0266273	37942082	Sobic.001G085900.3	Sobic.001G085900.3.p	PF00153	PTHR24089:SF391,PTHR24089	KOG0765		K15121		AT5G15640.1		Mitochondrial substrate carrier family protein	LOC_Os03g54760.1	NA	mitochondrial carrier protein, putative, expressed					16.5998	9.11469	15.5254	17.9049	18.1203	21.1145	5.84325	10.0467	11.9812	9.01597	11.0058	8.52443
Sobic.001G086500	2.37506	2.16929	19.3717	9.12916	177.841	2.20618	0.391375	5.63698	1.73e-08	5.63e-07	37942251	Sobic.001G086500.1	Sobic.001G086500.1.p	PF00319,PF01486	PTHR11945,PTHR11945:SF218	KOG0014		K09264	GO:0046983,GO:0003677,GO:0006355,GO:0005634,GO:0003700	AT1G69120.1	AGL7,AP1	K-box region and MADS-box transcription factor family protein	LOC_Os03g54160.2	NA	OsMADS14 - MADS-box family gene with MIKCc type-box, expressed					2.30926	2.77658	2.03932	1.55401	2.71626	2.2376	13.4962	24.1025	20.5164	4.97623	13.2386	9.17268
Sobic.001G086800	8.89929	65.3612	4.20865	9.16774	410.611	-2.72367	0.577484	-4.71644	2.4e-06	5.26e-05	37938480	Sobic.001G086800.1	Sobic.001G086800.1.p	PF08246,PF00112	PTHR12411,PTHR12411:SF398	KOG1543	3.4.22.14		GO:0008234,GO:0006508	AT5G45890.1	SAG12	senescence-associated gene 12	LOC_Os03g54130.1	NA	cysteine protease 1 precursor, putative, expressed					5.92451	8.92502	11.8483	94.3825	49.5354	52.1657	0.958242	7.62336	4.04436	7.69994	10.3977	9.40559
Sobic.001G091200	0	0	1.35031	2.15405	5.85924	6.32454	1.42388	4.44176	8.92e-06	0.000175426	37943273	Sobic.001G091200.1	Sobic.001G091200.1.p											NA						0	0	0	0	0	0	1.31408	1.03038	1.70648	1.78779	3.3845	1.28984
Sobic.001G092300	2.82241	2.84484	5.18749	6.40935	145.315	1.29361	0.209009	6.18927	6.04e-10	2.42e-08	37938328	Sobic.001G092300.1	Sobic.001G092300.1.p	PF12854,PF13041	PTHR24015,PTHR24015:SF589					AT3G22670.1		Pentatricopeptide repeat (PPR) superfamily protein	LOC_Os03g53490.1	NA	PPR repeat containing protein, expressed					3.22326	2.66836	2.5756	2.11467	3.01809	3.40175	5.34447	4.96879	5.24921	6.64475	7.76419	4.8191
Sobic.001G092400	0	0	8.38032	6.88468	7.39959	6.22593	1.54618	4.02666	5.66e-05	0.000911535	37938196	Sobic.001G092400.1	Sobic.001G092400.1.p											NA						0	0	0	0	0	0	12.8821	1.94036	10.3186	5.5883	10.6183	4.4474
Sobic.001G094800	8.59261	12.4558	6.41877	5.1977	198.22	-1.15855	0.364064	-3.18226	0.00146129	0.0151162	37938028	Sobic.001G094800.1	Sobic.001G094800.1.p	PF02309	PTHR31734,PTHR31734:SF21			K14484	GO:0006355,GO:0005634	AT3G04730.1	IAA16	indoleacetic acid-induced protein 16	LOC_Os03g53150.1	NA	OsIAA13 - Auxin-responsive Aux/IAA gene family member, expressed					7.74621	9.60137	8.43026	16.391	10.9764	9.99993	3.59954	6.00684	9.64993	5.08785	5.80335	4.70188
Sobic.001G096866	0	0	5.91588	3.42007	7.01331	5.85654	1.92004	3.05022	0.00228672	0.0216356	37938176	Sobic.001G096866.1	Sobic.001G096866.1.p											NA						0	0	0	0	0	0	2.1588	7.85103	7.73781	5.3338	4.92639	0
Sobic.001G097500	31.7925	49.0402	24.2917	25.6006	782.327	-0.835673	0.231464	-3.61039	0.00030574	0.00402	37939323	Sobic.001G097500.1	Sobic.001G097500.1.p		PTHR36011,PTHR36011:SF1					AT2G15860.1			LOC_Os03g52780.1	NA	expressed protein					28.4604	36.2107	30.7063	46.2493	55.1119	45.7595	22.3014	26.1042	24.4695	30.6727	29.6412	16.4879
Sobic.001G100501	8.95341	1.5592	11.6098	13.6223	182.617	3.44435	0.935582	3.68151	0.000231858	0.00317976	37939366	Sobic.001G100501.1	Sobic.001G100501.1.p		PTHR33983,PTHR33983:SF5					AT3G57450.1			LOC_Os03g52410.1	NA	expressed protein					8.76318	8.40246	9.69457	0.515678	2.36734	1.79457	1.13967	13.1126	20.5772	12.0274	2.01347	26.8261
Sobic.001G100600	0.376208	0.136457	1.73393	1.63514	27.5099	3.92378	1.06974	3.66796	0.000244491	0.00333112	37937584	Sobic.001G100600.1	Sobic.001G100600.1.p		PTHR33983,PTHR33983:SF5					AT3G57450.1			LOC_Os03g52410.1	NA	expressed protein					0.444646	0.293094	0.390885	0	0.038719	0.370652	0.514732	3.07205	1.61502	1.03137	0.510283	3.36375
Sobic.001G100700	0	0	1.6091	0.907815	9.05369	6.31454	1.66842	3.78473	0.000153873	0.00220378	37937469	Sobic.001G100700.1	Sobic.001G100700.1.p		PTHR33832,PTHR33832:SF5								LOC_Os03g52370.2	NA	PIII4 - Proteinase inhibitor II family protein precursor, expressed					0	0	0	0	0	0	1.54782	2.54017	0.739302	0.213639	0.579877	1.92993
Sobic.001G100800	0.52339	0.751032	5.47126	4.77538	30.1539	2.77497	0.636993	4.35636	1.32e-05	0.000248707	37939812	Sobic.001G100800.1	Sobic.001G100800.1.p	PF00153	PTHR24089,PTHR24089:SF62	KOG0764				AT5G66380.1	ATFOLT1,FOLT1	folate transporter 1	LOC_Os03g52430.1	NA	mitochondrial carrier protein, putative, expressed					1.14006	0.111057	0.31905	0.765363	0.596441	0.891291	8.01971	4.5879	3.80616	5.3407	6.02736	2.95809
Sobic.001G100900	1.30845	0.843717	50.3742	48.4274	1010.43	5.93459	0.41565	14.2778	3.01e-46	7.67e-43	37937738	Sobic.001G100900.1	Sobic.001G100900.1.p	PF13365	PTHR18868,PTHR18868:SF15		3.4.21.107			AT5G27660.1		Trypsin family protein with PDZ domain	LOC_Os12g04750.1	NA	OsDegp14 - Putative Deg protease homologue, expressed					1.13316	0.862089	1.93009	1.27382	0.741072	0.516262	37.6016	53.6338	59.8871	51.2352	47.2148	46.8321
Sobic.001G101000	12.1968	6.86903	0	0.028375	187.848	-8.01722	0.886292	-9.04581	1.49e-19	2.23e-17	37937526	Sobic.001G101000.1	Sobic.001G101000.1.p	PF13365	PTHR18868:SF15,PTHR18868		3.4.21.108						LOC_Os12g04750.1	NA	OsDegp14 - Putative Deg protease homologue, expressed					10.7955	13.1568	12.6381	6.97074	7.683	5.95335	0	0	0	0	0.058336	0.026789
Sobic.001G102400	0.979663	2.87556	6.91051	12.3487	159.343	2.22161	0.604161	3.67718	0.000235826	0.0032284	37938927	Sobic.001G102400.1	Sobic.001G102400.1.p		PTHR31619,PTHR31619:SF2		1.17.1.2			AT4G34350.1	CLB6,HDR,ISPH	4-hydroxy-3-methylbut-2-enyl diphosphate reductase	LOC_Os03g52170.1	NA	4-hydroxy-3-methylbut-2-enyl diphosphate reductase, putative, expressed					1.0849	0.534574	1.31952	1.76406	2.8239	4.03873	13.2934	3.69364	3.74447	18.1237	12.9489	5.97347
Sobic.001G110701	0	0	2.66382	4.78596	34.5444	8.98194	1.2381	7.25464	4.03e-13	2.38e-11	37938655	Sobic.001G110701.1	Sobic.001G110701.1.p				5.2.1.8			AT3G01480.2	ATCYP38,CYP38	cyclophilin 38	LOC_Os08g29370.1	NA	peptidyl-prolyl cis-trans isomerase, chloroplast precursor, putative, expressed					0	0	0	0	0	0	2.83559	2.44757	2.7083	4.18606	6.64098	3.53085
Sobic.001G110800	0	0.217814	34.894	25.2947	118.634	7.01285	0.742999	9.43857	3.78e-21	7.23e-19	37941460	Sobic.001G110800.1	Sobic.001G110800.1.p		PTHR33065,PTHR33065:SF1								LOC_Os01g66230.2	NA	csAtPR5, putative, expressed					0	0	0	0.260982	0.134356	0.258104	38.036	36.3128	30.3332	19.2113	27.5585	29.1143
Sobic.001G111150	11.8624	46.4745	9.3701	18.5389	637.717	-1.26389	0.414781	-3.04711	0.0023105	0.0217888	37941792	Sobic.001G111150.1	Sobic.001G111150.1.p	PF00854	PTHR11654,PTHR11654:SF153			K14638	GO:0016020,GO:0006810,GO:0005215	AT2G02040.1	ATPTR2,ATPTR2-B,NTR1,PTR2,PTR2-B	peptide transporter 2	LOC_Os03g51050.1	NA	peptide transporter PTR2, putative, expressed					14.0647	8.95865	12.5637	47.4105	42.2697	49.7435	11.265	8.47945	8.36581	25.7233	23.8292	6.06421
Sobic.001G111850	17.2032	20.4604	26.6335	33.5141	279.025	0.816323	0.294256	2.77419	0.00553387	0.0440406	37944728	Sobic.001G111850.1	Sobic.001G111850.1.p											NA						19.4335	16.1676	16.0086	24.6154	20.8236	15.9421	24.3797	32.4032	23.1177	32.2834	38.5187	29.7402
Sobic.001G111900	18.3921	23.8427	48.1588	47.3778	384.906	1.12948	0.206379	5.47282	4.43e-08	1.34e-06	37940404	Sobic.001G111900.1	Sobic.001G111900.1.p											NA						19.2848	16.8965	18.9949	24.5573	24.9341	22.0366	39.6388	43.4802	61.3573	46.0705	51.9357	44.1271
Sobic.001G112000	0.087142	0.012627	1.94751	1.91293	26.1648	7.21465	1.25274	5.75908	8.46e-09	2.89e-07	37939019	Sobic.001G112000.1	Sobic.001G112000.1.p	PF02734,PF02733	PTHR28629,PTHR28629:SF4		2.7.1.29,2.7.1.28,4.6.1.15	K00863	GO:0006071,GO:0004371	AT3G17770.1		Dihydroxyacetone kinase	LOC_Os03g51000.2	NA	3,4-dihydroxy-2-butanone kinase, putative, expressed					0.15303	0.108396	0	0	0	0.037881	2.00719	2.12208	1.71325	2.10832	2.4027	1.22777
Sobic.001G121700	9.57786	0.692592	5.00739	4.542	146.789	3.05569	0.820736	3.7231	0.00019679	0.00273978	37943654	Sobic.001G121700.1	Sobic.001G121700.1.p	PF11250	PTHR33155,PTHR33155:SF1					AT5G22090.1		Protein of unknown function (DUF3049)	LOC_Os03g49830.1	NA	expressed protein					7.81496	12.0981	8.82053	0.2203	0.210775	1.6467	2.50422	7.67818	4.83979	2.0719	2.32158	9.23252
Sobic.001G123201	3.46412	1.70571	7.57167	5.22786	68.5011	1.83839	0.653237	2.81428	0.0048887	0.0398885	37938831	Sobic.001G123201.1	Sobic.001G123201.1.p	PF00232	PTHR10353,PTHR10353:SF77		3.2.1.21		GO:0005975,GO:0004553	AT3G18080.1	BGLU44	B-S glucosidase 44	LOC_Os03g49600.2	NA	Os3bglu7 - beta-glucosidase, exo-beta-glucanse, expressed					2.16098	3.25236	4.97901	0.989632	1.05845	3.06904	4.72804	11.5713	6.41564	2.17487	5.2642	8.24452
Sobic.001G128200	0.685645	3.67911	0.861917	0.880803	14.8747	-1.90714	0.638828	-2.98538	0.00283228	0.0257706	37944259	Sobic.001G128200.1	Sobic.001G128200.1.p	PF00076	PTHR24012				GO:0003676	AT3G26420.1	ATRZ-1A	RNA-binding (RRM/RBD/RNP motifs) family protein with retrovirus zinc finger-like domain	LOC_Os05g13650.1	NA	RNA recognition motif containing protein, putative, expressed					0.499109	0.305443	1.25238	3.26085	5.35642	2.42007	0.903458	0.89955	0.782742	0.594394	0.894581	1.15343
Sobic.001G129650	0.506202	0.820019	0	0	3.66309	-5.59431	1.54896	-3.61166	0.000304244	0.00400952	37944030	Sobic.001G129650.1	Sobic.001G129650.1.p											NA						0.385099	0.338275	0.795233	0.60865	0.807314	1.04409	0	0	0	0	0	0
Sobic.001G132200	2.99189	2.45609	0.008804	0.0289247	106.123	-6.27613	0.746765	-8.40442	4.3e-17	4.72e-15	37939616	Sobic.001G132200.1	Sobic.001G132200.1.p	PF00642	PTHR12547,PTHR12547:SF65	KOG1677			GO:0046872	AT3G12680.1	HUA1	floral homeotic protein (HUA1)	LOC_Os12g21700.1	NA	zinc finger C-x8-C-x5-C-x3-H type family protein, expressed					1.86051	3.81746	3.29771	1.71113	2.87847	2.77869	0	0	0.026412	0.07414	0.012634	0
Sobic.001G135400	25.8573	23.3679	30.9102	44.4135	542.043	1.11441	0.307966	3.61861	0.000296188	0.00392364	37937808	Sobic.001G135400.1	Sobic.001G135400.1.p	PF06200,PF00320,PF06203	PTHR10071,PTHR10071:SF168				GO:0043565,GO:0008270,GO:0006355,GO:0003700,GO:0005515	AT3G21175.2	GATA24,TIFY2B,ZML1	ZIM-like 1	LOC_Os03g47970.1	NA	GATA transcription factor 25, putative, expressed					26.4408	27.3323	23.7988	20.8773	18.1757	31.0506	30.2191	30.8618	31.6497	33.8141	42.9921	56.4345
Sobic.001G136400	0.209335	1.08049	0.126349	0.0461267	7.32517	-4.38973	1.16177	-3.77847	0.000157794	0.00225011	37939605	Sobic.001G136400.1	Sobic.001G136400.1.p	PF13469	PTHR11783,PTHR11783:SF68	KOG1584	2.8.2.24			AT3G45070.1		P-loop containing nucleoside triphosphate hydrolases superfamily protein	LOC_Os09g08190.1	NA	sulfotransferase domain containing protein, expressed					0.439847	0.097683	0.090475	1.40033	0.636767	1.20438	0.042822	0.243112	0.093113	0	0.047885	0.090495
Sobic.001G137100	50.1032	79.5401	44.9638	48.9346	2744.83	-0.561175	0.171528	-3.27163	0.00106931	0.0116299	37942345	Sobic.001G137100.1	Sobic.001G137100.1.p	PF05920,PF07526	PTHR11850,PTHR11850:SF90	KOG0773			GO:0006355,GO:0003677	AT4G34610.1	BLH6	BEL1-like homeodomain 6	LOC_Os03g47740.2	NA	homeodomain protein, putative, expressed					52.3894	49.0974	48.8229	61.3261	83.7419	93.5523	34.3428	47.7837	52.7649	48.3414	56.44	42.0224
Sobic.001G139500	0	0	1.31874	0.455025	4.81407	4.8401	1.6088	3.00852	0.00262527	0.0242196	37940898	Sobic.001G139500.1	Sobic.001G139500.1.p											NA						0	0	0	0	0	0	2.06367	0.568183	1.32438	0.639212	0.281453	0.444409
Sobic.001G139600	0.108555	0	1.35947	0.603356	6.11083	5.29697	1.59508	3.32082	0.000897531	0.00997238	37943586	Sobic.001G139600.1	Sobic.001G139600.1.p											NA						0.086079	0	0.239587	0	0	0	1.77713	1.62404	0.677233	0.892661	0.837959	0.079447
Sobic.001G140950	0.0397507	0	0.570872	0.723969	5.84576	6.24435	1.75156	3.56503	0.000363816	0.00467118	37942854	Sobic.001G140950.1	Sobic.001G140950.1.p											NA						0	0.119252	0	0	0	0	0.054783	0.751138	0.906695	0.287495	0.582113	1.3023
Sobic.001G141100	7.36973	0.485987	6.30082	5.52234	106.178	3.92737	1.17862	3.33217	0.000861725	0.0096446	37938854	Sobic.001G141100.1	Sobic.001G141100.1.p	PF00010	PTHR11514,PTHR11514:SF48				GO:0046983	AT4G37850.1		basic helix-loop-helix (bHLH) DNA-binding superfamily protein	LOC_Os03g46860.1	NA	helix-loop-helix DNA-binding protein, putative, expressed					3.45415	8.92636	9.72868	0.206229	0.255328	0.996403	3.47575	10.4493	4.97743	0.192502	0.642234	15.7323
Sobic.001G143200	40.7814	51.1479	24.9132	26.3584	662.237	-0.833512	0.285915	-2.91525	0.00355407	0.0309232	37941695	Sobic.001G143200.1	Sobic.001G143200.1.p	PF03798	PTHR13439,PTHR13439:SF17	KOG4561			GO:0016021	AT1G31300.1		TRAM, LAG1 and CLN8 (TLC) lipid-sensing domain containing protein	LOC_Os03g46410.1	NA	transmembrane protein 56, putative, expressed					43.7736	40.1929	38.3777	64.9744	42.3016	46.1676	24.2697	21.4719	28.9978	21.6316	27.8803	29.5634
Sobic.001G145600	3.26748	4.38704	0.955913	0.483895	34.6752	-2.99468	0.839851	-3.56572	0.000362857	0.00466147	37944339	Sobic.001G145600.1	Sobic.001G145600.1.p	PF00314	PTHR31048,PTHR31048:SF15					AT4G11650.1	ATOSM34,OSM34	osmotin 34	LOC_Os03g46060.1	NA	thaumatin family domain containing protein, expressed					5.39832	1.94977	2.45435	0.640725	4.28802	8.23238	1.58839	0.971143	0.308203	0.662348	0.376015	0.413323
Sobic.001G145700	38.3176	6.0354	53.1336	54.0709	531.163	3.3997	0.731532	4.64737	3.36e-06	7.2e-05	37938426	Sobic.001G145700.1	Sobic.001G145700.1.p	PF00314	PTHR31048,PTHR31048:SF6					AT4G11650.1	ATOSM34,OSM34	osmotin 34	LOC_Os03g45960.1	NA	thaumatin, putative, expressed					16.7538	80.1709	18.0281	8.37429	3.93846	5.79345	28.029	85.5049	45.8668	28.0815	33.858	100.273
Sobic.001G146301	0	0	22.5485	22.2886	25.1509	8.13906	1.29402	6.28976	3.18e-10	1.32e-08	37937572	Sobic.001G146301.1	Sobic.001G146301.1.p											NA						0	0	0	0	0	0	26.0785	18.1608	23.406	17.9262	20.426	28.5135
Sobic.001G146600	0	0	4.03855	3.5988	28.6458	8.27587	1.25825	6.57727	4.79e-11	2.16e-09	37943141	Sobic.001G146600.1	Sobic.001G146600.1.p											NA						0	0	0	0	0	0	4.4707	3.16286	4.48208	2.699	5.06259	3.03482
Sobic.001G147650	0.101391	0.0766093	0.939578	1.03755	19.6077	3.9181	0.683728	5.7305	1e-08	3.39e-07	37938533	Sobic.001G147650.1	Sobic.001G147650.1.p	PF00067	PTHR24286,PTHR24286:SF81	KOG0157			GO:0055114,GO:0020037,GO:0016705,GO:0005506	AT1G12740.1	CYP87A2	cytochrome P450, family 87, subfamily A, polypeptide 2	LOC_Os03g45619.1	NA	cytochrome P450, putative, expressed					0.138664	0.111008	0.054501	0.08463	0.145198	0	0.8186	1.03743	0.96271	0.990154	0.985341	1.13715
Sobic.001G147800	0.739424	1.14484	3.34961	2.55673	45.2653	1.25974	0.44297	2.84386	0.0044571	0.0371193	37938601	Sobic.001G147800.1	Sobic.001G147800.1.p											NA						0.590058	1.0184	0.609818	0.52326	1.54613	1.36512	3.23159	3.87437	2.94287	2.56692	3.6499	1.45337
Sobic.001G148101	18.5387	26.6778	19.1352	14.9326	101.358	-0.727696	0.224916	-3.23541	0.00121467	0.0129565	37942551	Sobic.001G148101.1	Sobic.001G148101.1.p	PF00352	PTHR10126,PTHR10126:SF23	KOG3302			GO:0006352,GO:0003677	AT1G55520.1	ATTBP2,TBP2	TATA binding protein 2	LOC_Os12g39070.1	NA	TATA-binding protein, putative, expressed					17.2908	19.4521	18.8731	22.4021	29.5038	28.1274	15.7033	19.5488	22.1534	13.9839	19.2684	11.5454
Sobic.001G149600	4.30336	2.41102	8.74583	6.63656	128.905	1.58524	0.327016	4.8476	1.25e-06	2.92e-05	37939806	Sobic.001G149600.2	Sobic.001G149600.2.p	PF04969	PTHR22932,PTHR22932:SF7					AT3G03773.2		HSP20-like chaperones superfamily protein	LOC_Os03g45270.1	NA	CS domain containing protein, putative, expressed					4.80948	4.75837	3.34223	2.63253	2.145	2.45554	7.95639	11.5153	6.7658	6.52003	6.96914	6.42052
Sobic.001G149901	0	0	18.5747	24.5164	66.4862	9.77946	1.22652	7.97332	1.54e-15	1.35e-13	37941179	Sobic.001G149901.1	Sobic.001G149901.1.p											NA						0	0	0	0	0	0	17.8019	17.538	20.3844	24.472	22.256	26.8211
Sobic.001G150000	0.126358	1.0497	27.3195	18.6876	151.256	4.36514	0.465745	9.37237	7.09e-21	1.27e-18	37941360	Sobic.001G150000.1	Sobic.001G150000.1.p											NA						0	0.223624	0.15545	0.703727	1.04096	1.40441	23.733	28.4007	29.8247	15.2936	14.7731	25.9961
Sobic.001G150033	0	0	2.76	3.64175	9.5091	7.0149	1.45661	4.8159	1.47e-06	3.37e-05	37943733	Sobic.001G150033.1	Sobic.001G150033.1.p											NA						0	0	0	0	0	0	1.14096	1.68307	5.45597	4.23774	4.85628	1.83123
Sobic.001G150100	0.0550343	0.077072	4.71244	3.34629	38.0642	5.61647	0.979222	5.73565	9.71e-09	3.29e-07	37942072	Sobic.001G150100.1	Sobic.001G150100.1.p											NA						0	0.165103	0	0	0.172917	0.058299	8.31814	2.94606	2.87312	3.55009	3.35656	3.13223
Sobic.001G150200	3.2398	1.35896	2.21912	3.66113	131.303	1.55336	0.341546	4.54802	5.42e-06	0.000111533	37945045	Sobic.001G150200.1	Sobic.001G150200.1.p	PF07645,PF13947,PF07714	PTHR27005,PTHR27005:SF30	KOG1187	2.7.11.1		GO:0005509,GO:0030247,GO:0006468,GO:0004672	AT1G21270.1	WAK2	wall-associated kinase 2	LOC_Os04g51050.1	NA	OsWAK53b - OsWAK receptor-like protein kinase, expressed					3.08978	3.47295	3.15667	0.872876	1.47575	1.72825	2.77982	1.74294	2.13459	4.90857	3.85317	2.22166
Sobic.001G150600	23.9498	145.396	21.1904	45.9919	1220.89	-1.56457	0.369487	-4.23444	2.29e-05	0.000408459	37943432	Sobic.001G150600.1	Sobic.001G150600.1.p	PF13561	PTHR24314,PTHR24314:SF6	KOG0725	1.1.1.294	K13606		AT5G04900.1	NOL	NYC1-like	LOC_Os03g45194.1	NA	oxidoreductase, short chain dehydrogenase/reductase family domain containing protein, expressed					23.0467	25.5968	23.2058	178.248	128.404	129.535	29.0373	20.4067	14.1272	62.9583	40.9741	34.0435
Sobic.001G150650	23.8102	102.563	8.14353	17.3802	127.31	-2.43235	0.540047	-4.50396	6.67e-06	0.000134597	37944322	Sobic.001G150650.1	Sobic.001G150650.1.p		PTHR31499,PTHR31499:SF13					AT4G13640.2	UNE16	Homeodomain-like superfamily protein	LOC_Os03g45194.1	NA	oxidoreductase, short chain dehydrogenase/reductase family domain containing protein, expressed					15.124	31.1325	25.1741	136.259	84.5464	86.885	8.09885	13.0112	3.32053	25.3542	11.8217	14.9648
Sobic.001G151800	3.5086	4.93508	1.09947	1.33844	104.54	-1.78958	0.474643	-3.77037	0.000163004	0.00231291	37944055	Sobic.001G151800.1	Sobic.001G151800.1.p	PF13923	PTHR23041,PTHR23041:SF64			K16275		AT2G38920.1		SPX (SYG1/Pho81/XPR1) domain-containing protein / zinc finger (C3HC4-type RING finger) protein-related	LOC_Os03g44810.1	NA	expressed protein					5.33826	1.98372	3.20381	6.32297	3.69445	4.78783	1.28318	1.21044	0.804784	2.05404	1.17339	0.787893
Sobic.001G152600	0.0565363	0.0749947	1.48058	0.726129	10.6321	3.44001	1.04464	3.29301	0.000991202	0.0108866	37944676	Sobic.001G152600.1	Sobic.001G152600.1.p	PF00069	PTHR24056,PTHR24056:SF195	KOG0594	2.7.11.22		GO:0006468,GO:0005524,GO:0004672	AT5G63370.1		Protein kinase superfamily protein	LOC_Os09g27350.1	NA	RIO1 family protein, expressed					0.169609	0	0	0	0.113029	0.111955	0.969623	1.73995	1.73218	0.993779	0.336155	0.848452
Sobic.001G154100	247.091	724.668	292.302	334.935	10291.7	-1.00138	0.296919	-3.37259	0.000744651	0.00851708	37941010	Sobic.001G154100.1	Sobic.001G154100.1.p	PF00684,PF00226,PF01556	PTHR24078,PTHR24078:SF237	KOG0712		K09503	GO:0051082,GO:0031072	AT5G22060.1	ATJ2,J2	DNAJ homologue 2	LOC_Os03g44620.2	NA	chaperone protein dnaJ, putative, expressed					221.758	203.986	315.53	473.422	926.464	774.119	267.414	286.271	323.22	386.544	413.16	205.1
Sobic.001G157100	2.8089	0.921129	2.52386	2.6114	109.707	1.68776	0.48426	3.48524	0.000491691	0.00601032	37940711	Sobic.001G157100.1	Sobic.001G157100.1.p	PF03000,PF00651	PTHR32370:SF12,PTHR32370				GO:0005515	AT1G30440.1		Phototropic-responsive NPH3 family protein	LOC_Os03g43990.1	NA	BTBN8 - Bric-a-Brac, Tramtrack, Broad Complex BTB domain with non-phototropic hypocotyl 3 NPH3 and coiled-coil domains, expressed					2.50448	3.00257	2.91966	1.03475	0.873701	0.854937	1.99291	2.09383	3.48486	1.13573	2.74212	3.95634
Sobic.001G158000	0.286347	0.243933	2.57713	2.01298	14.5686	3.15462	0.825383	3.822	0.000132371	0.00192711	37943743	Sobic.001G158000.1	Sobic.001G158000.1.p		PTHR33638,PTHR33638:SF1					AT4G31360.1		selenium binding	LOC_Os11g47770.1	NA	selT/selW/selH selenoprotein domain containing protein, expressed					0.258714	0.089226	0.511101	0.365684	0.277741	0.088373	1.68306	4.55592	1.49242	1.56255	2.62178	1.85459
Sobic.001G158700	4.50065	12.9073	31.3717	35.292	553.228	1.54787	0.395442	3.91427	9.07e-05	0.00138514	37943160	Sobic.001G158700.1	Sobic.001G158700.1.p	PF07719,PF13414,PF12796	PTHR22904,PTHR22904:SF383	KOG4412				AT3G04710.1		ankyrin repeat family protein	LOC_Os12g43940.1	NA	ankyrin repeat domain-containing protein, putative, expressed					4.99529	3.30482	5.20183	7.85901	15.6788	15.184	42.5298	22.8258	28.7595	40.0865	48.6863	17.1033
Sobic.001G159032	0	0	3.31627	6.19938	95.4933	10.4696	1.27124	8.23568	1.79e-16	1.83e-14	37943715	Sobic.001G159032.1	Sobic.001G159032.1.p							AT4G03100.1		Rho GTPase activating protein with PAK-box/P21-Rho-binding domain	LOC_Os12g34840.1	NA	rhoGAP domain containing protein, expressed					0	0	0	0	0	0	4.89078	1.94267	3.11536	5.39596	8.66423	4.53794
Sobic.001G159200	3.05838	5.45773	7.75368	15.8625	342.95	1.62152	0.261238	6.20707	5.4e-10	2.18e-08	37937930	Sobic.001G159200.1	Sobic.001G159200.1.p	PF01453,PF00069	PTHR27002,PTHR27002:SF86	KOG1187	2.7.11.1		GO:0006468,GO:0005524,GO:0004672	AT4G32300.1	SD2-5	S-domain-2 5	LOC_Os04g23720.1	NA	lectin protein kinase family protein, putative, expressed					3.70501	2.62081	2.84932	6.05838	5.71554	4.59925	8.89667	5.73034	8.63404	16.1087	19.9604	11.5184
Sobic.001G159700	3.1411	9.46891	2.68357	3.58258	191.332	-1.27764	0.248208	-5.14747	2.64e-07	7e-06	37939094	Sobic.001G159700.10	Sobic.001G159700.10.p	PF00083	PTHR24064,PTHR24064:SF287				GO:0055085,GO:0022857,GO:0016021	AT3G13050.1		Major facilitator superfamily protein	LOC_Os03g43720.3	NA	transporter family protein, putative, expressed					3.26041	2.70208	3.46082	7.75147	11.9905	8.66479	2.97381	2.41365	2.66324	4.27109	3.77881	2.69784
Sobic.001G161200	50.3688	40.6943	14.1388	15.0433	959.102	-1.38002	0.378233	-3.64861	0.000263666	0.00354813	37943221	Sobic.001G161200.1	Sobic.001G161200.1.p	PF14531,PF03822	PTHR24343,PTHR24343:SF159	KOG0583	2.7.11.1		GO:0007165	AT4G14580.1	CIPK4,SnRK3.3	CBL-interacting protein kinase 4	LOC_Os03g43440.1	NA	CAMK_KIN1/SNF1/Nim1_like.17 - CAMK includes calcium/calmodulin depedent protein kinases, expressed					47.3827	47.0997	56.624	22.543	56.5304	43.0094	10.3626	17.8875	14.1662	12.0637	24.0752	8.99102
Sobic.001G162300	8.19431	11.4713	6.18454	6.90658	254.174	-0.612623	0.178343	-3.43508	0.000592378	0.00704224	37943441	Sobic.001G162300.3	Sobic.001G162300.3.p	PF00013	PTHR10288:SF155,PTHR10288	KOG2190		K13162	GO:0003723	AT3G04610.1	FLK	RNA-binding KH domain-containing protein	LOC_Os03g42900.1	NA	KH domain containing protein, putative, expressed					9.7027	6.807	8.07323	10.1744	11.2579	12.9816	6.47258	5.51069	6.57036	6.82582	8.45221	5.44172
Sobic.001G162400	0.295418	0.231067	0.835012	5.31223	47.7917	4.57819	1.08113	4.23464	2.29e-05	0.000408427	37938122	Sobic.001G162400.1	Sobic.001G162400.1.p	PF01554	PTHR11206,PTHR11206:SF133	KOG1347		K03327	GO:0055085,GO:0016020,GO:0015297,GO:0015238,GO:0006855	AT3G26590.1		MATE efflux family protein	LOC_Os03g42830.1	NA	MATE efflux family protein, putative, expressed					0.067545	0.594698	0.22401	0.213695	0.06926	0.410245	1.20642	0.277245	1.02138	9.92739	5.81747	0.19184
Sobic.001G163000	0	0	3.6917	4.58457	29.7932	8.60491	1.26243	6.81614	9.35e-12	4.67e-10	37941591	Sobic.001G163000.1	Sobic.001G163000.1.p											NA						0	0	0	0	0	0	4.2137	3.96639	2.89502	5.50645	4.30688	3.94038
Sobic.001G163500	0.488896	0	0.0522143	0.466255	3.21272	5.02084	1.78254	2.81668	0.00485232	0.0396904	37942332	Sobic.001G163500.1	Sobic.001G163500.1.p											NA						0.078153	0.4788	0.909734	0	0	0	0	0	0.156643	0.385209	0.788282	0.225275
Sobic.001G165000	0.731212	0.485341	22.5586	22.9111	270.368	5.62975	0.486798	11.5649	6.21e-31	3.86e-28	37942616	Sobic.001G165000.1	Sobic.001G165000.1.p	PF02362	PTHR31920,PTHR31920:SF20				GO:0003677	AT3G18990.1	REM39,VRN1	AP2/B3-like transcriptional factor family protein	LOC_Os03g42410.1	NA	B3 DNA binding domain containing protein					0.341733	0.81544	1.03646	0.464051	0.227308	0.764663	19.0409	25.6936	22.9413	24.3149	31.8024	12.6161
Sobic.001G165100	0.407117	0.315256	0	0.0149407	4.01682	-4.18514	1.53051	-2.73448	0.00624798	0.0485945	37944340	Sobic.001G165100.1	Sobic.001G165100.1.p	PF02362	PTHR31920,PTHR31920:SF20				GO:0003677	AT3G18990.1	REM39,VRN1	AP2/B3-like transcriptional factor family protein	LOC_Os03g42410.1	NA	B3 DNA binding domain containing protein					0.240493	0.620087	0.360771	0.415564	0.296799	0.233404	0	0	0	0.044822	0	0
Sobic.001G168250	8.31052	3.98508	7.21256	10.4316	303.508	1.61207	0.573369	2.81158	0.00492991	0.0401248	37939319	Sobic.001G168250.1	Sobic.001G168250.1.p	PF00248	PTHR11732,PTHR11732:SF255	KOG1575				AT1G04420.1		NAD(P)-linked oxidoreductase superfamily protein	LOC_Os03g41510.2	NA	oxidoreductase, aldo/keto reductase family protein, putative, expressed					5.58126	8.86845	10.4819	4.8065	2.87226	4.27646	9.29719	6.31453	6.02596	5.76893	6.01383	19.5121
Sobic.001G169000	0.161909	0.0236033	1.58269	2.02669	13.2225	6.36228	1.34615	4.72626	2.29e-06	5.04e-05	37939076	Sobic.001G169000.2	Sobic.001G169000.2.p		PTHR36316					AT1G20430.1			LOC_Os06g11060.1	NA	expressed protein					0.220617	0	0.26511	0	0	0.07081	1.14936	1.18881	2.40991	2.46955	2.67794	0.93257
Sobic.001G170301	3.21475	15.8513	0.110343	0.137344	98.0939	-6.75965	0.849108	-7.96088	1.71e-15	1.48e-13	37941974	Sobic.001G170301.1	Sobic.001G170301.1.p	PF02704	PTHR23201,PTHR23201:SF6					AT2G39540.1		Gibberellin-regulated family protein	LOC_Os03g41060.1	NA	GASR2 - Gibberellin-regulated GASA/GAST/Snakin family protein precursor, putative, expressed					5.56061	2.76213	1.32152	11.4724	16.894	19.1875	0.33103	0	0	0.182652	0.185224	0.044156
Sobic.001G172200	5.25778	4.41522	20.6546	26.7403	235.331	2.76111	0.312205	8.8439	9.24e-19	1.31e-16	37938462	Sobic.001G172200.1	Sobic.001G172200.1.p											NA						6.32565	5.02339	4.42431	3.67041	6.01423	3.56101	17.9767	21.3	22.6871	22.1482	26.1896	31.8832
Sobic.001G172900	1.20135	2.04953	0.294712	0.242711	8.64266	-2.96679	0.990629	-2.99486	0.00274573	0.0251288	37937618	Sobic.001G172900.1	Sobic.001G172900.1.p											NA						1.08527	0.514833	2.00395	2.12398	2.51943	1.50519	0.313143	0	0.570993	0	0.417513	0.31062
Sobic.001G174150	0.279682	0.707565	0.396169	0.023765	4.68093	-4.64339	1.48569	-3.12541	0.00177556	0.0177201	37941666	Sobic.001G174150.1	Sobic.001G174150.1.p											NA						0.283109	0.211469	0.344467	0.290718	0.3751	1.45688	0.269134	0.701446	0.217926	0	0.071295	0
Sobic.001G174700	1.81009	12.4823	3.52777	4.1475	102.018	-1.50798	0.534131	-2.82324	0.00475415	0.0390126	37940119	Sobic.001G174700.1	Sobic.001G174700.1.p	PF01112	PTHR10188,PTHR10188:SF24	KOG1592	3.4.19.5	K13051	GO:0016787	AT5G08100.1		N-terminal nucleophile aminohydrolases (Ntn hydrolases) superfamily protein	LOC_Os03g40070.1	NA	transposon protein, putative, unclassified, expressed					0.632514	1.51694	3.28082	12.6941	7.64631	17.1064	3.22949	3.66882	3.68499	3.82583	5.88056	2.73612
Sobic.001G175500	5.96191	6.06632	13.0911	12.8325	321.905	1.18097	0.334633	3.52914	0.000416909	0.0052414	37940433	Sobic.001G175500.1	Sobic.001G175500.1.p	PF03470,PF03468,PF03469	PTHR21596,PTHR21596:SF18				GO:0031047	AT1G15910.1		XH/XS domain-containing protein	LOC_Os01g44230.1	NA	transcription factor X1, putative, expressed					4.08873	7.6261	6.17089	4.93091	7.67341	5.59464	15.592	11.2229	12.4585	15.0112	15.5619	7.92429
Sobic.001G176000	5.11318	2.92901	0.504503	0.387152	47.0409	-2.9526	0.639637	-4.61605	3.91e-06	8.26e-05	37938133	Sobic.001G176000.1	Sobic.001G176000.1.p	PF00067	PTHR24298:SF103,PTHR24298	KOG0156			GO:0005506,GO:0016705,GO:0020037,GO:0055114	AT1G13080.1	CYP71B2	cytochrome P450, family 71, subfamily B, polypeptide 2	LOC_Os03g39760.1	NA	cytochrome P450, putative, expressed					5.6834	6.35851	3.29764	2.61629	2.54673	3.62402	0.669062	0.503825	0.340622	0.178434	0.940196	0.042827
Sobic.001G176600	2.65857	12.7981	0.850199	0.53048	99.8006	-4.52438	0.613151	-7.3789	1.6e-13	1.03e-11	37938485	Sobic.001G176600.1	Sobic.001G176600.1.p	PF00067	PTHR24298,PTHR24298:SF173	KOG0156			GO:0055114,GO:0020037,GO:0016705,GO:0005506	AT1G13110.1	CYP71B7	cytochrome P450, family 71 subfamily B, polypeptide 7	LOC_Os03g39650.1	NA	cytochrome P450, putative, expressed					3.50391	1.19196	3.27984	16.4305	9.77728	12.1865	0.850296	0.364563	1.33574	0.873605	0.56306	0.154775
Sobic.001G177200	1.03023	2.06096	0.338219	0.345015	34.4908	-2.5135	0.783199	-3.20928	0.00133069	0.0139732	37944754	Sobic.001G177200.1	Sobic.001G177200.1.p	PF07899	PTHR31791,PTHR31791:SF9					AT5G48385.1		FRIGIDA-like protein	LOC_Os03g39160.1	NA	frigida, putative, expressed					1.22346	0.847984	1.01925	1.65654	1.86057	2.66576	0.45991	0.161613	0.393133	0.743388	0.291657	0
Sobic.001G178800	17.2643	31.6979	0	0	121.407	-10.6824	1.21524	-8.79038	1.49e-18	2.05e-16	37940803	Sobic.001G178800.1	Sobic.001G178800.1.p											NA						18.4205	15.2105	18.1619	28.8867	38.3107	27.8961	0	0	0	0	0	0
Sobic.001G180500	1.73219	1.63787	0	0.0225437	11.5772	-5.88796	1.41001	-4.17582	2.97e-05	0.000514144	37938635	Sobic.001G180500.1	Sobic.001G180500.1.p		PTHR36402		3.4.21.72			AT5G49210.2			LOC_Os11g05120.1	NA	expressed protein					1.31446	1.68343	2.19868	0.518192	1.93474	2.46069	0	0	0	0	0	0.067631
Sobic.001G181100	22.0972	29.905	6.50121	7.30591	790.451	-1.97641	0.560006	-3.52927	0.000416702	0.0052414	37939826	Sobic.001G181100.1	Sobic.001G181100.1.p	PF03514	PTHR31636,PTHR31636:SF63					AT1G07530.1	ATGRAS2,GRAS2,SCL14	SCARECROW-like 14	LOC_Os03g48450.2	NA	SCARECROW, putative, expressed					27.1024	23.2537	15.9354	50.8566	26.7462	12.1122	9.35002	3.8049	6.3487	10.9882	5.85329	5.07622
Sobic.001G181800	0	0	3.92458	2.0911	22.7405	7.56985	1.42908	5.29703	1.18e-07	3.36e-06	37938856	Sobic.001G181800.3	Sobic.001G181800.3.p	PF00917,PF00651	PTHR26379,PTHR26379:SF169	KOG1987		K10523	GO:0005515	AT5G19000.1	ATBPM1,BPM1	BTB-POZ and MATH domain 1	LOC_Os10g29230.1	NA	MBTB49 - Bric-a-Brac, Tramtrack, Broad Complex BTB domain with Meprin and TRAF Homology MATH domain, expressed					0	0	0	0	0	0	3.35825	2.1859	6.22959	0.854187	1.87041	3.54869
Sobic.001G182700	0.607472	1.07274	0.0498267	0.00991433	13.683	-6.50324	1.34138	-4.84817	1.25e-06	2.91e-05	37944537	Sobic.001G182700.1	Sobic.001G182700.1.p	PF00931	PTHR23155,PTHR23155:SF637				GO:0043531	AT3G14470.1		NB-ARC domain-containing disease resistance protein	LOC_Os03g38330.1	NA	disease resistance RPP13-like protein 1, putative, expressed					0.750326	0.560372	0.511717	0.730367	1.34318	1.14467	0.14948	0	0	0	0	0.029743
Sobic.001G182800	1.09213	4.26358	0.174837	0.139179	76.4056	-4.68776	0.726835	-6.44955	1.12e-10	4.95e-09	37943691	Sobic.001G182800.1	Sobic.001G182800.1.p	PF00931	PTHR23155,PTHR23155:SF637	KOG4658			GO:0043531	AT3G14470.1		NB-ARC domain-containing disease resistance protein	LOC_Os03g38330.1	NA	disease resistance RPP13-like protein 1, putative, expressed					0.895443	1.12209	1.25886	4.86711	4.8652	3.05843	0.176992	0.21223	0.135288	0.034803	0.035749	0.346984
Sobic.001G182850	2.64992	5.14375	0.0563087	0.105338	66.6264	-5.5302	0.641367	-8.62253	6.55e-18	8.21e-16	37944113	Sobic.001G182850.1	Sobic.001G182850.1.p											NA						2.29537	3.25219	2.40221	4.47124	6.25095	4.70905	0	0	0.168926	0.231834	0.056291	0.02789
Sobic.001G184400	0.197504	1.00154	0.105299	0.0433043	4.9426	-4.42815	1.48588	-2.98016	0.00288103	0.0261034	37940000	Sobic.001G184400.1	Sobic.001G184400.1.p	PF02519	PTHR31175				GO:0009733	AT5G27780.1		SAUR-like auxin-responsive protein family	LOC_Os09g37500.1	NA	OsSAUR55 - Auxin-responsive SAUR gene family member, expressed					0.328669	0.198229	0.065615	1.41905	0.777535	0.808025	0.315898	0	0	0	0.065484	0.064429
Sobic.001G184900	14.5765	2.62677	82.713	82.8708	409.372	5.2177	0.639978	8.15293	3.55e-16	3.5e-14	37938386	Sobic.001G184900.1	Sobic.001G184900.1.p		PTHR33386,PTHR33386:SF3					AT3G48180.1			LOC_Os03g37810.1	NA	expressed protein					29.3426	8.16431	6.22247	1.66539	1.32429	4.89062	80.0867	90.0459	78.0063	61.7847	66.5051	120.323
Sobic.001G185400	5.86278	25.549	1.65883	2.01427	265.225	-3.5327	0.341387	-10.3481	4.27e-25	1.48e-22	37944561	Sobic.001G185400.1	Sobic.001G185400.1.p	PF01554	PTHR11206,PTHR11206:SF140	KOG1347		K03327	GO:0055085,GO:0016020,GO:0015297,GO:0015238,GO:0006855	AT3G21690.1		MATE efflux family protein	LOC_Os03g37640.1	NA	MATE efflux family protein, putative, expressed					8.74822	5.03855	3.80157	18.6621	33.038	24.947	1.19922	1.78825	1.989	2.21885	2.09421	1.72974
Sobic.001G185800	10.3128	3.19205	10.8048	8.95893	247.055	1.70287	0.513803	3.31424	0.000918932	0.0101806	37942075	Sobic.001G185800.1	Sobic.001G185800.1.p	PF01554	PTHR11206,PTHR11206:SF134	KOG1347		K03327	GO:0055085,GO:0016020,GO:0015297,GO:0015238,GO:0006855	AT3G21690.1		MATE efflux family protein	LOC_Os03g37411.1	NA	MATE efflux family protein, putative, expressed					9.4247	10.9705	10.5433	4.19403	3.46973	1.91239	7.99872	11.3225	13.0931	4.7813	6.86303	15.2325
Sobic.001G186300	7.698	9.71305	0	0	102.094	-10.2114	1.22315	-8.34845	6.92e-17	7.35e-15	37938160	Sobic.001G186300.1	Sobic.001G186300.1.p	PF03908	PTHR12825,PTHR12825:SF0			K08497		AT3G24315.1	AtSec20	Sec20 family protein	LOC_Os02g44111.1	NA	sec20 domain containing protein, expressed					6.94268	7.86818	8.28313	8.0346	8.25733	12.8472	0	0	0	0	0	0
Sobic.001G186850	0.147134	0.398088	9.60878	16.3524	174	5.44889	0.499798	10.9022	1.13e-27	4.87e-25	37939166	Sobic.001G186850.1	Sobic.001G186850.1.p	PF07762	PTHR33074,PTHR33074:SF8								LOC_Os02g29090.1	NA	expressed protein					0.186982	0.110725	0.143694	0.267808	0.274655	0.6518	9.33314	8.51147	10.9817	19.5824	23.1697	6.30519
Sobic.001G187800	0.768712	1.53283	0.303492	0.374299	82.4243	-1.9244	0.26989	-7.13032	1e-12	5.66e-11	37938059	Sobic.001G187800.1	Sobic.001G187800.1.p	PF01263	PTHR10091,PTHR10091:SF8	KOG1604	5.1.3.3	K01785	GO:0016853,GO:0005975	AT3G17940.1		Galactose mutarotase-like superfamily protein	LOC_Os10g06720.1	NA	aldose 1-epimerase, putative, expressed					0.868861	0.74196	0.695315	1.21097	1.65374	1.73377	0.285942	0.304702	0.319832	0.459309	0.44289	0.220698
Sobic.001G188400	39.7602	49.61	66.3001	76.6791	1005.02	0.772797	0.253656	3.04664	0.00231416	0.0218054	37942128	Sobic.001G188400.1	Sobic.001G188400.1.p	PF06454	PTHR31142,PTHR31142:SF6					AT4G21790.1	ATTOM1,TOM1	tobamovirus multiplication 1	LOC_Os03g36790.1	NA	tobamovirus multiplication protein, putative, expressed					34.7263	45.3309	39.2236	46.0994	51.0436	51.6869	70.0703	74.6595	54.1705	73.4411	75.0869	81.5094
Sobic.001G193400	1.00243	7.24437	0.989488	1.36322	31.4685	-2.36121	0.839457	-2.81278	0.00491149	0.0400175	37939470	Sobic.001G193400.1	Sobic.001G193400.1.p	PF04398	PTHR31676,PTHR31676:SF20					AT4G24130.1		Protein of unknown function, DUF538	LOC_Os10g37400.1	NA	DUF538 domain containing protein, putative, expressed					1.53617	0.170825	1.30028	2.76662	13.3426	5.62389	1.77328	0.336399	0.858788	1.27509	2.20353	0.611049
Sobic.001G196600	12.0547	16.8255	3.5432	2.83074	580.456	-2.58787	0.862567	-3.0002	0.00269804	0.0247318	37939110	Sobic.001G196600.1	Sobic.001G196600.1.p	PF05577	PTHR11010,PTHR11010:SF42	KOG2182	3.4.14.2		GO:0008236,GO:0006508	AT4G36195.1		Serine carboxypeptidase S28 family protein	LOC_Os10g36780.1	NA	OsProCP4 - Putative Lysosomal Pro-x Carboxypeptidase homologue, expressed					25.2932	7.22028	3.65053	25.3331	10.4559	14.6876	0.777306	4.94493	4.90737	3.43726	4.73052	0.324446
Sobic.001G196700	31.9097	36.8444	62.1031	69.3086	1495.31	1.03021	0.216804	4.75183	2.02e-06	4.48e-05	37943362	Sobic.001G196700.1	Sobic.001G196700.1.p	PF05577	PTHR11010,PTHR11010:SF42	KOG2182	3.4.14.2		GO:0008236,GO:0006508	AT4G36195.1		Serine carboxypeptidase S28 family protein	LOC_Os10g36760.1	NA	OsProCP3 - Putative Lysosomal Pro-x Carboxypeptidase homologue, expressed					26.8074	34.1217	34.8001	30.523	34.0094	46.0006	59.1671	66.411	60.7313	76.0883	79.2615	52.5759
Sobic.001G197300	0.0178203	0.0183883	0.883072	1.61464	22.8686	6.5486	1.56082	4.19562	2.72e-05	0.000475881	37938185	Sobic.001G197300.3	Sobic.001G197300.3.p	PF08276,PF00954,PF01453,PF07714	PTHR27002,PTHR27002:SF69	KOG1187	2.7.11.1		GO:0048544,GO:0006468,GO:0004672	AT4G21390.1	B120	S-locus lectin protein kinase family protein	LOC_Os04g53994.1	NA	kinase, putative, expressed					0	0	0.053461	0	0	0.055165	0.554726	1.80592	0.288567	3.21078	1.52801	0.105122
Sobic.001G198700	48.9169	2.75589	74.8854	37.5436	671.281	4.19543	1.50014	2.79669	0.0051629	0.0416518	37938139	Sobic.001G198700.1	Sobic.001G198700.1.p	PF04043	PTHR31080,PTHR31080:SF13		3.1.1.11		GO:0004857	AT5G62360.1		Plant invertase/pectin methylesterase inhibitor superfamily protein	LOC_Os10g36500.1	NA	invertase/pectin methylesterase inhibitor family protein, putative, expressed					29.3233	70.4157	47.0118	0.814961	1.61857	5.83413	191.292	8.22269	25.1414	1.74039	3.44358	107.447
Sobic.001G200000	0.217269	0	0.44834	1.06152	25.515	8.56123	1.99783	4.28526	1.83e-05	0.000332106	37943438	Sobic.001G200000.1	Sobic.001G200000.1.p	PF00931	PTHR23155,PTHR23155:SF410	KOG4658			GO:0043531	AT3G14470.1		NB-ARC domain-containing disease resistance protein	LOC_Os10g36270.1	NA	disease resistance RPP13-like protein 1, putative, expressed					0.30084	0.202175	0.148791	0	0	0	0.777273	0.467122	0.100624	0	0.037704	3.14685
Sobic.001G200100	0.616247	0	1.15506	3.27109	13.3251	20.0841	3.90838	5.13872	2.77e-07	7.3e-06	37942719	Sobic.001G200100.2	Sobic.001G200100.2.p											NA						0	1.09998	0.748763	0	0	0	2.59103	0.874154	0	0	0	9.81328
Sobic.001G201100	7.75825	3.67226	7.67551	9.30188	85.9162	1.54493	0.453323	3.40801	0.000654389	0.00763698	37940540	Sobic.001G201100.1	Sobic.001G201100.1.p	PF03188	PTHR10106,PTHR10106:SF18	KOG1619	1.16.5.1	K08360	GO:0016021	AT4G25570.1	ACYB-2	Cytochrome b561/ferric reductase transmembrane protein family	LOC_Os10g36030.1	NA	cytochrome b561, putative, expressed					9.13285	7.45858	6.68332	2.56193	1.84454	6.61032	7.48397	8.45796	7.0846	7.85305	8.32859	11.724
Sobic.001G201700	15.9068	6.3408	19.3488	13.405	541.831	1.27376	0.441226	2.88688	0.00389086	0.0333104	37937819	Sobic.001G201700.1	Sobic.001G201700.1.p	PF00390,PF03949	PTHR23406,PTHR23406:SF32		1.1.1.39	K00028	GO:0055114,GO:0004471,GO:0051287	AT4G00570.1	NAD-ME2	NAD-dependent malic enzyme 2	LOC_Os10g35960.1	NA	NAD-dependent malic enzyme, mitochondrial precursor, putative, expressed					16.4047	14.3944	16.9212	7.07988	5.32818	6.61433	11.9256	27.5502	18.5706	8.46669	11.2009	20.5475
Sobic.001G203800	0.057458	0.354837	3.75049	7.62603	49.7787	4.50342	0.836956	5.38071	7.42e-08	2.19e-06	37937532	Sobic.001G203800.1	Sobic.001G203800.1.p	PF12274									LOC_Os10g22720.1	NA	expressed protein					0.116334	0	0.05604	0.115572	0.423921	0.525017	2.70065	6.03315	2.51767	10.6668	11.1157	1.09559
Sobic.001G207200	3.08896	2.85107	9.44932	9.10059	199.371	1.7261	0.419716	4.11255	3.91e-05	0.00065775	37939537	Sobic.001G207200.2	Sobic.001G207200.2.p		PTHR31576,PTHR31576:SF2					AT2G02955.1	MEE12	maternal effect embryo arrest 12	LOC_Os05g28460.1	NA	MEE12, putative, expressed					2.90263	3.60873	2.75553	3.32299	2.84709	2.38312	8.69784	8.30807	11.342	12.2112	12.0396	3.05098
Sobic.001G207301	1.60762	1.387	0.477055	0.32162	15.1714	-2.00644	0.675965	-2.96826	0.00299492	0.0269367	37941589	Sobic.001G207301.1	Sobic.001G207301.1.p											NA						1.39535	1.74885	1.67866	1.42658	1.43286	1.30157	0.111119	0.481715	0.83833	0.122463	0.604355	0.238043
Sobic.001G207700	28.3006	28.8256	37.8022	52.558	1063.02	1.0012	0.364853	2.74413	0.00606714	0.0475101	37941844	Sobic.001G207700.1	Sobic.001G207700.1.p	PF05623	PTHR31343,PTHR31343:SF3					AT1G03610.1		Protein of unknown function (DUF789)	LOC_Os10g35150.1	NA	expressed protein					28.76	31.0384	25.1034	41.3611	25.8439	19.2718	41.0403	35.0834	37.2829	45.4423	49.3637	62.8681
Sobic.001G208000	0.716403	0.449552	14.0164	18.322	283.642	5.43304	0.336055	16.1671	8.6e-59	6.58e-55	37939819	Sobic.001G208000.1	Sobic.001G208000.1.p	PF02721,PF08646	PTHR23273,PTHR23273:SF10	KOG0851				AT1G52950.1		Nucleic acid-binding, OB-fold-like protein	LOC_Os07g45750.1	NA	retrotransposon protein, putative, unclassified, expressed					0.532784	0.850269	0.766157	0.557594	0.436368	0.354693	14.658	13.0551	14.336	20.0506	22.6026	12.3127
Sobic.001G208100	92.0783	47.5187	106.264	123.025	2169.59	1.50977	0.486419	3.10384	0.00191026	0.0188107	37944993	Sobic.001G208100.1	Sobic.001G208100.1.p	PF16499	PTHR11452,PTHR11452:SF31	KOG2366	3.2.1.22	K07407		AT5G08370.1	AGAL2,AtAGAL2	alpha-galactosidase 2	LOC_Os10g35110.1	NA	alpha-galactosidase precursor, putative, expressed					111.741	90.5366	73.9573	79.5214	38.7139	24.3207	117.75	91.6674	109.374	98.7236	100.267	170.085
Sobic.001G210900	5.17544	1.83111	0	0	22.3342	-6.92561	1.57179	-4.40619	1.05e-05	0.000201828	37940515	Sobic.001G210900.1	Sobic.001G210900.1.p		PTHR33191								LOC_Os10g34760.1	NA	RIPER3 - Ripening-related family protein precursor, putative, expressed					2.96968	6.63991	5.91673	3.93974	1.31358	0.240022	0	0	0	0	0	0
Sobic.001G212600	3.54701	3.04926	0.561993	0.278848	87.0084	-3.32654	0.53817	-6.18121	6.36e-10	2.54e-08	37937487	Sobic.001G212600.1	Sobic.001G212600.1.p	PF08241	PTHR10108,PTHR10108:SF750				GO:0008168,GO:0008152	AT1G29790.2		S-adenosyl-L-methionine-dependent methyltransferases superfamily protein	LOC_Os10g42770.1	NA	a_IG002N01.7, putative, expressed					3.15993	3.89726	3.58385	1.47633	3.96191	3.70953	0.267157	0.39797	1.02085	0.340686	0.385944	0.109913
Sobic.001G213300	0.549722	3.00429	0.499293	0.399414	37.8575	-2.75682	0.838819	-3.28655	0.00101424	0.0110972	37941248	Sobic.001G213300.1	Sobic.001G213300.1.p	PF00067	PTHR24296,PTHR24296:SF3	KOG0157	1.14.15.3	K15402	GO:0055114,GO:0020037,GO:0016705,GO:0005506	AT5G23190.1	CYP86B1	cytochrome P450, family 86, subfamily B, polypeptide 1	LOC_Os10g34480.1	NA	cytochrome P450, putative, expressed					0.405709	0.197197	1.04626	0.810671	6.44868	1.75352	0.806893	0.264512	0.426475	0.350071	0.399121	0.44905
Sobic.001G215600	2.73392	0.3791	3.82997	3.8776	208.165	3.65842	1.00541	3.63874	0.000273974	0.00366747	37938516	Sobic.001G215600.3	Sobic.001G215600.3.p	PF01565,PF09265	PTHR13878,PTHR13878:SF46	KOG1231	1.5.99.12	K00279	GO:0055114,GO:0050660,GO:0016491,GO:0019139,GO:0009690	AT3G63440.1	ATCKX6,ATCKX7,CKX6	cytokinin oxidase/dehydrogenase 6	LOC_Os10g34230.1	NA	cytokinin dehydrogenase precursor, putative, expressed					2.10115	2.40006	3.70054	0.610437	0.30261	0.224252	1.58351	4.34038	5.56603	0.475399	0.503947	10.6534
Sobic.001G217200	8.25744	6.08443	2.34961	2.14091	258.962	-1.44099	0.394559	-3.65215	0.00026005	0.00350673	37942151	Sobic.001G217200.1	Sobic.001G217200.1.p	PF00046,PF01852,PF08670	PTHR24326,PTHR24326:SF279			K09338	GO:0003677,GO:0008289	AT5G60690.1	IFL,IFL1,REV	Homeobox-leucine zipper family protein / lipid-binding START domain-containing protein	LOC_Os10g33960.1	NA	START domain containing protein, expressed					9.83333	8.54828	6.39072	9.47668	4.66962	4.10698	1.77958	2.10318	3.16609	1.99176	2.7984	1.63258
Sobic.001G223550	0.0110207	0.425081	3.96776	3.51795	123.042	3.16072	0.621767	5.08345	3.71e-07	9.6e-06	37944185	Sobic.001G223550.1	Sobic.001G223550.1.p	PF08263,PF00560,PF13855	PTHR27004,PTHR27004:SF8	KOG0472	2.7.11.1		GO:0005515	AT4G20140.1	GSO1	Leucine-rich repeat transmembrane protein kinase	LOC_Os10g33130.1	NA	leucine-rich repeat receptor protein kinase EXS precursor, putative, expressed					0.033062	0	0	0.766385	0.360141	0.148718	3.28851	5.82756	2.78723	3.18686	3.12936	4.23764
Sobic.001G226401	7.20392	3.88267	22.6136	13.5966	105.9	1.96911	0.688133	2.86152	0.00421614	0.0355906	37943723	Sobic.001G226401.1	Sobic.001G226401.1.p	PF05899	PTHR33271,PTHR33271:SF8			K06995		AT4G10300.1		RmlC-like cupins superfamily protein	LOC_Os10g32840.1	NA	enzyme of the cupin superfamily protein, putative, expressed					17.3132	2.60454	1.69398	4.23345	2.60528	4.80929	23.0282	23.8392	20.9735	11.0906	13.0695	16.6296
Sobic.001G228600	17.8398	30.1189	11.2222	15.7801	103.262	-0.805713	0.273083	-2.95044	0.00317325	0.0282198	37941491	Sobic.001G228600.1	Sobic.001G228600.1.p											NA						17.9084	18.3728	17.2382	32.0178	33.201	25.1378	12.9472	8.57274	12.1466	19.078	15.8129	12.4493
Sobic.001G229700	0.23313	0.556246	5.58506	5.99178	30.6161	3.50978	0.669933	5.23899	1.61e-07	4.47e-06	37940137	Sobic.001G229700.1	Sobic.001G229700.1.p											NA						0.299405	0.302991	0.096994	0.828459	0.840278	0	6.14813	3.90693	6.70012	7.61485	6.63038	3.73013
Sobic.001G230100	14.6209	9.43444	26.1679	31.5495	602.751	1.8472	0.2631	7.0209	2.2e-12	1.18e-10	37941670	Sobic.001G230100.1	Sobic.001G230100.1.p	PF02803,PF00108	PTHR18919,PTHR18919:SF100		2.3.1.16	K07513	GO:0016747,GO:0008152	AT2G33150.1	KAT2,PED1,PKT3	peroxisomal 3-ketoacyl-CoA thiolase 3	LOC_Os10g31950.1	NA	3-ketoacyl-CoA thiolase, peroxisomal precursor, putative, expressed					14.4082	15.5536	13.901	6.99963	10.251	11.0527	23.4477	28.7951	26.2608	23.0505	47.8777	23.7202
Sobic.001G236700	0.477601	0.706141	12.1698	10.2336	56.1715	3.938	0.592525	6.64613	3.01e-11	1.41e-09	37943498	Sobic.001G236700.1	Sobic.001G236700.1.p		PTHR12298,PTHR12298:SF26					AT4G02220.1		zinc finger (MYND type) family protein / programmed cell death 2 C-terminal domain-containing protein	LOC_Os01g39650.1	NA	programmed cell death protein 2, putative, expressed					0.11056	0.62877	0.693473	0.443739	0.834074	0.84061	7.20578	14.2485	15.0553	14.3726	11.9108	4.41752
Sobic.001G239601	0.146549	0.238409	0.401164	2.20339	13.4552	3.23549	1.16534	2.77643	0.00549588	0.0437991	37944962	Sobic.001G239601.1	Sobic.001G239601.1.p	PF00582	PTHR31964,PTHR31964:SF15				GO:0006950	AT3G11930.2		Adenine nucleotide alpha hydrolases-like superfamily protein	LOC_Os10g30150.1	NA	universal stress protein domain containing protein, putative, expressed					0.220714	0.218932	0	0.224059	0.328176	0.162991	0.193089	0.277348	0.733054	4.50376	2.05548	0.050922
Sobic.001G240300	1.97712	5.13247	1.91393	1.82878	76.3252	-1.44779	0.484583	-2.9877	0.00281083	0.0256326	37937603	Sobic.001G240300.1	Sobic.001G240300.1.p	PF01699	PTHR12266,PTHR12266:SF10	KOG2399		K13754	GO:0055085,GO:0016021	AT5G17860.1	CAX7	calcium exchanger 7	LOC_Os10g30070.1	NA	sodium/calcium exchanger protein, putative, expressed					2.14921	1.64027	2.14188	3.59275	5.39202	6.41265	1.25173	1.57401	2.91606	2.45078	2.49013	0.545434
Sobic.001G240400	2.95824	4.88404	0.345445	0.675596	81.0998	-2.78791	0.416363	-6.69586	2.14e-11	1.02e-09	37938504	Sobic.001G240400.1	Sobic.001G240400.1.p	PF03735	PTHR33432,PTHR33432:SF6					AT5G13020.1		Emsy N Terminus (ENT)/ plant Tudor-like domains-containing protein	LOC_Os10g30054.1	NA	ENT domain containing protein, expressed					3.82402	2.88037	2.17033	5.54223	4.11873	4.99116	0.202337	0.419964	0.414033	0.824927	0.946625	0.255235
Sobic.001G240700	1.24872	4.76351	0.519504	1.08218	13.7019	-2.05167	0.652666	-3.14352	0.00166927	0.0167981	37943886	Sobic.001G240700.1	Sobic.001G240700.1.p											NA						0.781778	1.75244	1.21195	4.63697	4.5291	5.12445	0.639424	0.777113	0.141975	1.55037	1.44013	0.256031
Sobic.001G240800	3.79162	8.15417	2.54459	2.59598	189.739	-1.48012	0.483319	-3.0624	0.00219572	0.0209999	37941487	Sobic.001G240800.2	Sobic.001G240800.2.p	PF07714	PTHR27001,PTHR27001:SF173	KOG1187	2.7.11.1		GO:0006468,GO:0004672	AT5G56460.1		Protein kinase superfamily protein	LOC_Os10g29620.1	NA	tyrosine protein kinase domain containing protein, putative, expressed					3.96643	3.89104	3.51739	7.9655	7.83455	8.66246	3.91432	1.90164	1.81781	1.14192	3.0095	3.63652
Sobic.001G241600	0.458805	4.08615	0.212894	0.577088	56.0914	-2.80959	0.781938	-3.59311	0.000326751	0.00426207	37938388	Sobic.001G241600.1	Sobic.001G241600.1.p	PF00651	PTHR26379,PTHR26379:SF158	KOG1987		K10523	GO:0005515	AT3G06190.1	ATBPM2,BPM2	BTB-POZ and MATH domain 2	LOC_Os10g29380.1	NA	MBTB52 - Bric-a-Brac, Tramtrack, Broad Complex BTB domain with Meprin and TRAF Homology MATH domain, expressed					0.775688	0.270989	0.329738	5.10246	4.50493	2.65104	0.321144	0.247965	0.069574	0.91207	0.775494	0.043699
Sobic.001G242800	2.57205	1.05399	2.72298	2.2653	79.7334	1.25924	0.42949	2.93194	0.00336855	0.0295556	37943589	Sobic.001G242800.1	Sobic.001G242800.1.p	PF00248	PTHR11732,PTHR11732:SF216	KOG1575	1.1.1.317			AT1G60690.1		NAD(P)-linked oxidoreductase superfamily protein	LOC_Os10g28320.1	NA	oxidoreductase, aldo/keto reductase family protein, putative, expressed					1.71643	3.64003	2.35971	0.762324	1.02718	1.37247	1.57557	3.78536	2.80802	2.06243	2.50747	2.226
Sobic.001G243800	0	0	1.94278	1.71644	12.2451	7.006	1.5878	4.4124	1.02e-05	0.000196941	37944239	Sobic.001G243800.1	Sobic.001G243800.1.p	PF00170,PF14144	PTHR22952,PTHR22952:SF160				GO:0043565,GO:0006355,GO:0003700,GO:0006351	AT1G22070.1	TGA3	TGA1A-related gene 3	LOC_Os08g07970.1	NA	transcription factor, putative, expressed					0	0	0	0	0	0	0.298527	2.63434	2.89549	2.24294	2.49175	0.414642
Sobic.001G244200	0.0266013	0.08638	10.9172	4.75912	87.3718	5.86831	1.37484	4.26835	1.97e-05	0.00035465	37937358	Sobic.001G244200.2	Sobic.001G244200.2.p	PF13561	PTHR24322,PTHR24322:SF408	KOG0725	1.1.1.145,1.1.1.51			AT3G26770.1		NAD(P)-binding Rossmann-fold superfamily protein	LOC_Os07g46830.1	NA	sex determination protein tasselseed-2, putative, expressed					0.079804	0	0	0	0	0.25914	0.391702	23.2774	9.08245	5.44957	7.6833	1.1445
Sobic.001G245500	1.49035	2.72864	0	0	11.3429	-7.28119	1.32991	-5.47493	4.38e-08	1.33e-06	37939764	Sobic.001G245500.1	Sobic.001G245500.1.p											NA						2.17064	1.19259	1.10783	2.36172	3.41898	2.40523	0	0	0	0	0	0
Sobic.001G247200	6.87991	2.65419	11.0952	12.272	138.485	2.35647	0.334472	7.04534	1.85e-12	1.01e-10	37939415	Sobic.001G247200.2	Sobic.001G247200.2.p											NA						5.68152	6.61568	8.34252	1.17418	3.36637	3.42203	9.77478	10.2946	13.2161	11.8095	15.1161	9.89053
Sobic.001G247800	3.60932	10.6914	0.680095	0.901679	150.748	-3.36835	0.613854	-5.48722	4.08e-08	1.26e-06	37941302	Sobic.001G247800.1	Sobic.001G247800.1.p											NA						3.20475	4.14793	3.47528	10.7155	11.5667	9.79197	0.125175	0.978624	0.936487	0.454167	0.746324	1.50455
Sobic.001G248600	0.796762	0.0835737	1.40759	0.620955	33.9689	3.18777	1.10613	2.88192	0.00395255	0.0337755	37942357	Sobic.001G248600.1	Sobic.001G248600.1.p	PF03936,PF01397	PTHR31739,PTHR31739:SF4		5.5.1.13	K04120	GO:0016829,GO:0010333,GO:0000287,GO:0008152	AT4G02780.1	ABC33,ATCPS1,CPS,CPS1,GA1	Terpenoid cyclases/Protein prenyltransferases superfamily protein	LOC_Os02g17780.1	NA	ent-kaurene synthase, chloroplast precursor, putative, expressed					0.667394	0.673249	1.04964	0.088877	0.161844	0	0.899564	2.08556	1.23766	0.085242	0.173839	1.60379
Sobic.001G249400	13.77	5.99854	11.9179	10.8428	211.585	1.0018	0.297914	3.36272	0.000771792	0.00879245	37941941	Sobic.001G249400.1	Sobic.001G249400.1.p	PF00590	PTHR21091,PTHR21091:SF18		2.1.1.198	K07056	GO:0008168,GO:0008152	AT1G45110.1		Tetrapyrrole (Corrin/Porphyrin) Methylases	LOC_Os10g27450.1	NA	tetrapyrrole methylase family protein, putative, expressed					14.1651	14.3536	12.7915	5.56176	6.86137	5.57248	10.7237	14.237	10.7929	8.29377	11.1344	13.1002
Sobic.001G249600	0.948522	0.254252	0.125474	0	5.69915	-4.49836	1.61701	-2.78191	0.00540406	0.0432024	37941071	Sobic.001G249600.1	Sobic.001G249600.1.p	PF13417	PTHR11260,PTHR11260:SF231	KOG0406	2.5.1.18	K00799	GO:0005515	AT1G10370.1	ATGSTU17,ERD9,GST30,GST30B	Glutathione S-transferase family protein	LOC_Os10g25590.1	NA	glutathione S-transferase, putative, expressed					0.458416	1.62291	0.764242	0.221025	0.259396	0.282335	0.317971	0	0.058452	0	0	0
Sobic.001G249700	14.5787	13.2226	18.6106	19.8315	293.021	0.708254	0.217811	3.25169	0.00114722	0.0123624	37941613	Sobic.001G249700.2	Sobic.001G249700.2.p	PF10178	PTHR31051,PTHR31051:SF1	KOG4828		K11877		AT5G14710.1			LOC_Os10g25600.1	NA	expressed protein					16.3037	15.9555	11.4769	13.0038	11.0117	15.6523	17.4814	20.9147	17.4356	21.1237	20.5317	17.8392
Sobic.001G250700	15.583	14.7595	19.8867	21.7746	408.201	0.693169	0.184993	3.747	0.00017896	0.00251948	37940692	Sobic.001G250700.1	Sobic.001G250700.1.p	PF09496	PTHR14582				GO:0034508,GO:0000776	AT5G10710.1			LOC_Os04g21610.1	NA	expressed protein					17.6327	17.0274	12.0889	12.5082	15.6793	16.091	17.0802	22.0127	20.5672	22.3055	24.1673	18.851
Sobic.001G252401	26.8636	28.7506	9.65653	5.65476	335.834	-2.06557	0.543612	-3.79971	0.000144867	0.00208651	37937953	Sobic.001G252401.1	Sobic.001G252401.1.p		PTHR33781					AT1G18810.1		phytochrome kinase substrate-related	LOC_Os10g26670.1	NA	expressed protein					29.1044	30.3285	21.1579	20.0208	25.0977	41.1332	7.59218	10.9214	10.456	3.30208	2.86304	10.7992
Sobic.001G252700	9.62759	15.0569	5.96925	6.93958	243.048	-0.991979	0.347207	-2.85703	0.00427632	0.035953	37940574	Sobic.001G252700.2	Sobic.001G252700.2.p	PF13632	PTHR32044,PTHR32044:SF22		2.4.1.32	K13680		AT5G03760.1	ATCSLA09,ATCSLA9,CSLA09,CSLA9,RAT4	Nucleotide-diphospho-sugar transferases superfamily protein	LOC_Os03g07350.1	NA	CSLA4 - cellulose synthase-like family A; mannan synthase, expressed					13.3509	9.29232	6.23956	16.2947	16.206	12.6702	7.92156	5.15236	4.83383	6.98043	6.66897	7.16935
Sobic.001G253100	0	0	4.14026	2.77112	43.5418	8.63927	1.26571	6.82566	8.75e-12	4.38e-10	37943018	Sobic.001G253100.10	Sobic.001G253100.10.p		PTHR12124,PTHR12124:SF43					AT5G35910.1		Polynucleotidyl transferase, ribonuclease H fold protein with HRDC domain	LOC_Os03g06190.1	NA	3-5 exonuclease family protein, putative, expressed					0	0	0	0	0	0	3.45948	4.13805	4.82324	1.7605	4.54405	2.00881
Sobic.001G253800	0.696336	1.7883	0.388399	0.177311	5.26396	-3.24947	1.07918	-3.01105	0.00260342	0.0240761	37939176	Sobic.001G253800.1	Sobic.001G253800.1.p											NA						0.566767	0.826204	0.696036	1.34055	2.49051	1.53385	0	0.532095	0.633102	0.130722	0.401212	0
Sobic.001G257200	19.7181	55.8098	17.8464	31.2043	302.488	-0.740153	0.243087	-3.04481	0.00232824	0.0219111	37938184	Sobic.001G257200.1	Sobic.001G257200.1.p		PTHR12716,PTHR12716:SF8	KOG3095		K03137		AT4G20330.1		Transcription initiation factor TFIIE, beta subunit	LOC_Os10g25770.1	NA	transcription initiation factor IIE subunit beta, putative, expressed					21.8825	16.9154	20.3563	44.4873	62.8548	60.0875	18.6303	16.3486	18.5604	34.345	41.5083	17.7596
Sobic.001G257600	13.8632	17.3915	0.495575	0.792918	176.225	-4.48041	0.748163	-5.98855	2.12e-09	7.9e-08	37945053	Sobic.001G257600.1	Sobic.001G257600.1.p											NA						23.3514	11.7951	6.44315	29.0679	16.9965	6.11018	0.451358	0.499217	0.536151	0.798831	1.49365	0.086271
Sobic.001G258801	2.89084	4.83141	1.13789	1.26449	62.4995	-1.85865	0.448965	-4.13985	3.48e-05	0.000592397	37943576	Sobic.001G258801.1	Sobic.001G258801.1.p											NA						2.19709	4.03925	2.43617	3.88357	5.26021	5.35044	1.35023	1.31898	0.744452	0.96321	2.18929	0.640966
Sobic.001G259800	24.4123	48.57	13.0437	11.1795	112.238	-2.02794	0.302216	-6.71026	1.94e-11	9.36e-10	37940765	Sobic.001G259800.1	Sobic.001G259800.1.p											NA						27.0909	23.0064	23.1396	51.0052	48.4786	46.2262	11.3692	8.54402	19.2177	10.8224	15.6205	7.09541
Sobic.001G259850	0.282865	0.054199	5.50092	3.60018	31.1474	6.223	1.09052	5.70645	1.15e-08	3.86e-07	37944919	Sobic.001G259850.1	Sobic.001G259850.1.p											NA						0.074893	0.475507	0.298195	0.081729	0.080868	0	5.68576	5.75124	5.06576	3.66531	3.52693	3.60829
Sobic.001G260000	3.16039	3.75399	0	0	21.9478	-7.95429	1.24451	-6.39148	1.64e-10	7.11e-09	37941727	Sobic.001G260000.1	Sobic.001G260000.1.p		PTHR35323								LOC_Os10g25220.1	NA	SAP domain containing protein, expressed					3.23332	2.78775	3.46011	2.9776	4.05208	4.23228	0	0	0	0	0	0
Sobic.001G260850	0.009966	0.0203073	0.0510027	0.189503	7.38409	3.46751	1.17639	2.94759	0.00320261	0.0284258	37938455	Sobic.001G260850.1	Sobic.001G260850.1.p											NA						0.010166	0.009813	0.009919	0.009981	0.050941	0	0.058904	0.029214	0.06489	0.086454	0.068985	0.413071
Sobic.001G261200	21.5963	11.0601	27.4511	23.5731	1352.07	1.29344	0.407835	3.17149	0.00151662	0.0155679	37942248	Sobic.001G261200.1	Sobic.001G261200.1.p	PF07690,PF00083	PTHR24064,PTHR24064:SF287	KOG0253			GO:0055085,GO:0016021,GO:0022857	AT3G13050.1		Major facilitator superfamily protein	LOC_Os03g43720.4	NA	transporter family protein, putative, expressed					13.2102	23.9949	27.584	9.24131	11.455	12.484	27.1086	32.6047	22.6401	18.2179	19.6368	32.8645
Sobic.001G261505	0	0	6.93638	9.56849	22.2247	8.23357	1.24245	6.6269	3.43e-11	1.59e-09	37942088	Sobic.001G261505.1	Sobic.001G261505.1.p											NA						0	0	0	0	0	0	6.33699	6.0469	8.42525	10.2315	11.2728	7.20124
Sobic.001G261513	0.221249	0.0352317	0.596911	0.370004	6.01245	3.54222	1.23748	2.86244	0.00420389	0.0355133	37938011	Sobic.001G261513.1	Sobic.001G261513.1.p	PF04504									LOC_Os09g01310.1	NA	expressed protein					0.205308	0.211676	0.246762	0	0.053312	0.052383	0.656103	0.524781	0.60985	0.151562	0.4653	0.493149
Sobic.001G261537	0	0	2.92012	3.77495	27.5614	8.47347	1.30007	6.5177	7.14e-11	3.19e-09	37941614	Sobic.001G261537.1	Sobic.001G261537.1.p											NA						0	0	0	0	0	0	4.33665	2.26284	2.16085	3.03941	5.41284	2.8726
Sobic.001G261577	43.5215	43.4615	58.8821	101.61	454.378	1.349	0.246257	5.47801	4.3e-08	1.32e-06	37941086	Sobic.001G261577.1	Sobic.001G261577.1.p											NA						52.0822	39.4283	39.0539	33.2665	41.3092	55.8089	66.4614	55.9275	54.2574	98.5007	134.88	71.4492
Sobic.001G261600	2.32588	0.521561	12.6723	13.5663	197.605	4.99783	0.966288	5.17219	2.31e-07	6.2e-06	37939401	Sobic.001G261600.1	Sobic.001G261600.1.p	PF00150	PTHR10551,PTHR10551:SF12		3.2.1.58		GO:0005975,GO:0004553,GO:0051015,GO:0007015				LOC_Os10g22520.1	NA	cellulase, putative, expressed					1.2519	3.19475	2.53099	0.997354	0.166077	0.401251	7.35534	17.8012	12.8602	1.63381	4.68498	34.3801
Sobic.001G262100	19.776	6.7228	38.4274	22.9423	109.051	1.9662	0.45748	4.29789	1.72e-05	0.000315749	37942257	Sobic.001G262100.1	Sobic.001G262100.1.p		PTHR33063								LOC_Os06g27610.1	NA	expressed protein					14.1952	28.3323	16.8006	3.64218	6.64879	9.87743	37.2114	40.7832	37.2874	17.9197	19.8819	31.0252
Sobic.001G262200	2.03912	0.984565	21.4972	14.6864	144.586	4.13679	0.569862	7.25928	3.89e-13	2.31e-11	37939114	Sobic.001G262200.1	Sobic.001G262200.1.p		PTHR33063,PTHR33063:SF4								LOC_Os02g14500.1	NA	expressed protein					1.96445	1.73595	2.41694	0.276757	0.595949	2.08099	25.4613	18.7641	20.2663	11.5745	12.0029	20.4819
Sobic.001G267000	1.26127	0.57145	9.50472	7.23001	86.4874	3.63297	0.839421	4.32795	1.51e-05	0.000279379	37941449	Sobic.001G267000.1	Sobic.001G267000.1.p											NA						1.62612	0.861957	1.29572	0.841188	0.355405	0.517757	1.09985	12.9104	14.5039	9.59997	10.7889	1.30119
Sobic.001G267950	0	0	0.640643	1.22361	4.76885	6.20197	1.56731	3.95708	7.59e-05	0.00118174	37940168	Sobic.001G267950.1	Sobic.001G267950.1.p											NA						0	0	0	0	0	0	0.19098	0.468045	1.2629	1.13457	1.33119	1.20508
Sobic.001G268000	0.228568	0.103748	17.9092	24.4771	250.654	8.0491	0.620468	12.9726	1.75e-38	1.75e-35	37944428	Sobic.001G268000.1	Sobic.001G268000.1.p											NA						0.30074	0.299848	0.085117	0	0.136562	0.174681	15.7521	19.4551	18.5204	20.7504	26.7286	25.9524
Sobic.001G268400	0.208595	0.257132	0.885608	1.14624	15.1903	2.20214	0.780661	2.82086	0.00478949	0.0392464	37941004	Sobic.001G268400.1	Sobic.001G268400.1.p	PF13519	PTHR10223	KOG2884		K03029	GO:0008540,GO:0006511	AT4G38630.1	ATMCB1,MBP1,MCB1,RPN10	regulatory particle non-ATPase 10	LOC_Os03g13970.1	NA	26S proteasome non-ATPase regulatory subunit 4, putative, expressed					0.24118	0.231622	0.152982	0.119137	0.374442	0.277818	1.04354	0.389201	1.22408	1.11365	2.09731	0.227769
Sobic.001G269100	0.441143	0.168021	0	0	7.52144	-5.39072	1.40293	-3.84247	0.000121803	0.00179835	37939849	Sobic.001G269100.2	Sobic.001G269100.2.p	PF09261,PF01074,PF07748	PTHR11607,PTHR11607:SF18		3.2.1.24		GO:0008270,GO:0004553,GO:0005975,GO:0004559,GO:0015923,GO:0006013	AT5G66150.1		Glycosyl hydrolase family 38 protein	LOC_Os10g05069.1	NA	lysosomal alpha-mannosidase precursor, putative, expressed					0.330818	0.590784	0.401827	0.141836	0.218079	0.144149	0	0	0	0	0	0
Sobic.001G269300	0	0	6.21021	3.69558	19.7187	7.45766	1.53822	4.84823	1.25e-06	2.91e-05	37943958	Sobic.001G269300.4	Sobic.001G269300.4.p	PF08387	PTHR32212,PTHR32212:SF74								LOC_Os12g31340.1	NA	OsFBD15 - F-box and FBD domain containing protein, expressed					0	0	0	0	0	0	4.68759	11.5713	2.37171	2.04548	2.00659	7.03467
Sobic.001G270500	0	0	4.14321	4.9343	43.8258	9.11038	1.22334	7.44716	9.54e-14	6.44e-12	37941175	Sobic.001G270500.1	Sobic.001G270500.1.p											NA						0	0	0	0	0	0	4.10355	4.05749	4.26859	5.07844	4.87159	4.85286
Sobic.001G270700	0	0.0362363	0.488579	0.452852	7.02064	3.78748	1.2783	2.9629	0.00304759	0.0273568	37940056	Sobic.001G270700.2	Sobic.001G270700.2.p	PF00892	PTHR31218:SF51,PTHR31218				GO:0022857,GO:0016020,GO:0016021	AT3G30340.1		nodulin MtN21 /EamA-like transporter family protein	LOC_Os10g12190.1	NA	nodulin, putative, expressed					0	0	0	0.033976	0.074733	0	0.242411	1.03133	0.191997	0.526361	0.391737	0.440459
Sobic.001G270800	2.94668	4.29074	6.15566	7.19284	175.519	0.846366	0.271245	3.12031	0.00180663	0.0179288	37943116	Sobic.001G270800.1	Sobic.001G270800.1.p	PF00071	PTHR24073,PTHR24073:SF492	KOG0098,KOG0394		K07933	GO:0007264,GO:0005525	AT5G64813.1	LIP1	Ras-related small GTP-binding family protein	LOC_Os10g04580.1	NA	ras-related protein, putative, expressed					3.3854	2.94802	2.50661	3.93708	4.92408	4.01106	6.34425	5.00875	7.11399	9.07447	8.27658	4.22746
Sobic.001G270900	0	0	23.5117	35.5786	377.174	12.3748	1.24779	9.91738	3.5e-23	9.23e-21	37937536	Sobic.001G270900.1	Sobic.001G270900.1.p		PTHR23155,PTHR23155:SF527								LOC_Os10g04570.1	NA	expressed protein					0	0	0	0	0	0	25.9611	21.8301	22.7439	30.9883	28.6611	47.0862
Sobic.001G271801	12.8895	19.3704	67.6998	87.3891	612.341	2.30011	0.428266	5.37076	7.84e-08	2.3e-06	37939393	Sobic.001G271801.1	Sobic.001G271801.1.p											NA						14.5936	14.713	9.36191	19.6632	17.0058	21.4423	59.1268	108.668	35.3048	75.7482	101.528	84.8909
Sobic.001G271900	0.0402643	0.220152	32.2325	34.8079	618.7	7.4346	0.542659	13.7003	1.01e-42	1.93e-39	37939280	Sobic.001G271900.1	Sobic.001G271900.1.p											NA						0.120793	0	0	0.318989	0.262892	0.078575	21.7261	41.8017	33.1697	31.4358	33.8847	39.1031
Sobic.001G272000	0	0	28.7383	39.4727	66.932	9.78069	1.2591	7.76797	7.98e-15	6.33e-13	37938159	Sobic.001G272000.2	Sobic.001G272000.2.p											NA						0	0	0	0	0	0	22.3299	23.8086	40.0764	27.8416	48.3295	42.2469
Sobic.001G272200	0	0.0358253	1.60832	1.16284	6.6277	4.9623	1.47423	3.36602	0.000762598	0.00869635	37940709	Sobic.001G272200.1	Sobic.001G272200.1.p											NA						0	0	0	0	0.107476	0	2.2984	1.37371	1.15286	1.00858	2.08442	0.395521
Sobic.001G272466	2.53159	4.81706	11.4873	19.0166	75.0813	1.99309	0.664215	3.00067	0.00269387	0.0247149	37939768	Sobic.001G272466.1	Sobic.001G272466.1.p											NA						3.29684	2.55751	1.7404	3.22378	6.50125	4.72615	8.50948	10.5277	15.4248	21.4565	33.4224	2.17072
Sobic.001G272532	2.08017	3.07677	0.0996653	0.138376	21.3754	-4.32276	0.818265	-5.28283	1.27e-07	3.59e-06	37940055	Sobic.001G272532.1	Sobic.001G272532.1.p											NA						3.12066	1.40557	1.71429	2.39956	4.39464	2.43612	0.298996	0	0	0.117414	0.121269	0.176444
Sobic.001G273700	7.13434	16.6246	7.00806	8.7002	1002.35	-0.851251	0.243593	-3.49456	0.000474841	0.00583857	37940596	Sobic.001G273700.1	Sobic.001G273700.1.p	PF13087,PF13086	PTHR10887,PTHR10887:SF359	KOG1801		K10706		AT4G30100.1		P-loop containing nucleoside triphosphate hydrolases superfamily protein	LOC_Os06g20500.1	NA	tRNA-splicing endonuclease positive effector-related, putative, expressed					8.07987	6.32271	7.00044	16.6211	18.6382	14.6145	6.87972	5.37816	8.76632	8.55651	11.9438	5.60032
Sobic.001G276100	0.227878	1.16526	31.4861	7.84365	337.719	2.82919	0.935025	3.0258	0.00247979	0.023138	37938444	Sobic.001G276100.1	Sobic.001G276100.1.p	PF00854	PTHR11654,PTHR11654:SF152				GO:0016020,GO:0006810,GO:0005215	AT2G02040.1	ATPTR2,ATPTR2-B,NTR1,PTR2,PTR2-B	peptide transporter 2	LOC_Os10g22560.2	NA	peptide transporter PTR2, putative, expressed					0.28758	0.117612	0.278443	0.181083	1.30307	2.01162	5.34003	79.2233	9.89509	6.77476	14.2658	2.49038
Sobic.001G276400	2.53105	1.71718	5.82677	6.81108	153.705	2.07473	0.378063	5.48778	4.07e-08	1.26e-06	37942119	Sobic.001G276400.1	Sobic.001G276400.1.p	PF00854	PTHR11654,PTHR11654:SF152		3.6.3.43	K14638	GO:0016020,GO:0006810,GO:0005215	AT1G62200.1		Major facilitator superfamily protein	LOC_Os10g22560.1	NA	peptide transporter PTR2, putative, expressed					2.83121	2.13388	2.62807	1.14147	1.71523	2.29486	3.75675	5.86496	7.85861	6.81713	10.2605	3.35557
Sobic.001G277300	2.62031	2.74244	1.14778	0.334651	38.9573	-2.90145	0.648216	-4.47606	7.6e-06	0.000151301	37939950	Sobic.001G277300.1	Sobic.001G277300.1.p	PF00646	PTHR32212,PTHR32212:SF88				GO:0005515	AT3G58930.1		F-box/RNI-like superfamily protein	LOC_Os10g03780.1	NA	OsFBX351 - F-box domain containing protein, expressed					1.8174	2.53982	3.50371	1.37878	1.41329	5.43525	1.54374	0.879446	1.02016	0.292767	0.503701	0.207486
Sobic.001G278600	0.77033	0.896085	0	0	8.95253	-6.64773	1.34504	-4.94242	7.72e-07	1.87e-05	37945135	Sobic.001G278600.1	Sobic.001G278600.1.p											NA						1.12374	0.592612	0.594642	0.702821	0.883307	1.10213	0	0	0	0	0	0
Sobic.001G279300	0.335118	0.034139	22.9535	1.19328	57.7274	5.32607	1.84249	2.89069	0.00384402	0.0330115	37944835	Sobic.001G279300.2	Sobic.001G279300.2.p	PF05678									LOC_Os10g01240.1	NA	VQ domain containing protein, putative, expressed					0.307297	0.211746	0.486311	0	0	0.102417	0.181982	64.2695	4.40898	0.396817	0.204388	2.97862
Sobic.001G279400	8.88721	11.1532	0	0	38.5207	-8.80659	1.26094	-6.98416	2.87e-12	1.51e-10	37943454	Sobic.001G279400.1	Sobic.001G279400.1.p											NA						11.2034	7.2155	8.24274	6.37854	12.6599	14.4213	0	0	0	0	0	0
Sobic.001G279601	0	0	15.2495	16.6905	59.7118	9.49419	1.21359	7.8232	5.15e-15	4.17e-13	37941714	Sobic.001G279601.1	Sobic.001G279601.1.p											NA						0	0	0	0	0	0	12.4025	17.1673	16.1788	17.2581	19.0598	13.7536
Sobic.001G280100	0	0.0164853	155.687	225.228	3933.03	13.8757	1.06522	13.0261	8.69e-39	9.5e-36	37943167	Sobic.001G280100.1	Sobic.001G280100.1.p	PF03109	PTHR10566,PTHR10566:SF50	KOG1235	3.6.3.46			AT3G07700.1		Protein kinase superfamily protein	LOC_Os09g07660.1	NA	ELMO/CED-12 family protein, putative, expressed					0	0	0	0	0	0.049456	164.507	157.009	145.546	251.665	195.56	228.459
Sobic.001G281500	280.578	176.111	100.567	75.8191	2696.7	-1.03585	0.336192	-3.08112	0.00206224	0.0199498	37940942	Sobic.001G281500.1	Sobic.001G281500.1.p	PF00574	PTHR10381,PTHR10381:SF24		3.4.21.92	K01358		AT5G45390.1	CLPP4,NCLPP4	CLP protease P4	LOC_Os10g43050.1	NA	OsClp11 - Putative Clp protease homologue, expressed					236.284	290.353	315.096	168.679	146.182	213.471	107.042	108.085	86.5754	60.3806	67.2737	99.803
Sobic.001G282600	39.609	126.724	43.6652	68.209	2251.54	-0.80597	0.258712	-3.11532	0.00183745	0.0181718	37937931	Sobic.001G282600.1	Sobic.001G282600.1.p	PF00083	PTHR23500,PTHR23500:SF110	KOG0254			GO:0055085,GO:0022857,GO:0016021	AT5G17010.1		Major facilitator superfamily protein	LOC_Os10g42830.1	NA	transporter family protein, putative, expressed					50.637	30.4412	37.7489	149.928	129.365	100.879	44.7932	40.0527	46.1495	75.6658	79.7905	49.1708
Sobic.001G283000	0.634812	0.545189	1.44197	2.41126	46.2263	2.21412	0.472814	4.68284	2.83e-06	6.15e-05	37938985	Sobic.001G283000.1	Sobic.001G283000.1.p	PF04172	PTHR30249,PTHR30249:SF0					AT1G32080.1		membrane protein, putative	LOC_Os10g42780.1	NA	lrgB-like family protein, expressed					0.584171	0.906619	0.413647	0.496264	0.731456	0.407847	1.56664	1.18919	1.57008	2.60412	3.57911	1.05056
Sobic.001G283600	38.4857	32.0438	41.5064	49.1141	1181.19	0.757838	0.270689	2.79966	0.00511566	0.0413579	37944317	Sobic.001G283600.1	Sobic.001G283600.1.p	PF17047,PF00168	PTHR10774,PTHR10774:SF50				GO:0005515	AT2G20990.1	ATSYTA,NTMC2T1.1,NTMC2TYPE1.1,SYT1,SYTA	synaptotagmin A	LOC_Os09g36770.1	NA	NTMC2Type1.2 protein, putative, expressed					31.0945	42.6784	41.6842	30.9397	32.506	32.6856	32.488	49.7319	42.2993	46.4238	46.187	54.7315
Sobic.001G284475	0.825424	2.44916	26.0854	26.5387	101.345	3.58415	0.72238	4.96158	6.99e-07	1.7e-05	37941342	Sobic.001G284475.1	Sobic.001G284475.1.p											NA						0.976172	1.21353	0.286569	2.70831	4.5002	0.13896	27.3142	27.3821	23.56	22.5631	25.1355	31.9173
Sobic.001G287000	6.85772	4.93637	2.87118	1.2716	102.358	-1.80071	0.424334	-4.24361	2.2e-05	0.000393347	37942036	Sobic.001G287000.1	Sobic.001G287000.1.p		PTHR33065:SF19,PTHR33065								LOC_Os04g38290.1	NA	expressed protein					5.84451	5.98662	8.74203	3.29534	5.38467	6.12909	3.84556	2.45848	2.30951	0.707433	1.67356	1.43382
Sobic.001G287301	0.497236	0.893348	6.21422	4.96335	22.2618	2.56671	0.756022	3.39501	0.000686252	0.00796025	37941189	Sobic.001G287301.1	Sobic.001G287301.1.p				3.4.19.12						LOC_Os01g63250.1	NA	josephin, putative, expressed					0.798672	0.558706	0.134329	0.992855	0.311893	1.37529	1.79757	8.77931	8.0658	4.55626	7.45602	2.87777
Sobic.001G288700	3.20004	2.75733	12.8663	8.97524	271.922	1.92529	0.438699	4.38863	1.14e-05	0.000217371	37942743	Sobic.001G288700.1	Sobic.001G288700.1.p	PF00514	PTHR23315	KOG4646			GO:0005515	AT5G37290.1		ARM repeat superfamily protein	LOC_Os11g34364.1	NA	armadillo/beta-catenin-like repeat containing protein, expressed					2.75237	3.42293	3.42482	2.19291	2.68703	3.39205	10.8226	14.6096	13.1668	5.09522	7.27618	14.5543
Sobic.001G290700	82.8444	114.925	177.41	191.775	1679.96	0.878727	0.318852	2.75591	0.00585292	0.0461634	37938973	Sobic.001G290700.1	Sobic.001G290700.1.p	PF04430	PTHR21192	KOG3363		K09008		AT3G60150.1		Protein of unknown function (DUF498/DUF598)	LOC_Os10g42090.1	NA	AGAP003819-PA, putative, expressed					85.2775	74.7521	88.5038	82.392	105.875	156.507	250.548	120.832	160.852	186.686	227.186	161.452
Sobic.001G291000	7.49172	10.6695	4.39247	4.84839	295.454	-1.06809	0.329949	-3.23714	0.00120734	0.0128903	37939962	Sobic.001G291000.1	Sobic.001G291000.1.p	PF00931	PTHR23155,PTHR23155:SF621	KOG4658		K13457	GO:0043531	AT3G07040.1	RPM1,RPS3	NB-ARC domain-containing disease resistance protein	LOC_Os10g07534.1	NA	disease resistance protein RPM1, putative, expressed					6.78145	7.10601	8.58769	10.9651	10.6131	10.4302	4.28352	5.63569	3.25822	5.07029	6.7591	2.71578
Sobic.001G291500	567.556	219.991	1263.61	1220.48	5550.51	2.67674	0.753581	3.55202	0.000382284	0.00486204	37940267	Sobic.001G291500.1	Sobic.001G291500.1.p											NA						241.244	846.011	615.413	439.166	90.5597	130.246	883.812	1260.23	1646.77	633.074	608.384	2419.97
Sobic.001G292500	0.023311	0.074584	2.00026	1.81825	13.6271	4.74821	1.02543	4.63045	3.65e-06	7.76e-05	37939589	Sobic.001G292500.1	Sobic.001G292500.1.p											NA						0.069933	0	0	0	0.223752	0	1.66741	1.49128	2.8421	1.9066	2.56142	0.986741
Sobic.001G292700	35.9094	14.0573	51.9765	36.3542	1074.67	1.58597	0.432612	3.66604	0.000246336	0.00335029	37944477	Sobic.001G292700.1	Sobic.001G292700.1.p	PF02537	PTHR28259,PTHR28259:SF1				GO:0016021	AT2G41705.2		camphor resistance CrcB family protein	LOC_Os10g41749.1	NA	crcB-like protein, expressed					29.2279	42.1577	36.3424	13.5018	12.8931	15.7768	47.6124	60.5738	47.7433	21.2799	29.3947	58.3879
Sobic.001G296100	0.999738	0.662876	0.792139	0.185373	27.3386	-1.7258	0.58402	-2.95504	0.00312629	0.0278995	37942324	Sobic.001G296100.1	Sobic.001G296100.1.p	PF04783,PF04782	PTHR21450,PTHR21450:SF9					AT1G02110.1		Protein of unknown function (DUF630 and DUF632)	LOC_Os10g41310.1	NA	DUF630/DUF632 domains containing protein, putative, expressed					1.10941	0.899052	0.990748	0.685109	0.490771	0.812749	0.410246	0.544858	1.42131	0.09255	0.284285	0.179283
Sobic.001G296700	0.07324	0	0.684987	0.840369	7.18667	6.41634	1.36006	4.71769	2.39e-06	5.24e-05	37945067	Sobic.001G296700.1	Sobic.001G296700.1.p	PF00125,PF16211	PTHR23430	KOG1756		K11251	GO:0003677	AT1G08880.1	G-H2AX,GAMMA-H2AX,H2AXA,HTA5	Histone superfamily protein	LOC_Os12g34510.1	NA	Core histone H2A/H2B/H3/H4 domain containing protein, putative, expressed					0.108017	0.057443	0.05426	0	0	0	0.608351	1.05761	0.388998	0.826452	1.05296	0.641694
Sobic.001G298200	0	0	0.844027	0.932963	4.84617	5.82559	1.6526	3.5251	0.000423326	0.00530424	37939236	Sobic.001G298200.1	Sobic.001G298200.1.p											NA						0	0	0	0	0	0	1.41895	0.281821	0.83131	1.52743	0.923141	0.348314
Sobic.001G298700	0.0686053	0.120397	2.65302	3.06822	29.0448	4.75379	0.661521	7.18616	6.66e-13	3.84e-11	37943493	Sobic.001G298700.1	Sobic.001G298700.1.p											NA						0.158499	0	0.047317	0.053789	0.102415	0.204986	2.6315	2.55798	2.76958	3.18302	4.02044	2.0012
Sobic.001G299300	0	0	2.34213	1.30568	5.12877	5.46718	1.69669	3.22226	0.00127185	0.0134476	37943238	Sobic.001G299300.1	Sobic.001G299300.1.p											NA						0	0	0	0	0	0	1.57107	4.31435	1.14095	0.714266	0.731689	2.47107
Sobic.001G299400	4.89295	1.62944	3.78278	3.11024	48.7999	1.0485	0.37525	2.79414	0.00520378	0.0419072	37942753	Sobic.001G299400.1	Sobic.001G299400.1.p	PF01471,PF00413	PTHR10201,PTHR10201:SF141		3.4.24.23		GO:0031012,GO:0008270,GO:0006508,GO:0004222	AT4G16640.1		Matrixin family protein	LOC_Os10g40830.1	NA	metalloendoproteinase 1 precursor, putative, expressed					4.90574	5.08965	4.68344	0.729436	1.82941	2.32947	2.82504	4.57126	3.95203	3.15406	3.35066	2.826
Sobic.001G301300	1.81575	13.4974	2.54902	0.778839	79.561	-3.83887	0.905049	-4.24161	2.22e-05	0.000396549	37942544	Sobic.001G301300.1	Sobic.001G301300.1.p	PF03330,PF01357	PTHR31692,PTHR31692:SF19					AT1G65680.1	ATEXPB2,ATHEXP BETA 1.4,EXPB2	expansin B2	LOC_Os10g40700.1	NA	expansin precursor, putative, expressed					1.21729	0.46514	3.76481	6.67739	23.8149	9.99996	2.36468	3.36219	1.92021	0.111251	0.506518	1.71875
Sobic.001G302400	0.341044	0.050833	6.65387	4.37843	57.2526	6.49288	0.976041	6.65226	2.89e-11	1.36e-09	37940699	Sobic.001G302400.1	Sobic.001G302400.1.p	PF07992	PTHR23023,PTHR23023:SF138	KOG1399			GO:0055114,GO:0016491	AT1G62560.1	FMO GS-OX3	flavin-monooxygenase glucosinolate S-oxygenase 3	LOC_Os10g40610.1	NA	flavin-containing monooxygenase family protein, putative, expressed					0.106805	0.498663	0.417663	0.102909	0	0.04959	3.69331	7.6515	8.6168	3.6289	6.96587	2.5405
Sobic.001G304500	6.94097	14.6056	11.1392	7.7685	491.984	-0.8294	0.291527	-2.84502	0.00444087	0.0370514	37941883	Sobic.001G304500.1	Sobic.001G304500.1.p	PF03514	PTHR31636,PTHR31636:SF52					AT4G00150.1	ATHAM3,HAM3	GRAS family transcription factor	LOC_Os10g40390.1	NA	scarecrow, putative, expressed					8.48373	5.31863	7.02054	14.0464	15.9423	13.8281	11.6459	7.5681	14.2037	7.60866	9.966	5.73084
Sobic.001G304900	53.9199	43.5173	1.29168	1.36459	975.649	-4.99033	1.04994	-4.75295	2e-06	4.46e-05	37939557	Sobic.001G304900.1	Sobic.001G304900.1.p										LOC_Os10g32470.1	NA	expressed protein					59.6703	51.4032	50.6861	44.5179	45.4583	40.5758	0	2.00179	1.87325	1.81522	2.20612	0.072441
Sobic.001G305000	47.2949	60.192	0.0326753	0.0635837	542.004	-9.7996	0.783178	-12.5126	6.37e-36	5.62e-33	37943258	Sobic.001G305000.1	Sobic.001G305000.1.p		PTHR31257,PTHR31257:SF3					AT2G39050.1		hydroxyproline-rich glycoprotein family protein	LOC_Os03g21040.2	NA	stress responsive protein, putative, expressed					61.4113	36.9457	43.5277	66.4241	57.1262	57.0258	0	0.098026	0	0.093831	0.09692	0
Sobic.001G308100	1.413	2.62261	0.653002	0.70326	21.9349	-1.84092	0.56077	-3.28284	0.00102768	0.0112335	37939691	Sobic.001G308100.1	Sobic.001G308100.1.p	PF13639	PTHR14155,PTHR14155:SF105				GO:0008270,GO:0005515	AT3G48030.1		hypoxia-responsive family protein / zinc finger (C3HC4-type RING finger) family protein	LOC_Os10g39936.1	NA	zinc finger, C3HC4 type domain containing protein, expressed					1.32582	1.54892	1.36424	2.73231	1.83183	3.30369	0.939705	0.546155	0.473145	1.04322	0.897638	0.168919
Sobic.001G310500	3.01904	1.5274	5.70122	6.02321	83.7778	2.28212	0.717726	3.17965	0.00147453	0.0152189	37943099	Sobic.001G310500.2	Sobic.001G310500.2.p	PF08450	PTHR10426,PTHR10426:SF4	KOG1520	4.3.3.2			AT3G51420.1	ATSSL4,SSL4	strictosidine synthase-like 4	LOC_Os10g39710.1	NA	strictosidine synthase, putative, expressed					2.54737	3.40397	3.10578	0.590867	1.34788	2.64346	3.05435	9.27336	4.77595	2.29648	3.7477	12.0254
Sobic.001G312400	0	0	5.39813	9.8102	28.04	8.69039	1.29547	6.70828	1.97e-11	9.47e-10	37942237	Sobic.001G312400.2	Sobic.001G312400.2.p											NA						0	0	0	0	0	0	3.19132	6.4906	6.51247	10.5157	14.3045	4.61042
Sobic.001G312900	21.4738	32.3118	18.9743	18.1102	1312.48	-0.751494	0.261423	-2.87463	0.004045	0.0344117	37940721	Sobic.001G312900.1	Sobic.001G312900.1.p	PF07690	PTHR23500,PTHR23500:SF8	KOG0254			GO:0055085,GO:0016021	AT4G35300.4	TMT2	tonoplast monosaccharide transporter2	LOC_Os10g39440.1	NA	transporter family protein, putative, expressed					25.5482	18.7883	20.0849	33.0689	36.6992	27.1674	14.1877	17.4889	25.2464	18.8887	24.0068	11.4351
Sobic.001G313100	32.2829	33.6943	8.57929	8.38206	580.694	-1.84085	0.3126	-5.88883	3.89e-09	1.39e-07	37943885	Sobic.001G313100.1	Sobic.001G313100.1.p	PF13499,PF07714	PTHR24349,PTHR24349:SF162	KOG0032	2.7.11.1	K13412	GO:0006468,GO:0004672	AT2G17290.1	ATCDPK3,ATCPK6,CPK6	Calcium-dependent protein kinase family protein	LOC_Os10g39420.1	NA	CAMK_CAMK_like.8 - CAMK includes calcium/calmodulin depedent protein kinases, expressed					28.0264	34.6759	34.1464	25.1791	32.6296	43.2741	5.25825	9.10822	11.3714	6.7415	9.23456	9.17013
Sobic.001G313150	0	0	3.7186	6.82631	26.1064	8.58123	1.28756	6.66473	2.65e-11	1.25e-09	37941712	Sobic.001G313150.1	Sobic.001G313150.1.p				3.6.5.5						LOC_Os02g50550.1	NA	dynamin, putative, expressed					0	0	0	0	0	0	3.38187	3.78921	3.98471	9.36039	8.04816	3.07037
Sobic.001G314400	12.3864	15.6526	60.9873	50.0119	649.285	1.80437	0.53335	3.3831	0.000716733	0.00826368	37941259	Sobic.001G314400.1	Sobic.001G314400.1.p	PF01486,PF00319	PTHR11945,PTHR11945:SF208	KOG0014			GO:0006355,GO:0005634,GO:0003700,GO:0046983,GO:0003677	AT4G22950.1	AGL19,GL19	AGAMOUS-like 19	LOC_Os10g39130.1	NA	OsMADS56 - MADS-box family gene with MIKCc type-box, expressed					12.446	9.13045	15.5828	4.97471	15.9615	26.0215	54.7573	81.2138	46.9909	75.7654	50.9529	23.3174
Sobic.001G315200	0.909408	0.574571	1.07143	5.64461	35.4666	3.24995	1.15094	2.82374	0.00474663	0.0389648	37938654	Sobic.001G315200.1	Sobic.001G315200.1.p		PTHR34576,PTHR34576:SF2								LOC_Os10g39000.1	NA	expressed protein					1.72325	0.797015	0.207956	1.21743	0.337407	0.168881	1.90293	0	1.31136	6.44225	9.33338	1.15818
Sobic.001G317300	0.828154	1.05608	3.76706	4.2415	88.2272	2.13548	0.406211	5.25706	1.46e-07	4.09e-06	37943727	Sobic.001G317300.1	Sobic.001G317300.1.p	PF13417	PTHR11260,PTHR11260:SF326	KOG0406	2.5.1.18	K00799	GO:0005515	AT1G10360.1	ATGSTU18,GST29,GSTU18	glutathione S-transferase TAU 18	LOC_Os10g38730.1	NA	glutathione S-transferase, putative, expressed					0.978603	0.878262	0.627597	1.24232	1.23481	0.691114	4.95529	3.4908	2.85507	5.03946	3.65133	4.03372
Sobic.001G317400	266.022	214.528	425.449	491.831	4780.25	1.42934	0.502481	2.84457	0.00444719	0.0370685	37939241	Sobic.001G317400.1	Sobic.001G317400.1.p	PF13410,PF13417	PTHR11260,PTHR11260:SF200	KOG0406	2.5.1.18	K00799	GO:0005515	AT1G59670.1	ATGSTU15,GSTU15	glutathione S-transferase TAU 15	LOC_Os10g38700.1	NA	glutathione S-transferase, putative, expressed					181.663	305.813	310.59	234.347	231.552	177.686	560.223	387.724	328.399	339.851	295.527	840.115
Sobic.001G317800	4.51705	4.54566	7.86309	9.38734	198.028	1.17022	0.34101	3.43163	0.000599957	0.00711391	37937478	Sobic.001G317800.1	Sobic.001G317800.1.p	PF13417,PF13410	PTHR11260,PTHR11260:SF243	KOG0406	2.5.1.18	K00799	GO:0005515	AT1G10370.1	ATGSTU17,ERD9,GST30,GST30B	Glutathione S-transferase family protein	LOC_Os10g38660.1	NA	glutathione S-transferase, putative, expressed					4.21075	4.60297	4.73742	6.01459	4.30834	3.31403	6.58228	9.52041	7.48658	7.13796	10.7029	10.3211
Sobic.001G318000	2.31519	0.27922	4.06555	2.66036	32.3607	3.33746	0.875473	3.81217	0.000137751	0.00199532	37943209	Sobic.001G318000.1	Sobic.001G318000.1.p	PF00043,PF13417	PTHR11260,PTHR11260:SF271	KOG0406	2.5.1.18	K00799	GO:0005515	AT1G10360.1	ATGSTU18,GST29,GSTU18	glutathione S-transferase TAU 18	LOC_Os10g38610.1	NA	glutathione S-transferase, putative, expressed					1.02606	1.61924	4.30026	0.381315	0.383318	0.073026	1.77256	8.51101	1.91308	3.3732	3.14132	1.46657
Sobic.001G318100	0.228161	0.241226	18.3775	13.9803	274.227	6.00978	0.500192	12.0149	2.97e-33	2.06e-30	37938141	Sobic.001G318100.1	Sobic.001G318100.1.p											NA						0.327424	0.235104	0.121955	0.354047	0.158581	0.211049	18.0794	16.5757	20.4774	10.0773	12.4145	19.4492
Sobic.001G318200	3.89991	0.216285	17.6739	4.75138	128.527	4.71134	1.1716	4.02131	5.79e-05	0.000927799	37941600	Sobic.001G318200.1	Sobic.001G318200.1.p	PF13410,PF13417	PTHR11260,PTHR11260:SF243	KOG0406	2.5.1.18	K00799	GO:0005515	AT1G10360.1	ATGSTU18,GST29,GSTU18	glutathione S-transferase TAU 18	LOC_Os10g38590.1	NA	glutathione S-transferase, N-terminal domain containing protein, expressed					1.37166	4.16919	6.15888	0	0.544038	0.104816	1.3681	45.5146	6.13903	3.88329	2.62196	7.7489
Sobic.001G318900	33.0421	20.5832	39.553	51.1108	734.393	1.53384	0.50065	3.0637	0.00218615	0.0209257	37944152	Sobic.001G318900.1	Sobic.001G318900.1.p	PF00043,PF02798	PTHR11260,PTHR11260:SF269	KOG0406	2.5.1.18	K00799	GO:0005515	AT1G10360.1	ATGSTU18,GST29,GSTU18	glutathione S-transferase TAU 18	LOC_Os10g38160.1	NA	glutathione S-transferase, putative, expressed					21.6597	31.9928	45.4738	11.8557	19.9258	29.968	23.9317	64.0419	30.6853	44.8689	38.6461	69.8174
Sobic.001G319000	0.210386	0.0411013	1.27622	0.773252	9.58876	4.35601	1.5537	2.80363	0.00505311	0.0409967	37938588	Sobic.001G319000.1	Sobic.001G319000.1.p	PF13410,PF13417	PTHR11260,PTHR11260:SF269	KOG0406	2.5.1.18	K00799	GO:0005515	AT1G10360.1	ATGSTU18,GST29,GSTU18	glutathione S-transferase TAU 18	LOC_Os10g38470.1	NA	glutathione S-transferase, putative, expressed					0.232451	0	0.398707	0	0.123304	0	0.107409	2.84449	0.876767	1.04606	0.764714	0.508982
Sobic.001G319100	7.78012	1.48092	14.8306	19.1285	86.8313	3.85007	0.573123	6.71771	1.85e-11	8.99e-10	37943208	Sobic.001G319100.1	Sobic.001G319100.1.p	PF13410,PF02798	PTHR11260,PTHR11260:SF271	KOG0406	2.5.1.18	K00799	GO:0005515	AT1G10360.1	ATGSTU18,GST29,GSTU18	glutathione S-transferase TAU 18	LOC_Os10g38160.1	NA	glutathione S-transferase, putative, expressed					2.6524	11.2191	9.46892	0.785842	1.4738	2.18312	16.6272	18.5804	9.28407	15.6188	22.9068	18.8599
Sobic.001G319400	5.27909	9.48561	2.63233	2.86935	138.901	-1.65023	0.345592	-4.77508	1.8e-06	4.04e-05	37944786	Sobic.001G319400.1	Sobic.001G319400.1.p											NA						6.48187	4.93118	4.42423	8.59388	11.8967	7.96628	2.06323	2.67917	3.15459	3.32592	4.00079	1.28135
Sobic.001G320200	5.58916	11.9902	5.53272	6.08358	394.592	-0.89452	0.30783	-2.90588	0.00366217	0.0317434	37944260	Sobic.001G320200.1	Sobic.001G320200.1.p	PF13091,PF00614,PF00168,PF12357	PTHR18896,PTHR18896:SF15		3.1.4.4	K01115	GO:0003824,GO:0005515	AT2G42010.1	PLDBETA,PLDBETA1	phospholipase D beta 1	LOC_Os10g38060.1	NA	phospholipase D, putative, expressed					6.41646	5.44687	4.90414	9.48067	14.5338	11.9563	4.39458	6.66601	5.53758	7.93919	7.31243	2.99911
Sobic.001G320800	0	0.032663	1.86706	0.652394	6.50302	4.37154	1.60217	2.72852	0.00636193	0.0492969	37943806	Sobic.001G320800.2	Sobic.001G320800.2.p											NA						0	0	0	0.097989	0	0	2.48403	0.286784	2.83036	0.743329	0.477664	0.73619
Sobic.001G322100	9.7206	15.1061	13.8414	4.59738	225.283	-1.61917	0.546604	-2.96224	0.00305409	0.0274044	37937413	Sobic.001G322100.1	Sobic.001G322100.1.p	PF12695	PTHR10992,PTHR10992:SF897	KOG1454	3.7.1.8,3.7.1.17			AT1G74300.1		alpha/beta-Hydrolases superfamily protein	LOC_Os10g37720.1	NA	hydrolase, alpha/beta fold family protein, putative, expressed					12.9884	8.14754	8.02591	21.2253	15.2349	8.85811	16.5154	4.42986	20.5789	4.69464	4.87711	4.22039
Sobic.001G323300	3.48506	2.30388	3.75924	4.5695	79.1223	1.16477	0.373217	3.12091	0.00180296	0.0179078	37937571	Sobic.001G323300.1	Sobic.001G323300.1.p	PF05903	PTHR12378,PTHR12378:SF4	KOG0324				AT1G47740.2		PPPDE putative thiol peptidase family protein	LOC_Os03g10200.1	NA	ethylene-responsive element-binding protein, putative, expressed					2.46133	3.58075	4.41309	1.72798	2.52053	2.66312	2.81423	4.02614	4.43736	3.74114	4.32806	5.63929
Sobic.001G323801	8.57141	0.519692	3.72844	3.15459	27.9595	2.81112	0.68342	4.11332	3.9e-05	0.000656818	37942533	Sobic.001G323801.1	Sobic.001G323801.1.p	PF04043	PTHR31080,PTHR31080:SF20		3.1.1.11		GO:0004857	AT1G62760.1		Plant invertase/pectin methylesterase inhibitor superfamily protein	LOC_Os03g40900.1	NA	expressed protein					10.7301	8.34953	6.63462	0.291209	0.573184	0.694684	3.75707	4.47101	2.95724	2.39852	1.85916	5.20609
Sobic.001G325400	0.051983	0	0.530981	0.228774	4.1883	4.68323	1.5836	2.95734	0.0031031	0.0277141	37944211	Sobic.001G325400.1	Sobic.001G325400.1.p	PF00201	PTHR11926,PTHR11926:SF307				GO:0016758,GO:0008152	AT1G05680.1	UGT74E2	Uridine diphosphate glycosyltransferase 74E2	LOC_Os04g12960.1	NA	UDP-glucoronosyl/UDP-glucosyl transferase, putative, expressed					0.05252	0	0.103429	0	0	0	0.788103	0.199395	0.605444	0.337199	0.255344	0.09378
Sobic.001G327800	132.111	132.136	141.66	181.054	5382.52	0.563626	0.197224	2.85779	0.00426597	0.0358924	37941470	Sobic.001G327800.1	Sobic.001G327800.1.p	PF00924	PTHR30566,PTHR30566:SF13			K16052	GO:0055085,GO:0016020	AT5G10490.1	MSL2	MSCS-like 2	LOC_Os02g45690.1	NA	uncharacterized mscS family protein, putative, expressed					121.741	138.316	136.276	98.9252	146.544	150.938	136.781	142.651	145.548	180.666	235.028	127.469
Sobic.001G327900	0.565841	0.0808137	0.500305	0.396342	19.9031	2.50675	0.7892	3.17632	0.00149156	0.0153527	37938882	Sobic.001G327900.1	Sobic.001G327900.1.p	PF03514	PTHR31636,PTHR31636:SF9				GO:0048366,GO:0043565,GO:0009956,GO:0008356,GO:0005634,GO:0003700	AT4G37650.1	SGR7,SHR	GRAS family transcription factor	LOC_Os07g39820.1	NA	SHR, putative, expressed					0.27748	0.606631	0.813412	0.020483	0.141733	0.080225	0.435889	0.571625	0.493401	0.212183	0.319902	0.65694
Sobic.001G329100	148.445	160.97	231.352	339.437	3220.25	1.27632	0.322405	3.95876	7.53e-05	0.00117509	37940464	Sobic.001G329100.1	Sobic.001G329100.1.p	PF00560,PF08263	PTHR27001,PTHR27001:SF1		2.7.11.1,2.7.10.1		GO:0005515	AT5G21090.1		Leucine-rich repeat (LRR) family protein	LOC_Os03g32580.1	NA	BRASSINOSTEROID INSENSITIVE 1-associated receptor kinase 1 precursor, putative, expressed					158.36	136.574	150.401	122.827	142.06	218.024	218.963	274.01	201.084	269.261	310.677	438.374
Sobic.001G330500	0.167961	0.224942	0.935887	3.21594	19.4978	3.781	1.27669	2.96156	0.00306082	0.0274326	37945252	Sobic.001G330500.1	Sobic.001G330500.1.p	PF08263	PTHR27000,PTHR27000:SF136	KOG0617				AT5G06860.1	ATPGIP1,PGIP1	polygalacturonase inhibiting protein 1	LOC_Os03g32180.1	NA	polygalacturonase inhibitor 1 precursor, putative, expressed					0.334013	0.169871	0	0.455797	0.054971	0.164058	0.192759	1.08007	1.53483	3.5547	6.04197	0.05115
Sobic.001G332900	0.694275	0.656653	0.359482	0.130178	19.0111	-2.19347	0.797657	-2.74989	0.00596145	0.0468423	37944184	Sobic.001G332900.1	Sobic.001G332900.1.p	PF00024,PF00954,PF01453,PF00069	PTHR27002,PTHR27002:SF77	KOG1187	2.7.11.1		GO:0048544,GO:0006468,GO:0005524,GO:0004672	AT2G19130.1		S-locus lectin protein kinase family protein	LOC_Os03g30890.1	NA	S-locus-like receptor protein kinase, putative, expressed					1.14199	0.435126	0.505706	0.450393	0.799537	0.72003	0.79235	0.138402	0.147693	0.068394	0.186144	0.135997
Sobic.001G334400	1.2959	3.74047	0.204415	0.541167	38.8415	-2.76677	0.604786	-4.57479	4.77e-06	9.92e-05	37944051	Sobic.001G334400.2	Sobic.001G334400.2.p	PF04564,PF00069,PF12436	PTHR27003,PTHR27003:SF19	KOG1187	3.4.19.12		GO:0016567,GO:0004842,GO:0006468,GO:0005524,GO:0004672	AT2G45910.1		U-box domain-containing protein kinase family protein	LOC_Os03g31000.1	NA	protein kinase, putative, expressed					1.49464	1.64491	0.748154	4.36276	4.25106	2.6076	0.177313	0.280893	0.155039	0.277672	1.13813	0.207699
Sobic.001G336050	62.7097	80.2278	120.205	129.837	1281.06	0.831344	0.216942	3.8321	0.000127052	0.00186601	37938636	Sobic.001G336050.1	Sobic.001G336050.1.p		PTHR33403			K18635		AT1G26355.1	SP1L1	SPIRAL1-like1	LOC_Os03g30430.1	NA	nitrilase-associated protein, putative, expressed					80.3128	51.0066	56.8097	83.4068	65.7575	91.5192	107.517	122.422	130.675	126.381	141.936	121.194
Sobic.001G337300	0.464844	0.816352	7.39181	10.3912	67.7775	3.70007	0.626441	5.90649	3.49e-09	1.26e-07	37944429	Sobic.001G337300.2	Sobic.001G337300.2.p											NA						0.218343	0.551861	0.624327	1.78807	0.372675	0.288313	8.22692	6.19634	7.75216	11.1357	11.5631	8.47481
Sobic.001G337350	0	0	3.73076	3.03307	10.161	6.73374	1.32411	5.0855	3.67e-07	9.53e-06	37938937	Sobic.001G337350.1	Sobic.001G337350.1.p											NA						0	0	0	0	0	0	3.00361	3.23521	4.95346	2.60357	3.14465	3.35098
Sobic.001G337800	0	0	0.645242	0.548069	5.60532	5.84653	1.4245	4.10426	4.06e-05	0.00067879	37937612	Sobic.001G337800.1	Sobic.001G337800.1.p										LOC_Os03g30060.1	NA	expressed protein					0	0	0	0	0	0	0.803536	0.55074	0.58145	0.695778	0.592077	0.356353
Sobic.001G338000	0.565268	2.22887	0.301033	0.286141	9.48762	-2.87306	0.91949	-3.12462	0.00178036	0.0177525	37944567	Sobic.001G338000.1	Sobic.001G338000.1.p	PF13561	PTHR24322,PTHR24322:SF403	KOG0725		K00059		AT3G03980.1		NAD(P)-binding Rossmann-fold superfamily protein	LOC_Os03g53690.1	NA	oxidoreductase, short chain dehydrogenase/reductase family domain containing protein, expressed					0.09806	1.19735	0.400391	3.89731	1.29618	1.49312	0.303258	0.190678	0.409162	0.342714	0.270327	0.245383
Sobic.001G338100	5.39525	0.324702	3.80322	3.27312	31.6641	3.65901	1.14856	3.18573	0.00144389	0.0149835	37944028	Sobic.001G338100.1	Sobic.001G338100.1.p										LOC_Os03g30060.1	NA	expressed protein					8.00411	4.52788	3.65378	0.662786	0.104446	0.206875	2.60112	5.5765	3.23203	0.102917	1.27427	8.44217
Sobic.001G339200	4.04205	1.31099	4.395	6.67082	57.9099	2.47381	0.723155	3.42085	0.000624253	0.00734506	37944541	Sobic.001G339200.1	Sobic.001G339200.1.p										LOC_Os03g29930.1	NA	expressed protein					2.14137	7.34414	2.64063	1.96017	1.2508	0.721998	1.98083	6.99387	4.2103	2.12324	9.00073	8.8885
Sobic.001G339400	1.39024	4.78597	2.2655	1.14465	54.1611	-1.94302	0.429771	-4.52106	6.15e-06	0.000125043	37939380	Sobic.001G339400.1	Sobic.001G339400.1.p	PF00403	PTHR22814,PTHR22814:SF91	KOG1603			GO:0046872,GO:0030001	AT4G16380.1		Heavy metal transport/detoxification superfamily protein	LOC_Os03g29920.1	NA	proline-rich protein, putative, expressed					1.70188	0.787502	1.68134	3.69843	4.9415	5.71798	1.34597	1.86894	3.58158	1.16589	1.2973	0.970757
Sobic.001G341500	32.8704	43.7575	60.209	69.7348	736.646	0.811116	0.242834	3.34021	0.000837139	0.00943385	37939384	Sobic.001G341500.1	Sobic.001G341500.1.p	PF02291	PTHR12595,PTHR12595:SF6	KOG3334		K03133	GO:0006352	AT1G54140.1	TAF9,TAFII21	TATA binding protein associated factor 21kDa subunit	LOC_Os03g29470.1	NA	transcription initiation factor IID, putative, expressed					31.6385	29.1191	37.8537	32.3477	42.353	56.5717	63.7357	65.8273	51.0638	70.9543	76.4595	61.7905
Sobic.001G342800	15.9443	11.9656	0	0.155024	28.5784	-6.20308	1.11669	-5.55487	2.78e-08	8.77e-07	37943242	Sobic.001G342800.1	Sobic.001G342800.1.p											NA						20.5987	17.8503	9.38385	8.77304	12.4844	14.6394	0	0	0	0.23079	0.234283	0
Sobic.001G343766	0.281092	0.337038	1.84027	1.78716	43.374	2.54251	0.442042	5.75174	8.83e-09	3.01e-07	37940635	Sobic.001G343766.1	Sobic.001G343766.1.p	PF02902	PTHR12606,PTHR12606:SF1		3.4.22.68		GO:0008234,GO:0006508	AT3G06910.1	ULP1A	UB-like protease 1A	LOC_Os04g44640.1	NA	ulp1 protease family, C-terminal catalytic domain containing protein, expressed					0.357822	0.213995	0.271459	0.332391	0.458226	0.220498	2.31343	1.67374	1.53365	1.34684	2.1484	1.86622
Sobic.001G344700	13.4595	9.02135	33.7075	25.3834	326.122	1.58018	0.356036	4.43826	9.07e-06	0.000178147	37942025	Sobic.001G344700.1	Sobic.001G344700.1.p	PF01419	PTHR23244,PTHR23244:SF320					AT1G73040.1		Mannose-binding lectin superfamily protein	LOC_Os04g30040.2	NA	jacalin-like lectin domain containing protein, expressed					16.2425	15.419	8.71704	9.10097	9.65422	8.30886	36.4332	28.6838	36.0055	14.9133	39.9843	21.2525
Sobic.001G344800	27.1465	9.73789	22.3625	16.0638	380.617	0.845394	0.27955	3.02413	0.00249352	0.0232378	37945147	Sobic.001G344800.1	Sobic.001G344800.1.p	PF01419	PTHR23244,PTHR23244:SF320					AT1G73040.1		Mannose-binding lectin superfamily protein	LOC_Os04g30040.2	NA	jacalin-like lectin domain containing protein, expressed					32.863	25.1074	23.4692	9.87358	11.2061	8.13398	18.0921	22.3852	26.6103	11.4435	20.3088	16.439
Sobic.001G344900	3.50932	1.64904	11.414	11.8371	98.3373	3.0119	0.477013	6.3141	2.72e-10	1.14e-08	37943382	Sobic.001G344900.1	Sobic.001G344900.1.p	PF01419	PTHR23244,PTHR23244:SF320					AT1G73040.1		Mannose-binding lectin superfamily protein	LOC_Os04g30040.2	NA	jacalin-like lectin domain containing protein, expressed					4.58096	3.95709	1.98991	1.05672	2.04855	1.84184	12.0649	8.70676	13.4702	6.255	14.477	14.7793
Sobic.001G345333	0.262348	0.375395	0.014656	0.0512553	7.74838	-2.74224	0.985975	-2.78124	0.0054151	0.0432756	37941346	Sobic.001G345333.1	Sobic.001G345333.1.p											NA						0.16178	0.488456	0.136809	0.518623	0.239673	0.367889	0	0.043968	0	0.065559	0.02237	0.065837
Sobic.001G347901	30.2989	9.07399	76.0598	34.0416	287.813	2.0932	0.344344	6.07882	1.21e-09	4.66e-08	37939660	Sobic.001G347901.1	Sobic.001G347901.1.p	PF01907	PTHR10768	KOG3475			GO:0006412,GO:0005840,GO:0005622,GO:0003735	AT3G16080.1		Zinc-binding ribosomal protein family protein	LOC_Os02g02130.1	NA	ribosomal protein L37, putative, expressed					40.6404	25.8017	24.4546	8.66584	9.1436	9.41252	80.8499	77.3269	70.0024	32.424	26.7788	42.922
Sobic.001G349800	0.21123	0.0603833	0.532411	0.433039	15.3914	2.91668	0.900417	3.23925	0.00119844	0.0128012	37941640	Sobic.001G349800.1	Sobic.001G349800.1.p	PF12357,PF00614,PF00168	PTHR18896:SF73,PTHR18896		3.1.4.4	K01115	GO:0003824,GO:0005515	AT3G15730.1	PLD,PLDALPHA1	phospholipase D alpha 1	LOC_Os03g27370.1	NA	phospholipase D, putative, expressed					0.061236	0.166148	0.406306	0.021032	0.019958	0.14016	0.365249	0.605125	0.62686	0.291173	0.765767	0.242178
Sobic.001G350400	13.8488	18.1126	31.0699	36.6882	566.445	1.10664	0.253095	4.37241	1.23e-05	0.000233008	37940431	Sobic.001G350400.3	Sobic.001G350400.3.p	PF00576,PF09349	PTHR10395,PTHR10395:SF7	KOG3006	3.5.2.17,4.1.1.97	K13484		AT5G58220.1	TTL	transthyretin-like protein	LOC_Os03g27320.1	NA	steroid binding protein, putative, expressed					19.5407	10.4489	11.5567	17.5487	17.9482	18.8408	30.9694	28.1235	34.1169	40.1084	47.0799	22.8762
Sobic.001G350501	316.492	527.468	260.343	313.669	3457.26	-0.62403	0.212584	-2.93546	0.00333055	0.0292842	37937412	Sobic.001G350501.1	Sobic.001G350501.1.p	PF00125	PTHR11426	KOG1745		K11253	GO:0003677,GO:0000786	AT4G40030.2		Histone superfamily protein	LOC_Os03g27310.2	NA	histone H3, putative, expressed					373.131	282.874	293.47	406.182	599.661	576.559	216.037	255.807	309.185	342.809	368.644	229.554
Sobic.001G351800	17.8141	51.3834	7.51258	5.91738	400.982	-3.05883	0.551471	-5.54666	2.91e-08	9.18e-07	37939516	Sobic.001G351800.1	Sobic.001G351800.1.p	PF00892	PTHR31218,PTHR31218:SF55				GO:0016021,GO:0016020,GO:0022857	AT5G45370.2		nodulin MtN21 /EamA-like transporter family protein	LOC_Os06g49500.2	NA	integral membrane protein, putative, expressed					6.15563	19.299	27.9877	44.398	55.8191	53.9331	8.98046	4.39084	9.16643	5.43138	9.74482	2.57594
Sobic.001G352300	3.95458	1.34073	3.86404	3.48299	51.3808	1.5939	0.535512	2.9764	0.00291652	0.0263451	37937646	Sobic.001G352300.1	Sobic.001G352300.1.p	PF00076	PTHR23147,PTHR23147:SF9	KOG4207		K12891	GO:0003676	AT5G64200.2	ATSC35,SC35	ortholog of human splicing factor SC35	LOC_Os03g27030.2	NA	RNA recognition motif containing protein, expressed					5.22861	3.48484	3.15028	0.885114	1.10854	2.02853	3.44933	3.97455	4.16823	1.36539	3.81101	5.27256
Sobic.001G352800	13.3848	13.3257	17.8541	20.4728	259.058	0.733892	0.19821	3.70261	0.000213396	0.00295306	37942363	Sobic.001G352800.1	Sobic.001G352800.1.p	PF10584,PF00227	PTHR11599,PTHR11599:SF16	KOG0181	3.4.25.1	K02726	GO:0019773,GO:0006511,GO:0004175,GO:0051603,GO:0005839,GO:0004298	AT1G16470.2	PAB1	proteasome subunit PAB1	LOC_Os03g26970.1	NA	peptidase, T1 family, putative, expressed					13.0165	13.9176	13.2204	11.6973	13.3999	14.88	19.8662	16.2538	17.4424	22.6437	24.0349	14.7399
Sobic.001G353000	8.08554	0.289776	6.08753	2.85439	171.241	3.57114	1.15702	3.08649	0.00202533	0.0196653	37937988	Sobic.001G353000.2	Sobic.001G353000.2.p	PF00450	PTHR11802,PTHR11802:SF75		3.4.16.6	K16297	GO:0006508,GO:0004185	AT3G63470.1	scpl40	serine carboxypeptidase-like 40	LOC_Os03g26930.1	NA	OsSCP13 - Putative Serine Carboxypeptidase homologue, expressed					3.88569	11.4028	8.96814	0.520668	0.05609	0.292569	7.22775	8.22855	2.8063	0.177801	0.334851	8.05052
Sobic.001G353600	74.1121	147.086	58.7438	83.6563	872.166	-0.724331	0.241267	-3.00219	0.00268042	0.024621	37941555	Sobic.001G353600.1	Sobic.001G353600.1.p		PTHR12681					AT1G22140.1			LOC_Os03g26791.1	NA	expressed protein					88.8116	74.9383	58.5863	138.468	156.9	145.889	61.5176	64.2572	50.4565	87.2543	111.489	52.2256
Sobic.001G353700	1.26491	1.07546	6.76356	4.01094	74.6296	2.04936	0.542028	3.78091	0.000156258	0.00223237	37944254	Sobic.001G353700.1	Sobic.001G353700.1.p		PTHR23155,PTHR23155:SF509					AT3G14460.1		LRR and NB-ARC domains-containing disease resistance protein	LOC_Os10g04540.1	NA	expressed protein					0.812113	1.66152	1.32109	0.88469	0.558216	1.78347	5.28171	11.0584	3.95055	4.67602	3.94827	3.40854
Sobic.001G353800	0	0	10.9163	15.8667	262.149	11.801	1.22754	9.61351	7.01e-22	1.46e-19	37938857	Sobic.001G353800.1	Sobic.001G353800.1.p	PF00069,PF07714	PTHR27003,PTHR27003:SF53	KOG1187	2.7.11.1		GO:0006468,GO:0005524,GO:0004672	AT3G51550.1	FER	Malectin/receptor-like protein kinase family protein	LOC_Os10g05250.1	NA	protein kinase domain containing protein, expressed					0	0	0	0	0	0	13.0511	11.2773	8.42063	13.5712	18.8921	15.1369
Sobic.001G353900	4.9943	3.26494	0.668398	0.442388	117.129	-2.73044	0.407759	-6.69621	2.14e-11	1.02e-09	37944984	Sobic.001G353900.3	Sobic.001G353900.3.p	PF07714,PF00069	PTHR27003:SF78,PTHR27003	KOG1187	2.7.11.1		GO:0004672,GO:0005524,GO:0006468	AT3G51550.1	FER	Malectin/receptor-like protein kinase family protein	LOC_Os10g05250.1	NA	protein kinase domain containing protein, expressed					4.71743	5.4197	4.84575	2.68696	3.21506	3.8928	0.267976	0.986606	0.750612	0.440514	0.409467	0.477182
Sobic.001G354400	0.072439	0	0.599364	0.184236	5.01438	4.65595	1.51008	3.08325	0.00204751	0.0198387	37938719	Sobic.001G354400.1	Sobic.001G354400.1.p	PF08100,PF00891	PTHR11746,PTHR11746:SF86	KOG3178			GO:0046983,GO:0008171	AT4G35160.1		O-methyltransferase family protein	LOC_Os05g43940.1	NA	O-methyltransferase, putative, expressed					0.08646	0.088529	0.042328	0	0	0	0.922201	0.3047	0.571191	0.085895	0.173344	0.29347
Sobic.001G355500	15.6104	17.8145	12.8058	9.27812	168.119	-0.864023	0.219254	-3.94073	8.12e-05	0.00125848	37939886	Sobic.001G355500.1	Sobic.001G355500.1.p		PTHR35476,PTHR35476:SF2					AT2G02880.1		mucin-related	LOC_Os03g26220.1	NA	expressed protein					16.969	15.8444	14.0178	16.3683	18.3793	18.6958	13.5292	13.2106	11.6775	8.60337	12.9473	6.2837
Sobic.001G358101	0	0	2.40306	1.34977	8.15688	6.05728	1.36251	4.44567	8.76e-06	0.000172859	37945237	Sobic.001G358101.1	Sobic.001G358101.1.p										LOC_Os04g20920.1	NA	H-BTB2 - Bric-a-Brac, Tramtrack, Broad Complex BTB domain with H family conserved sequence, expressed					0	0	0	0	0	0	1.66334	3.4937	2.05213	1.23592	1.85244	0.96094
Sobic.001G359300	366.58	796.746	102.005	149.169	8071.74	-2.34692	0.533995	-4.39502	1.11e-05	0.000211428	37939316	Sobic.001G359300.1	Sobic.001G359300.1.p	PF00067	PTHR24282,PTHR24282:SF50	KOG0157			GO:0055114,GO:0020037,GO:0016705,GO:0005506	AT2G46960.2	CYP709B1	cytochrome P450, family 709, subfamily B, polypeptide 1	LOC_Os03g25480.1	NA	cytochrome P450, putative, expressed					583.067	288.102	228.572	1206.96	691.923	491.355	162.877	47.385	95.7538	187.623	156.671	103.215
Sobic.001G359700	1.63449	13.8515	1.02729	0.880973	26.7263	-3.87186	1.04817	-3.69392	0.000220824	0.00305216	37942419	Sobic.001G359700.1	Sobic.001G359700.1.p	PF05078	PTHR31621,PTHR31621:SF1					AT3G21550.1	AtDMP2,DMP2	DUF679 domain membrane protein 2	LOC_Os03g25440.1	NA	expressed protein					0.881413	0.505385	3.51666	3.39959	31.0442	7.11061	0.543685	2.39176	0.146434	0.939675	0.81534	0.887905
Sobic.001G360000	18.7778	54.6389	13.1727	17.6955	592.11	-1.5349	0.288366	-5.32277	1.02e-07	2.96e-06	37939015	Sobic.001G360000.1	Sobic.001G360000.1.p	PF02518,PF10436	PTHR11947,PTHR11947:SF24	KOG0787	2.7.11.2	K00898		AT3G06483.1	ATPDHK,PDK	pyruvate dehydrogenase kinase	LOC_Os03g25400.1	NA	kinase, putative, expressed					20.8084	16.5761	18.949	57.3962	62.6739	43.8465	12.5655	11.5518	15.4008	24.5795	17.6082	10.8988
Sobic.001G360600	20.6071	42.4658	14.9659	19.6744	330.239	-0.976922	0.206235	-4.73695	2.17e-06	4.8e-05	37939746	Sobic.001G360600.1	Sobic.001G360600.1.p	PF01470	PTHR23402,PTHR23402:SF17	KOG4755	3.4.19.3	K01304		AT1G56700.1		Peptidase C15, pyroglutamyl peptidase I-like	LOC_Os03g25270.4	NA	pyrrolidone-carboxylate peptidase, putative, expressed					22.2959	17.7216	21.8039	39.0476	42.3289	46.021	12.5119	18.2411	14.1446	22.3514	19.772	16.8998
Sobic.001G360800	0.606228	0.469099	1.53886	3.48868	87.9943	2.92886	0.460614	6.35859	2.04e-10	8.68e-09	37945108	Sobic.001G360800.1	Sobic.001G360800.1.p	PF00067	PTHR24298,PTHR24298:SF55	KOG0156	1.14.13.88	K13083	GO:0055114,GO:0020037,GO:0016705,GO:0005506	AT5G07990.1	CYP75B1,D501,TT7	Cytochrome P450 superfamily protein	LOC_Os03g25150.1	NA	transposon protein, putative, unclassified, expressed					0.669863	0.79098	0.357841	0.507041	0.554623	0.345632	1.86739	1.4015	1.3477	3.82043	5.19019	1.4554
Sobic.001G362100	0.247508	0.0900773	0.487855	0.55223	9.18033	2.80345	0.895033	3.13223	0.00173484	0.0173439	37942032	Sobic.001G362100.1	Sobic.001G362100.1.p	PF00685	PTHR32175,PTHR32175:SF4				GO:0008146	AT2G15730.1		P-loop containing nucleoside triphosphate hydrolases superfamily protein	LOC_Os03g24910.1	NA	nodulation protein-related, putative, expressed					0.260051	0.299519	0.182955	0.038561	0.039912	0.191759	0.17662	0.559322	0.727622	0.294704	0.59938	0.762605
Sobic.001G363300	1.2698	8.2578	1.53702	1.35557	121.975	-2.51211	0.465073	-5.40153	6.61e-08	1.96e-06	37944932	Sobic.001G363300.1	Sobic.001G363300.1.p		PTHR33115,PTHR33115:SF3					AT5G18980.1		ARM repeat superfamily protein	LOC_Os03g24730.1	NA	expressed protein					1.65209	0.920804	1.2365	4.59083	9.83083	10.3518	0.854215	2.5972	1.15963	1.84206	1.4972	0.727439
Sobic.001G364200	0.237665	1.2715	5.28245	6.36007	85.6565	2.36723	0.651696	3.63241	0.000280782	0.00374769	37941063	Sobic.001G364200.1	Sobic.001G364200.1.p	PF00067	PTHR24298,PTHR24298:SF158	KOG0156	1.14.13.21		GO:0055114,GO:0020037,GO:0016705,GO:0005506	AT5G07990.1	CYP75B1,D501,TT7	Cytochrome P450 superfamily protein	LOC_Os09g26960.1	NA	cytochrome P450, putative, expressed					0.345434	0.195267	0.172295	0.793507	1.15378	1.86723	3.28618	5.95795	6.60321	10.3537	7.78298	0.943501
Sobic.001G365000	16.138	37.067	11.049	12.188	325.946	-1.45713	0.363991	-4.00321	6.25e-05	0.000993456	37941295	Sobic.001G365000.1	Sobic.001G365000.1.p										LOC_Os03g24560.1	NA	ompA/MotB, putative, expressed					15.9112	19.1047	13.3982	29.5254	26.8281	54.8474	14.5828	6.81851	11.7455	12.2137	13.1504	11.2001
Sobic.001G365400	0.048202	0.105578	1.73617	3.03273	7.99819	4.93621	1.23317	4.00285	6.26e-05	0.000993741	37937482	Sobic.001G365400.1	Sobic.001G365400.1.p											NA						0	0.144606	0	0.160606	0.156127	0	0.835064	2.20401	2.16943	1.86153	4.49681	2.73984
Sobic.001G366100	10.4136	9.67556	32.4195	25.2596	589.471	1.51426	0.21859	6.92741	4.29e-12	2.22e-10	37943861	Sobic.001G366100.1	Sobic.001G366100.1.p	PF03171,PF14226	PTHR10209,PTHR10209:SF208	KOG0143	4.2.1.78		GO:0055114,GO:0016491	AT1G17020.1	ATSRG1,SRG1	senescence-related gene 1	LOC_Os10g40934.3	NA	flavonol synthase/flavanone 3-hydroxylase, putative, expressed					9.93606	12.1072	9.19736	10.578	9.55745	8.89125	30.3544	31.3237	35.5804	21.4564	28.8699	25.4525
Sobic.001G366200	19.8902	27.7835	5.88921	3.14893	226.274	-3.02193	0.34873	-8.66553	4.49e-18	5.79e-16	37937904	Sobic.001G366200.2	Sobic.001G366200.2.p	PF03171	PTHR10209,PTHR10209:SF208		1.14.11.31		GO:0055114,GO:0016491	AT1G17010.1		2-oxoglutarate (2OG) and Fe(II)-dependent oxygenase superfamily protein	LOC_Os10g40934.3	NA	flavonol synthase/flavanone 3-hydroxylase, putative, expressed					17.0914	21.2539	21.3253	17.7095	26.0008	39.6401	5.51339	6.83431	5.31994	2.16948	4.91795	2.35935
Sobic.001G366500	11.6908	14.2085	28.8022	27.9697	647.817	1.05871	0.308853	3.42787	0.000608343	0.00718734	37937535	Sobic.001G366500.1	Sobic.001G366500.1.p	PF00067	PTHR24298,PTHR24298:SF59	KOG0156	1.14.13.136		GO:0055114,GO:0020037,GO:0016705,GO:0005506	AT5G06900.1	CYP93D1	cytochrome P450, family 93, subfamily D, polypeptide 1	LOC_Os06g01250.1	NA	cytochrome P450, putative, expressed					14.6655	11.3308	9.07598	15.4286	17.2741	9.92288	21.681	25.0534	39.6722	25.4656	35.1798	23.2637
Sobic.001G366800	7.21524	16.234	7.49676	6.88342	386.788	-1.13786	0.341669	-3.33031	0.000867493	0.00969224	37937351	Sobic.001G366800.1	Sobic.001G366800.1.p	PF12971,PF12972,PF05089	PTHR12872,PTHR12872:SF2		3.2.1.50	K01205		AT5G13690.1	CYL1,NAGLU	alpha-N-acetylglucosaminidase family / NAGLU family	LOC_Os04g55730.1	NA	alpha-N-acetylglucosaminidase, putative, expressed					7.64271	6.68512	7.31789	8.54618	18.1736	21.9823	7.21618	8.03532	7.23877	6.86171	10.0908	3.69774
Sobic.001G367301	1.30429	1.30975	0.45617	0.305525	32.728	-2.01523	0.532319	-3.78575	0.000153244	0.00219615	37943337	Sobic.001G367301.1	Sobic.001G367301.1.p	PF02493,PF01504	PTHR23086,PTHR23086:SF49		2.7.1.68		GO:0046488,GO:0016307	AT3G07960.1		Phosphatidylinositol-4-phosphate 5-kinase family protein	LOC_Os03g24160.1	NA	phosphatidylinositol-4-phosphate 5-kinase, putative, expressed					1.21532	1.54673	1.15081	0.97727	1.9055	1.04647	0.584848	0.178948	0.604713	0.295028	0.42955	0.191996
Sobic.001G367500	0.760015	0.153922	2.52184	2.12853	9.77911	3.91679	1.12348	3.48629	0.000489774	0.00599327	37939861	Sobic.001G367500.2	Sobic.001G367500.2.p										LOC_Os05g07030.1	NA	arginyl-tRNA synthetase, putative, expressed					1.36023	0.67941	0.240401	0.281204	0.180562	0	2.4939	3.66498	1.40663	3.02072	2.66387	0.701006
Sobic.001G368600	105.204	72.2683	105.721	95.1684	1779.04	0.513515	0.159992	3.20963	0.00132906	0.0139624	37941794	Sobic.001G368600.1	Sobic.001G368600.1.p	PF13460	PTHR10366,PTHR10366:SF384					AT4G31530.1		NAD(P)-binding Rossmann-fold superfamily protein	LOC_Os03g23980.1	NA	NAD dependent epimerase/dehydratase family protein, putative, expressed					114.177	105.346	96.0896	77.1101	70.3262	69.3687	99.6079	105.814	111.742	100.367	97.2006	87.9373
Sobic.001G368800	9.35024	6.20318	4.59501	2.13636	132.164	-1.34184	0.40509	-3.31245	0.000924826	0.0102409	37941673	Sobic.001G368800.1	Sobic.001G368800.1.p	PF00590	PTHR10882,PTHR10882:SF0	KOG3123	2.1.1.98	K00586	GO:0008168,GO:0008152	AT4G31790.1		Tetrapyrrole (Corrin/Porphyrin) Methylases	LOC_Os03g23970.2	NA	diphthine synthase, putative, expressed					10.6416	8.67493	8.73423	3.66652	4.9993	9.94371	4.32196	5.80172	3.66137	1.61141	2.18429	2.6134
Sobic.001G370100	9.80332	14.9309	6.66019	7.97813	266.614	-0.782312	0.234203	-3.34031	0.000836856	0.00943385	37939832	Sobic.001G370100.1	Sobic.001G370100.1.p	PF12752,PF01424	PTHR15672,PTHR15672:SF16				GO:0003676				LOC_Os01g01050.2	NA	R3H domain containing protein, expressed					11.3192	9.07557	9.01519	12.9802	12.5816	19.2308	7.29318	6.93942	5.74797	8.10735	10.1072	5.71983
Sobic.001G376266	12.1065	10.3234	0.783379	0.713695	24.5065	-3.58242	0.910374	-3.93511	8.32e-05	0.00128141	37943621	Sobic.001G376266.1	Sobic.001G376266.1.p				2.7.7.27						LOC_Os05g50380.1	NA	glucose-1-phosphate adenylyltransferase large subunit, chloroplast precursor, putative, expressed					10.5509	16.8353	8.9333	9.22476	12.0127	9.73256	2.35014	0	0	0.22802	0.855529	1.05754
Sobic.001G376332	2.60749	1.31777	0	0.032059	10.7995	-5.2606	1.6387	-3.21024	0.00132625	0.0139394	37942488	Sobic.001G376332.1	Sobic.001G376332.1.p											NA						5.73031	0.916566	1.17559	0.294324	0.890224	2.76877	0	0	0	0	0.096177	0
Sobic.001G376400	39.5405	20.8229	41.2275	31.515	689.198	0.742138	0.204776	3.62415	0.000289911	0.00384938	37943509	Sobic.001G376400.1	Sobic.001G376400.1.p	PF04427	PTHR12661	KOG2963		K14859		AT5G61770.2	PPAN	PETER PAN-like protein	LOC_Os03g22350.1	NA	Brix domain containing protein, putative, expressed					42.5652	38.2361	37.8202	17.0535	18.9708	26.4444	41.4163	43.5819	38.6843	28.5545	33.9879	32.0025
Sobic.001G377500	3.75084	0	2.6445	3.51953	36.6161	8.37364	1.9743	4.24132	2.22e-05	0.000396756	37939689	Sobic.001G377500.1	Sobic.001G377500.1.p		PTHR34458,PTHR34458:SF5					AT3G16670.1		Pollen Ole e 1 allergen and extensin family protein	LOC_Os03g22230.1	NA	POEI47 - Pollen Ole e I allergen and extensin family protein precursor, expressed					2.05316	3.64407	5.5553	0	0	0	0.931031	6.05225	0.95021	0	0.146929	10.4117
Sobic.001G377800	114.616	41.9713	160.28	91.6976	1542.07	1.3345	0.365863	3.64754	0.000264764	0.00356081	37942005	Sobic.001G377800.2	Sobic.001G377800.2.p		PTHR10934,PTHR10934:SF3	KOG1714		K02883	GO:0006412,GO:0005840,GO:0005622,GO:0003735	AT5G27850.1		Ribosomal protein L18e/L15 superfamily protein	LOC_Os03g22180.1	NA	60S ribosomal protein L18-3, putative, expressed					153.607	103.119	87.122	28.4151	46.15	51.3489	151.853	169.943	159.044	76.8625	71.9757	126.255
Sobic.001G378200	10.003	16.7773	7.73714	8.74089	253.672	-0.84456	0.27865	-3.0309	0.00243826	0.0228061	37939979	Sobic.001G378200.1	Sobic.001G378200.1.p	PF13414	PTHR22904,PTHR22904:SF169					AT3G16760.1		Tetratricopeptide repeat (TPR)-like superfamily protein	LOC_Os03g22140.1	NA	tetratricopeptide repeat domain containing protein, expressed					13.3472	9.43306	7.22865	16.3815	17.4484	16.502	5.6334	8.98009	8.59793	11.3516	9.30915	5.56194
Sobic.001G378800	76.7677	58.693	103.188	91.3262	2367.23	0.777866	0.254524	3.05616	0.0022419	0.0213083	37944841	Sobic.001G378800.2	Sobic.001G378800.2.p	PF10415,PF00206	PTHR11444,PTHR11444:SF1		4.2.1.2	K01679	GO:0016829,GO:0006099	AT5G50950.2	FUM2	FUMARASE 2	LOC_Os03g21950.1	NA	fumarate hydratase, mitochondrial precursor, putative, expressed					69.5806	79.7204	81.0022	41.463	52.2691	82.3469	111.997	104.775	92.7905	84.4038	106.556	83.0184
Sobic.001G382200	154.03	103.396	213.131	162.719	2597.36	0.828847	0.300187	2.7611	0.00576069	0.0455613	37942852	Sobic.001G382200.1	Sobic.001G382200.1.p	PF01873	PTHR23001	KOG2768		K03238	GO:0006413,GO:0003743	AT5G20920.1	EIF2 BETA,EMB1401	eukaryotic translation initiation factor 2 beta subunit	LOC_Os03g21550.1	NA	eukaryotic translation initiation factor 2 subunit beta, putative, expressed					124.765	179.31	158.014	84.8782	101.786	123.524	232.646	220.618	186.129	137.604	154.078	196.475
Sobic.001G382700	1.63275	0.328826	2.00831	1.01768	71.5849	1.7914	0.491889	3.64189	0.000270646	0.00362872	37943912	Sobic.001G382700.1	Sobic.001G382700.1.p	PF00560,PF08263,PF00069	PTHR27008,PTHR27008:SF2	KOG1187	2.7.11.1		GO:0005515,GO:0006468,GO:0005524,GO:0004672	AT5G58300.1		Leucine-rich repeat protein kinase family protein	LOC_Os03g21510.2	NA	inactive receptor kinase At2g26730 precursor, putative, expressed					1.17519	1.35624	2.36681	0.385757	0.28015	0.32057	1.77211	2.69147	1.56135	0.901064	0.81297	1.339
Sobic.001G383100	112.781	227.2	117.493	86.2757	2359.4	-1.27083	0.263134	-4.82961	1.37e-06	3.16e-05	37938965	Sobic.001G383100.1	Sobic.001G383100.1.p	PF00753,PF16123	PTHR11935,PTHR11935:SF94	KOG0813	3.1.2.6	K01069		AT3G10850.1	GLX2-2,GLY2	Metallo-hydrolase/oxidoreductase superfamily protein	LOC_Os03g21460.1	NA	metallo-beta-lactamase family protein, putative, expressed					115.32	108.318	114.704	181.942	228.784	270.873	103.928	160.205	88.3463	83.8908	108.827	66.1096
Sobic.001G383800	8.35684	4.28772	0.598947	0.669748	40.2025	-2.46153	0.637048	-3.86396	0.000111565	0.00166434	37938306	Sobic.001G383800.1	Sobic.001G383800.1.p	PF13499,PF13405	PTHR10891,PTHR10891:SF602	KOG0027		K13448	GO:0005509	AT4G20780.1	CML42	calmodulin like 42	LOC_Os03g21380.1	NA	OsCML27 - Calmodulin-related calcium sensor protein, expressed					6.48221	6.00834	12.58	3.39105	3.13683	6.33526	0.806044	0.896881	0.093915	0.556387	0.660553	0.792303
Sobic.001G385400	4.04536	4.54459	7.68295	6.46325	464.446	0.6295	0.22552	2.79133	0.00524924	0.0422444	37939481	Sobic.001G385400.1	Sobic.001G385400.1.p	PF06920,PF14429	PTHR23317:SF76,PTHR23317				GO:0005085,GO:0007264	AT4G16340.1	SPK1	guanyl-nucleotide exchange factors;GTPase binding;GTP binding	LOC_Os03g21080.1	NA	guanine nucleotide exchange factor, putative, expressed					4.69487	4.00301	3.43821	3.4605	4.32988	5.84338	6.83002	6.05471	10.1641	6.53241	7.85531	5.00203
Sobic.001G385900	209.506	124.696	349.708	469.676	6121.12	1.93861	0.628556	3.08424	0.00204075	0.0197983	37942748	Sobic.001G385900.1	Sobic.001G385900.1.p	PF14200	PTHR31257,PTHR31257:SF3					AT2G39050.1		hydroxyproline-rich glycoprotein family protein	LOC_Os03g21040.2	NA	stress responsive protein, putative, expressed					363.351	145.019	120.15	152.352	161.894	59.8409	347.65	224.015	477.458	727.099	569.477	112.451
Sobic.001G388250	23.2384	15.126	30.208	28.0261	303.669	1.03782	0.213596	4.85878	1.18e-06	2.78e-05	37939862	Sobic.001G388250.1	Sobic.001G388250.1.p	PF00153	PTHR24089,PTHR24089:SF307					AT3G55640.1		Mitochondrial substrate carrier family protein	LOC_Os03g16080.1	NA	mitochondrial carrier protein, putative, expressed					28.6865	22.8629	18.1659	12.5401	16.735	16.1029	29.6308	31.5623	29.4308	28.7138	28.918	26.4467
Sobic.001G388700	0.361398	0.198289	1.82316	1.08041	36.7098	2.60189	0.475123	5.47625	4.34e-08	1.33e-06	37943787	Sobic.001G388700.1	Sobic.001G388700.1.p		PTHR13140,PTHR13140:SF164	KOG0978				AT2G39300.1			LOC_Os03g20580.1	NA	expressed protein					0.354423	0.270775	0.458995	0.115906	0.148763	0.330199	2.1727	1.5912	1.70558	0.947893	1.12247	1.17088
Sobic.001G390000	31.2089	28.953	54.8258	83.5557	1155.52	1.63732	0.350955	4.66532	3.08e-06	6.65e-05	37938101	Sobic.001G390000.1	Sobic.001G390000.1.p	PF11347	PTHR36799,PTHR36799:SF2					AT5G20935.1			LOC_Os07g06990.1	NA	expressed protein					38.8801	33.3261	21.4206	34.3602	27.804	24.6949	78.2637	41.2034	45.0102	87.9072	92.0062	70.7536
Sobic.001G392500	0.243948	0.509409	1.79021	1.75374	18.5661	1.86365	0.590148	3.15793	0.00158891	0.0161546	37943981	Sobic.001G392500.1	Sobic.001G392500.1.p	PF00206,PF08328	PTHR11444,PTHR11444:SF17	KOG2700	4.3.2.2		GO:0006188,GO:0004018	AT1G36280.1		L-Aspartase-like family protein	LOC_Os03g19930.1	NA	adenylosuccinate lyase, putative, expressed					0.170473	0.449289	0.112082	0.754299	0.427454	0.346474	1.4615	2.0709	1.83824	1.11798	2.64651	1.49673
Sobic.001G395800	2.13458	1.62307	8.58985	6.27826	69.2644	2.07389	0.497068	4.17225	3.02e-05	0.000521711	37944792	Sobic.001G395800.1	Sobic.001G395800.1.p		PTHR31460,PTHR31460:SF0					AT2G16760.1		Calcium-dependent phosphotriesterase superfamily protein	LOC_Os03g19452.1	NA	SMP-30/Gluconolaconase/LRE domain protein, putative, expressed					1.5017	2.10506	2.79699	2.44566	1.33486	1.08868	5.27543	14.247	6.24715	6.43909	6.31987	6.07582
Sobic.001G398800	10.0935	15.7697	7.95802	7.48775	451.879	-0.97301	0.245812	-3.95836	7.55e-05	0.00117631	37941331	Sobic.001G398800.1	Sobic.001G398800.1.p	PF00498,PF13325	PTHR13233,PTHR13233:SF0				GO:0005515	AT3G54350.3	emb1967	Forkhead-associated (FHA) domain-containing protein	LOC_Os03g58640.1	NA	FHA domain containing protein, putative, expressed					11.8249	9.35123	9.10443	12.3111	15.719	19.279	5.6835	9.26891	8.92165	7.30642	10.1038	5.05307
Sobic.001G400200	0.620285	0.705409	0.284922	0.0625973	8.40237	-3.30829	1.12783	-2.93332	0.00335357	0.029458	37942171	Sobic.001G400200.1	Sobic.001G400200.1.p	PF08268,PF00646	PTHR32133,PTHR32133:SF91				GO:0005515	AT4G12560.2	CPR30	F-box and associated interaction domains-containing protein	LOC_Os12g03440.1	NA	OsFBX436 - F-box domain containing protein, expressed					1.03643	0.548348	0.276076	0.255134	0.448327	1.41277	0.429794	0.097227	0.327745	0	0.096562	0.09123
Sobic.001G402800	0.574861	0.407732	9.96816	9.11167	36.9404	4.58312	0.578447	7.92315	2.32e-15	1.95e-13	37938675	Sobic.001G402800.1	Sobic.001G402800.1.p											NA						0.926217	0.263623	0.534742	0.40514	0.144532	0.673525	10.3847	9.26536	10.2544	9.08619	10.3996	7.8492
Sobic.001G406800	99.0285	1.25295	11.0543	18.1262	1238.94	3.99145	0.643643	6.20134	5.6e-10	2.25e-08	37937982	Sobic.001G406800.1	Sobic.001G406800.1.p	PF13522,PF00733	PTHR11772,PTHR11772:SF16		6.3.5.4	K01953	GO:0006529,GO:0004066	AT3G47340.1	ASN1,AT-ASN1,DIN6	glutamine-dependent asparagine synthase 1	LOC_Os03g18130.1	NA	asparagine synthetase, putative, expressed					136.84	91.2305	69.0151	0.534838	2.31225	0.91176	17.9012	2.93757	12.3242	18.2341	18.9404	17.204
Sobic.001G406901	0.625782	0.0473923	0.436591	0.834471	16.2975	4.44594	1.08494	4.09786	4.17e-05	0.000695313	37937844	Sobic.001G406901.1	Sobic.001G406901.1.p	PF14416,PF13839	PTHR32285,PTHR32285:SF7					AT5G01360.1	TBL3	Plant protein of unknown function (DUF828)	LOC_Os03g18120.1	NA	proteins of unknown function domain containing protein, expressed					0.550584	0.505916	0.820845	0	0.142177	0	0.788979	0.131084	0.38971	1.28931	0.481817	0.732284
Sobic.001G415600	0	0	5.71574	9.14063	63.3473	9.8341	1.35595	7.25255	4.09e-13	2.41e-11	37943408	Sobic.001G415600.1	Sobic.001G415600.1.p											NA						0	0	0	0	0	0	4.81971	7.63061	4.6969	5.35099	5.97144	16.0995
Sobic.001G415700	35.6601	25.2961	0.937606	1.08419	411.885	-4.43142	0.396165	-11.1858	4.79e-29	2.39e-26	37943776	Sobic.001G415700.1	Sobic.001G415700.1.p		PTHR33065,PTHR33065:SF20								LOC_Os07g45194.1	NA	expressed protein					35.3823	36.3066	35.2914	28.0584	21.3584	26.4716	1.36129	0.407319	1.04421	0.661773	1.45301	1.13779
Sobic.001G416600	32.2265	16.9756	35.5196	30.6859	1145.78	0.99602	0.273193	3.64585	0.000266514	0.00357806	37945190	Sobic.001G416600.1	Sobic.001G416600.1.p	PF01073,PF04321	PTHR10366,PTHR10366:SF385			K12450	GO:0055114,GO:0016616,GO:0006694,GO:0003854	AT1G78570.1	ATRHM1,RHM1,ROL1	rhamnose biosynthesis 1	LOC_Os03g17000.3	NA	NAD dependent epimerase/dehydratase family domain containing protein, expressed					40.6787	28.0632	27.9377	14.508	19.3542	17.0645	23.3263	38.6163	44.6163	23.7417	36.1088	32.2073
Sobic.001G417100	8.1547	3.33141	0	0	36.7228	-7.78231	1.3206	-5.89301	3.79e-09	1.36e-07	37938862	Sobic.001G417100.1	Sobic.001G417100.1.p											NA						14.3159	5.76601	4.38218	2.92901	4.03272	3.03251	0	0	0	0	0	0
Sobic.001G418200	9.50377	1.1617	11.3911	20.4711	182.263	4.47533	0.862161	5.19083	2.09e-07	5.65e-06	37939190	Sobic.001G418200.1	Sobic.001G418200.1.p	PF01657	PTHR32411,PTHR32411:SF43					AT5G48540.1		receptor-like protein kinase-related family protein	LOC_Os03g16950.1	NA	cysteine-rich repeat secretory protein 55 precursor, putative, expressed					3.414	16.9829	8.11439	0.461303	0.574489	2.4493	8.29076	10.7291	15.1534	5.31833	11.4862	44.6088
Sobic.001G418400	0.00923767	0.028515	1.11382	1.71838	26.837	6.05753	1.02026	5.93724	2.9e-09	1.07e-07	37938618	Sobic.001G418400.2	Sobic.001G418400.2.p	PF13962	PTHR24177,PTHR24177:SF51					AT4G11000.1		Ankyrin repeat family protein	LOC_Os06g19110.1	NA	cadmium tolerance factor, putative, expressed					0	0.027713	0	0.085545	0	0	0.628493	1.03833	1.67464	1.03559	2.29089	1.82866
Sobic.001G418800	12.9537	20.4523	14.0875	10.6068	415.823	-0.866418	0.283486	-3.05629	0.00224091	0.0213077	37941215	Sobic.001G418800.1	Sobic.001G418800.1.p	PF02485	PTHR19297,PTHR19297:SF112	KOG0799			GO:0016020,GO:0008375	AT5G15050.1		Core-2/I-branching beta-1,6-N-acetylglucosaminyltransferase family protein	LOC_Os03g16890.1	NA	N-acetylglucosaminyltransferase, putative, expressed					16.4082	11.9732	10.4798	18.5479	24.7836	18.0253	16.0397	11.0311	15.1919	13.0698	12.3954	6.35514
Sobic.001G419000	0	0	0.839262	0.504135	8.32872	6.19995	1.3988	4.43235	9.32e-06	0.000182168	37937749	Sobic.001G419000.1	Sobic.001G419000.1.p	PF00012	PTHR19375,PTHR19375:SF199			K03283		AT3G12580.1	ATHSP70,HSP70	heat shock protein 70	LOC_Os11g08460.1	NA	DnaK family protein, putative, expressed					0	0	0	0	0	0	0.955509	0.610683	0.951595	0.558054	0.330311	0.624039
Sobic.001G419100	0.152186	0.741241	0	0	6.35214	-6.80869	1.43899	-4.73156	2.23e-06	4.92e-05	37941953	Sobic.001G419100.2	Sobic.001G419100.2.p	PF00012	PTHR19375,PTHR19375:SF199			K03283		AT3G12580.1	ATHSP70,HSP70	heat shock protein 70	LOC_Os11g08460.2	NA	DnaK family protein, putative, expressed					0.127911	0.200586	0.12806	0.721646	0.420233	1.08184	0	0	0	0	0	0
Sobic.001G423633	2.83232	2.97501	0	0.046491	9.91085	-5.72013	1.33534	-4.28365	1.84e-05	0.000333801	37940555	Sobic.001G423633.1	Sobic.001G423633.1.p		PTHR24286,PTHR24286:SF67		1.14.13.79			AT1G05160.1	ATKAO1,CYP88A3,KAO1	cytochrome P450, family 88, subfamily A, polypeptide 3	LOC_Os06g02019.1	NA	cytochrome P450, putative, expressed					3.97127	1.97702	2.54867	2.51105	3.52295	2.89101	0	0	0	0	0	0.139473
Sobic.001G430500	0	0	1.48593	0.447444	16.9467	6.50182	1.35719	4.79064	1.66e-06	3.78e-05	37939875	Sobic.001G430500.1	Sobic.001G430500.1.p	PF02212,PF00350,PF01031	PTHR11566,PTHR11566:SF45	KOG0446	3.6.5.5		GO:0005525,GO:0003924	AT1G60500.1	DRP4C	Dynamin related protein 4C	LOC_Os03g15420.1	NA	dynamin family protein, putative, expressed					0	0	0	0	0	0	0.934107	1.82118	1.70249	0.197858	0.62732	0.517153
Sobic.001G430800	6.05422	11.6161	7.49852	6.89611	264.533	-0.627223	0.228026	-2.75066	0.0059475	0.0467647	37939271	Sobic.001G430800.1	Sobic.001G430800.1.p		PTHR13677,PTHR13677:SF0					AT1G73930.1			LOC_Os03g15390.1	NA	GA17271-PA, putative, expressed					7.83843	5.06677	5.25744	11.0319	9.21073	14.6057	6.11993	7.30219	9.07344	7.62887	7.39444	5.66502
Sobic.001G432500	4.6878	1.36658	34.851	10.5413	293.729	3.18494	0.904273	3.5221	0.000428145	0.00535105	37940393	Sobic.001G432500.1	Sobic.001G432500.1.p	PF13962	PTHR24177:SF60,PTHR24177					AT4G11000.1		Ankyrin repeat family protein	LOC_Os03g15080.1	NA	expressed protein					1.53071	4.35028	8.1824	1.51447	0.49087	2.09441	3.90068	66.3839	34.2685	4.23781	8.76512	18.6211
Sobic.001G435000	0.778395	0.823897	1.17679	1.77151	43.0121	1.22741	0.364946	3.36326	0.000770267	0.00877944	37938188	Sobic.001G435000.1	Sobic.001G435000.1.p	PF07859	PTHR23024,PTHR23024:SF177	KOG1515	3.1.1.1		GO:0016787,GO:0008152	AT2G45600.1		alpha/beta-Hydrolases superfamily protein	LOC_Os03g14730.1	NA	gibberellin receptor GID1L2, putative, expressed					0.922291	0.808162	0.604733	0.963363	0.513197	0.995132	1.34015	1.10296	1.08727	1.46446	2.07598	1.7741
Sobic.001G435650	0.490344	0.401417	34.5555	33.9427	287.732	6.53757	0.658593	9.92657	3.19e-23	8.61e-21	37937770	Sobic.001G435650.1	Sobic.001G435650.1.p											NA						0.98265	0.307063	0.18132	0.560218	0.582181	0.061853	47.2417	33.5649	22.8598	33.8222	29.3886	38.6174
Sobic.001G435700	1.26917	0.468039	1.74473	2.19662	24.5239	2.29729	0.629089	3.65177	0.000260437	0.00350673	37944843	Sobic.001G435700.1	Sobic.001G435700.1.p	PF03134	PTHR12300,PTHR12300:SF48			K17338		AT5G42560.1		Abscisic acid-responsive (TB2/DP1, HVA22) family protein	LOC_Os03g14610.1	NA	HVA22, putative, expressed					1.78685	1.6304	0.390249	0.691328	0.423356	0.289432	1.09756	1.67985	2.45678	1.99061	3.06383	1.53543
Sobic.001G440000	2.2854	0.860087	2.8661	3.01134	55.3992	1.97273	0.399779	4.93455	8.03e-07	1.94e-05	37938285	Sobic.001G440000.1	Sobic.001G440000.1.p	PF00071	PTHR24073,PTHR24073:SF492	KOG0080		K07933	GO:0007264,GO:0005525	AT5G64813.1	LIP1	Ras-related small GTP-binding family protein	LOC_Os03g13860.1	NA	ras-related protein, putative, expressed					2.82816	1.95228	2.07576	0.371022	0.811097	1.39814	2.25826	2.67252	3.66753	3.50629	2.85367	2.67405
Sobic.001G442000	4.86469	1.0539	5.96004	4.52981	61.073	2.36869	0.634242	3.73467	0.000187958	0.00263098	37945282	Sobic.001G442000.1	Sobic.001G442000.1.p		PTHR10161,PTHR10161:SF19		3.1.3.2,1.11.1.7	K14379		AT3G17790.1	ATACP5,ATPAP17,PAP17	purple acid phosphatase 17	LOC_Os03g13540.1	NA	Ser/Thr protein phosphatase family protein, putative, expressed					3.59768	4.98797	6.00842	0.452039	1.0784	1.63126	3.79187	4.9199	9.16833	3.06773	2.65462	7.86706
Sobic.001G446900	8.7124	14.9534	6.51208	7.1064	313.017	-1.00769	0.308088	-3.27078	0.00107252	0.011657	37938971	Sobic.001G446900.1	Sobic.001G446900.1.p		PTHR11956,PTHR11956:SF5		6.1.1.19		GO:0006420,GO:0005524,GO:0004814	AT1G66530.1		Arginyl-tRNA synthetase, class Ic	LOC_Os05g07030.1	NA	arginyl-tRNA synthetase, putative, expressed					12.3084	6.4222	7.40662	14.5943	17.631	12.635	5.27138	5.77686	8.48802	6.53651	10.2426	4.54007
Sobic.001G448300	91.4429	37.8664	128.002	74.8929	753.294	1.18721	0.396988	2.99053	0.0027849	0.0254569	37938006	Sobic.001G448300.1	Sobic.001G448300.1.p	PF06404	PTHR33285,PTHR33285:SF4				GO:0008283,GO:0008083,GO:0005576	AT2G22860.1	ATPSK2,PSK2	phytosulfokine 2 precursor	LOC_Os03g12990.1	NA	phytosulfokines precursor, putative, expressed					83.2019	108.858	82.2687	30.4461	46.2552	36.8979	94.8486	161.583	127.573	45.6823	69.7148	109.282
Sobic.001G448350	0	0	0.709307	0.287633	6.38264	5.46142	1.55343	3.51572	0.000438564	0.00546573	37944482	Sobic.001G448350.1	Sobic.001G448350.1.p											NA						0	0	0	0	0	0	0.537605	0.883136	0.70718	0.160655	0.159605	0.542639
Sobic.001G448500	0	0.0157363	9.19908	11.4796	110.524	9.46541	1.24369	7.61078	2.72e-14	2.03e-12	37942093	Sobic.001G448500.1	Sobic.001G448500.1.p	PF13041	PTHR24015,PTHR24015:SF893					AT3G13160.1		Tetratricopeptide repeat (TPR)-like superfamily protein	LOC_Os01g57630.3	NA	pentatricopeptide containing protein, putative, expressed					0	0	0	0	0	0.047209	8.47637	9.95712	9.16374	9.43366	18.5655	6.43956
Sobic.001G450900	0.231334	2.87398	0.30327	0.139545	20.5228	-4.37641	1.09559	-3.99458	6.48e-05	0.00102408	37939028	Sobic.001G450900.1	Sobic.001G450900.1.p	PF07690	PTHR23505,PTHR23505:SF10	KOG1330			GO:0055085,GO:0016021	AT5G10190.1		Major facilitator superfamily protein	LOC_Os08g31700.1	NA	UNE2, putative, expressed					0.220345	0.088159	0.385499	0.665187	5.51977	2.43699	0.652047	0.178567	0.079196	0.163108	0.255526	0
Sobic.001G451200	1.22471	1.36069	0.812782	0.552971	45.2314	-1.20039	0.371996	-3.22688	0.00125147	0.0132505	37939530	Sobic.001G451200.1	Sobic.001G451200.1.p	PF01535,PF13041	PTHR24015,PTHR24015:SF342					AT5G08310.1		Tetratricopeptide repeat (TPR)-like superfamily protein	LOC_Os05g24930.1	NA	PPR repeat containing protein, expressed					1.16898	1.04333	1.46182	1.06892	1.44147	1.57167	0.529201	0.886229	1.02292	0.675573	0.699051	0.284288
Sobic.001G451700	31.7736	69.2882	26.6492	24.6608	1096.76	-1.42472	0.511942	-2.78297	0.00538646	0.0431067	37943652	Sobic.001G451700.1	Sobic.001G451700.1.p	PF00067	PTHR24296,PTHR24296:SF0	KOG0157			GO:0055114,GO:0020037,GO:0016705,GO:0005506	AT3G56630.1	CYP94D2	cytochrome P450, family 94, subfamily D, polypeptide 2	LOC_Os03g12260.1	NA	cytochrome P450 protein, putative, expressed					42.9114	28.3616	24.0478	111.034	64.9546	31.8761	30.9177	17.862	31.1678	38.3037	21.9098	13.7689
Sobic.001G452100	4.24435	2.68446	8.38426	7.64476	83.4049	1.60764	0.351135	4.57843	4.68e-06	9.76e-05	37940063	Sobic.001G452100.2	Sobic.001G452100.2.p	PF05042	PTHR31495,PTHR31495:SF3		1.11.2.3	K17991		AT2G33380.1	CLO-3,RD20	Caleosin-related family protein	LOC_Os03g12230.1	NA	caleosin related protein, putative, expressed					4.99141	4.30392	3.43773	2.66969	3.50794	1.87576	10.5059	7.71493	6.93198	7.5169	9.71705	5.70032
Sobic.001G453400	23.1677	13.9271	24.2112	17.6053	995.305	0.474343	0.164215	2.88854	0.00387033	0.0331717	37943641	Sobic.001G453400.2	Sobic.001G453400.2.p	PF03914	PTHR12048			K14832		AT1G72440.1	EDA25,SWA2	CCAAT-binding factor	LOC_Os09g02810.1	NA	CCAAT/enhancer-binding protein, putative, expressed					23.5588	24.2666	21.6776	10.203	15.2376	16.3407	21.6354	24.9627	26.0356	17.8894	19.6712	15.2552
Sobic.001G453900	0.148049	1.37496	0	0.0149773	8.24479	-6.35212	1.8433	-3.44606	0.000568831	0.00682597	37937775	Sobic.001G453900.1	Sobic.001G453900.1.p	PF00650	PTHR10174,PTHR10174:SF125					AT3G22410.1		Sec14p-like phosphatidylinositol transfer family protein	LOC_Os03g11950.1	NA	SEC14 cytosolic factor family protein, putative, expressed					0.277192	0	0.166956	0.331331	3.34488	0.448672	0	0	0	0	0.044932	0
Sobic.001G460300	17.6168	4.22101	23.6455	13.0693	291.248	1.8463	0.536255	3.44296	0.000575389	0.00688306	37943503	Sobic.001G460300.1	Sobic.001G460300.1.p	PF03763	PTHR31471,PTHR31471:SF5					AT1G13920.1		Remorin family protein	LOC_Os03g11300.1	NA	expressed protein					9.7859	20.8162	22.2483	4.84969	2.9193	4.89404	29.7969	17.942	23.1976	10.187	7.74355	21.2775
Sobic.001G463500	14.4143	6.01934	11.9902	9.14683	170.503	0.750581	0.239341	3.13604	0.00171249	0.0171503	37944102	Sobic.001G463500.1	Sobic.001G463500.1.p	PF04777	PTHR12645,PTHR12645:SF0	KOG3355	1.8.3.2	K17783	GO:0055114,GO:0016972	AT1G49880.1		Erv1/Alr family protein	LOC_Os03g10850.1	NA	FAD-linked sulfhydryl oxidase ALR, putative, expressed					15.4493	14.5987	13.1949	4.50425	7.22482	6.32894	12.2277	11.0349	12.7079	8.20786	9.59021	9.64243
Sobic.001G464900	6.92263	8.15077	3.01748	1.78722	307.389	-2.08049	0.587429	-3.54169	0.000397575	0.00502587	37941074	Sobic.001G464900.1	Sobic.001G464900.1.p	PF00690,PF12515,PF12710,PF00689,PF00122	PTHR24093,PTHR24093:SF221		3.6.3.8	K01537	GO:0005516,GO:0046872,GO:0000166	AT4G37640.1	ACA2	calcium ATPase 2	LOC_Os03g10640.1	NA	calcium-transporting ATPase, plasma membrane-type, putative, expressed					7.94456	6.52308	6.30025	8.06517	7.47187	8.91526	0.651729	5.69911	2.70159	0.970846	2.72395	1.66687
Sobic.001G465000	0.0391937	0.139759	0.610568	0.808246	13.1519	2.66615	0.922334	2.89065	0.00384444	0.0330115	37943910	Sobic.001G465000.1	Sobic.001G465000.1.p											NA						0.088539	0	0.029042	0	0.092282	0.326994	0.650224	0.462053	0.719427	1.12921	1.01474	0.280789
Sobic.001G466000	0.364414	3.81368	0.132266	0.164918	38.4584	-4.46311	0.74579	-5.98441	2.17e-09	8.08e-08	37938304	Sobic.001G466000.1	Sobic.001G466000.1.p	PF02018,PF00331	PTHR31490,PTHR31490:SF2		3.2.1.8		GO:0016798,GO:0005975,GO:0004553	AT4G33840.1		Glycosyl hydrolase family 10 protein	LOC_Os03g10478.1	NA	glycosyl hydrolase family 10 protein, putative, expressed					0.299861	0.319044	0.474336	2.7324	7.44778	1.26085	0.122315	0.113606	0.160878	0.274688	0.167281	0.052786
Sobic.001G467500	0.823621	2.96107	1.36727	0.783279	35.4533	-1.8681	0.562233	-3.32265	0.000891681	0.0099266	37940822	Sobic.001G467500.1	Sobic.001G467500.1.p	PF14009	PTHR33413,PTHR33413:SF1					AT5G67620.1			LOC_Os03g10320.1	NA	expressed protein					1.38509	0.857636	0.228134	2.66262	3.85992	2.36067	1.21235	1.29015	1.59931	0.431286	1.38442	0.534135
Sobic.001G470400	0.875843	0.172298	3.13881	2.69531	6.9492	4.07165	1.22169	3.33281	0.000859721	0.00963156	37943357	Sobic.001G470400.1	Sobic.001G470400.1.p		PTHR34570,PTHR34570:SF1								LOC_Os10g21860.1	NA	expressed protein					0.885381	0.262678	1.47947	0.268849	0	0.248044	1.97064	3.16291	4.28287	2.24444	3.92599	1.9155
Sobic.001G472050	4.23052	7.22201	33.9862	21.6528	39.4395	1.68941	0.584729	2.88922	0.00386202	0.0331253	37943155	Sobic.001G472050.1	Sobic.001G472050.1.p											NA						3.078	4.43863	5.17492	6.09725	12.7306	2.8382	28.649	16.8859	56.4235	25.1169	27.7839	12.0576
Sobic.001G473200	13.9744	5.84009	22.2816	16.0556	261.672	1.65657	0.386034	4.29125	1.78e-05	0.000325081	37945305	Sobic.001G473200.1	Sobic.001G473200.1.p	PF14368	PTHR33044,PTHR33044:SF27					AT5G64080.2		Bifunctional inhibitor/lipid-transfer protein/seed storage 2S albumin superfamily protein	LOC_Os03g09230.1	NA	LTPL69 - Protease inhibitor/seed storage/LTP family protein precursor, expressed					12.0957	13.0038	16.8236	4.70265	7.10188	5.71574	16.3401	29.2672	21.2377	13.1433	13.0766	21.9468
Sobic.001G474500	35.712	83.138	35.1665	41.4905	1410.06	-0.920842	0.2505	-3.67602	0.000236901	0.00324118	37939695	Sobic.001G474500.1	Sobic.001G474500.1.p	PF00153	PTHR24089,PTHR24089:SF292	KOG0752				AT5G64970.1		Mitochondrial substrate carrier family protein	LOC_Os03g09110.1	NA	mitochondrial carrier protein, putative, expressed					38.2484	37.3467	31.5409	92.637	93.5882	63.1889	35.8678	30.7712	38.8605	47.453	48.7254	28.293
Sobic.001G476900	0.574272	0.312592	1.35005	2.02784	13.3741	2.88543	0.846128	3.41016	0.000649254	0.00758863	37938156	Sobic.001G476900.1	Sobic.001G476900.1.p	PF12678	PTHR22763,PTHR22763:SF3				GO:0008270	AT3G19950.1		RING/U-box superfamily protein	LOC_Os06g01200.1	NA	zinc finger, C3HC4 type domain containing protein, expressed					0.30848	1.17635	0.237989	0.086377	0.602829	0.24857	1.62658	1.54177	0.881822	2.82547	1.13858	2.11947
Sobic.001G477200	3.28204	3.87007	6.03343	7.84483	100.892	1.11711	0.334515	3.33948	0.000839347	0.00945409	37938872	Sobic.001G477200.1	Sobic.001G477200.1.p		PTHR12791,PTHR12791:SF31			K08505		AT4G14600.1		Target SNARE coiled-coil domain protein	LOC_Os03g08870.1	NA	expressed protein					4.14785	2.79443	2.90385	3.24669	5.37027	2.99324	4.40358	5.80896	7.88776	8.37322	10.2885	4.87277
Sobic.001G478400	68.6075	89.3808	155.847	182.162	2593.11	1.16296	0.256248	4.53841	5.67e-06	0.000116211	37941905	Sobic.001G478400.1	Sobic.001G478400.1.p	PF01486,PF00319	PTHR11945,PTHR11945:SF179	KOG0014			GO:0006355,GO:0005634,GO:0003700,GO:0046983,GO:0003677	AT2G22540.1	AGL22,SVP	K-box region and MADS-box transcription factor family protein	LOC_Os03g08754.1	NA	OsMADS47 - MADS-box family gene with MIKCc type-box, expressed					52.3573	71.4001	82.065	93.5365	87.0282	87.5776	173.83	152.314	141.399	193.296	182.113	171.076
Sobic.001G480100	9.46659	8.45295	3.16447	4.75077	315.089	-0.692417	0.209425	-3.30628	0.000945439	0.0104239	37942976	Sobic.001G480100.1	Sobic.001G480100.1.p											NA						11.5836	9.54673	7.26948	8.25811	8.56973	8.53101	2.86516	3.35296	3.27528	5.17287	4.72347	4.35598
Sobic.001G480400	1.81259	5.53211	0.681131	1.24691	39.3274	-1.99215	0.654768	-3.04254	0.00234593	0.0220323	37938848	Sobic.001G480400.1	Sobic.001G480400.1.p		PTHR33676,PTHR33676:SF3					AT5G42900.2	COR27	cold regulated gene 27	LOC_Os03g08580.1	NA	expressed protein					1.7632	1.18434	2.49022	1.83715	3.29656	11.4626	0.754717	0.759463	0.529212	1.88795	1.26541	0.587364
Sobic.001G481400	2.27085	4.40952	2.10765	0.996755	47.6168	-2.02601	0.625316	-3.23997	0.00119543	0.0127816	37940550	Sobic.001G481400.1	Sobic.001G481400.1.p	PF00847	PTHR31190,PTHR31190:SF4			K09286	GO:0006355,GO:0003700	AT1G72360.2	HRE1	Integrase-type DNA-binding superfamily protein	LOC_Os03g08470.3	NA	AP2 domain containing protein, expressed					2.38328	0.715196	3.71407	3.09262	2.55655	7.57938	1.81862	3.01073	1.49361	0.882241	1.39731	0.710717
Sobic.001G482200	3.11282	5.27539	2.45084	2.39488	115.362	-1.02551	0.335846	-3.05352	0.00226177	0.0214616	37938839	Sobic.001G482200.1	Sobic.001G482200.1.p	PF04434,PF00320,PF10551,PF03101	PTHR31669,PTHR31669:SF3			K17604	GO:0008270,GO:0043565,GO:0006355,GO:0003700	AT4G38180.1	FRS5	FAR1-related sequence 5	LOC_Os03g08370.1	NA	transposon protein, putative, unclassified, expressed					2.88122	4.08628	2.37098	3.79309	5.10075	6.93234	2.86472	2.41999	2.06781	2.65888	2.97858	1.54719
Sobic.001G482900	20.2204	33.3152	18.4344	19.188	567.357	-0.72833	0.252879	-2.88016	0.00397479	0.0339403	37940917	Sobic.001G482900.1	Sobic.001G482900.1.p	PF13579,PF13692	PTHR13036,PTHR13036:SF0		2.4.1.142	K03842	GO:0016757	AT1G16570.1		UDP-Glycosyltransferase superfamily protein	LOC_Os03g08300.2	NA	glycosyl transferase, group 1 domain containing protein, expressed					21.3726	18.8323	20.4564	33.2996	33.2038	33.4423	18.0402	18.2369	19.026	19.813	27.4013	10.3497
Sobic.001G484200	18.167	20.7883	11.3026	8.88907	334.511	-1.08192	0.273205	-3.96012	7.49e-05	0.00117005	37945038	Sobic.001G484200.1	Sobic.001G484200.1.p	PF00503	PTHR10218,PTHR10218:SF224	KOG0082		K04640	GO:0031683,GO:0019001,GO:0007186,GO:0004871,GO:0003924	AT2G26300.1	ATGPA1,GP ALPHA 1,GPA1	G protein alpha subunit 1	LOC_Os05g26890.1	NA	G-protein alpha subunit, putative, expressed					17.8527	21.2164	15.432	18.7355	18.8068	24.8227	10.685	13.5182	9.70465	7.35275	9.83088	9.48359
Sobic.001G485500	0.869301	1.25295	0.115583	0.136664	9.59557	-3.14494	0.917056	-3.42939	0.000604933	0.00715811	37939286	Sobic.001G485500.1	Sobic.001G485500.1.p				3.5.1.3			AT5G12040.1		Nitrilase/cyanide hydratase and apolipoprotein N-acyltransferase family protein	LOC_Os03g07910.1	NA	nitrilase, putative, expressed					1.09759	0.704324	0.805995	0.779258	1.29625	1.68335	0.112709	0.234041	0	0.056976	0.353016	0
Sobic.001G489800	35.5028	47.5818	13.6175	12.9078	371.258	-1.70416	0.397929	-4.28257	1.85e-05	0.00033509	37943326	Sobic.001G489800.2	Sobic.001G489800.2.p	PF01844	PTHR33427,PTHR33427:SF3				GO:0004519,GO:0003676	AT3G47490.1		HNH endonuclease	LOC_Os03g07370.1	NA	HNH endonuclease domain-containing protein, putative, expressed					43.0637	35.3986	28.0462	52.9881	43.0904	46.6669	14.2741	7.91535	18.6631	10.8258	10.5154	17.3822
Sobic.001G491200	1.89822	0.573929	4.00695	2.55773	174.655	2.30216	0.478697	4.80921	1.52e-06	3.48e-05	37939224	Sobic.001G491200.1	Sobic.001G491200.1.p	PF00005,PF00664	PTHR24223,PTHR24223:SF181		3.6.3.44		GO:0016887,GO:0005524,GO:0055085,GO:0042626,GO:0016021,GO:0006810	AT3G13080.1	ATMRP3,MRP3	multidrug resistance-associated protein 3	LOC_Os01g07870.1	NA	ABC transporter family protein, putative, expressed					1.17166	2.20444	2.31856	0.498686	0.814227	0.408874	2.39407	6.01088	3.61588	1.68692	3.12352	2.86274
Sobic.001G493001	157.562	72.0926	160.186	110.882	534.921	0.794333	0.25258	3.14488	0.00166157	0.0167369	37941039	Sobic.001G493001.1	Sobic.001G493001.1.p	PF01200	PTHR10769	KOG3502		K02979	GO:0006412,GO:0005840,GO:0005622,GO:0003735	AT3G10090.1		Nucleic acid-binding, OB-fold-like protein	LOC_Os10g27174.1	NA	40S ribosomal protein S28, putative, expressed					189.514	149.272	133.9	61.2784	75.7371	79.2623	155.579	170.079	154.901	111.017	101.383	120.245
Sobic.001G493900	0.822158	0.675303	0.27551	0.153628	26.8051	-1.95807	0.612333	-3.19772	0.00138519	0.0144201	37944238	Sobic.001G493900.1	Sobic.001G493900.1.p	PF02140,PF01301	PTHR23421,PTHR23421:SF51		3.2.1.23		GO:0030246,GO:0005975,GO:0004553	AT4G36360.1	BGAL3	beta-galactosidase 3	LOC_Os03g06940.1	NA	beta-galactosidase, putative, expressed					1.06612	0.908988	0.491369	0.570908	0.648256	0.806744	0.183318	0.1558	0.487411	0.051006	0.174607	0.235272
Sobic.001G495400	3.62648	3.66129	1.68091	1.1445	213.52	-1.51686	0.343506	-4.41581	1.01e-05	0.000194682	37942044	Sobic.001G495400.1	Sobic.001G495400.1.p	PF01535,PF13041	PTHR24015,PTHR24015:SF303					AT3G23020.1		Tetratricopeptide repeat (TPR)-like superfamily protein	LOC_Os03g06710.1	NA	PPR repeat domain containing protein, putative, expressed					2.73857	4.09392	4.04696	3.21796	3.73223	4.03368	1.27147	1.50715	2.26411	0.73605	1.27946	1.41799
Sobic.001G496600	9.01146	6.19021	12.64	11.6631	388.15	1.04148	0.320321	3.25136	0.00114856	0.0123663	37943683	Sobic.001G496600.1	Sobic.001G496600.1.p		PTHR11801				GO:0007165,GO:0006355,GO:0005634,GO:0004871,GO:0003700	AT1G17040.1	ATSHA,SHA,STATLA	SH2 domain protein A	LOC_Os10g41770.1	NA	expressed protein					7.98813	10.2123	8.83391	3.43711	7.42641	7.70711	14.3938	10.5858	12.9405	14.5483	12.7629	7.67806
Sobic.001G496900	0.057701	0.02858	0.125787	0.280177	10.3283	3.37636	1.00606	3.35604	0.000790681	0.00897927	37937500	Sobic.001G496900.1	Sobic.001G496900.1.p	PF03372	PTHR11200,PTHR11200:SF157	KOG0565				AT3G63240.1		DNAse I-like superfamily protein	LOC_Os03g06460.1	NA	type I inositol-1,4,5-trisphosphate 5-phosphatase, putative, expressed					0.071856	0.033765	0.067482	0	0.08574	0	0.155653	0.124941	0.096767	0.235287	0.49412	0.111125
Sobic.001G500800	31.4089	95.4268	37.2812	49.7378	2503.21	-0.879138	0.320581	-2.74233	0.00610059	0.0476906	37941815	Sobic.001G500800.1	Sobic.001G500800.1.p	PF13193,PF00501	PTHR24096,PTHR24096:SF213			K01904	GO:0008152,GO:0003824	AT4G05160.1		AMP-dependent synthetase and ligase family protein	LOC_Os03g05780.1	NA	4-coumarate--CoA ligase-like 7, putative, expressed					37.763	27.6927	28.7711	121.053	93.1967	72.0308	37.356	32.739	41.7488	62.1313	60.4346	26.6475
Sobic.001G501500	1.14376	0.851678	3.88905	2.7879	41.0049	1.95375	0.634463	3.07937	0.00207439	0.0200399	37943737	Sobic.001G501500.1	Sobic.001G501500.1.p											NA						0.849862	1.41387	1.16756	0.80012	0.38264	1.37227	3.85391	2.79912	5.01412	3.0149	1.15577	4.19303
Sobic.001G504100	24.9934	4.16085	9.08888	12.6157	175.973	1.82775	0.578455	3.15971	0.00157928	0.0160973	37939675	Sobic.001G504100.1	Sobic.001G504100.1.p											NA						23.1713	20.6785	31.1303	1.30707	5.4629	5.71259	7.35992	15.1774	4.72935	9.42332	11.2979	17.126
Sobic.001G504500	0	0	2.11326	2.10337	19.735	7.82028	1.26893	6.16291	7.14e-10	2.84e-08	37943769	Sobic.001G504500.1	Sobic.001G504500.1.p	PF12274	PTHR23068,PTHR23068:SF3								LOC_Os05g44792.1	NA	expressed protein					0	0	0	0	0	0	1.62728	2.08506	2.62743	2.34048	2.72436	1.24526
Sobic.001G504700	0	0	0.974411	0.953966	8.22852	6.56242	1.3527	4.85133	1.23e-06	2.87e-05	37944315	Sobic.001G504700.2	Sobic.001G504700.2.p		PTHR31923,PTHR31923:SF1					AT1G69030.1		BSD domain-containing protein	LOC_Os02g49450.1	NA	BSD domain-containing protein, putative, expressed					0	0	0	0	0	0	0.949293	1.16853	0.805409	0.739242	1.107	1.01565
Sobic.001G508700	1.11407	0.769722	1.17665	1.80562	51.1042	1.41202	0.46402	3.04301	0.00234222	0.0220181	37939408	Sobic.001G508700.1	Sobic.001G508700.1.p	PF04578,PF13968	PTHR31325,PTHR31325:SF19					AT5G45540.1		Protein of unknown function (DUF594)	LOC_Os03g04840.1	NA	expressed protein					0.623704	1.27028	1.44822	0.833422	0.734406	0.741338	1.42411	0.835476	1.27036	1.39522	1.7007	2.32095
Sobic.001G510000	0.452285	1.84663	0.0492103	0.0125843	14.5389	-6.95444	1.43315	-4.85254	1.22e-06	2.86e-05	37941431	Sobic.001G510000.1	Sobic.001G510000.1.p	PF00067	PTHR24296,PTHR24296:SF37	KOG0157			GO:0055114,GO:0020037,GO:0016705,GO:0005506	AT4G39490.1	CYP96A10	cytochrome P450, family 96, subfamily A, polypeptide 10	LOC_Os03g04660.1	NA	cytochrome P450 86A1, putative, expressed					0.926644	0.201392	0.22882	2.94693	1.32187	1.27109	0.070838	0	0.076793	0	0	0.037753
Sobic.001G510300	1.208	4.35575	2.21794	1.28892	75.6094	-1.70614	0.530411	-3.21665	0.00129698	0.0136881	37938132	Sobic.001G510300.1	Sobic.001G510300.1.p	PF00067	PTHR24296,PTHR24296:SF1	KOG0157			GO:0055114,GO:0020037,GO:0016705,GO:0005506	AT4G39490.1	CYP96A10	cytochrome P450, family 96, subfamily A, polypeptide 10	LOC_Os03g04650.1	NA	cytochrome P450 protein, putative, expressed					1.07806	1.19181	1.35414	2.23916	4.76436	6.06374	1.86288	2.54977	2.24118	1.56968	2.02708	0.269999
Sobic.001G510500	1.04845	1.00503	0.013273	0.110241	14.1099	-3.03539	0.719184	-4.2206	2.44e-05	0.00043144	37940017	Sobic.001G510500.1	Sobic.001G510500.1.p	PF06203	PTHR31319,PTHR31319:SF11				GO:0005515	AT2G33350.2		CCT motif family protein	LOC_Os03g04620.2	NA	CCT motif family protein, expressed					0.883939	0.742339	1.51907	0.763742	1.28479	0.966545	0	0	0.039819	0.146388	0.075332	0.109004
Sobic.001G510700	4.69991	4.0532	11.2838	9.04662	464.113	1.28105	0.311611	4.11106	3.94e-05	0.000660559	37941006	Sobic.001G510700.1	Sobic.001G510700.1.p	PF12043	PTHR31390,PTHR31390:SF2					AT2G33360.2		Protein of unknown function (DUF3527)	LOC_Os03g04600.1	NA	expressed protein					6.57801	3.37061	4.1511	3.25661	3.98105	4.92193	6.92418	11.4317	15.4956	8.26536	11.7451	7.12935
Sobic.001G511000	5.36616	14.2934	27.7408	24.7137	694.362	0.939759	0.336345	2.79403	0.00520552	0.0419072	37944928	Sobic.001G511000.1	Sobic.001G511000.1.p	PF00854	PTHR11654,PTHR11654:SF103				GO:0016020,GO:0006810,GO:0005215	AT5G46050.1	ATPTR3,PTR3	peptide transporter 3	LOC_Os03g04570.1	NA	peptide transporter PTR3-A, putative, expressed					6.49929	4.73417	4.86501	17.2292	12.6457	13.0054	29.0744	18.4819	35.666	29.7889	20.5206	23.8317
Sobic.001G514200	9.13899	6.09403	1.7126	1.02679	90.6241	-2.38588	0.605592	-3.93975	8.16e-05	0.00126195	37940901	Sobic.001G514200.1	Sobic.001G514200.1.p	PF13417,PF00043	PTHR11260,PTHR11260:SF209	KOG0867	2.5.1.18	K00799	GO:0005515	AT2G47730.1	ATGSTF5,ATGSTF8,GST6,GSTF8	glutathione S-transferase phi 8	LOC_Os03g04250.1	NA	glutathione S-transferase, putative, expressed					6.24503	11.7271	9.44489	3.55055	4.12566	10.6059	1.06036	3.23273	0.844709	1.17655	0.911056	0.99276
Sobic.001G515500	21.9563	8.21738	29.2942	32.915	326.818	2.12543	0.355042	5.9864	2.15e-09	7.99e-08	37944194	Sobic.001G515500.1	Sobic.001G515500.1.p	PF01476	PTHR33734,PTHR33734:SF1			K13473		AT2G17120.1	LYM2	lysm domain GPI-anchored protein 2 precursor	LOC_Os03g04110.1	NA	lysM domain-containing GPI-anchored protein precursor, putative, expressed					27.6376	20.1726	18.0587	8.17599	8.36411	8.11203	23.0866	30.4429	34.353	16.9635	46.7205	35.0611
Sobic.001G516100	58.9756	80.9623	67.2676	39.639	1851.81	-0.911014	0.312272	-2.91737	0.00352997	0.0307485	37939997	Sobic.001G516100.1	Sobic.001G516100.1.p	PF13414,PF07714	PTHR27001,PTHR27001:SF41	KOG1187	2.7.11.1,2.7.10.2	K14500	GO:0006468,GO:0004672	AT4G35230.1	BSK1	BR-signaling kinase 1	LOC_Os03g04050.1	NA	protein kinase family protein, putative, expressed					67.929	42.8089	66.1889	67.7932	81.4086	93.6852	38.0136	92.4149	71.3743	34.4204	50.9201	33.5764
Sobic.001G519400	0.664648	0.881289	0	0	5.19894	-5.96656	1.66132	-3.59145	0.000328849	0.00428456	37940285	Sobic.001G519400.1	Sobic.001G519400.1.p	PF01370	PTHR10366:SF242,PTHR10366	KOG1430	1.1.1.170		GO:0003824,GO:0050662	AT1G47290.2	3BETAHSD/D1,AT3BETAHSD/D1	3beta-hydroxysteroid-dehydrogenase/decarboxylase isoform 1	LOC_Os03g29150.1	NA	NAD dependent epimerase/dehydratase family protein, putative, expressed					0.220825	1.32685	0.446266	1.41627	0.551647	0.675955	0	0	0	0	0	0
Sobic.001G519500	0.796871	0.418603	1.72905	1.79672	14.2591	2.1475	0.737543	2.91169	0.00359481	0.0312067	37944012	Sobic.001G519500.1	Sobic.001G519500.1.p											NA						0.788222	0.817694	0.784697	0.334692	0.758277	0.16284	0.821985	1.99706	2.3681	1.57694	3.19847	0.61474
Sobic.001G520900	3.97663	3.30755	1.5564	0.872273	94.3467	-1.75738	0.484219	-3.62932	0.000284174	0.00378195	37940816	Sobic.001G520900.1	Sobic.001G520900.1.p	PF07714,PF13499	PTHR24349:SF119,PTHR24349	KOG0032	2.7.11.1	K13412	GO:0004672,GO:0006468	AT2G17290.1	ATCDPK3,ATCPK6,CPK6	Calcium-dependent protein kinase family protein	LOC_Os03g03660.3	NA	CAMK_CAMK_like.17 - CAMK includes calcium/calmodulin depedent protein kinases, expressed					4.04544	4.23548	3.64898	4.05511	2.4194	3.44815	0.71007	1.77169	2.18745	0.516576	0.832621	1.26762
Sobic.001G521200	52.1974	30.7416	12.1433	11.4767	231.878	-1.25038	0.384527	-3.25174	0.00114699	0.0123624	37945195	Sobic.001G521200.1	Sobic.001G521200.1.p										LOC_Os03g03640.1	NA	expressed protein					61.8005	49.4844	45.3072	40.2316	25.5341	26.459	12.1564	12.0747	12.1988	8.65958	9.51987	16.2506
Sobic.001G523100	0.439933	0.606366	5.60964	5.96174	49.4336	3.41865	0.425536	8.03374	9.45e-16	8.57e-14	37942870	Sobic.001G523100.1	Sobic.001G523100.1.p											NA						0.563203	0.25513	0.501467	0.71009	0.532048	0.576959	6.14987	3.80077	6.87827	5.68896	7.117	5.07925
Sobic.001G524500	2.99809	2.91525	7.23227	7.28278	136.56	1.44358	0.376935	3.82977	0.000128261	0.00187919	37939711	Sobic.001G524500.1	Sobic.001G524500.1.p	PF13419,PF01687	PTHR22749,PTHR22749:SF1	KOG3110	2.7.1.26	K00861	GO:0009231,GO:0008531	AT4G21470.1	ATFMN/FHY,FMN/FHY	riboflavin kinase/FMN hydrolase	LOC_Os10g32730.2	NA	haloacid dehalogenase-like hydrolase domain-containing protein 1A, putative, expressed					3.94015	2.77858	2.27553	3.42993	1.91534	3.40049	8.7286	8.01896	4.94925	7.44885	7.22388	7.17561
Sobic.001G525300	2.5267	0.464773	5.15233	4.95285	48.8481	3.61967	0.720615	5.02303	5.09e-07	1.28e-05	37941608	Sobic.001G525300.2	Sobic.001G525300.2.p		PTHR34576,PTHR34576:SF1					AT5G52900.1			LOC_Os03g03320.1	NA	expressed protein					4.06635	2.43788	1.07588	0.499166	0.61907	0.276083	2.67397	4.76532	8.01771	2.54509	3.6985	8.61497
Sobic.001G526800	35.1231	27.4224	47.1391	51.2363	811.566	1.06431	0.255545	4.16486	3.12e-05	0.000537033	37942303	Sobic.001G526800.2	Sobic.001G526800.2.p	PF01486,PF00319	PTHR11945,PTHR11945:SF208	KOG0014			GO:0006355,GO:0005634,GO:0003700,GO:0046983,GO:0003677	AT2G45660.1	AGL20,ATSOC1,SOC1	AGAMOUS-like 20	LOC_Os10g39130.1	NA	OsMADS56 - MADS-box family gene with MIKCc type-box, expressed					29.3086	41.3464	34.7144	27.5418	22.4573	32.2682	46.5879	46.427	48.4025	55.211	45.0603	53.4376
Sobic.001G528100	2.17171	5.21342	1.7377	1.55998	73.0408	-1.60261	0.474014	-3.38093	0.000722422	0.00831257	37945005	Sobic.001G528100.1	Sobic.001G528100.1.p	PF00141	PTHR31235,PTHR31235:SF24		1.11.1.7	K00430	GO:0055114,GO:0020037,GO:0006979,GO:0004601	AT1G05260.1	RCI3,RCI3A	Peroxidase superfamily protein	LOC_Os03g02920.1	NA	peroxidase precursor, putative, expressed					3.02433	2.40072	1.09009	4.38364	2.77967	8.47695	1.9401	1.13434	2.13866	1.67486	1.70236	1.30272
Sobic.001G528600	0.770506	0.629675	1.12852	1.41014	25.0925	1.27618	0.458032	2.78622	0.00533263	0.0427505	37941210	Sobic.001G528600.1	Sobic.001G528600.1.p	PF03763	PTHR31471,PTHR31471:SF18					AT2G02170.1		Remorin family protein	LOC_Os03g02840.1	NA	remorin family protein, putative, expressed					0.70148	0.935018	0.675019	0.44441	0.694992	0.749622	1.21762	1.23262	0.93531	0.876081	2.23998	1.11435
Sobic.001G529900	10.7463	9.81073	12.2727	12.9362	233.039	0.532169	0.186893	2.84745	0.00440716	0.0368237	37938838	Sobic.001G529900.2	Sobic.001G529900.2.p	PF13640	PTHR10869,PTHR10869:SF80				GO:0055114,GO:0016491	AT5G51880.1		2-oxoglutarate (2OG) and Fe(II)-dependent oxygenase superfamily protein	LOC_Os03g02730.1	NA	expressed protein					11.9147	9.13073	11.1934	9.21723	9.93666	10.2783	11.1878	13.8349	11.7954	12.737	14.09	11.9816
Sobic.001G533100	4.61012	4.67631	8.48337	7.93855	358.388	0.864203	0.263292	3.2823	0.00102964	0.0112496	37939101	Sobic.001G533100.1	Sobic.001G533100.1.p	PF00288,PF07959	PTHR32463		2.7.7.30,2.7.1.52	K05305	GO:0005524,GO:0016772	AT1G01220.1	AtFKGP,FKGP	L-fucokinase/GDP-L-fucose pyrophosphorylase	LOC_Os03g02410.1	NA	GHMP kinases ATP-binding protein, putative, expressed					5.02489	4.55215	4.25332	3.97255	4.73856	5.31784	6.28207	7.11729	12.0508	6.5837	11.3283	5.90366
Sobic.001G533600	1.36945	5.02262	0.951586	0.958646	70.0257	-2.36128	0.471837	-5.00443	5.6e-07	1.4e-05	37938465	Sobic.001G533600.1	Sobic.001G533600.1.p	PF00004	PTHR23070,PTHR23070:SF25	KOG0743			GO:0005524	AT2G46620.1		P-loop containing nucleoside triphosphate hydrolases superfamily protein	LOC_Os03g02330.1	NA	AAA-type ATPase family protein, putative, expressed					2.24486	1.14885	0.714626	5.1162	6.03746	3.91421	0.79882	0.648076	1.40786	0.719339	1.62057	0.536032
Sobic.001G535400	2.39837	4.51912	1.12739	0.815481	31.1697	-2.34944	0.76068	-3.0886	0.002011	0.019551	37942068	Sobic.001G535400.1	Sobic.001G535400.1.p	PF03766,PF03763	PTHR31775,PTHR31775:SF6					AT3G48940.1		Remorin family protein	LOC_Os03g02040.1	NA	remorin, putative, expressed					3.43357	2.81888	0.942663	5.92113	1.24475	6.39148	1.58926	0.413132	1.37978	1.29218	0.622102	0.53216
Sobic.001G538100	0.559469	0.667803	5.62928	7.34137	113.751	3.56242	0.367865	9.68403	3.53e-22	7.78e-20	37942176	Sobic.001G538100.1	Sobic.001G538100.1.p	PF13639	PTHR16047,PTHR16047:SF9	KOG1645		K15691	GO:0008270,GO:0005515	AT5G03450.1		Transducin/WD40 repeat-like superfamily protein	LOC_Os03g01790.1	NA	zinc finger, C3HC4 type domain containing protein, expressed					0.532089	0.757887	0.388432	0.533194	0.782809	0.687406	4.78462	6.69407	5.40915	9.41081	8.3109	4.3024
Sobic.001G538500	14.7173	11.58	0.015812	0	134.147	-10.268	1.21882	-8.42455	3.62e-17	4.01e-15	37942732	Sobic.001G538500.1	Sobic.001G538500.1.p	PF13639,PF08784	PTHR16047				GO:0008270,GO:0005515	AT5G03450.1		Transducin/WD40 repeat-like superfamily protein	LOC_Os10g39850.1	NA	zinc finger, C3HC4 type domain containing protein, expressed					17.2274	14.9463	11.9782	12.7103	9.39612	12.6337	0	0.047436	0	0	0	0
Sobic.001G540600	23.6943	27.3848	14.644	12.913	540.154	-0.979794	0.287669	-3.40597	0.000659286	0.00768241	37943846	Sobic.001G540600.2	Sobic.001G540600.2.p	PF01062	PTHR33281,PTHR33281:SF1					AT3G61320.1		Bestrophin-like protein	LOC_Os03g01570.2	NA	expressed protein					33.0046	19.8328	18.2454	33.4447	27.0946	21.6152	12.8549	14.3593	16.7177	15.6899	12.6228	10.4263
Sobic.001G541166	0.410108	0.450224	1.61847	1.40849	44.8541	1.74368	0.455034	3.83198	0.000127117	0.00186601	37942967	Sobic.001G541166.1	Sobic.001G541166.1.p										LOC_Os03g01330.1	NA	sodium/potassium/calcium exchanger 1, putative, expressed					0.606178	0.21901	0.405136	0.519086	0.28425	0.547337	1.266	1.12903	2.46038	1.38642	1.7959	1.04314
Sobic.001G541232	0.0588027	0	0.678088	0.759119	6.7811	6.27151	1.41859	4.42094	9.83e-06	0.000191086	37943655	Sobic.001G541232.1	Sobic.001G541232.1.p		PTHR34948		3.1.3.48						LOC_Os08g20400.1	NA	adenylate cyclase family protein, expressed					0	0.176408	0	0	0	0	0.519301	0.584842	0.930121	0.648886	1.11683	0.511643
Sobic.001G542100	0.2204	0.857241	0.0444943	0	6.33924	-6.70693	1.90165	-3.52689	0.000420466	0.00528322	37943078	Sobic.001G542100.1	Sobic.001G542100.1.p	PF03330,PF01357	PTHR31692,PTHR31692:SF23					AT1G65680.1	ATEXPB2,ATHEXP BETA 1.4,EXPB2	expansin B2	LOC_Os03g01270.1	NA	expansin precursor, putative, expressed					0.216933	0.361411	0.082855	2.2153	0.268591	0.087832	0	0.133483	0	0	0	0
Sobic.001G542600	5.02067	3.27844	12.6186	8.01503	149.23	1.51793	0.495718	3.06208	0.00219807	0.0210136	37942033	Sobic.001G542600.1	Sobic.001G542600.1.p	PF03171,PF14226	PTHR10209,PTHR10209:SF168	KOG0143	4.2.1.78		GO:0055114,GO:0016491	AT1G17010.1		2-oxoglutarate (2OG) and Fe(II)-dependent oxygenase superfamily protein	LOC_Os01g24980.1	NA	naringenin,2-oxoglutarate 3-dioxygenase, putative, expressed					3.33208	5.29362	6.4363	2.49605	2.73258	4.6067	14.6017	11.4954	11.7588	4.32824	7.23464	12.4822
Sobic.002G002200	1.70328	3.70466	16.9275	12.6477	296.687	1.87974	0.384656	4.8868	1.02e-06	2.43e-05	37951972	Sobic.002G002200.1	Sobic.002G002200.1.p	PF00076	PTHR24012,PTHR24012:SF434	KOG0148			GO:0003676	AT5G54900.1	ATRBP45A,RBP45A	RNA-binding protein 45A	LOC_Os03g37270.1	NA	RNA recognition motif containing protein, putative, expressed					2.56741	1.16748	1.37494	2.29598	5.87616	2.94185	17.5945	13.6603	19.5275	11.6832	16.9981	9.26179
Sobic.002G002300	0.105591	0.338554	0.999393	0.962951	21.7432	1.697	0.579479	2.92849	0.00340617	0.0297946	37952419	Sobic.002G002300.1	Sobic.002G002300.1.p	PF01397,PF03936	PTHR31225,PTHR31225:SF18		4.2.3.112		GO:0016829,GO:0010333,GO:0008152,GO:0000287	AT3G25810.1		Terpenoid cyclases/Protein prenyltransferases superfamily protein	LOC_Os07g11790.1	NA	terpene synthase, putative, expressed					0.109562	0.086454	0.120757	0.2662	0.409194	0.340267	0.492584	1.3519	1.15369	0.694183	0.79436	1.40031
Sobic.002G003100	0.296231	0.883876	0.10122	0.131458	8.47903	-2.51633	0.92158	-2.73045	0.00632474	0.0490751	37953131	Sobic.002G003100.1	Sobic.002G003100.1.p	PF14226,PF03171	PTHR10209,PTHR10209:SF90	KOG0143	1.14.11.13	K04125	GO:0055114,GO:0016491	AT4G21200.1	ATGA2OX8,GA2OX8	gibberellin 2-oxidase 8	LOC_Os07g01340.1	NA	gibberellin 2-beta-dioxygenase 7, putative, expressed					0.253047	0.170915	0.464732	0.734783	1.00234	0.914506	0.220331	0.042999	0.040331	0.080493	0.041629	0.272251
Sobic.002G005100	8.81158	3.51912	0.36098	0.365956	37.8584	-3.29225	0.998059	-3.29865	0.000971495	0.0106958	37950326	Sobic.002G005100.1	Sobic.002G005100.1.p	PF03018	PTHR21495,PTHR21495:SF53					AT5G42510.1		Disease resistance-responsive (dirigent-like protein) family protein	LOC_Os08g28790.1	NA	dirigent, putative, expressed					4.26787	18.6186	3.54826	3.71986	2.86599	3.97153	0	0.353503	0.729436	0.245295	0.852573	0
Sobic.002G005200	1.21272	1.00194	0.631254	0.0940153	10.133	-3.34139	1.06524	-3.13676	0.00170827	0.0171156	37952206	Sobic.002G005200.1	Sobic.002G005200.1.p	PF03018	PTHR21495,PTHR21495:SF68					AT5G42510.1		Disease resistance-responsive (dirigent-like protein) family protein	LOC_Os07g01620.1	NA	dirigent, putative, expressed					1.4568	1.37923	0.802126	1.48691	1.15586	0.363042	1.17053	0.302386	0.420852	0	0.145629	0.136417
Sobic.002G006300	9.0114	12.1962	8.47674	7.2881	359.198	-0.623268	0.181554	-3.43297	0.000597012	0.00708264	37952083	Sobic.002G006300.1	Sobic.002G006300.1.p		PTHR36808					AT5G53930.1			LOC_Os07g01720.1	NA	expressed protein					8.55743	9.06013	9.41664	11.9774	13.2062	11.405	7.0587	8.38959	9.98192	7.85109	8.13452	5.87867
Sobic.002G009500	3.85943	3.79187	1.21888	1.22029	57.3561	-1.53477	0.368052	-4.16998	3.05e-05	0.000526305	37952766	Sobic.002G009500.1	Sobic.002G009500.1.p	PF12937	PTHR32133,PTHR32133:SF134				GO:0005515				LOC_Os07g02910.1	NA	OsFBL33 - F-box domain and LRR containing protein, expressed					5.65357	2.92323	3.0015	3.72482	3.26627	4.38451	1.42074	0.903685	1.33221	1.21737	1.6235	0.819985
Sobic.002G010800	3.71449	5.7693	2.34355	2.27378	179.801	-1.22753	0.304181	-4.03553	5.45e-05	0.000883369	37951219	Sobic.002G010800.1	Sobic.002G010800.1.p	PF00931	PTHR23155,PTHR23155:SF556	KOG4658		K13457	GO:0043531	AT3G07040.1	RPM1,RPS3	NB-ARC domain-containing disease resistance protein	LOC_Os06g17880.1	NA	NBS-LRR disease resistance protein, putative, expressed					2.85507	3.51892	4.7695	4.72283	5.78283	6.80225	2.09191	1.92396	3.01477	1.70202	3.21642	1.9029
Sobic.002G013400	0.512149	0.523389	1.17499	1.24332	34.659	1.37569	0.398989	3.44793	0.000564895	0.0067894	37951715	Sobic.002G013400.1	Sobic.002G013400.1.p	PF00931	PTHR23155,PTHR23155:SF629				GO:0043531	AT3G14470.1		NB-ARC domain-containing disease resistance protein	LOC_Os07g02630.2	NA	expressed protein					0.376656	0.644707	0.515084	0.414466	0.656543	0.499157	1.09895	1.45727	0.968745	1.06654	1.56766	1.09577
Sobic.002G014400	57.9798	37.8958	63.8356	48.7018	1623.81	0.515707	0.183011	2.8179	0.00483383	0.0395533	37950449	Sobic.002G014400.1	Sobic.002G014400.1.p	PF00118	PTHR11353			K09497	GO:0005524	AT1G24510.1		TCP-1/cpn60 chaperonin family protein	LOC_Os06g36700.1	NA	T-complex protein, putative, expressed					62.2287	54.0076	57.7031	32.5919	36.3485	44.747	63.2555	64.7215	63.5297	44.3335	50.6267	51.1453
Sobic.002G015700	3.38507	1.44163	0.340925	0.0161073	25.4156	-6.16747	1.7552	-3.51382	0.000441713	0.00549305	37949698	Sobic.002G015700.1	Sobic.002G015700.1.p	PF00646	PTHR32212,PTHR32212:SF61				GO:0005515	AT4G03220.1		Protein with RNI-like/FBD-like domains	LOC_Os07g02760.1	NA	OsFBD13 - F-box and FBD domain containing protein, expressed					3.51348	3.54497	3.09675	0.311913	1.26235	2.75061	1.02277	0	0	0	0	0.048322
Sobic.002G016250	2.00376	2.41731	0	0	8.11958	-6.51984	1.36527	-4.77551	1.79e-06	4.03e-05	37951039	Sobic.002G016250.1	Sobic.002G016250.1.p											NA						1.49956	2.96274	1.54898	2.10869	2.2407	2.90253	0	0	0	0	0	0
Sobic.002G018400	7.88997	1.08426	0.199622	0.167866	73.333	-2.5146	0.879206	-2.86009	0.00423526	0.0357125	37949835	Sobic.002G018400.1	Sobic.002G018400.1.p	PF03140	PTHR31549,PTHR31549:SF5					AT3G50140.1		Plant protein of unknown function (DUF247)	LOC_Os08g30520.1	NA	plant protein of unknown function domain containing protein, expressed					5.19796	10.1576	8.3144	2.05432	0.270629	0.927832	0.239672	0.13083	0.228364	0	0.163441	0.340158
Sobic.002G018500	35.8163	0.481612	7.8164	5.05353	72.2358	3.65725	1.07202	3.41156	0.000645933	0.00756523	37950617	Sobic.002G018500.1	Sobic.002G018500.1.p											NA						15.1338	43.6549	48.6602	0.913495	0	0.531342	2.11493	10.083	11.2513	1.21421	2.08113	11.8652
Sobic.002G018901	28.3217	28.3982	1.83013	0.780505	250.032	-5.12859	0.738785	-6.94192	3.87e-12	2.02e-10	37952743	Sobic.002G018901.1	Sobic.002G018901.1.p											NA						24.68	31.2348	29.0503	21.7171	28.41	35.0674	0.108086	3.0104	2.3719	0.766788	1.35921	0.215513
Sobic.002G020600	0.156882	0.149677	3.48679	1.67942	60.7194	3.51212	0.6401	5.48682	4.09e-08	1.26e-06	37955325	Sobic.002G020600.1	Sobic.002G020600.1.p		PTHR31060,PTHR31060:SF5					AT3G50780.1			LOC_Os07g03150.1	NA	H-BTB5 - Bric-a-Brac, Tramtrack, Broad Complex BTB domain with H family conserved sequence, expressed					0.128986	0.174979	0.16668	0.157096	0.203591	0.088343	2.36556	2.41184	5.68298	1.49998	3.00107	0.537215
Sobic.002G020900	13.6811	6.25695	69.7313	43.835	445.87	2.92504	0.611412	4.78407	1.72e-06	3.88e-05	37949601	Sobic.002G020900.1	Sobic.002G020900.1.p		PTHR34789,PTHR34789:SF1					AT1G61255.1			LOC_Os07g03180.1	NA	GCRP3 - Glycine and cysteine rich family protein precursor, expressed					25.0338	6.76629	9.24333	2.27331	6.85528	9.64226	101.099	28.6714	79.4233	44.6413	58.5681	28.2955
Sobic.002G022000	0.390924	0.654732	0	0	5.5475	-6.16629	2.02348	-3.04738	0.00230848	0.0217877	37953333	Sobic.002G022000.1	Sobic.002G022000.1.p	PF00646	PTHR32133,PTHR32133:SF100				GO:0005515	AT3G17530.1		F-box and associated interaction domains-containing protein	LOC_Os07g03100.2	NA	OsFBX212 - F-box domain containing protein, expressed					0	0.781324	0.391448	0.612978	0.236677	1.11454	0	0	0	0	0	0
Sobic.002G022500	0.203974	0.234806	7.39643	5.58218	47.0929	4.66132	0.729342	6.39113	1.65e-10	7.11e-09	37955567	Sobic.002G022500.1	Sobic.002G022500.1.p											NA						0	0.542007	0.069914	0.346853	0.075272	0.282292	4.48031	9.67429	8.0347	5.01815	6.75956	4.96884
Sobic.002G023300	134.791	13.6534	95.1356	79.6202	752.102	2.86413	0.961362	2.97924	0.00288961	0.0261552	37950156	Sobic.002G023300.1	Sobic.002G023300.1.p	PF00188	PTHR10334,PTHR10334:SF195	KOG3017		K13449		AT2G14610.1	ATPR1,PR 1,PR1	pathogenesis-related gene 1	LOC_Os07g03710.1	NA	SCP-like extracellular protein, expressed					20.4547	339.736	44.1825	9.72182	7.82616	23.4123	58.1455	166.629	60.6321	23.7377	41.025	174.098
Sobic.002G023600	0.206156	0.0461087	17.604	14.4441	180.239	8.4285	0.895172	9.41551	4.71e-21	8.79e-19	37953918	Sobic.002G023600.1	Sobic.002G023600.1.p										LOC_Os09g21410.1	NA	BED zinc finger family protein, expressed					0.092342	0.308998	0.217127	0	0.047377	0.090949	19.6573	19.3447	13.8101	14.3987	15.0985	13.8352
Sobic.002G026200	0.753407	2.5097	0.0966257	0.0574777	26.4685	-5.234	1.301	-4.02306	5.74e-05	0.000921733	37950668	Sobic.002G026200.1	Sobic.002G026200.1.p	PF06219	PTHR31317,PTHR31317:SF3					AT1G10020.1		Protein of unknown function (DUF1005)	LOC_Os07g04150.1	NA	stress-induced protein, putative, expressed					1.49698	0.462398	0.300847	0.156689	1.06483	6.30759	0	0.124	0.165877	0	0.089648	0.082785
Sobic.002G028700	175.856	297.044	127.722	115.386	6050.8	-1.26485	0.170435	-7.42131	1.16e-13	7.65e-12	37953673	Sobic.002G028700.1	Sobic.002G028700.1.p	PF02910,PF00890	PTHR11632,PTHR11632:SF54		1.3.5.1	K00234	GO:0055114,GO:0016491	AT5G66760.1	SDH1-1	succinate dehydrogenase 1-1	LOC_Os07g04240.1	NA	succinate dehydrogenase flavoprotein subunit,mitochondrial precursor, putative, expressed					198.25	166.472	162.845	291.377	273.534	326.221	115.845	146.066	121.256	122.697	140.25	83.211
Sobic.002G030900	350.342	275.821	166.404	136.566	4756.22	-0.874513	0.220878	-3.95926	7.52e-05	0.00117346	37953184	Sobic.002G030900.1	Sobic.002G030900.1.p	PF00248	PTHR11732,PTHR11732:SF213	KOG1575	1.1.1.65			AT1G06690.1		NAD(P)-linked oxidoreductase superfamily protein	LOC_Os07g05000.1	NA	oxidoreductase, aldo/keto reductase family protein, putative, expressed					368.509	336.914	345.602	308.343	255.534	263.587	146.479	184.995	167.738	131.876	131.023	146.798
Sobic.002G031500	0.672264	0.473004	1.67702	1.54563	37.0378	1.85353	0.377735	4.90694	9.25e-07	2.21e-05	37951670	Sobic.002G031500.1	Sobic.002G031500.1.p		PTHR32212,PTHR32212:SF74					AT1G13570.1		F-box/RNI-like superfamily protein	LOC_Os07g06900.1	NA	OsFBLD3 - F-box, LRR and FBD domain containing protein, expressed					0.697495	0.68392	0.635376	0.38211	0.469976	0.566925	1.85204	1.80878	1.37024	1.33841	1.67673	1.62174
Sobic.002G032000	8.12543	8.51096	100.243	120.279	511.853	3.88429	0.864039	4.4955	6.94e-06	0.000139444	37954890	Sobic.002G032000.1	Sobic.002G032000.1.p											NA						0.600174	4.92718	18.8489	6.06532	10.5114	8.95612	36.7764	147.638	116.315	152.527	171.528	36.7817
Sobic.002G032066	80.8346	117.511	12.1625	26.2236	481.95	-2.0509	0.270178	-7.59092	3.18e-14	2.34e-12	37949863	Sobic.002G032066.1	Sobic.002G032066.1.p											NA						95.2441	67.0621	80.1977	94.722	143.784	114.026	10.5294	11.6508	14.3073	18.5315	38.5899	21.5495
Sobic.002G033700	3.19223	3.12414	6.99392	6.54261	437.832	1.13293	0.309758	3.65748	0.000254706	0.00344778	37952507	Sobic.002G033700.1	Sobic.002G033700.1.p		PTHR24365,PTHR24365:SF274					AT2G34680.1	AIR9	Outer arm dynein light chain 1 protein	LOC_Os07g05470.1	NA	AIR9 protein, putative, expressed					3.89671	3.27521	2.40477	3.5598	2.85585	2.95677	5.49093	6.07286	9.41798	7.35567	8.60049	3.67167
Sobic.002G033800	674.862	294.667	672.727	690.259	7094.39	1.47605	0.464906	3.17493	0.0014987	0.015406	37955128	Sobic.002G033800.1	Sobic.002G033800.1.p		PTHR14154:SF20,PTHR14154					AT5G02120.1	OHP	one helix protein	LOC_Os05g22730.1	NA	expressed protein					650.124	693.318	681.144	238.759	360.208	285.032	656.393	834.568	527.219	434.995	448.603	1187.18
Sobic.002G034100	5.88123	2.82843	9.86731	6.78594	315.143	1.36967	0.278808	4.91261	8.99e-07	2.15e-05	37951365	Sobic.002G034100.1	Sobic.002G034100.1.p	PF07478,PF01820	PTHR23132,PTHR23132:SF0		6.3.2.4		GO:0008716,GO:0005737	AT3G08840.2		D-alanine--D-alanine ligase family	LOC_Os07g49110.1	NA	D-alanine--D-alanine ligase family, putative, expressed					5.58704	6.16286	5.89378	3.37836	2.89048	2.21646	8.05029	9.09529	12.4563	5.66696	7.87027	6.82059
Sobic.002G035600	1.37623	1.99717	0.443996	0.348418	66.4123	-2.36853	0.461511	-5.13212	2.87e-07	7.56e-06	37950067	Sobic.002G035600.1	Sobic.002G035600.1.p	PF08263,PF00069,PF13855	PTHR27000,PTHR27000:SF68	KOG1187	2.7.11.1		GO:0006468,GO:0005524,GO:0004672,GO:0005515	AT1G17230.1		Leucine-rich receptor-like protein kinase family protein	LOC_Os07g05740.2	NA	receptor-like protein kinase 2 precursor, putative, expressed					2.53969	0.842906	0.746081	1.58354	2.0337	2.37426	0.376596	0.470826	0.484565	0.308926	0.363351	0.372976
Sobic.002G040400	6.91176	9.8374	0.0537593	0.011897	106.008	-9.41112	1.21237	-7.76256	8.32e-15	6.54e-13	37954787	Sobic.002G040400.1	Sobic.002G040400.1.p	PF00067	PTHR24298,PTHR24298:SF139	KOG0156	1.14.13.21		GO:0055114,GO:0020037,GO:0016705,GO:0005506	AT5G07990.1	CYP75B1,D501,TT7	Cytochrome P450 superfamily protein	LOC_Os03g44740.1	NA	cytochrome P450, putative, expressed					8.17987	5.90498	6.65042	8.04044	9.99082	11.4809	0	0.161278	0	0	0	0.035691
Sobic.002G041300	29.6865	42.4809	11.5287	11.6433	832.547	-1.7502	0.330761	-5.29145	1.21e-07	3.46e-06	37952713	Sobic.002G041300.1	Sobic.002G041300.1.p				3.4.19.12,3.4.22.69						LOC_Os12g43990.1	NA	expressed protein					18.9294	27.6753	42.4548	37.3935	51.0185	39.0307	10.5962	10.8973	13.0927	14.7953	12.2957	7.83893
Sobic.002G041400	175.83	239.965	7.58901	6.15676	2058.8	-5.14735	0.390172	-13.1925	9.69e-40	1.2e-36	37950656	Sobic.002G041400.1	Sobic.002G041400.1.p		PTHR33704,PTHR33704:SF1					AT5G10010.1			LOC_Os04g56590.1	NA	ATP/GTP binding protein, putative, expressed					128.826	208.785	189.88	228.082	217.872	273.94	4.40248	11.0718	7.29275	4.31012	7.3094	6.85076
Sobic.002G044700	0.452769	2.4096	116.998	96.5412	930.087	5.33197	1.1046	4.82704	1.39e-06	3.2e-05	37951284	Sobic.002G044700.1	Sobic.002G044700.1.p	PF03492	PTHR31009,PTHR31009:SF16		2.1.1.273		GO:0008168	AT5G04370.2	NAMT1	S-adenosyl-L-methionine-dependent methyltransferases superfamily protein	LOC_Os06g13310.1	NA	SAM dependent carboxyl methyltransferase, putative, expressed					0.160463	0.615912	0.581933	1.67709	0.511325	5.04037	21.253	112.085	217.656	61.5571	226.104	1.96185
Sobic.002G045100	43.5693	18.1604	20.9598	7.2226	332.513	-1.23432	0.340009	-3.63026	0.000283139	0.00377256	37954562	Sobic.002G045100.1	Sobic.002G045100.1.p	PF01423	PTHR10701	KOG3168		K11086		AT5G44500.1		Small nuclear ribonucleoprotein family protein	LOC_Os07g07220.1	NA	LSM domain containing protein, expressed					64.1634	33.0527	33.4917	11.1212	20.5379	22.822	14.9369	25.9052	22.0374	8.07408	8.86326	4.73048
Sobic.002G049300	290.777	97.7112	285.792	170.975	2745.73	1.00449	0.352555	2.84916	0.00438343	0.0366792	37951850	Sobic.002G049300.1	Sobic.002G049300.1.p	PF00416	PTHR10871,PTHR10871:SF6	KOG3311		K02964	GO:0006412,GO:0005840,GO:0005622,GO:0003735,GO:0003723	AT1G34030.1		Ribosomal protein S13/S18 family	LOC_Os07g07709.1	NA	ribosomal protein S13p/S18e, putative, expressed					326.752	262.594	282.984	81.8455	100.963	110.325	342.428	304.445	210.503	131.624	150.301	231
Sobic.002G050200	24.7858	5.3206	37.3196	30.9105	581.496	2.73982	0.459138	5.96732	2.41e-09	8.94e-08	37950776	Sobic.002G050200.1	Sobic.002G050200.1.p	PF03647	PTHR12668,PTHR12668:SF18	KOG4267			GO:0016020	AT3G57280.1		Transmembrane proteins 14C	LOC_Os06g19690.1	NA	expressed protein					32.6138	24.2796	17.4639	6.00634	3.35838	6.5971	36.2123	45.8065	29.9399	20.4676	25.153	47.111
Sobic.002G050600	0	0	0.748489	0.814556	10.9869	7.02669	1.32928	5.28609	1.25e-07	3.55e-06	37950498	Sobic.002G050600.1	Sobic.002G050600.1.p	PF00931	PTHR23155,PTHR23155:SF488				GO:0043531	AT3G07040.1	RPM1,RPS3	NB-ARC domain-containing disease resistance protein	LOC_Os10g41900.1	NA	mla1, putative, expressed					0	0	0	0	0	0	0.69904	0.826272	0.720156	0.543034	1.30067	0.599962
Sobic.002G051000	3.06327	0.763885	3.44457	4.11117	103.903	2.74141	0.765204	3.58259	0.000340202	0.00440399	37950563	Sobic.002G051000.1	Sobic.002G051000.1.p	PF00069	PTHR24362,PTHR24362:SF255	KOG0589	2.7.11.1	K08857	GO:0006468,GO:0005524,GO:0004672	AT1G54510.2	ATNEK1,NEK1	NIMA-related serine/threonine kinase 1	LOC_Os07g08000.1	NA	expressed protein					2.00776	4.1552	3.02684	0.579831	0.948712	0.763111	3.12052	4.0648	3.14839	2.09042	0.828319	9.41477
Sobic.002G051300	0.17547	0.400667	0	0	3.82311	-5.8562	2.10804	-2.77803	0.00546891	0.0436447	37951926	Sobic.002G051300.1	Sobic.002G051300.1.p	PF00743	PTHR23023,PTHR23023:SF104	KOG1399	1.14.13.8		GO:0055114,GO:0050661,GO:0050660,GO:0004499	AT1G19250.1	FMO1	flavin-dependent monooxygenase 1	LOC_Os04g14690.1	NA	flavin-containing monooxygenase family protein, putative, expressed					0.416685	0.109725	0	0.751835	0.226484	0.223683	0	0	0	0	0	0
Sobic.002G053600	0.189615	0.192797	5.1452	7.44401	33.9319	5.34923	0.756838	7.06786	1.57e-12	8.74e-11	37950902	Sobic.002G053600.1	Sobic.002G053600.1.p	PF01633	PTHR22603,PTHR22603:SF42					AT1G71697.1	ATCK1,CK,CK1	choline kinase 1	LOC_Os01g08760.1	NA	choline/ethanolamine kinase, putative, expressed					0.384688	0	0.184157	0.095942	0.197461	0.284987	4.05257	6.95547	4.42756	6.33332	11.697	4.30175
Sobic.002G055900	84.4379	34.5881	87.4296	103.23	1180.84	1.78168	0.627107	2.84111	0.00449572	0.0373596	37952978	Sobic.002G055900.1	Sobic.002G055900.1.p	PF02309	PTHR31734,PTHR31734:SF8			K14484	GO:0006355,GO:0005634	AT1G04240.1	IAA3,SHY2	AUX/IAA transcriptional regulator family protein	LOC_Os07g08460.1	NA	OsIAA24 - Auxin-responsive Aux/IAA gene family member, expressed					50.0742	67.4945	135.745	33.9937	35.8567	33.914	25.3051	125.749	111.235	131.632	43.2227	134.835
Sobic.002G057600	257.778	138.818	48.7896	32.1997	1621.71	-1.86938	0.574772	-3.25239	0.00114439	0.0123504	37951027	Sobic.002G057600.1	Sobic.002G057600.1.p		PTHR33983					AT3G57450.1			LOC_Os03g52410.1	NA	expressed protein					271.761	225.724	275.848	105.618	128.509	182.327	25.8089	91.2901	29.2699	16.3968	25.15	55.0524
Sobic.002G060900	7.46563	3.22854	7.49707	6.84549	431.388	1.29719	0.475715	2.72681	0.00639489	0.0495356	37951313	Sobic.002G060900.1	Sobic.002G060900.1.p		PTHR23284,PTHR23284:SF2	KOG0771		K14003		AT3G52190.1	PHF1	phosphate transporter traffic facilitator1	LOC_Os07g09000.1	NA	WD domain, G-beta repeat domain containing protein, expressed					6.03662	8.11138	8.24891	2.73531	2.81516	4.13513	5.60711	10.1313	6.75281	3.5232	5.90956	11.1037
Sobic.002G061400	13.5745	19.1876	14.5032	11.4259	414.285	-0.63021	0.186891	-3.37207	0.000746056	0.0085289	37951233	Sobic.002G061400.1	Sobic.002G061400.1.p	PF00646	PTHR32133,PTHR32133:SF142				GO:0005515	AT5G07610.1		F-box family protein	LOC_Os07g35050.1	NA	OsFBX237 - F-box domain containing protein, expressed					16.1595	11.8115	12.7525	17.03	21.8363	18.6964	14.127	13.5061	15.8765	13.009	12.4269	8.84178
Sobic.002G062000	1.09485	1.3845	3.0746	4.36391	72.6341	1.78385	0.639821	2.78804	0.00530281	0.0425561	37949932	Sobic.002G062000.1	Sobic.002G062000.1.p							AT3G25690.1	CHUP1	Hydroxyproline-rich glycoprotein family protein	LOC_Os07g09040.1	NA	peptidyl-prolyl cis-trans isomerase, FKBP-type, putative, expressed					0.381023	1.8676	1.03592	1.69586	1.44536	1.01228	3.92813	1.71519	3.58048	7.49388	2.23248	3.36536
Sobic.002G063533	0	0	3.5587	4.68243	12.0071	7.27682	1.30804	5.56313	2.65e-08	8.39e-07	37953002	Sobic.002G063533.1	Sobic.002G063533.1.p											NA						0	0	0	0	0	0	2.37733	4.69361	3.60517	3.56445	6.30303	4.17981
Sobic.002G064500	0.221112	0.674017	3.16813	0.0287863	43.4603	-4.41831	1.38533	-3.18936	0.0014259	0.0148236	37952814	Sobic.002G064500.1	Sobic.002G064500.1.p	PF02780,PF02779,PF13292	PTHR11624,PTHR11624:SF83		2.2.1.7	K01662	GO:0008152,GO:0003824,GO:0016114,GO:0008661	AT4G15560.1	CLA,CLA1,DEF,DXPS2,DXS	Deoxyxylulose-5-phosphate synthase	LOC_Os07g09190.1	NA	transketolase, putative, expressed					0.112664	0.183787	0.366885	0.370828	0.264421	1.3868	0.057874	8.89804	0.548465	0.021361	0.044464	0.020534
Sobic.002G068300	90.8026	213.815	246.573	332.545	4167.76	0.764825	0.149374	5.12021	3.05e-07	8.01e-06	37953149	Sobic.002G068300.1	Sobic.002G068300.1.p	PF13774,PF00957	PTHR21136,PTHR21136:SF87	KOG0859		K08511	GO:0016192,GO:0016021	AT1G04760.1	ATVAMP726,VAMP726	vesicle-associated membrane protein 726	LOC_Os07g09600.1	NA	vesicle-associated membrane protein, putative, expressed					99.3901	86.5177	86.4999	188.92	220.687	231.839	269.329	213.055	257.335	349.333	374.626	273.677
Sobic.002G069500	0	0	43.9428	29.3141	358.551	11.715	1.22231	9.58428	9.31e-22	1.92e-19	37950134	Sobic.002G069500.1	Sobic.002G069500.1.p											NA						0	0	0	0	0	0	49.5338	38.7439	43.5508	23.2247	33.4876	31.23
Sobic.002G070800	3.36439	0.768371	0	0	21.9218	-6.39134	1.4075	-4.54093	5.6e-06	0.000115248	37953841	Sobic.002G070800.1	Sobic.002G070800.1.p	PF00201	PTHR11926,PTHR11926:SF217		2.4.1.273		GO:0016758,GO:0008152	AT5G49690.1		UDP-Glycosyltransferase superfamily protein	LOC_Os07g10190.1	NA	glucosyltransferase, putative, expressed					3.61882	4.17214	2.30221	0.193304	0.687044	1.42477	0	0	0	0	0	0
Sobic.002G071300	0	0	7.33656	8.81917	65.3716	9.67955	1.21185	7.98741	1.38e-15	1.22e-13	37952621	Sobic.002G071300.1	Sobic.002G071300.1.p											NA						0	0	0	0	0	0	7.08139	6.41139	8.51691	8.66434	10.2085	7.58467
Sobic.002G073250	0.033181	0	1.58972	2.22457	9.83038	7.03156	1.38633	5.07207	3.94e-07	1.01e-05	37954419	Sobic.002G073250.1	Sobic.002G073250.1.p											NA						0	0	0.099543	0	0	0	0.805657	2.21185	1.75165	2.83256	1.39422	2.44692
Sobic.002G073300	0.0613293	0	2.00625	2.88195	33.2081	8.77881	1.24825	7.03291	2.02e-12	1.1e-10	37951116	Sobic.002G073300.1	Sobic.002G073300.1.p											NA						0.110546	0.073442	0	0	0	0	2.01902	2.16721	1.83253	3.01482	3.92366	1.70736
Sobic.002G074200	17.9586	10.3812	30.0893	18.6843	238.862	1.01717	0.294935	3.4488	0.000563091	0.0067757	37950485	Sobic.002G074200.1	Sobic.002G074200.1.p	PF00333,PF03719	PTHR13718:SF69,PTHR13718	KOG0877		K02981	GO:0003723,GO:0003735,GO:0005840,GO:0006412	AT2G41840.1		Ribosomal protein S5 family protein	LOC_Os07g10660.1	NA	ribosomal protein, putative, expressed					22.8967	15.6936	15.2855	8.98792	7.98687	14.1689	30.8596	27.8239	31.5843	17.8478	17.7553	20.4496
Sobic.002G074400	3.51092	3.5251	1.17647	0.722385	33.5224	-2.17751	0.575792	-3.78177	0.000155714	0.00222737	37954338	Sobic.002G074400.1	Sobic.002G074400.1.p	PF03358	PTHR30546,PTHR30546:SF4	KOG3135	1.6.5.2	K03809	GO:0016491	AT5G54500.1	FQR1	flavodoxin-like quinone reductase 1	LOC_Os05g42190.1	NA	NADPH-dependent FMN reductase domain containing protein, expressed					5.08134	2.67699	2.77444	1.49382	4.05214	5.02935	1.03211	0.812705	1.68459	0.377781	1.17888	0.610494
Sobic.002G074600	0.187299	0.417308	0	0	6.17475	-6.49148	1.40654	-4.61521	3.93e-06	8.28e-05	37954647	Sobic.002G074600.1	Sobic.002G074600.1.p											NA						0.167049	0.258054	0.136794	0.384072	0.318717	0.549136	0	0	0	0	0	0
Sobic.002G074800	3.99681	5.62492	2.09696	1.9893	58.0011	-1.38415	0.395408	-3.50056	0.000464283	0.00572408	37949998	Sobic.002G074800.1	Sobic.002G074800.1.p											NA						4.99136	3.17937	3.8197	3.41112	5.45822	8.00543	2.73603	1.37438	2.18046	2.04934	2.6014	1.31716
Sobic.002G076200	0.266598	0.478352	2.72042	3.62313	37.3578	3.05638	0.571343	5.34946	8.82e-08	2.58e-06	37952112	Sobic.002G076200.1	Sobic.002G076200.1.p											NA						0.562014	0.145046	0.092735	0.297055	0.70082	0.437181	3.53409	2.94333	1.68383	3.39591	4.37232	3.10115
Sobic.002G081400	61.2711	74.119	98.4804	111.897	2768.45	0.689131	0.245834	2.80323	0.00505932	0.0410288	37952225	Sobic.002G081400.1	Sobic.002G081400.1.p	PF03109	PTHR10566,PTHR10566:SF41	KOG1235	3.6.3.46	K08869		AT5G05200.1		Protein kinase superfamily protein	LOC_Os07g12530.1	NA	ABC1 family domain containing protein, putative, expressed					61.4628	61.9426	60.4077	91.9385	69.7778	60.6408	93.4884	109.795	92.1582	121.444	118.012	96.2356
Sobic.002G081900	7.05099	5.8989	3.05921	1.19199	75.8038	-2.27314	0.55286	-4.1116	3.93e-05	0.000659494	37953582	Sobic.002G081900.1	Sobic.002G081900.1.p	PF01541	PTHR20208,PTHR20208:SF10			K15078		AT2G30350.2		Excinuclease ABC, C subunit, N-terminal	LOC_Os07g12710.1	NA	GIY-YIG catalytic domain containing protein, putative, expressed					7.63285	6.33896	7.18117	3.27822	7.21171	7.20676	1.99743	2.59854	4.58165	1.24108	2.12528	0.209609
Sobic.002G082000	0.787402	1.02213	5.9626	8.58575	147.604	3.04665	1.02541	2.97116	0.00296673	0.026704	37949645	Sobic.002G082000.1	Sobic.002G082000.1.p	PF13415,PF13418	PTHR23244,PTHR23244:SF276					AT3G07720.1		Galactose oxidase/kelch repeat superfamily protein	LOC_Os09g07460.1	NA	kelch repeat protein, putative, expressed					1.80929	0.215071	0.33785	1.60615	1.27042	0.189809	7.98594	1.62872	8.27313	15.0367	10.1306	0.589979
Sobic.002G084600	0	0	1.13014	1.03235	4.98915	5.82869	1.52702	3.81703	0.000135066	0.00196385	37952472	Sobic.002G084600.1	Sobic.002G084600.1.p											NA						0	0	0	0	0	0	0.936396	0.615628	1.83841	0.513245	1.35069	1.23312
Sobic.002G085100	27.5042	12.4411	49.9613	54.9543	874.78	2.30316	0.398875	5.77414	7.73e-09	2.66e-07	37954645	Sobic.002G085100.1	Sobic.002G085100.1.p	PF00201	PTHR11926,PTHR11926:SF102	KOG1192	2.4.1.202		GO:0016758,GO:0008152	AT3G55700.1		UDP-Glycosyltransferase superfamily protein	LOC_Os07g13634.1	NA	cytokinin-N-glucosyltransferase 1, putative, expressed					26.2329	25.7483	30.5315	8.27905	18.101	10.9432	51.7536	46.2249	51.9054	29.6597	65.626	69.5771
Sobic.002G085400	4.79934	6.60116	27.7456	30.138	787.205	2.29218	0.284076	8.0689	7.09e-16	6.64e-14	37952346	Sobic.002G085400.1	Sobic.002G085400.1.p	PF00201	PTHR11926,PTHR11926:SF407	KOG1192	2.4.1.118		GO:0016758,GO:0008152	AT5G05860.1	UGT76C2	UDP-glucosyl transferase 76C2	LOC_Os07g13800.1	NA	cytokinin-N-glucosyltransferase, putative, expressed					5.04482	4.38577	4.96744	8.60679	6.0096	5.1871	29.5552	23.8744	29.8072	24.9159	37.1133	28.3847
Sobic.002G085500	0.60764	0.674845	5.30034	5.97109	54.2348	3.25066	0.460672	7.05635	1.71e-12	9.38e-11	37950843	Sobic.002G085500.1	Sobic.002G085500.1.p											NA						0.968739	0.48624	0.367942	1.10594	0.511305	0.40729	3.35084	6.10547	6.44471	5.65831	6.54711	5.70784
Sobic.002G086200	55.8011	23.7325	1.22784	0.802629	230.719	-4.61342	0.766782	-6.01659	1.78e-09	6.68e-08	37951604	Sobic.002G086200.3	Sobic.002G086200.3.p											NA						72.3167	63.7075	31.3792	17.2416	29.8693	24.0866	2.41014	0.580403	0.692989	0.162078	0.416672	1.82914
Sobic.002G088600	0.219958	0.121649	0.470797	0.56185	13.0521	2.25913	0.682364	3.31074	0.000930485	0.0102788	37951682	Sobic.002G088600.2	Sobic.002G088600.2.p	PF00483	PTHR22572,PTHR22572:SF103	KOG1322	2.7.7.27	K00975	GO:0016779,GO:0009058	AT1G27680.1	APL2	ADPGLC-PPase large subunit	LOC_Os07g13980.1	NA	glucose-1-phosphate adenylyltransferase large subunit, putative, expressed					0.181938	0.328534	0.149403	0.155539	0.053765	0.155643	0.342468	0.430087	0.639837	0.648636	0.816927	0.219988
Sobic.002G090300	1.51376	1.41744	1.81728	0.25651	14.0075	-2.34943	0.772188	-3.04256	0.00234577	0.0220323	37954490	Sobic.002G090300.1	Sobic.002G090300.1.p	PF00383	PTHR11079,PTHR11079:SF90	KOG1018	3.5.4.3		GO:0008270	AT5G28050.2		Cytidine/deoxycytidylate deaminase family protein	LOC_Os03g61810.1	NA	tRNA-specific adenosine deaminase, putative, expressed					1.09443	1.14112	2.30574	1.62538	1.38767	1.23929	0.977543	1.1135	3.36081	0.170971	0.346705	0.251853
Sobic.002G090600	0.123382	0.0575027	0.436794	0.627695	10.3632	3.728	0.961205	3.87846	0.000105119	0.00157947	37954571	Sobic.002G090600.1	Sobic.002G090600.1.p		PTHR32133,PTHR32133:SF137								LOC_Os02g15160.1	NA	OsFBX40 - F-box domain containing protein, expressed					0.094963	0.187057	0.088126	0.140675	0.031833	0	0.224678	0.536657	0.549047	0.717907	0.340624	0.824554
Sobic.002G093500	3.31053	0.339049	15.6602	2.42538	120.026	3.16774	0.866263	3.65678	0.000255402	0.00345109	37954667	Sobic.002G093500.1	Sobic.002G093500.1.p	PF07687,PF01546	PTHR11014,PTHR11014:SF103			K14664	GO:0016787,GO:0008152	AT3G02875.1	ILR1	Peptidase M20/M25/M40 family protein	LOC_Os07g14590.1	NA	hydrolase, putative, expressed					2.63791	2.91571	4.37798	0.139599	0.234729	0.642818	5.85396	29.5626	11.564	0.839426	1.14434	5.29236
Sobic.002G095100	1.27159	0.858817	2.26604	1.66552	45.4981	1.10407	0.376775	2.93033	0.00338607	0.0296527	37950962	Sobic.002G095100.1	Sobic.002G095100.1.p		PTHR36309,PTHR36309:SF1					AT1G05970.2		RNA-binding (RRM/RBD/RNP motifs) family protein	LOC_Os07g15270.1	NA	RNA-binding region RNP-1, putative, expressed					1.3662	1.21698	1.23161	0.895175	0.741707	0.939568	1.60535	2.91567	2.27711	1.67185	1.43412	1.8906
Sobic.002G095800	3.78175	2.10567	2.7666	0.656541	37.3406	-1.53403	0.49512	-3.09829	0.00194639	0.0190439	37954096	Sobic.002G095800.1	Sobic.002G095800.1.p	PF15072	PTHR14523,PTHR14523:SF1					AT1G48580.1			LOC_Os07g15500.1	NA	expressed protein					3.87053	3.70305	3.77167	1.30172	1.21043	3.80487	2.68053	2.94832	2.67096	0.656644	0.66824	0.644739
Sobic.002G097000	0.222385	0.181057	5.09353	10.2954	66.4064	5.8575	1.09927	5.32853	9.9e-08	2.88e-06	37952993	Sobic.002G097000.1	Sobic.002G097000.1.p	PF08507	PTHR34965,PTHR34965:SF1					AT4G33625.1			LOC_Os07g02710.1	NA	expressed protein					0.611351	0	0.055803	0.178225	0.364945	0	7.24655	2.84882	5.18523	17.0937	12.1824	1.61017
Sobic.002G097400	0.671328	2.48569	0.149829	0.0522593	25.4655	-5.54544	0.973208	-5.6981	1.21e-08	4.01e-07	37953276	Sobic.002G097400.1	Sobic.002G097400.1.p	PF08224	PTHR33377,PTHR33377:SF3								LOC_Os07g02970.1	NA	expressed protein					0.556723	0.676046	0.781215	2.63224	2.91988	1.90496	0	0.279604	0.169882	0	0.156778	0
Sobic.002G097700	2.24797	1.82714	0	0	18.3381	-7.44628	1.46235	-5.09201	3.54e-07	9.22e-06	37950766	Sobic.002G097700.2	Sobic.002G097700.2.p	PF08224	PTHR33377,PTHR33377:SF3								LOC_Os07g02970.1	NA	expressed protein					2.27148	3.30024	1.17219	3.33625	0.730494	1.41467	0	0	0	0	0	0
Sobic.002G098100	6.67651	4.53701	37.9461	21.7387	141.039	2.45475	0.399399	6.14612	7.94e-10	3.14e-08	37951957	Sobic.002G098100.1	Sobic.002G098100.1.p											NA						6.89768	6.69596	6.4359	4.74346	4.07837	4.78921	41.0521	41.3452	31.441	15.2283	18.9959	30.9918
Sobic.002G098400	2.3253	1.27575	0	0	19.8639	-7.17256	1.30692	-5.48813	4.06e-08	1.26e-06	37951700	Sobic.002G098400.1	Sobic.002G098400.1.p	PF08224	PTHR33377								LOC_Os04g01560.1	NA	expressed protein					1.85258	3.3158	1.80753	1.36694	1.40201	1.05831	0	0	0	0	0	0
Sobic.002G098800	32.3663	35.7094	44.0088	50.8578	650.412	0.655068	0.209646	3.12464	0.00178024	0.0177525	37955524	Sobic.002G098800.1	Sobic.002G098800.1.p	PF00578	PTHR10681,PTHR10681:SF91				GO:0055114,GO:0016491,GO:0016209	AT1G21350.3		Thioredoxin superfamily protein	LOC_Os07g15670.2	NA	peroxiredoxin, putative, expressed					34.5696	31.7501	30.779	31.091	34.3003	41.7367	41.9154	46.4238	43.6872	39.6972	59.5066	53.3695
Sobic.002G101600	16.9806	10.7523	0	0	47.5453	-8.58919	1.22823	-6.99317	2.69e-12	1.43e-10	37951938	Sobic.002G101600.1	Sobic.002G101600.1.p											NA						19.5467	18.046	13.3489	11.0104	10.8563	10.3903	0	0	0	0	0	0
Sobic.002G103100	0	0	19.1471	24.9821	71.1296	9.854	1.23316	7.99082	1.34e-15	1.19e-13	37949950	Sobic.002G103100.1	Sobic.002G103100.1.p											NA						0	0	0	0	0	0	13.0559	20.445	23.9405	28.7717	29.318	16.8568
Sobic.002G103700	0.594362	0.482504	9.66157	11.0981	84.1322	4.61097	0.447225	10.3102	6.34e-25	2.14e-22	37950540	Sobic.002G103700.1	Sobic.002G103700.1.p											NA						0.399953	0.564635	0.818499	0.712716	0.408264	0.326532	9.68822	9.73145	9.56505	13.3721	12.9557	6.96633
Sobic.002G104600	1.00986	1.99521	0	0	22.8425	-8.31508	1.35492	-6.13695	8.41e-10	3.32e-08	37952655	Sobic.002G104600.1	Sobic.002G104600.1.p	PF00149	PTHR14795,PTHR14795:SF1				GO:0016787	AT3G03305.1		Calcineurin-like metallo-phosphoesterase superfamily protein	LOC_Os07g17280.1	NA	Ser/Thr protein phosphatase family protein, putative, expressed					0.9591	0.458441	1.61203	1.05834	2.29776	2.62953	0	0	0	0	0	0
Sobic.002G105000	3.05545	1.92544	4.83513	3.20036	84.3088	0.877869	0.286509	3.06402	0.00218387	0.0209257	37949680	Sobic.002G105000.1	Sobic.002G105000.1.p	PF08387	PTHR32212:SF74,PTHR32212					AT1G66290.1		F-box/RNI-like superfamily protein	LOC_Os12g31340.1	NA	OsFBD15 - F-box and FBD domain containing protein, expressed					3.57843	2.44321	3.14472	2.03436	1.94726	1.79471	4.80809	5.01885	4.67844	3.32478	2.9452	3.33112
Sobic.002G105101	0.697313	1.18654	4.33606	2.82171	55.5703	1.39694	0.432022	3.23349	0.00122287	0.0130077	37950454	Sobic.002G105101.1	Sobic.002G105101.1.p	PF08387	PTHR32212,PTHR32212:SF74								LOC_Os12g31340.1	NA	OsFBD15 - F-box and FBD domain containing protein, expressed					0.947058	0.402386	0.742495	0.540059	1.27445	1.7451	4.89231	3.25036	4.86551	3.32203	2.93496	2.20814
Sobic.002G105700	1.56066	2.81327	1.44934	1.22418	109.681	-1.07864	0.257605	-4.18719	2.82e-05	0.00049277	37954428	Sobic.002G105700.1	Sobic.002G105700.1.p	PF13920	PTHR10044,PTHR10044:SF112	KOG1100		K19042		AT4G35070.1		SBP (S-ribonuclease binding protein) family protein	LOC_Os07g17370.1	NA	expressed protein					1.62651	1.63883	1.41664	2.22516	3.1396	3.07505	1.11477	1.18	2.05326	1.16156	1.58607	0.924899
Sobic.002G106000	0.97132	1.28343	0.161634	0.230819	17.3521	-2.37545	0.558604	-4.25247	2.11e-05	0.000378687	37952665	Sobic.002G106000.2	Sobic.002G106000.2.p		PTHR32212,PTHR32212:SF74					AT5G22720.2		F-box/RNI-like superfamily protein	LOC_Os12g31340.1	NA	OsFBD15 - F-box and FBD domain containing protein, expressed					1.03085	0.723815	1.15929	1.35215	1.55034	0.947793	0.104411	0.112306	0.268184	0.252833	0.298166	0.141457
Sobic.002G107200	0.328597	0.067095	0.388693	0.515783	21.4052	3.00293	0.684641	4.38614	1.15e-05	0.000219695	37950085	Sobic.002G107200.1	Sobic.002G107200.1.p	PF00111,PF03450,PF01799,PF01315,PF00941,PF02738	PTHR11908,PTHR11908:SF89		1.2.3.1,1.2.3.7		GO:0051536,GO:0009055,GO:0055114,GO:0046872,GO:0016491	AT3G43600.1	AAO2,AO3,AOgamma,atAO-2,AtAO3	aldehyde oxidase 2	LOC_Os07g18120.1	NA	aldehyde oxidase, putative, expressed					0.154514	0.476747	0.354529	0.090344	0.080366	0.030575	0.336814	0.412858	0.416408	0.322894	0.873251	0.351204
Sobic.002G107400	0.498231	1.16181	0.379448	0.38525	34.0588	-1.50125	0.544155	-2.75885	0.00580043	0.0458125	37952623	Sobic.002G107400.1	Sobic.002G107400.1.p	PF00111,PF03450,PF01799,PF01315,PF00941,PF02738	PTHR11908,PTHR11908:SF89		1.2.3.1,1.2.3.7		GO:0051536,GO:0009055,GO:0055114,GO:0046872,GO:0016491	AT3G43600.1	AAO2,AO3,AOgamma,atAO-2,AtAO3	aldehyde oxidase 2	LOC_Os07g18120.1	NA	aldehyde oxidase, putative, expressed					0.579312	0.360545	0.554836	0.86414	0.761268	1.86003	0.53686	0.155303	0.44618	0.291813	0.611653	0.252283
Sobic.002G107600	1.46061	2.31952	1.23274	0.954212	107.77	-1.20404	0.423282	-2.84453	0.00444776	0.0370685	37953646	Sobic.002G107600.1	Sobic.002G107600.1.p	PF03450,PF01799,PF01315,PF00941,PF02738	PTHR11908,PTHR11908:SF89		1.2.3.1,1.2.3.7		GO:0055114,GO:0046872,GO:0016491	AT3G43600.1	AAO2,AO3,AOgamma,atAO-2,AtAO3	aldehyde oxidase 2	LOC_Os07g18120.1	NA	aldehyde oxidase, putative, expressed					2.05124	0.920063	1.41054	1.85997	2.87735	2.22122	0.954688	0.853865	1.88968	0.874243	1.52364	0.464748
Sobic.002G108400	2.93193	7.66516	1.18803	1.41875	119.1	-2.2927	0.377123	-6.07946	1.21e-09	4.65e-08	37954022	Sobic.002G108400.1	Sobic.002G108400.1.p	PF00067	PTHR24298,PTHR24298:SF121	KOG0156	1.14.13.152		GO:0055114,GO:0020037,GO:0016705,GO:0005506	AT2G45550.1	CYP76C4	cytochrome P450, family 76, subfamily C, polypeptide 4	LOC_Os12g09500.1	NA	cytochrome P450, putative, expressed					2.58498	3.37187	2.83894	4.73292	5.40969	12.8529	1.06803	1.12713	1.36894	1.3891	1.68578	1.18136
Sobic.002G109000	68.8901	24.7902	69.7968	61.7795	1243.79	1.53794	0.528346	2.91085	0.00360445	0.0312786	37954672	Sobic.002G109000.1	Sobic.002G109000.1.p	PF14559	PTHR26312,PTHR26312:SF0					AT1G78915.1		Tetratricopeptide repeat (TPR)-like superfamily protein	LOC_Os07g18720.1	NA	tetratricopeptide repeat containing protein, putative, expressed					70.7837	72.1456	63.7411	28.2208	19.2325	26.9173	64.6261	90.8679	53.8964	38.8654	32.4115	114.062
Sobic.002G109100	0.515546	2.35603	0.895083	0.134819	13.8567	-4.00925	1.2727	-3.15019	0.00163164	0.0165063	37950599	Sobic.002G109100.1	Sobic.002G109100.1.p	PF14368	PTHR33122,PTHR33122:SF10					AT5G48485.1	DIR1	Bifunctional inhibitor/lipid-transfer protein/seed storage 2S albumin superfamily protein	LOC_Os07g18750.1	NA	LTPL42 - Protease inhibitor/seed storage/LTP family protein precursor, expressed					0.070972	1.34316	0.132511	5.71633	0.504563	0.847217	0.318175	0.847109	1.51996	0.136043	0.070248	0.198165
Sobic.002G109200	0.831966	0.965528	4.1944	4.35395	38.9392	2.26741	0.473559	4.78802	1.68e-06	3.81e-05	37950847	Sobic.002G109200.1	Sobic.002G109200.1.p											NA						0.472138	0.981613	1.04215	1.30849	0.839718	0.74837	5.44214	3.80793	3.33312	3.60489	5.26032	4.19666
Sobic.002G109400	40.6168	31.5602	75.8641	97.2446	647.146	1.82159	0.635584	2.86601	0.00415685	0.0352327	37952536	Sobic.002G109400.1	Sobic.002G109400.1.p	PF14368	PTHR33122,PTHR33122:SF9					AT5G48485.1	DIR1	Bifunctional inhibitor/lipid-transfer protein/seed storage 2S albumin superfamily protein	LOC_Os07g18990.1	NA	LTPL40 - Protease inhibitor/seed storage/LTP family protein precursor, expressed					88.0135	12.4759	21.361	14.4133	39.4426	40.8248	55.1008	97.0462	75.4453	63.3465	99.0045	129.383
Sobic.002G110100	0.0112113	0	1.92198	2.23063	29.4847	8.4673	1.35118	6.2666	3.69e-10	1.52e-08	37954047	Sobic.002G110100.1	Sobic.002G110100.1.p	PF00067	PTHR24298,PTHR24298:SF85	KOG0156	1.14.13.68		GO:0055114,GO:0020037,GO:0016705,GO:0005506	AT3G26300.1	CYP71B34	cytochrome P450, family 71, subfamily B, polypeptide 34	LOC_Os03g63310.1	NA	cytochrome P450 71E1, putative, expressed					0.033634	0	0	0	0	0	1.21425	2.37257	2.17912	1.47899	4.3719	0.840983
Sobic.002G110200	0.476869	1.00058	29.9633	45.3403	484.369	5.51192	0.662818	8.31588	9.11e-17	9.54e-15	37954052	Sobic.002G110200.1	Sobic.002G110200.1.p	PF00067	PTHR24298:SF76,PTHR24298	KOG0156	1.14.13.68		GO:0005506,GO:0016705,GO:0020037,GO:0055114	AT3G26300.1	CYP71B34	cytochrome P450, family 71, subfamily B, polypeptide 34	LOC_Os07g19210.1	NA	cytochrome P450, putative, expressed					0.863784	0.200411	0.366412	1.37976	1.07049	0.551486	36.5541	18.0473	35.2885	67.1705	59.0072	9.84324
Sobic.002G110600	4.33359	6.61678	2.85616	2.93713	141.439	-1.07942	0.280232	-3.85188	0.000117213	0.00173955	37953859	Sobic.002G110600.1	Sobic.002G110600.1.p	PF03407	PTHR24015,PTHR24015:SF493					AT1G14590.1		Nucleotide-diphospho-sugar transferase family protein	LOC_Os07g19444.1	NA	regulatory protein, putative, expressed					5.58768	3.4714	3.94168	6.40621	6.8334	6.61073	2.29758	3.16398	3.10693	3.76225	3.40608	1.64306
Sobic.002G111500	0.124779	1.99874	0.408855	0.224675	15.1999	-3.08861	0.94735	-3.26026	0.00111308	0.0120693	37953988	Sobic.002G111500.1	Sobic.002G111500.1.p	PF01643	PTHR31727,PTHR31727:SF4		3.1.2.14	K10781	GO:0016790,GO:0006633	AT1G08510.1	FATB	fatty acyl-ACP thioesterases B	LOC_Os11g43820.1	NA	myristoyl-acyl carrier protein thioesterase, chloroplast precursor, putative, expressed					0.333497	0	0.040839	0.707559	3.43004	1.85862	0.546036	0.299051	0.381479	0.249836	0.38348	0.040708
Sobic.002G114400	6.9206	12.8918	3.91769	5.10309	206.317	-1.28025	0.465267	-2.75165	0.00592963	0.0466402	37951596	Sobic.002G114400.1	Sobic.002G114400.1.p	PF06217	PTHR31421,PTHR31421:SF0					AT2G01930.1	ATBPC1,BBR,BPC1	basic pentacysteine1	LOC_Os10g02584.1	NA	GAGA-binding protein, putative, expressed					10.5662	4.89762	5.29802	16.8798	14.002	7.79366	4.40477	2.78348	4.56482	6.79229	6.12979	2.38718
Sobic.002G115050	45.0221	89.4101	38.0705	40.8317	349.733	-1.02342	0.347747	-2.94302	0.00325029	0.0287047	37955020	Sobic.002G115050.1	Sobic.002G115050.1.p											NA						39.0893	51.9545	44.0224	69.6002	106.698	91.9325	40.6447	28.7304	44.8365	44.5753	60.4293	17.4905
Sobic.002G115500	0.565611	0.693888	1.76591	1.99938	19.5216	1.61496	0.512374	3.15191	0.00162204	0.0164237	37955115	Sobic.002G115500.4	Sobic.002G115500.4.p											NA						0.742745	0.649737	0.304351	0.526188	0.980011	0.575465	1.26143	1.7174	2.31889	2.15131	2.76772	1.07911
Sobic.002G116600	0.657302	0.607275	2.31719	2.60188	68.0894	2.1513	0.496211	4.33546	1.45e-05	0.000271108	37952123	Sobic.002G116600.1	Sobic.002G116600.1.p	PF13912	PTHR26374					AT5G43540.1		C2H2 and C2HC zinc fingers superfamily protein	LOC_Os07g23450.1	NA	ZOS7-04 - C2H2 zinc finger protein, expressed					1.03992	0.692742	0.239244	0.709433	0.524396	0.587995	2.20786	2.00053	2.74317	2.96696	3.70306	1.13561
Sobic.002G117500	24.9895	25.2938	9.3822	10.7975	570.01	-1.10927	0.26011	-4.26461	2e-05	0.000359794	37951218	Sobic.002G117500.1	Sobic.002G117500.1.p	PF00201,PF03033	PTHR11926,PTHR11926:SF308		2.4.1.173	K05841	GO:0016758,GO:0008152,GO:0030259,GO:0005975	AT3G07020.1		UDP-Glycosyltransferase superfamily protein	LOC_Os07g23740.1	NA	sterol 3-beta-glucosyltransferase, putative, expressed					17.9767	27.7831	29.2087	25.3858	25.1543	25.3413	8.85581	9.75947	9.53134	9.31802	13.1836	9.89078
Sobic.002G118101	16.3659	7.90791	29.6657	23.5464	245.154	1.74143	0.399187	4.36244	1.29e-05	0.000243086	37955126	Sobic.002G118101.1	Sobic.002G118101.1.p											NA						22.9656	14.4245	11.7075	8.64073	8.29265	6.79034	37.9685	23.8094	27.2193	17.904	22.1082	30.627
Sobic.002G118500	2.49511	1.38546	3.60757	3.18412	50.487	1.3578	0.418588	3.24377	0.00117961	0.0126566	37952920	Sobic.002G118500.1	Sobic.002G118500.1.p	PF12937,PF08387	PTHR32212,PTHR32212:SF107				GO:0005515	AT5G60610.1		F-box/RNI-like superfamily protein	LOC_Os07g18560.1	NA	OsFBLD6 - F-box, LRR and FBD domain containing protein, expressed					3.77785	1.73578	1.9717	0.80923	1.69585	1.65129	3.56316	2.56763	4.69193	3.52453	3.03696	2.99088
Sobic.002G119900	16.564	0.825321	10.7105	7.83298	615.673	3.59847	1.07151	3.35831	0.000784207	0.0089206	37953383	Sobic.002G119900.1	Sobic.002G119900.1.p	PF03018	PTHR21495,PTHR21495:SF65					AT1G65870.1		Disease resistance-responsive (dirigent-like protein) family protein	LOC_Os11g07690.1	NA	dirigent, putative, expressed					3.37877	29.7581	16.5551	0.579787	0.683956	1.21222	3.37066	21.4796	7.28132	1.00971	1.30431	21.1849
Sobic.002G120100	1.1596	0.744236	10.4677	11.0933	71.2376	3.9837	0.395035	10.0844	6.47e-24	1.9e-21	37953054	Sobic.002G120100.1	Sobic.002G120100.1.p		PTHR11731,PTHR11731:SF126					AT5G36210.1		alpha/beta-Hydrolases superfamily protein	LOC_Os06g11190.1	NA	OsPOP13 - Putative Prolyl Oligopeptidase homologue, expressed					1.29792	1.12737	1.05351	0.659908	1.1	0.472795	9.89881	10.9232	10.5812	10.0941	11.4151	11.7706
Sobic.002G120400	4.1719	2.37236	0.966375	1.10172	55.6351	-0.984834	0.325751	-3.02328	0.00250053	0.0232937	37950339	Sobic.002G120400.1	Sobic.002G120400.1.p	PF13738	PTHR23023,PTHR23023:SF145		1.14.13.168			AT1G04180.1	YUC9	YUCCA 9	LOC_Os07g25540.1	NA	flavin monooxygenase, putative, expressed					4.68934	3.81218	4.01417	1.5162	2.75047	2.85039	0.889548	0.803153	1.20642	0.953832	1.44082	0.910516
Sobic.002G121300	115.412	251.877	97.3811	86.8777	3846.26	-1.48605	0.525787	-2.82633	0.00470853	0.0387214	37949879	Sobic.002G121300.1	Sobic.002G121300.1.p	PF00450	PTHR11802,PTHR11802:SF46	KOG1282		K16296	GO:0006508,GO:0004185	AT5G09640.1	SCPL19,SNG2	serine carboxypeptidase-like 19	LOC_Os11g24510.1	NA	OsSCP56 - Putative Serine Carboxypeptidase homologue, expressed					152.663	82.7065	110.867	187.698	277.911	290.021	117.242	64.5512	110.35	112.106	130.349	18.1782
Sobic.002G122000	10.4674	25.0071	46.5582	59.5566	611.302	1.32423	0.438631	3.019	0.0025361	0.0235866	37952392	Sobic.002G122000.1	Sobic.002G122000.1.p											NA						9.61443	12.5855	9.20242	20.9504	31.4727	22.5982	42.915	22.1015	74.658	77.4742	67.5464	33.6491
Sobic.002G123600	0.421046	0.299476	0.647886	0.957692	22.3246	1.77881	0.468325	3.79824	0.000145725	0.00209625	37949614	Sobic.002G123600.1	Sobic.002G123600.1.p	PF04578,PF13968	PTHR31325,PTHR31325:SF33					AT5G45530.1		Protein of unknown function (DUF594)	LOC_Os07g02480.1	NA	expressed protein					0.557658	0.400209	0.305272	0.387713	0.249139	0.261577	0.526609	0.731754	0.685295	1.30691	0.887558	0.67861
Sobic.002G123900	12.5154	17.331	7.30027	9.6348	330.516	-0.746398	0.239388	-3.11795	0.00182116	0.0180417	37949817	Sobic.002G123900.1	Sobic.002G123900.1.p	PF00646,PF08387	PTHR31639,PTHR31639:SF4				GO:0005515	AT1G13570.1		F-box/RNI-like superfamily protein	LOC_Os06g06600.1	NA	OsFBX187 - F-box domain containing protein, expressed					16.353	10.405	10.7882	16.8471	16.6297	18.5162	8.46409	6.89042	6.5463	10.9715	10.8762	7.05665
Sobic.002G124200	7.64378	16.8175	7.96532	8.53099	123.127	-0.827203	0.293373	-2.81963	0.00480791	0.0393693	37953839	Sobic.002G124200.2	Sobic.002G124200.2.p		PTHR31639,PTHR31639:SF4					AT1G13570.1		F-box/RNI-like superfamily protein	LOC_Os06g06600.1	NA	OsFBX187 - F-box domain containing protein, expressed					9.68069	8.08916	5.16151	12.8673	18.2789	19.3064	7.66426	7.66866	8.56304	7.64942	8.14425	9.7993
Sobic.002G125300	0.320866	0	2.80892	3.06484	28.8618	8.40675	1.7833	4.71415	2.43e-06	5.32e-05	37954285	Sobic.002G125300.1	Sobic.002G125300.1.p	PF00230	PTHR19139,PTHR19139:SF137	KOG0223		K09872	GO:0016020,GO:0006810,GO:0005215	AT2G37170.1	PIP2;2,PIP2B	plasma membrane intrinsic protein 2	LOC_Os07g26630.1	NA	aquaporin protein, putative, expressed					0.962597	0	0	0	0	0	2.69988	1.51867	4.20819	0.859428	2.23679	6.09832
Sobic.002G125700	17.4696	3.6178	9.04269	14.4627	380.661	2.32265	0.809614	2.86884	0.00411982	0.0349575	37950360	Sobic.002G125700.2	Sobic.002G125700.2.p	PF00230	PTHR19139,PTHR19139:SF137	KOG0223		K09872	GO:0016020,GO:0006810,GO:0005215	AT2G37170.1	PIP2;2,PIP2B	plasma membrane intrinsic protein 2	LOC_Os07g26630.1	NA	aquaporin protein, putative, expressed					20.8214	14.3666	17.2207	4.78136	1.06205	5.00998	7.02155	8.53608	11.5704	4.4062	4.14921	34.8328
Sobic.002G126700	3.84308	13.8179	1.88816	2.25256	12.8383	-2.48138	0.812879	-3.05259	0.00226879	0.0215193	37950191	Sobic.002G126700.1	Sobic.002G126700.1.p											NA						6.28854	4.04649	1.19421	9.43839	25.1041	6.91134	3.62468	1.15654	0.883264	1.99374	2.78322	1.98072
Sobic.002G127800	13.183	10.3358	2.72001	2.56277	90.0064	-1.90197	0.488263	-3.89539	9.8e-05	0.00148087	37953102	Sobic.002G127800.1	Sobic.002G127800.1.p	PF02517	PTHR10794,PTHR10794:SF38				GO:0016020	AT2G20725.1		CAAX amino terminal protease family protein		NA						11.9831	12.5452	15.0208	8.33888	7.07509	15.5935	2.85908	4.06776	1.23318	3.59363	2.54523	1.54944
Sobic.002G128101	4.57659	6.91141	1.69116	1.57481	196.744	-2.07212	0.422912	-4.89964	9.6e-07	2.29e-05	37951756	Sobic.002G128101.1	Sobic.002G128101.1.p				2.7.11.1			AT5G21222.1		protein kinase family protein	LOC_Os11g03970.1	NA	CAMK_KIN1/SNF1/Nim1_like.5 - CAMK includes calcium/calmodulin depedent protein kinases, expressed					4.09288	5.64949	3.9874	5.32628	8.31349	7.09447	1.22001	2.01442	1.83905	1.4116	2.74186	0.570981
Sobic.002G128750	0	0	7.82432	11.3429	33.2523	8.80979	1.33835	6.58257	4.62e-11	2.09e-09	37950575	Sobic.002G128750.1	Sobic.002G128750.1.p											NA						0	0	0	0	0	0	9.84428	6.74973	6.87896	6.22596	10.5534	17.2494
Sobic.002G132100	0.0120747	0	10.9831	12.8048	164.216	11.0015	1.20725	9.11285	8.02e-20	1.22e-17	37950429	Sobic.002G132100.1	Sobic.002G132100.1.p											NA						0	0.036224	0	0	0	0	11.6015	9.68271	11.6652	12.5273	13.2718	12.6154
Sobic.002G133000	3.51913	2.74365	5.29312	5.31319	103.601	1.06467	0.241568	4.40731	1.05e-05	0.000200953	37952432	Sobic.002G133000.1	Sobic.002G133000.1.p	PF01222	PTHR21257	KOG1435	1.3.1.70	K00222	GO:0016020	AT3G52940.1	ELL1,FK,HYD2	Ergosterol biosynthesis ERG4/ERG24 family	LOC_Os09g39220.1	NA	delta14-sterol reductase, putative, expressed					3.70409	3.62548	3.22783	2.66901	2.57646	2.98547	4.97901	4.94859	5.95175	4.18018	7.25615	4.50324
Sobic.002G134300	12.3006	1.84088	11.1629	6.05917	198.529	1.89821	0.631881	3.00405	0.00266407	0.0245143	37954314	Sobic.002G134300.1	Sobic.002G134300.1.p	PF00657	PTHR22835,PTHR22835:SF216		3.1.1.80		GO:0016788	AT5G03610.1		GDSL-like Lipase/Acylhydrolase superfamily protein	LOC_Os09g39430.1	NA	GDSL-like lipase/acylhydrolase, putative, expressed					19.0392	11.3282	6.53452	3.31314	1.44737	0.762144	8.27584	13.8248	11.3879	3.1843	5.06385	9.92937
Sobic.002G137601	5.38162	6.27662	14.0331	13.4735	190.669	1.21436	0.325787	3.72747	0.00019341	0.00269763	37954972	Sobic.002G137601.1	Sobic.002G137601.1.p		PTHR12271,PTHR12271:SF62		2.7.7.52			AT3G45750.1		Nucleotidyltransferase family protein	LOC_Os08g44560.1	NA	expressed protein					6.07526	5.93782	4.1318	3.8502	6.86199	8.11768	16.9399	10.9018	14.2577	13.5692	18.5229	8.3284
Sobic.002G138400	0.778372	0.29306	2.96036	1.17617	16.3158	2.13766	0.765914	2.79099	0.00525466	0.0422731	37954095	Sobic.002G138400.1	Sobic.002G138400.1.p	PF01095	PTHR31321,PTHR31321:SF24		3.1.1.11	K01051	GO:0042545,GO:0030599,GO:0005618	AT2G36710.1		Pectin lyase-like superfamily protein	LOC_Os09g39760.1	NA	pectinesterase, putative, expressed					0.618505	0.709617	1.00699	0.166578	0.372692	0.339909	0.801648	4.1508	3.92862	0.897173	1.37624	1.2551
Sobic.002G138500	2.23571	1.24213	21.1695	15.8872	257.279	3.88386	0.567862	6.83944	7.95e-12	3.99e-10	37954163	Sobic.002G138500.1	Sobic.002G138500.1.p		PTHR31798:SF5,PTHR31798					AT1G63720.1			LOC_Os01g01390.4	NA	expressed protein					1.799	1.71309	3.19504	0.672272	1.6175	1.43663	8.69271	32.0043	22.8115	11.7778	12.2851	23.5987
Sobic.002G138800	63.0376	19.3654	72.2553	40.4022	743.961	1.28304	0.451379	2.84248	0.00447639	0.0372529	37950924	Sobic.002G138800.1	Sobic.002G138800.1.p	PF00160	PTHR11071,PTHR11071:SF252	KOG0865	5.2.1.8		GO:0006457,GO:0003755,GO:0000413	AT3G56070.2	ROC2	rotamase cyclophilin 2	LOC_Os09g39780.2	NA	peptidyl-prolyl cis-trans isomerase, putative, expressed					80.0311	52.9022	56.1795	7.93163	20.4602	29.7044	64.7011	86.5704	65.4946	35.8626	31.7626	53.5812
Sobic.002G140700	19.5775	29.5954	44.0769	44.1296	696.639	0.659847	0.21495	3.06977	0.00214226	0.0205915	37951143	Sobic.002G140700.1	Sobic.002G140700.1.p	PF04083	PTHR11005,PTHR11005:SF37	KOG2624	3.1.1.3		GO:0006629	AT2G15230.1	ATLIP1,LIP1	lipase 1	LOC_Os09g01590.1	NA	triacylglycerol lipase 1 precursor, putative, expressed					20.478	21.9808	16.2735	29.4453	28.2279	31.1131	39.1689	48.2047	44.857	40.5203	60.4868	31.3818
Sobic.002G142200	0	0.00739433	0.187377	0.24671	5.39686	5.10156	1.48165	3.44315	0.00057497	0.00688306	37950533	Sobic.002G142200.1	Sobic.002G142200.1.p	PF00560,PF08263,PF13855,PF00069	PTHR27008,PTHR27008:SF50	KOG1187	2.7.11.1		GO:0005515,GO:0006468,GO:0005524,GO:0004672	AT2G15300.1		Leucine-rich repeat protein kinase family protein	LOC_Os09g02250.1	NA	transposon protein, putative, unclassified, expressed					0	0	0	0.022183	0	0	0.311986	0.109808	0.140338	0.32808	0.254646	0.157404
Sobic.002G142350	1.86874	2.61668	3.99806	8.74845	43.0521	1.80932	0.57275	3.15901	0.00158305	0.0161214	37950994	Sobic.002G142350.1	Sobic.002G142350.1.p											NA						1.43734	2.13896	2.02991	4.32549	1.59312	1.93144	5.92119	1.81553	4.25745	12.2374	8.64153	5.36645
Sobic.002G144966	0.852479	1.22874	16.3856	21.5664	262.655	4.17511	0.483375	8.63741	5.75e-18	7.33e-16	37949541	Sobic.002G144966.1	Sobic.002G144966.1.p	PF01251	PTHR11278,PTHR11278:SF2			K02997	GO:0006412,GO:0005840,GO:0005622,GO:0003735	AT3G02560.2		Ribosomal protein S7e family protein	LOC_Os03g18580.1	NA	40S ribosomal protein S7, putative, expressed					1.30355	0.58962	0.664268	2.16007	0.616098	0.910039	14.201	16.0668	18.8889	22.0511	30.4671	12.1809
Sobic.002G152800	342.756	126.284	287.389	222.518	3785.13	0.98198	0.348056	2.82133	0.00478252	0.039216	37955432	Sobic.002G152800.1	Sobic.002G152800.1.p	PF00076	PTHR24012	KOG0131			GO:0003676	AT3G52150.1		RNA-binding (RRM/RBD/RNP motifs) family protein	LOC_Os09g10760.1	NA	RNA recognition motif containing protein, putative, expressed					384.63	333.866	309.772	164.145	107.52	107.186	279.201	304.485	278.481	181.654	187.163	298.738
Sobic.002G153600	2.4459	3.63539	1.31869	1.11307	54.2883	-1.63569	0.591996	-2.763	0.00572728	0.0453439	37951872	Sobic.002G153600.3	Sobic.002G153600.3.p		PTHR33984,PTHR33984:SF1					AT4G12070.1			LOC_Os09g10950.1	NA	expressed protein					3.84179	1.96224	1.53369	3.45027	4.85658	2.59933	2.32027	0.748607	0.887185	1.6745	1.15701	0.507684
Sobic.002G154300	0.053699	0	0.732662	0.444905	13.7366	6.95662	1.59435	4.36331	1.28e-05	0.000242319	37951742	Sobic.002G154300.1	Sobic.002G154300.1.p	PF08276,PF00954,PF01453,PF00069	PTHR27002,PTHR27002:SF37	KOG1187	2.7.11.1		GO:0048544,GO:0006468,GO:0005524,GO:0004672	AT2G19130.1		S-locus lectin protein kinase family protein	LOC_Os04g01310.1	NA	serine/threonine-protein kinase receptor precursor, putative, expressed					0.023619	0.046508	0.09097	0	0	0	0.619514	0.742561	0.83591	0.068543	0.140369	1.1258
Sobic.002G155301	0.0752657	0	4.03156	4.9302	108.282	10.4146	1.21484	8.57278	1.01e-17	1.25e-15	37952256	Sobic.002G155301.1	Sobic.002G155301.1.p											NA						0.041259	0.143704	0.040834	0	0	0	3.27531	4.13593	4.68343	4.27026	6.45794	4.06239
Sobic.002G156700	0.196364	0.334368	0.45883	1.86242	37.7421	2.47776	0.706469	3.50725	0.000452771	0.00560307	37953396	Sobic.002G156700.1	Sobic.002G156700.1.p	PF00657	PTHR22835,PTHR22835:SF116		3.1.1.3		GO:0016788	AT5G55050.1		GDSL-like Lipase/Acylhydrolase superfamily protein	LOC_Os06g50950.1	NA	GDSL-like lipase/acylhydrolase, putative, expressed					0.19679	0.236428	0.155873	0.466694	0.168753	0.367657	0.365904	0.415572	0.595013	2.03438	3.31195	0.240925
Sobic.002G158500	3.40052	7.50858	2.09254	2.49293	103.485	-1.4753	0.30461	-4.84323	1.28e-06	2.97e-05	37954695	Sobic.002G158500.1	Sobic.002G158500.1.p	PF13414,PF12796	PTHR22904,PTHR22904:SF326	KOG4412				AT3G04710.3		ankyrin repeat family protein	LOC_Os02g29160.1	NA	ankyrin, putative, expressed					4.42702	2.80101	2.97351	6.30663	7.79067	8.42843	2.37624	2.36066	1.54071	1.92452	3.36291	2.19135
Sobic.002G160100	0.26638	0.366373	0.72349	1.63193	17.0648	2.29651	0.747904	3.0706	0.00213631	0.0205429	37955278	Sobic.002G160100.1	Sobic.002G160100.1.p	PF08609	PTHR19316,PTHR19316:SF6	KOG2160		K14001		AT3G51980.1		ARM repeat superfamily protein	LOC_Os09g33780.1	NA	expressed protein					0.230978	0.386585	0.181578	0	0.441035	0.658085	0.653799	0.978084	0.538586	1.78713	2.1194	0.989265
Sobic.002G160400	7.22782	22.1786	13.958	7.56047	339.584	-1.44835	0.417124	-3.47222	0.000516172	0.00626806	37954728	Sobic.002G160400.1	Sobic.002G160400.1.p	PF00483	PTHR22572,PTHR22572:SF101	KOG1322	2.7.7.27	K00975	GO:0016779,GO:0009058	AT5G48300.1	ADG1,APS1	ADP glucose pyrophosphorylase 1	LOC_Os09g12660.1	NA	glucose-1-phosphate adenylyltransferase large subunit, chloroplast precursor, putative, expressed					9.03776	6.69837	5.94733	13.3549	16.6199	36.5609	18.6149	10.0784	13.1807	7.61024	10.9739	4.0973
Sobic.002G162450	4.0694	2.2854	0	0	7.24425	-5.76776	1.93016	-2.98824	0.00280591	0.0256169	37953210	Sobic.002G162450.1	Sobic.002G162450.1.p											NA						6.80916	2.96697	2.43206	3.09731	3.75888	0	0	0	0	0	0	0
Sobic.002G163950	0.658772	0.623499	0.127632	0.109366	76.4212	-2.3536	0.445896	-5.27835	1.3e-07	3.67e-06	37950084	Sobic.002G163950.1	Sobic.002G163950.1.p											NA						0.88937	0.657697	0.42925	0.617362	0.700103	0.553031	0.166503	0.105957	0.110435	0.056878	0.121613	0.149607
Sobic.002G164960	0.858263	59.6398	0.506881	6.46846	189.297	-3.15493	1.15769	-2.7252	0.00642624	0.0497449	37952110	Sobic.002G164960.1	Sobic.002G164960.1.p											NA						0.330644	1.40308	0.841068	41.3245	62.3515	75.2433	0.978288	0	0.542356	9.27862	10.1268	0
Sobic.002G168600	6.60983	20.7637	0.77079	1.51631	270.139	-3.75812	0.49023	-7.66604	1.77e-14	1.34e-12	37954711	Sobic.002G168600.1	Sobic.002G168600.1.p	PF00860	PTHR11119,PTHR11119:SF47			K14611	GO:0055085,GO:0016020,GO:0006810,GO:0005215	AT2G34190.1		Xanthine/uracil permease family protein	LOC_Os09g15170.1	NA	nucleobase-ascorbate transporter, putative, expressed					8.42322	6.0568	5.34947	27.0602	20.8916	14.3394	0.765109	0.523742	1.02352	1.72688	2.41469	0.407342
Sobic.002G168700	0.0427547	0.0742073	1.57396	0.988559	14.9559	3.82735	1.00125	3.82259	0.000132057	0.00192375	37950324	Sobic.002G168700.3	Sobic.002G168700.3.p	PF03055	PTHR10543,PTHR10543:SF30	KOG1285	1.13.11.51			AT3G63520.1	ATCCD1,ATNCED1,CCD1,NCED1	carotenoid cleavage dioxygenase 1	LOC_Os09g15240.1	NA	carotenoid cleavage dioxygenase, putative, expressed					0	0.128264	0	0.130396	0.092226	0	0.905171	1.7758	2.04092	0.376161	1.50667	1.08285
Sobic.002G168750	0	0	14.7474	7.14605	7.52971	5.82775	1.41525	4.11781	3.82e-05	0.000645748	37954928	Sobic.002G168750.1	Sobic.002G168750.1.p										LOC_Os09g15240.1	NA	carotenoid cleavage dioxygenase, putative, expressed					0	0	0	0	0	0	7.35879	15.8434	21.0399	5.82163	7.789	7.82752
Sobic.002G169400	0	0	1.93007	4.92875	77.9748	10.3059	1.51342	6.80963	9.78e-12	4.88e-10	37955631	Sobic.002G169400.1	Sobic.002G169400.1.p	PF00931	PTHR23155,PTHR23155:SF635	KOG4658			GO:0043531	AT3G14470.1		NB-ARC domain-containing disease resistance protein	LOC_Os09g15850.1	NA	Leucine Rich Repeat family protein, expressed					0	0	0	0	0	0	0.531209	2.98498	2.27402	7.00896	7.20448	0.572807
Sobic.002G169633	0	0	5.43676	8.69398	189.743	11.4017	1.21307	9.39901	5.51e-21	1.01e-18	37950823	Sobic.002G169633.1	Sobic.002G169633.1.p	PF13855,PF07714,PF00931	PTHR27006,PTHR27006:SF39	KOG1187	2.7.11.1		GO:0005515,GO:0006468,GO:0004672,GO:0043531	AT1G16670.1		Protein kinase superfamily protein	LOC_Os09g15850.1	NA	Leucine Rich Repeat family protein, expressed					0	0	0	0	0	0	4.62465	4.81337	6.87226	10.2716	9.85283	5.95746
Sobic.002G169900	3.66474	2.7733	7.64577	10.1271	208.196	1.94089	0.332733	5.83317	5.44e-09	1.91e-07	37952343	Sobic.002G169900.1	Sobic.002G169900.1.p	PF00293,PF15916	PTHR13622,PTHR13622:SF8	KOG4313	2.7.6.2		GO:0016787	AT5G19460.1	atnudt20,NUDT20	nudix hydrolase homolog 20	LOC_Os09g15340.1	NA	hydrolase, NUDIX family, domain containing protein, expressed					3.33957	4.15253	3.5021	3.77852	2.11789	2.4235	7.7242	8.16266	7.05045	12.6727	10.8557	6.8528
Sobic.002G171101	21.7447	28.8688	4.42688	5.29595	179.561	-2.26967	0.51583	-4.40004	1.08e-05	0.000207282	37954733	Sobic.002G171101.1	Sobic.002G171101.1.p											NA						12.6214	29.7469	22.8658	14.1366	30.4494	42.0204	1.57347	4.85131	6.85587	5.07356	5.62466	5.18962
Sobic.002G171300	0	0	88.0568	65.3908	588.346	12.5411	1.23905	10.1215	4.44e-24	1.38e-21	37954421	Sobic.002G171300.1	Sobic.002G171300.1.p											NA						0	0	0	0	0	0	100.447	77.0497	86.6741	59.0691	54.8357	82.2677
Sobic.002G171901	0	0.0728573	2.241	2.81594	18.1663	5.37799	0.960325	5.60017	2.14e-08	6.86e-07	37955593	Sobic.002G171901.1	Sobic.002G171901.1.p											NA						0	0	0	0.072425	0.146147	0	2.47757	2.25263	1.9928	3.40757	3.37035	1.6699
Sobic.002G173700	0.101904	0.294047	10.2158	9.73102	325.648	5.1994	0.390333	13.3204	1.76e-40	2.69e-37	37953236	Sobic.002G173700.1	Sobic.002G173700.1.p		PTHR10696:SF29,PTHR10696					AT3G21360.1		2-oxoglutarate (2OG) and Fe(II)-dependent oxygenase superfamily protein	LOC_Os08g29510.1	NA	expressed protein					0.139735	0.031701	0.134276	0.13008	0.243145	0.508917	8.26479	11.266	11.1167	9.8323	10.9336	8.42717
Sobic.002G174100	0	0	0.359976	0.439764	3.02291	5.23625	1.78262	2.93739	0.00330992	0.0291304	37950354	Sobic.002G174100.1	Sobic.002G174100.1.p											NA						0	0	0	0	0	0	0.23795	0.446961	0.395017	0.749779	0.508136	0.061376
Sobic.002G174500	2.76243	2.10693	0	0	30.3409	-8.07791	1.27987	-6.31149	2.76e-10	1.16e-08	37955358	Sobic.002G174500.1	Sobic.002G174500.1.p		PTHR33207,PTHR33207:SF9								LOC_Os07g36870.1	NA	OsFBX252 - F-box domain containing protein, expressed					3.51132	2.40448	2.3715	1.08067	2.36439	2.87573	0	0	0	0	0	0
Sobic.002G176100	1.46305	0.573406	3.09963	1.73198	48.3394	1.86054	0.641008	2.90252	0.0037017	0.0320014	37953065	Sobic.002G176100.1	Sobic.002G176100.1.p	PF01925	PTHR14255,PTHR14255:SF1				GO:0016021	AT2G25737.1		Sulfite exporter TauE/SafE family protein	LOC_Os09g17600.2	NA	membrane protein, putative, expressed					1.38798	1.70911	1.29205	0.337262	0.606901	0.776055	3.19757	3.51092	2.59039	0.600815	1.26821	3.32692
Sobic.002G180200	1.81374	3.21179	9.01604	9.45833	104.384	1.74004	0.348778	4.98896	6.07e-07	1.5e-05	37954017	Sobic.002G180200.1	Sobic.002G180200.1.p	PF12937					GO:0005515					NA						1.55541	2.4124	1.47343	1.94569	3.23234	4.45733	8.38106	9.41998	9.24708	9.38811	8.40381	10.5831
Sobic.002G180800	3.09661	2.69385	4.4314	5.13249	275.888	1.01027	0.317546	3.18148	0.00146525	0.0151435	37953750	Sobic.002G180800.1	Sobic.002G180800.1.p	PF11838,PF01433	PTHR11533,PTHR11533:SF183		3.4.11.2	K08776	GO:0008270,GO:0008237,GO:0006508	AT4G33090.1	APM1,ATAPM1	aminopeptidase M1	LOC_Os09g19790.1	NA	puromycin-sensitive aminopeptidase, putative, expressed					2.51076	4.01502	2.76405	2.29902	2.75957	3.02296	4.9335	4.31563	4.04506	5.45515	7.19207	2.75024
Sobic.002G180900	7.93218	9.77895	16.4253	14.9224	770.965	0.717	0.230438	3.11147	0.00186161	0.018379	37949623	Sobic.002G180900.1	Sobic.002G180900.1.p	PF00856,PF05033,PF02182	PTHR22884,PTHR22884:SF370	KOG1082	2.1.1.43	K11420	GO:0005515,GO:0034968,GO:0018024,GO:0008270,GO:0005634,GO:0042393	AT2G35160.1	SGD9,SUVH5	SU(VAR)3-9 homolog 5	LOC_Os09g19830.1	NA	histone-lysine N-methyltransferase, putative, expressed					6.69722	7.93309	9.16624	10.8928	9.55067	8.89334	14.6201	14.6865	19.9694	14.7745	16.9942	12.9986
Sobic.002G181200	4.65764	6.44903	1.02524	0.983711	174.535	-2.60817	0.32777	-7.95732	1.76e-15	1.52e-13	37954846	Sobic.002G181200.2	Sobic.002G181200.2.p	PF10382	PTHR28535,PTHR28535:SF1					AT4G10890.1			LOC_Os09g19880.1	NA	expressed protein					4.7872	4.27129	4.91444	5.77633	6.97355	6.59722	0.897433	0.533365	1.64493	0.873097	1.30265	0.775388
Sobic.002G181500	0.762355	1.11459	0.143686	0.141529	5.98532	-2.87983	1.04197	-2.76384	0.00571251	0.0452592	37952169	Sobic.002G181500.1	Sobic.002G181500.1.p											NA						1.32194	0.522316	0.442806	1.52646	0.834456	0.982858	0.251487	0.086569	0.093002	0.337823	0.086764	0
Sobic.002G185600	0.947636	1.66412	0.107245	0.135972	41.565	-3.5413	0.661508	-5.35337	8.63e-08	2.53e-06	37952070	Sobic.002G185600.1	Sobic.002G185600.1.p	PF00083	PTHR23505,PTHR23505:SF11	KOG1330			GO:0055085,GO:0022857,GO:0016021	AT5G10190.1		Major facilitator superfamily protein	LOC_Os09g20490.1	NA	transporter, putative, expressed					0.605737	0.723894	1.51328	1.48018	1.08268	2.4295	0.186337	0.067041	0.068358	0.160353	0.215917	0.031645
Sobic.002G186500	33.2528	9.54004	21.7577	20.0358	234.282	1.25153	0.444453	2.81589	0.00486429	0.0397741	37952556	Sobic.002G186500.1	Sobic.002G186500.1.p	PF03650	PTHR14154,PTHR14154:SF16	KOG1590			GO:0006850,GO:0005743	AT5G20090.1		Uncharacterised protein family (UPF0041)	LOC_Os09g20660.1	NA	UPF0041 domain containing protein, putative, expressed					33.7634	32.1717	33.8233	11.0636	7.40935	10.1472	19.3193	29.4368	16.5171	11.3592	18.7655	29.9826
Sobic.002G186700	0	0	0.661536	1.226	7.87029	6.83489	1.49835	4.56161	5.08e-06	0.000105404	37949692	Sobic.002G186700.1	Sobic.002G186700.1.p											NA						0	0	0	0	0	0	0.866931	0.584067	0.53361	1.59224	1.80703	0.278726
Sobic.002G188000	1.79222	0.165336	4.33351	1.49628	70.0378	3.46084	0.902	3.83685	0.00012462	0.00183641	37950925	Sobic.002G188000.1	Sobic.002G188000.1.p	PF07714	PTHR27008,PTHR27008:SF10	KOG1187	2.7.11.1		GO:0006468,GO:0004672	AT2G26730.1		Leucine-rich repeat protein kinase family protein	LOC_Os09g20970.1	NA	receptor kinase, putative, expressed					1.55309	1.83859	1.98498	0.267647	0.171318	0.057042	1.30442	6.21289	5.48322	0.606359	0.456387	3.42609
Sobic.002G190200	0	0	0.738698	8.27503	28.9908	9.22315	1.60101	5.76083	8.37e-09	2.87e-07	37951192	Sobic.002G190200.1	Sobic.002G190200.1.p	PF02892	PTHR23272,PTHR23272:SF38				GO:0003677	AT3G42170.1		BED zinc finger ;hAT family dimerisation domain	LOC_Os09g21420.1	NA	transposon protein, putative, unclassified, expressed					0	0	0	0	0	0	1.52592	0.293739	0.396433	13.3482	10.6035	0.873379
Sobic.002G190300	22.0591	22.1481	69.7384	103.929	1496.7	2.31043	0.389337	5.93426	2.95e-09	1.08e-07	37951680	Sobic.002G190300.1	Sobic.002G190300.1.p	PF00067	PTHR24298,PTHR24298:SF108	KOG0156	1.14.13.121		GO:0055114,GO:0020037,GO:0016705,GO:0005506	AT1G13080.1	CYP71B2	cytochrome P450, family 71, subfamily B, polypeptide 2	LOC_Os09g36080.1	NA	cytochrome P450, putative, expressed					20.7829	23.7823	21.6122	25.9525	24.7509	15.7409	97.5139	40.2996	71.4017	123.874	119.251	68.6611
Sobic.002G191000	0.0312757	0.0388577	0.442182	0.328769	8.91017	3.11068	1.03441	3.00721	0.00263657	0.0242946	37951993	Sobic.002G191000.1	Sobic.002G191000.1.p	PF00069	PTHR24361,PTHR24361:SF315	KOG0198	2.7.11.25		GO:0006468,GO:0005524,GO:0004672	AT1G09000.1	ANP1,MAPKKK1,NP1	NPK1-related protein kinase 1	LOC_Os09g21510.1	NA	STE_MEKK_ste11_MAP3K.2 - STE kinases include homologs to sterile 7, sterile 11 and sterile 20 from yeast, expressed					0.071771	0	0.022056	0.046247	0.023935	0.046391	0.629026	0.24926	0.448261	0.376737	0.544024	0.065547
Sobic.002G191800	0.264238	0.425748	8.21202	8.32345	358.622	4.43276	0.300311	14.7606	2.63e-49	1.01e-45	37949634	Sobic.002G191800.1	Sobic.002G191800.1.p											NA						0.314643	0.197815	0.280256	0.46698	0.349754	0.46051	8.08899	6.02587	10.5212	7.07028	9.08788	8.81221
Sobic.002G193900	3.10606	3.18498	0.844681	0.408331	56.6738	-2.77939	0.776716	-3.57839	0.000345716	0.00446627	37954555	Sobic.002G193900.5	Sobic.002G193900.5.p	PF03372	PTHR11200,PTHR11200:SF63	KOG0565				AT2G01900.1		DNAse I-like superfamily protein	LOC_Os09g23140.1	NA	endonuclease/exonuclease/phosphatase family domain containing protein, expressed					2.25196	3.79625	3.26998	4.76998	2.74589	2.03907	0.224558	1.43811	0.871371	0.096567	0.330843	0.797582
Sobic.002G197200	1.05336	1.16224	3.90042	4.70297	96.9697	2.14056	0.518204	4.13072	3.62e-05	0.000613188	37953438	Sobic.002G197200.1	Sobic.002G197200.1.p	PF10263	PTHR21220								LOC_Os09g24210.1	NA	expressed protein					0.692818	0.640361	1.82691	0.470625	1.81166	1.20445	3.3397	4.19192	4.16964	5.477	5.81156	2.82035
Sobic.002G197400	0.211079	0.550555	0.424324	0.0685283	6.44909	-3.07529	1.12497	-2.73367	0.00626323	0.0486966	37953614	Sobic.002G197400.1	Sobic.002G197400.1.p		PTHR22814,PTHR22814:SF72	KOG1603				AT3G25855.1		Copper transport protein family	LOC_Os09g24310.1	NA	expressed protein					0.315699	0.053408	0.264131	0.123133	0.778948	0.749585	0.263107	0.50608	0.503786	0	0.152871	0.052714
Sobic.002G199900	191.957	167.675	374.073	309.776	1722.73	1.01979	0.355447	2.86904	0.00411724	0.0349575	37954626	Sobic.002G199900.1	Sobic.002G199900.1.p		PTHR33474,PTHR33474:SF1								LOC_Os09g24620.1	NA	expressed protein					245.555	189.873	140.444	115.817	174.544	212.664	555.04	245.895	321.285	324.575	376.945	227.809
Sobic.002G200500	2.18426	2.66053	1.55661	0.892781	88.8184	-1.4665	0.42179	-3.47684	0.000507367	0.00617716	37954967	Sobic.002G200500.3	Sobic.002G200500.3.p	PF01535,PF13041	PTHR24015,PTHR24015:SF764					AT1G74600.1		pentatricopeptide (PPR) repeat-containing protein	LOC_Os09g24680.1	NA	pentatricopeptide, putative, expressed					3.0145	1.86075	1.67752	1.93506	2.55137	3.49515	2.26392	0.985252	1.42064	1.07123	1.14763	0.459475
Sobic.002G201100	8.87567	4.86359	0.0984683	0	89.1978	-9.28888	1.32273	-7.02253	2.18e-12	1.17e-10	37955202	Sobic.002G201100.2	Sobic.002G201100.2.p	PF04770	PTHR31948					AT3G50890.1	AtHB28,HB28	homeobox protein 28	LOC_Os09g24810.1	NA	ZF-HD protein dimerisation region containing protein, expressed					7.03923	10.0101	9.57772	1.74006	4.7932	8.0575	0.183341	0.112064	0	0	0	0
Sobic.002G203500	0.300281	0.12173	3.24132	3.37234	64.6465	4.91048	0.500748	9.8063	1.06e-22	2.53e-20	37952849	Sobic.002G203500.1	Sobic.002G203500.1.p	PF13923,PF01485	PTHR11685,PTHR11685:SF141		6.3.2.19		GO:0016567,GO:0004842	AT3G53690.1		RING/U-box superfamily protein	LOC_Os09g25190.1	NA	protein binding protein, putative, expressed					0.44881	0.295985	0.156048	0.083151	0.19915	0.082888	2.85714	3.40144	3.46537	3.14365	4.42055	2.55282
Sobic.002G203800	0.570799	0.491996	11.2375	6.60252	341.18	3.84347	0.435541	8.82459	1.1e-18	1.55e-16	37955603	Sobic.002G203800.1	Sobic.002G203800.1.p	PF14510,PF08370,PF00005,PF01061	PTHR19241,PTHR19241:SF273		3.6.3.48		GO:0016887,GO:0005524,GO:0016020	AT1G15520.1	ABCG40,ATABCG40,ATPDR12,PDR12	pleiotropic drug resistance 12	LOC_Os01g42380.1	NA	pleiotropic drug resistance protein, putative, expressed					0.891665	0.385635	0.435097	0.646286	0.373839	0.455862	7.15364	13.9659	12.593	4.11427	9.24755	6.44574
Sobic.002G206750	19.4562	10.2806	115.356	118.429	38.6813	3.74192	0.936203	3.99692	6.42e-05	0.00101602	37949744	Sobic.002G206750.1	Sobic.002G206750.1.p	PF08132	PTHR35727,PTHR35727:SF2					AT5G15948.1	CPuORF10	conserved peptide upstream open reading frame 10	LOC_Os04g42095.1	NA	S-adenosyl-l-methionine decarboxylase leader peptide, putative, expressed					27.063	16.3241	14.9815	11.3003	9.54596	9.9956	80.9208	109.326	155.82	19.4921	32.1038	303.692
Sobic.002G207500	2.90062	7.80471	2.728	2.22876	100.488	-1.6934	0.337786	-5.01323	5.35e-07	1.34e-05	37954795	Sobic.002G207500.1	Sobic.002G207500.1.p	PF00892	PTHR31218,PTHR31218:SF60				GO:0016021,GO:0016020,GO:0022857	AT4G30420.1		nodulin MtN21 /EamA-like transporter family protein	LOC_Os09g25810.2	NA	nodulin, putative, expressed					3.57452	2.52068	2.60665	8.08832	9.97877	5.34703	2.62075	3.13959	2.42367	1.76654	2.91254	2.0072
Sobic.002G207900	12.7234	28.434	5.67857	5.48816	426.39	-2.27208	0.413195	-5.49881	3.82e-08	1.19e-06	37954092	Sobic.002G207900.1	Sobic.002G207900.1.p	PF04116,PF12076	PTHR11863,PTHR11863:SF46				GO:0055114,GO:0016491,GO:0006633,GO:0005506	AT5G57800.1	CER3,FLP1,WAX2,YRE	Fatty acid hydroxylase superfamily	LOC_Os09g25850.1	NA	WAX2, putative, expressed					22.0999	9.53855	6.53186	32.3247	30.2587	22.7187	5.61709	4.28382	7.1348	5.40087	6.53816	4.52546
Sobic.002G211200	0.415743	0.0757807	24.6006	31.0081	197.991	8.87182	1.02343	8.6687	4.37e-18	5.67e-16	37954487	Sobic.002G211200.1	Sobic.002G211200.1.p											NA						0.295325	0.368722	0.583181	0.227342	0	0	21.0372	35.2646	17.4998	20.7441	19.6029	52.6772
Sobic.002G212601	0	0	0.985643	0.880563	3.78999	5.40313	1.51524	3.56586	0.000362671	0.00466147	37953930	Sobic.002G212601.1	Sobic.002G212601.1.p	PF02902	PTHR12606,PTHR12606:SF14		3.4.22.68		GO:0008234,GO:0006508	AT4G00690.1	ULP1B	UB-like protease 1B	LOC_Os10g24954.1	NA	ulp1 protease family, C-terminal catalytic domain containing protein, expressed					0	0	0	0	0	0	0.850728	0.877384	1.22882	0.551559	1.42197	0.668156
Sobic.002G212800	0	0	4.99472	5.41395	52.2035	9.23992	1.26585	7.2994	2.89e-13	1.75e-11	37953840	Sobic.002G212800.1	Sobic.002G212800.1.p											NA						0	0	0	0	0	0	5.23357	4.71289	5.0377	5.6044	8.19976	2.4377
Sobic.002G212900	0	0	2.67517	3.26708	9.44191	6.93546	1.45201	4.77645	1.78e-06	4.02e-05	37953072	Sobic.002G212900.2	Sobic.002G212900.2.p		PTHR23273,PTHR23273:SF13								LOC_Os12g32310.1	NA	expressed protein					0	0	0	0	0	0	1.03766	1.59818	5.38968	2.84821	4.25629	2.69673
Sobic.002G214300	195.971	4.36364	40.1707	34.416	1361.95	3.32552	0.990815	3.35634	0.000789801	0.00897533	37953968	Sobic.002G214300.1	Sobic.002G214300.1.p		PTHR36369,PTHR36369:SF1					AT3G43110.1			LOC_Os09g26670.1	NA	expressed protein					69.3064	232.297	286.311	2.60107	5.61988	4.86998	67.0524	26.6412	26.8184	1.97752	12.8296	88.4408
Sobic.002G215700	60.8084	390.878	27.2388	96.932	4110.65	-2.00147	0.724859	-2.76119	0.00575913	0.0455613	37954161	Sobic.002G215700.1	Sobic.002G215700.1.p	PF00171	PTHR11699,PTHR11699:SF144		1.2.1.5	K14085	GO:0055114,GO:0016491,GO:0008152	AT1G54100.1	ALDH7B4	aldehyde dehydrogenase 7B4	LOC_Os09g26880.1	NA	aldehyde dehydrogenase, putative, expressed					98.0407	48.2713	36.113	436.104	496.508	240.023	29.6897	14.0862	37.9407	149.182	132.842	8.77236
Sobic.002G215800	7.7743	11.6902	6.18806	4.82123	202.685	-1.2056	0.313326	-3.84774	0.000119212	0.00176692	37954036	Sobic.002G215800.1	Sobic.002G215800.1.p	PF04145	PTHR12483,PTHR12483:SF39	KOG3386		K14686	GO:0035434,GO:0016021,GO:0005375	AT5G20650.1	COPT5	copper transporter 5	LOC_Os09g26900.1	NA	ctr copper transporter family protein, putative, expressed					8.69473	6.06679	8.56137	13.5393	12.5783	8.95307	5.29171	5.62182	7.65066	5.35048	6.38556	2.72766
Sobic.002G216801	0.569081	1.49725	0	0	5.23537	-6.3833	2.0225	-3.15614	0.00159869	0.0162188	37951009	Sobic.002G216801.1	Sobic.002G216801.1.p	PF14543,PF14541	PTHR13683,PTHR13683:SF258	KOG1339	3.4.23.12		GO:0006508,GO:0004190	AT3G54400.1		Eukaryotic aspartyl protease family protein	LOC_Os07g46480.1	NA	eukaryotic aspartyl protease domain containing protein, expressed					1.53685	0	0.170397	2.15439	1.12934	1.20801	0	0	0	0	0	0
Sobic.002G217200	138.487	575.407	154.267	173.286	5968.29	-1.65372	0.55331	-2.98877	0.00280103	0.0255941	37955574	Sobic.002G217200.1	Sobic.002G217200.1.p	PF08246,PF00112	PTHR12411	KOG1543	3.4.22.16	K01366	GO:0008234,GO:0006508	AT3G45310.1		Cysteine proteinases superfamily protein	LOC_Os09g27030.2	NA	oryzain gamma chain precursor, putative, expressed					98.6384	98.2664	218.556	287.226	615.718	823.278	95.4685	196.248	171.086	218.41	251.406	50.0434
Sobic.002G218900	0.880422	4.20457	0.799716	0.0586777	31.3633	-5.92166	1.58039	-3.74696	0.00017899	0.00251948	37954909	Sobic.002G218900.1	Sobic.002G218900.1.p	PF04819	PTHR16007,PTHR16007:SF35					AT1G55240.1		Family of unknown function (DUF716)	LOC_Os09g27250.1	NA	plant viral response family protein, putative, expressed					0.568824	0	2.07244	1.1601	10.7086	0.745048	0.082083	1.82587	0.491199	0.04503	0	0.131003
Sobic.002G222700	1.28234	0.12462	1.86051	1.23254	24.2303	3.53193	0.996125	3.54567	0.000391616	0.00496422	37952138	Sobic.002G222700.1	Sobic.002G222700.1.p	PF00026	PTHR13683,PTHR13683:SF363	KOG1339	3.4.23.12		GO:0006508,GO:0004190	AT2G03200.1		Eukaryotic aspartyl protease family protein	LOC_Os09g27940.2	NA	aspartic proteinase nepenthesin-1 precursor, putative, expressed					1.01406	1.37321	1.45974	0	0.046403	0.327458	0.322411	3.27298	1.98613	0.591596	1.22972	1.87629
Sobic.002G223000	0.092602	0.122351	1.93886	0.813977	13.3378	3.02299	0.956197	3.16147	0.00156976	0.0160074	37953809	Sobic.002G223000.1	Sobic.002G223000.1.p	PF01105	PTHR22811,PTHR22811:SF73	KOG1691			GO:0016021,GO:0006810	AT1G09580.1		emp24/gp25L/p24 family/GOLD family protein	LOC_Os09g27980.1	NA	emp24/gp25L/p24 family protein, putative, expressed					0.063344	0.063572	0.15089	0	0.367054	0	1.36451	2.43998	2.01208	0.649787	0.734667	1.05748
Sobic.002G223500	35.3407	21.0514	52.1123	45.9994	1123.92	1.28895	0.276653	4.65909	3.18e-06	6.84e-05	37951406	Sobic.002G223500.1	Sobic.002G223500.1.p	PF00266	PTHR11751,PTHR11751:SF317	KOG0257				AT1G77670.1		Pyridoxal phosphate (PLP)-dependent transferases superfamily protein	LOC_Os09g28050.1	NA	asparate aminotransferase, putative, expressed					36.7546	32.7932	36.4743	22.7156	18.1755	22.2631	44.0411	50.7025	61.5935	37.9728	43.2848	56.7408
Sobic.002G224450	0.474109	0.261166	1.55481	1.77532	23.2919	2.86689	0.631968	4.53644	5.72e-06	0.000116994	37952868	Sobic.002G224450.1	Sobic.002G224450.1.p											NA						0.786229	0.466997	0.169102	0.215395	0.13503	0.433074	1.93494	0.924032	1.80545	1.69233	2.48753	1.1461
Sobic.002G225700	1.87103	0.15956	2.80788	4.91417	26.9413	5.09932	1.53661	3.31855	0.000904877	0.0100443	37950832	Sobic.002G225700.1	Sobic.002G225700.1.p	PF00847	PTHR31677,PTHR31677:SF11				GO:0006355,GO:0003700	AT4G34410.1	RRTF1	redox responsive transcription factor 1	LOC_Os09g28440.1	NA	AP2 domain containing protein, expressed					0.21686	2.75022	2.64602	0.199624	0.184814	0.094241	0.162168	1.74612	6.51535	10.519	0	4.2235
Sobic.002G227800	0.23497	0.238501	4.16711	1.96501	93.4897	3.2416	0.876713	3.69745	0.000217775	0.00301183	37950875	Sobic.002G227800.1	Sobic.002G227800.1.p	PF00135	PTHR23024,PTHR23024:SF151	KOG1515	4.2.99.22,3.1.1.1			AT3G48700.1	ATCXE13,CXE13	carboxyesterase 13	LOC_Os09g28650.1	NA	gibberellin receptor, putative, expressed					0.036106	0.104409	0.564396	0.159744	0.10959	0.446168	1.57282	7.97179	2.95673	1.18957	2.1803	2.52516
Sobic.002G229600	9.44811	12.7769	1.77501	1.70054	155.382	-2.86218	0.750442	-3.81399	0.00013674	0.00198567	37949706	Sobic.002G229600.1	Sobic.002G229600.1.p											NA						15.6981	8.14045	4.50574	10.891	15.6834	11.7564	0.969116	0.310353	4.04555	0.74397	3.31642	1.04124
Sobic.002G229800	0.463508	1.58275	0.351492	0.128361	18.3782	-3.42376	0.813449	-4.20895	2.57e-05	0.000450929	37950392	Sobic.002G229800.2	Sobic.002G229800.2.p	PF04759	PTHR31696,PTHR31696:SF16					AT5G42680.2		Protein of unknown function, DUF617	LOC_Os09g28880.1	NA	DUF617 domain containing protein, expressed					0.312719	0.729802	0.348004	1.73503	0.892133	2.12108	0.215471	0.168211	0.670794	0.032265	0.099727	0.253091
Sobic.002G230201	41.8558	74.0301	0.264646	0.224931	205.292	-8.22716	0.873795	-9.41544	4.71e-21	8.79e-19	37949961	Sobic.002G230201.1	Sobic.002G230201.1.p											NA						33.9104	67.2325	24.4245	84.0699	64.099	73.9215	0.793938	0	0	0	0.276013	0.39878
Sobic.002G231600	0.100416	0.64959	3.80325	5.40915	47.5629	3.10507	0.543368	5.71449	1.1e-08	3.7e-07	37952832	Sobic.002G231600.1	Sobic.002G231600.1.p	PF13410,PF02798	PTHR11260,PTHR11260:SF233	KOG0406	2.5.1.18	K00799	GO:0005515	AT2G29420.1	ATGSTU7,GST25,GSTU7	glutathione S-transferase tau 7	LOC_Os09g29200.1	NA	glutathione S-transferase, putative, expressed					0.251664	0	0.049584	0.746691	0.533906	0.668173	3.53182	4.48489	3.39304	4.71828	9.2098	2.29939
Sobic.002G231700	0	0	7.90371	8.1616	70.0164	9.67948	1.27104	7.61538	2.63e-14	1.96e-12	37953524	Sobic.002G231700.1	Sobic.002G231700.1.p											NA						0	0	0	0	0	0	9.5085	5.18351	9.01912	6.54484	7.90484	10.0351
Sobic.002G231800	0.117453	0.0241523	0.668783	0.683431	11.0305	5.02487	1.21236	4.14469	3.4e-05	0.00058219	37954332	Sobic.002G231800.2	Sobic.002G231800.2.p	PF16913	PTHR31376,PTHR31376:SF12				GO:0016021,GO:0005215	AT1G28220.1	ATPUP3,PUP3	purine permease 3	LOC_Os09g29210.1	NA	purine permease, putative, expressed					0.110663	0.072534	0.169161	0	0.036634	0.035823	0.79133	0.385371	0.829647	0.479386	0.565243	1.00567
Sobic.002G232500	3.02656	7.70692	0.536222	0.796143	74.2008	-3.15948	0.712765	-4.43271	9.31e-06	0.000182016	37951128	Sobic.002G232500.1	Sobic.002G232500.1.p	PF01554	PTHR11206,PTHR11206:SF150	KOG1347		K03327	GO:0055085,GO:0016020,GO:0015297,GO:0015238,GO:0006855	AT5G65380.1		MATE efflux family protein	LOC_Os09g29284.1	NA	MATE efflux family protein, putative, expressed					4.55284	1.9113	2.61553	3.41088	11.2057	8.50422	1.14249	0.077033	0.389143	0.678775	1.19384	0.515817
Sobic.002G234800	1.32875	1.06067	2.75938	2.76729	65.6477	1.46314	0.399655	3.66101	0.000251221	0.00340663	37954619	Sobic.002G234800.1	Sobic.002G234800.1.p										LOC_Os04g10500.1	NA	expressed protein					1.64731	1.40473	0.934229	0.960459	0.734268	1.4873	2.11686	2.65086	3.51042	2.79243	4.13676	1.37267
Sobic.002G234900	0	0.0928697	1.14256	2.4495	13.1714	4.77052	1.10402	4.32103	1.55e-05	0.000287591	37950256	Sobic.002G234900.1	Sobic.002G234900.1.p							AT1G49670.2	NQR	ARP protein (REF)	LOC_Os09g28570.1	NA	zinc-binding alcohol dehydrogenase domain-containing protein 2, putative, expressed					0	0	0	0	0.278609	0	0.987512	0.836859	1.6033	3.34494	3.20512	0.798449
Sobic.002G237400	54.6318	61.6322	2.52159	5.57859	85.1348	-3.32555	0.352234	-9.44133	3.68e-21	7.1e-19	37952866	Sobic.002G237400.2	Sobic.002G237400.2.p	PF10440	PTHR34271,PTHR34271:SF2				GO:0018024	AT2G40020.2		Nucleolar histone methyltransferase-related protein	LOC_Os09g02690.1	NA	expressed protein					42.7158	60.6982	60.4814	46.0904	70.1467	68.6594	0.963996	2.78873	3.81203	5.23666	7.07448	4.42464
Sobic.002G237700	0.383995	0.349732	1.59211	1.06033	61.7844	1.714	0.387643	4.4216	9.8e-06	0.000190658	37951917	Sobic.002G237700.1	Sobic.002G237700.1.p	PF03941						AT5G55820.1			LOC_Os09g30070.1	NA	expressed protein					0.218449	0.430872	0.502663	0.254723	0.400041	0.394431	1.62883	1.76194	1.38556	1.17211	1.29438	0.714505
Sobic.002G237750	0.488511	0	0.54084	0.410882	6.25404	5.49837	1.93871	2.83609	0.00456693	0.0378827	37952342	Sobic.002G237750.1	Sobic.002G237750.1.p											NA						0.234938	0.638218	0.592378	0	0	0	0.329151	1.17419	0.119176	0.060674	0	1.17197
Sobic.002G238800	0.596779	0.466837	1.79951	2.37324	14.2725	2.38393	0.809114	2.94634	0.00321558	0.0284639	37950891	Sobic.002G238800.1	Sobic.002G238800.1.p	PF02792	PTHR12638	KOG3392		K12877	GO:0005634	AT1G02140.1	HAP1,MAGO,MEE63	mago nashi family protein	LOC_Os12g18880.1	NA	mago nashi, putative, expressed					0.605532	0.445037	0.739769	0.366274	0.762972	0.271264	1.94461	2.27302	1.18088	2.63508	4.13753	0.347104
Sobic.002G239601	16.229	13.0237	8.70912	5.73842	347.624	-1.04207	0.253357	-4.11305	3.9e-05	0.000656818	37954840	Sobic.002G239601.1	Sobic.002G239601.1.p	PF00646	PTHR31790,PTHR31790:SF22				GO:0005515	AT3G07870.1		F-box and associated interaction domains-containing protein	LOC_Os09g34200.1	NA	OsFBX338 - F-box domain containing protein, expressed					14.8822	18.6062	15.1987	12.7983	13.3185	12.9543	9.8335	7.33403	8.95981	4.78171	6.15866	6.27489
Sobic.002G241250	2.10852	2.38109	0.486812	0.539503	30.6771	-2.0353	0.726077	-2.80315	0.00506065	0.0410288	37950466	Sobic.002G241250.1	Sobic.002G241250.1.p				3.6.4.13						LOC_Os09g30290.1	NA	expressed protein					2.22574	2.66142	1.43841	1.12685	1.46654	4.54988	0.626797	0.662395	0.171244	0.886509	0.609218	0.122783
Sobic.002G243000	0.490475	0.069407	6.75829	4.08991	96.9233	6.07875	0.856595	7.09641	1.28e-12	7.2e-11	37950559	Sobic.002G243000.1	Sobic.002G243000.1.p	PF00026	PTHR13683,PTHR13683:SF378	KOG1339	3.4.23.12		GO:0006508,GO:0004190	AT5G10770.1		Eukaryotic aspartyl protease family protein	LOC_Os09g30414.1	NA	aspartic proteinase nepenthesin-2 precursor, putative, expressed					0.559108	0.775148	0.137168	0	0.118381	0.08984	2.9124	10.3198	7.04271	2.65808	3.35386	6.25778
Sobic.002G244200	1.39525	2.42059	0.686406	0.488369	31.9151	-2.23659	0.571318	-3.91479	9.05e-05	0.00138313	37950335	Sobic.002G244200.1	Sobic.002G244200.1.p	PF06858,PF08155	PTHR11702,PTHR11702:SF4	KOG1490			GO:0005525	AT1G50920.1		Nucleolar GTP-binding protein	LOC_Os07g01920.1	NA	nucleolar GTP-binding protein 1, putative, expressed					2.03127	1.36601	0.788485	3.33591	2.79814	1.12771	0.668376	0.82499	0.565853	0.337171	0.680014	0.447922
Sobic.002G244400	83.6663	0.884051	32.4772	41.7217	427.619	5.95168	1.21262	4.9081	9.2e-07	2.2e-05	37950038	Sobic.002G244400.1	Sobic.002G244400.1.p	PF13202	PTHR10891,PTHR10891:SF577				GO:0005509	AT2G44310.1		Calcium-binding EF-hand family protein	LOC_Os09g30490.1	NA	EF hand family protein, expressed					38.8906	87.4575	124.651	0.939261	0.510148	1.20274	26.4045	53.2549	17.7723	2.05448	1.30656	121.804
Sobic.002G246400	17.5973	16.1451	12.6578	9.43679	523.675	-0.652573	0.220413	-2.96069	0.00306954	0.0274685	37953279	Sobic.002G246400.1	Sobic.002G246400.1.p	PF00295	PTHR31339,PTHR31339:SF10				GO:0005975,GO:0004650	AT3G57790.1		Pectin lyase-like superfamily protein	LOC_Os09g31270.1	NA	polygalacturonase, putative, expressed					22.9318	14.6937	15.1665	12.9414	19.6329	15.8612	12.6178	12.0025	13.3531	8.25489	11.9921	8.06334
Sobic.002G248001	61.7346	22.4884	69.1195	50.9976	644.523	1.38722	0.399863	3.46924	0.000521929	0.00632935	37950415	Sobic.002G248001.1	Sobic.002G248001.1.p											NA						79.7811	64.321	41.1017	17.7812	26.9623	22.7216	67.3403	76.509	63.5092	37.8081	39.8662	75.3187
Sobic.002G250900	14.0252	0.789678	36.1904	22.2606	147.099	5.23472	1.87864	2.78645	0.00532894	0.0427358	37952821	Sobic.002G250900.1	Sobic.002G250900.1.p	PF14009	PTHR33052,PTHR33052:SF21					AT5G66580.1			LOC_Os09g32000.1	NA	expressed protein					1.27047	16.6088	24.1963	0	1.06244	1.3066	0.335777	81.6651	26.5702	2.78267	0.810331	63.1888
Sobic.002G253800	1.47557	0.408522	1.59638	0.950608	60.3692	1.35434	0.449257	3.01463	0.00257292	0.0238614	37950887	Sobic.002G253800.1	Sobic.002G253800.1.p	PF00690,PF12515,PF00702,PF00122,PF00689	PTHR24093,PTHR24093:SF359		3.6.3.8	K01537	GO:0005516,GO:0046872,GO:0000166	AT3G21180.1	ACA9,ATACA9	autoinhibited Ca(2+)-ATPase 9	LOC_Os04g51610.1	NA	calcium-transporting ATPase, plasma membrane-type, putative, expressed					0.962428	2.02877	1.4355	0.421929	0.469129	0.334507	1.3167	1.87625	1.59618	0.643704	1.06796	1.14016
Sobic.002G254000	0.111256	0.0150717	0.329347	1.53266	12.641	6.85502	1.52572	4.49297	7.02e-06	0.000140623	37949663	Sobic.002G254000.1	Sobic.002G254000.1.p	PF13857	PTHR24136,PTHR24136:SF20								LOC_Os07g33200.1	NA	expressed protein					0.043409	0	0.29036	0	0.045215	0	0.329101	0.164316	0.494623	1.19524	0.703368	2.69938
Sobic.002G255300	180.133	42.2763	184.723	96.1291	1566.69	1.45775	0.524664	2.77845	0.00546194	0.0436043	37955113	Sobic.002G255300.1	Sobic.002G255300.1.p	PF01655	PTHR23413	KOG0878		K02912	GO:0006412,GO:0005840,GO:0005622,GO:0003735	AT4G18100.1		Ribosomal protein L32e	LOC_Os08g41300.1	NA	60S ribosomal protein L32, putative, expressed					221.555	175.094	143.749	35.5964	36.5488	54.6837	172.632	224.691	156.847	52.1134	55.1604	181.114
Sobic.002G255400	72.0291	62.7762	103.296	105.415	985.933	0.882971	0.26173	3.37359	0.000741952	0.00850317	37952418	Sobic.002G255400.1	Sobic.002G255400.1.p	PF00254	PTHR10516,PTHR10516:SF293	KOG0544	5.2.1.8	K09569	GO:0006457	AT3G25220.1	FKBP15-1	FK506-binding protein 15 kD-1	LOC_Os09g32526.1	NA	peptidyl-prolyl cis-trans isomerase, FKBP-type, putative, expressed					60.2741	81.9661	73.8471	50.9662	60.9091	76.4533	118.165	112.431	79.2901	114.099	112.055	90.0913
Sobic.002G256000	20.7764	15.3948	11.1263	4.42639	283.971	-1.59059	0.560957	-2.8355	0.00457542	0.0379317	37950911	Sobic.002G256000.1	Sobic.002G256000.1.p	PF08240,PF13602	PTHR11695,PTHR11695:SF573	KOG1198	1.6.5.5		GO:0055114,GO:0016491,GO:0008270	AT4G13010.1		Oxidoreductase, zinc-binding dehydrogenase family protein	LOC_Os09g32640.1	NA	dehydrogenase, putative, expressed					16.4616	21.2457	24.6218	5.19434	11.8261	29.164	9.40512	11.9866	11.9872	2.09653	5.33777	5.84488
Sobic.002G259600	2.43975	5.90686	1.26201	1.03093	63.1209	-2.37526	0.726432	-3.26976	0.00107638	0.0116934	37950185	Sobic.002G259600.1	Sobic.002G259600.1.p	PF02365	PTHR31989,PTHR31989:SF15				GO:0006355,GO:0003677	AT2G33480.1	ANAC041,NAC041	NAC domain containing protein 41	LOC_Os09g33490.1	NA	no apical meristem protein, putative, expressed					1.54707	2.4565	3.31568	1.35451	10.7657	5.60034	0.294979	1.75594	1.73512	1.26432	0.982173	0.846285
Sobic.002G260000	3.37033	50.624	4.57869	8.42647	656.14	-2.5267	0.610927	-4.13585	3.54e-05	0.000600599	37952676	Sobic.002G260000.1	Sobic.002G260000.1.p	PF03982,PF12146	PTHR22753,PTHR22753:SF8		2.3.1.20,2.3.1.22		GO:0016747	AT5G41120.1		Esterase/lipase/thioesterase family protein	LOC_Os09g33530.1	NA	expressed protein					3.52085	2.53472	4.05541	48.0113	54.2034	49.6573	8.7606	2.30292	2.67256	13.2383	9.89326	2.14787
Sobic.002G261000	15.9339	1.96241	17.5023	10.3733	170.79	2.66496	0.649741	4.10157	4.1e-05	0.000685749	37954442	Sobic.002G261000.1	Sobic.002G261000.1.p		PTHR33450,PTHR33450:SF6					AT5G47920.1			LOC_Os09g33640.1	NA	expressed protein					20.2001	19.5329	8.06882	1.54627	2.10779	2.23316	19.7049	18.211	14.5909	3.08088	7.7134	20.3257
Sobic.002G261200	6.41354	0.718594	8.69932	5.9538	67.0833	3.41145	1.00878	3.38176	0.000720223	0.00829558	37954167	Sobic.002G261200.1	Sobic.002G261200.1.p		PTHR33450,PTHR33450:SF6					AT5G47920.1			LOC_Os09g33650.1	NA	expressed protein					8.57293	4.64753	6.02016	0.256888	0.358864	1.54003	3.44478	17.7031	4.95012	1.15372	1.92043	14.7873
Sobic.002G262300	59.4389	106.266	41.318	50.9904	1352.67	-0.950125	0.327739	-2.89903	0.00374318	0.0322992	37953675	Sobic.002G262300.2	Sobic.002G262300.2.p	PF02450	PTHR11440,PTHR11440:SF53	KOG2369	3.1.1.32		GO:0008374,GO:0006629	AT3G03310.1	ATLCAT3,LCAT3	lecithin:cholesterol acyltransferase 3	LOC_Os09g33820.2	NA	lecithine cholesterol acyltransferase, putative, expressed					79.153	48.7663	50.3975	91.6312	129.208	97.9575	59.1505	33.0022	31.8013	45.9566	65.4725	41.542
Sobic.002G262500	4.87282	0.638857	4.20835	6.1163	116.943	3.67509	1.22559	2.99864	0.0027119	0.0248489	37953588	Sobic.002G262500.1	Sobic.002G262500.1.p	PF01161	PTHR11362,PTHR11362:SF40	KOG3346		K16223		AT1G65480.1	FT	PEBP (phosphatidylethanolamine-binding protein) family protein	LOC_Os09g33850.1	NA	osFTL4 FT-Like4 homologous to Flowering Locus T gene; contains Pfam profile PF01161: Phosphatidylethanolamine-binding protein, expressed					1.85092	8.09005	4.67749	0.111518	0.6581	1.14695	4.2449	4.79584	3.58431	0.178114	0.433682	17.7371
Sobic.002G263300	8.70227	14.6757	0	0	60.3859	-9.62826	1.3093	-7.35374	1.93e-13	1.23e-11	37951572	Sobic.002G263300.1	Sobic.002G263300.1.p											NA						14.3721	5.17665	6.55803	8.78272	12.2819	22.9626	0	0	0	0	0	0
Sobic.002G264800	409.091	2.71664	178.667	83.796	1173.41	5.27741	0.796949	6.62201	3.54e-11	1.64e-09	37950265	Sobic.002G264800.1	Sobic.002G264800.1.p		PTHR37182					AT1G21500.1			LOC_Os09g34140.1	NA	expressed protein					385.045	527.237	314.992	2.13976	3.30432	2.70583	119.634	262.253	154.115	19.0066	27.4737	204.908
Sobic.002G264900	0	0	25.6903	14.032	161.801	10.3787	1.21555	8.53826	1.36e-17	1.65e-15	37953092	Sobic.002G264900.1	Sobic.002G264900.1.p	PF00076	PTHR10352,PTHR10352:SF1				GO:0003676,GO:0005852,GO:0005737,GO:0003743	AT3G11400.1	ATEIF3G1,EIF3G1	eukaryotic translation initiation factor 3G1	LOC_Os05g23800.1	NA	RNA recognition motif containing protein, putative, expressed					0	0	0	0	0	0	25.2696	26.1899	25.6114	10.9964	16.8477	14.252
Sobic.002G265100	0	0	17.0911	8.16042	85.7487	9.35964	1.27292	7.35289	1.94e-13	1.23e-11	37950548	Sobic.002G265100.1	Sobic.002G265100.1.p	PF00076	PTHR10352,PTHR10352:SF1				GO:0003676,GO:0005852,GO:0005737,GO:0003743	AT3G11400.2	ATEIF3G1,EIF3G1	eukaryotic translation initiation factor 3G1	LOC_Os05g23790.1	NA	retrotransposon, putative, centromere-specific, expressed					0	0	0	0	0	0	19.4649	19.0328	12.7756	6.1961	7.43746	10.8477
Sobic.002G265800	6.8248	0.15438	21.5163	2.30328	161.037	4.13972	1.20746	3.42846	0.000607014	0.00717534	37955347	Sobic.002G265800.1	Sobic.002G265800.1.p	PF00201	PTHR11926:SF264,PTHR11926	KOG1192		K13691	GO:0008152,GO:0016758	AT2G43820.1	ATSAGT1,GT,SAGT1,SGT1,UGT74F2	UDP-glucosyltransferase 74F2	LOC_Os09g34250.1	NA	UDP-glucoronosyl and UDP-glucosyl transferase domain containing protein, expressed					15.4572	3.81342	1.20379	0	0.325051	0.138088	1.57273	55.5289	7.44712	1.75194	1.34111	3.81678
Sobic.002G266300	4.6116	5.83685	9.78877	11.5883	229.599	1.10372	0.299295	3.68772	0.000226275	0.00311999	37953120	Sobic.002G266300.1	Sobic.002G266300.1.p	PF05770	PTHR14217,PTHR14217:SF1		2.7.1.159,2.7.1.134		GO:0052726,GO:0052725,GO:0047325,GO:0032957,GO:0005622,GO:0005524,GO:0000287	AT2G43980.1	AtITPK4,ITPK4	inositol 1,3,4-trisphosphate 5/6-kinase 4	LOC_Os09g34300.1	NA	Inositol 1, 3, 4-trisphosphate 5/6-kinase, putative, expressed					4.88164	4.78428	4.16888	3.52595	6.15885	7.82575	10.2425	9.38445	9.73933	13.1107	15.022	6.63223
Sobic.002G268100	121.66	113.768	106.713	55.1983	3759	-0.86746	0.273268	-3.1744	0.00150149	0.0154278	37952218	Sobic.002G268100.1	Sobic.002G268100.1.p	PF00271,PF08152,PF00270	PTHR24031,PTHR24031:SF330	KOG0331	3.6.4.13	K16911	GO:0005634,GO:0005524,GO:0004386,GO:0003723,GO:0003676	AT5G62190.1	PRH75	DEAD box RNA helicase (PRH75)	LOC_Os09g34910.1	NA	DEAD-box ATP-dependent RNA helicase 7, putative, expressed					120.033	117.796	127.15	64.1393	128.213	148.951	99.467	103.359	117.312	51.4088	57.3684	56.8177
Sobic.002G269032	1.9153	1.35672	0	0	17.5268	-7.20403	1.77964	-4.04803	5.17e-05	0.000841663	37950499	Sobic.002G269032.1	Sobic.002G269032.1.p	PF00847	PTHR31839,PTHR31839:SF9				GO:0006355,GO:0003700	AT4G25470.1	ATCBF2,CBF2,DREB1C,FTQ4	C-repeat/DRE binding factor 2	LOC_Os09g35010.1	NA	dehydration-responsive element-binding protein, putative, expressed					2.84131	0.673094	2.23149	0.092555	0.320594	3.65702	0	0	0	0	0	0
Sobic.002G270300	71.3776	44.1565	130.574	140.928	2118.05	1.91084	0.641204	2.98007	0.00288179	0.0261034	37952166	Sobic.002G270300.1	Sobic.002G270300.1.p	PF13639	PTHR14155,PTHR14155:SF150	KOG1493		K19045	GO:0008270,GO:0005515	AT3G63530.2	BB,BB2	RING/U-box superfamily protein	LOC_Os09g35690.1	NA	zinc RING finger protein, putative, expressed					18.0016	79.6494	116.482	29.0282	43.5612	59.88	185.321	90.1864	116.214	84.6532	111.746	226.384
Sobic.002G274900	0.938428	1.46991	0.863329	0.274921	9.03054	-2.27932	0.792066	-2.87769	0.00400596	0.0341297	37955616	Sobic.002G274900.1	Sobic.002G274900.1.p	PF03168	PTHR31415,PTHR31415:SF14					AT4G01410.1		Late embryogenesis abundant (LEA) hydroxyproline-rich glycoprotein family	LOC_Os09g36210.1	NA	harpin-induced protein 1 domain containing protein, expressed					1.5837	0.967505	0.264076	1.2756	1.70967	1.42447	0.419825	0.995859	1.1743	0.276649	0.19136	0.356755
Sobic.002G275400	38.0961	24.5763	3.96483	3.07045	40.986	-2.85521	0.545048	-5.23846	1.62e-07	4.48e-06	37950620	Sobic.002G275400.1	Sobic.002G275400.1.p											NA						29.7863	42.7047	41.7975	30.1438	16.7361	26.8489	5.34239	3.41898	3.13313	4.98547	1.31803	2.90785
Sobic.002G275900	18.712	9.37611	26.5695	18.992	479.421	1.20778	0.384337	3.14251	0.00167508	0.0168312	37950070	Sobic.002G275900.1	Sobic.002G275900.1.p	PF00149	PTHR32440,PTHR32440:SF0	KOG1432			GO:0016787	AT5G63140.1	ATPAP29,PAP29	purple acid phosphatase 29	LOC_Os09g36290.1	NA	Ser/Thr protein phosphatase family protein, putative, expressed					12.6655	21.9693	21.5013	8.66149	8.21188	11.2549	24.3291	30.4396	24.9397	13.7432	17.3871	25.8458
Sobic.002G276000	11.9981	21.118	61.908	68.5647	421.433	1.88052	0.669221	2.81002	0.00495391	0.0402916	37951276	Sobic.002G276000.1	Sobic.002G276000.1.p	PF00125,PF16211	PTHR23430	KOG1756		K11251	GO:0003677	AT5G02560.1	HTA12	histone H2A 12	LOC_Os05g02300.1	NA	Core histone H2A/H2B/H3/H4 domain containing protein, putative, expressed					10.595	8.62594	16.7733	2.71977	16.2619	44.3724	40.614	80.6914	64.4185	72.3	70.3803	63.0138
Sobic.002G280100	1.00256	1.56055	12.8793	13.8401	153.853	3.25811	0.400504	8.13501	4.12e-16	4.02e-14	37953709	Sobic.002G280100.1	Sobic.002G280100.1.p	PF09329	PTHR13454			K10736	GO:0006260,GO:0005634	AT2G20980.1	MCM10	minichromosome maintenance 10	LOC_Os09g36820.1	NA	MCM10 - Putative minichromosome maintenance MCM protein 10, expressed					1.803	0.331273	0.873424	1.7472	1.59255	1.34192	12.338	12.2277	14.0722	15.4183	14.8843	11.2178
Sobic.002G285300	3.71645	10.2349	0.245509	0.359612	69.0857	-4.57074	0.796368	-5.73948	9.5e-09	3.22e-07	37953284	Sobic.002G285300.1	Sobic.002G285300.1.p	PF02519	PTHR31175				GO:0009733	AT1G29500.1		SAUR-like auxin-responsive protein family	LOC_Os09g37480.1	NA	OsSAUR53 - Auxin-responsive SAUR gene family member, expressed					5.96803	3.05946	2.12187	10.529	11.5139	8.66191	0.377985	0.101182	0.25736	0.297879	0	0.780957
Sobic.002G286500	0.089942	0.0524933	0.357023	0.538196	10.2482	3.45463	1.25948	2.74291	0.00608965	0.0476538	37951310	Sobic.002G286500.1	Sobic.002G286500.1.p	PF03087	PTHR33070,PTHR33070:SF3					AT4G35690.1		Arabidopsis protein of unknown function (DUF241)	LOC_Os08g43790.1	NA	carrier, putative, expressed					0.269826	0	0	0.1317	0	0.02578	0.254834	0.46644	0.349794	0.57168	0.512209	0.530699
Sobic.002G286900	467.881	158.585	468.408	260.832	5332.45	0.91936	0.328619	2.79765	0.00514758	0.041572	37955466	Sobic.002G286900.1	Sobic.002G286900.1.p	PF01929	PTHR11127,PTHR11127:SF3	KOG3421		K02875	GO:0006412,GO:0005840,GO:0005622,GO:0003735	AT2G20450.1		Ribosomal protein L14	LOC_Os02g40880.1	NA	ribosomal protein L14, putative, expressed					598.948	418.466	386.229	120.145	163.573	192.038	494.905	530.717	379.602	219.357	232.216	330.924
Sobic.002G287000	0.23643	1.75614	0.384757	0.0902967	16.3495	-4.17081	1.49178	-2.79586	0.00517617	0.0417148	37955332	Sobic.002G287000.1	Sobic.002G287000.1.p	PF13738	PTHR23023,PTHR23023:SF120		1.14.13.8	K00485		AT1G19250.1	FMO1	flavin-dependent monooxygenase 1	LOC_Os09g37620.1	NA	flavin-containing monooxygenase family protein, putative, expressed					0.06943	0.202229	0.437632	0.13952	0.07339	5.05552	0.131251	0.844271	0.17875	0	0.237574	0.033316
Sobic.002G287400	2.71616	8.34834	3.78863	3.37494	231.762	-1.26829	0.395838	-3.20406	0.00135506	0.0141771	37949723	Sobic.002G287400.1	Sobic.002G287400.1.p	PF00564,PF02042	PTHR32002,PTHR32002:SF3				GO:0005515	AT1G76350.1		Plant regulator RWP-RK family protein	LOC_Os09g37710.1	NA	NIN, putative, expressed					2.79539	2.71782	2.63528	9.93324	10.2162	4.89555	3.99552	3.20088	4.16948	2.73328	5.57901	1.81253
Sobic.002G288400	0.127908	0.743198	0	0	4.64095	-6.40328	1.8937	-3.38135	0.000721294	0.00830374	37951816	Sobic.002G288400.1	Sobic.002G288400.1.p	PF07762	PTHR33074:SF1,PTHR33074								LOC_Os02g29090.1	NA	expressed protein					0.298889	0	0.084835	0.361718	1.15664	0.711232	0	0	0	0	0	0
Sobic.002G288800	0.69312	0.289619	0.165984	0.0111217	8.83353	-4.52452	1.54364	-2.93107	0.00337798	0.0296044	37953086	Sobic.002G288800.2	Sobic.002G288800.2.p	PF00954,PF01453,PF08276,PF07714	PTHR27002,PTHR27002:SF118	KOG1187	2.7.11.1		GO:0048544,GO:0006468,GO:0004672	AT1G11410.1		S-locus lectin protein kinase family protein	LOC_Os09g37834.1	NA	serine/threonine-protein kinase receptor precursor, putative, expressed					0.539299	0.605224	0.934836	0.210004	0.298953	0.359901	0	0.432522	0.065429	0	0.033365	0
Sobic.002G288900	0.0131617	0.231853	81.1088	57.7736	935.288	8.09627	0.514563	15.7343	8.81e-56	4.04e-52	37952238	Sobic.002G288900.1	Sobic.002G288900.1.p	PF07762	PTHR33074,PTHR33074:SF1								LOC_Os02g29090.1	NA	expressed protein					0.039485	0	0	0.265428	0.430131	0	74.7998	68.9487	99.5779	66.8174	54.8246	51.6789
Sobic.002G289000	0	0	1.92742	2.21116	37.6813	8.84429	1.27997	6.90975	4.86e-12	2.5e-10	37952135	Sobic.002G289000.1	Sobic.002G289000.1.p	PF14551			3.6.4.12			AT1G27090.1		glycine-rich protein	LOC_Os02g02250.1	NA	expressed protein					0	0	0	0	0	0	1.39972	2.07402	2.30852	2.55333	3.0991	0.981037
Sobic.002G289100	2.56277	1.6311	9.26386	10.2344	57.9981	2.7878	0.546403	5.10209	3.36e-07	8.77e-06	37949580	Sobic.002G289100.1	Sobic.002G289100.1.p	PF00504	PTHR21649,PTHR21649:SF20				GO:0016020,GO:0009765	AT2G34430.1	LHB1B1,LHCB1.4	light-harvesting chlorophyll-protein complex II subunit B1	LOC_Os09g17740.1	NA	chlorophyll A-B binding protein, putative, expressed					1.00076	4.13623	2.55133	2.27587	0.783073	1.83435	6.14381	9.10579	12.542	8.43704	11.9641	10.302
Sobic.002G289800	4.07536	2.84741	6.53863	5.97643	335.589	1.24359	0.353805	3.51491	0.000439899	0.0054794	37951238	Sobic.002G289800.2	Sobic.002G289800.2.p	PF00505	PTHR13711,PTHR13711:SF187	KOG0381			GO:0006355,GO:0005634,GO:0003682,GO:0003677	AT1G20696.2	HMGB3,NFD03,NFD3	high mobility group B3	LOC_Os09g37910.1	NA	HMG1/2, putative, expressed					4.32635	3.85169	4.04803	3.2049	2.92034	2.41699	7.6385	6.36198	5.6154	4.63832	5.18108	8.10988
Sobic.002G290000	0.0711753	0.016638	0.125969	0.241374	6.68728	3.92963	1.30433	3.01275	0.00258889	0.0239707	37951135	Sobic.002G290000.1	Sobic.002G290000.1.p	PF06733,PF13307	PTHR11472,PTHR11472:SF6		3.6.4.13	K15362	GO:0005524,GO:0004003,GO:0003677,GO:0016818,GO:0008026,GO:0006139,GO:0003676	AT1G20720.1		RAD3-like DNA-binding helicase protein	LOC_Os09g37920.1	NA	helicase, putative, expressed					0.0855	0.015954	0.112072	0	0	0.049914	0.047646	0.243554	0.086706	0.207067	0.437538	0.079517
Sobic.002G294000	3.6045	3.2909	0.650731	0.0942147	39.4322	-5.06575	0.697731	-7.26032	3.86e-13	2.3e-11	37949591	Sobic.002G294000.1	Sobic.002G294000.1.p	PF16913	PTHR31376,PTHR31376:SF10				GO:0016021,GO:0005215	AT2G24220.1	ATPUP5,PUP5	purine permease 5	LOC_Os09g38510.1	NA	purine permease, putative, expressed					4.89301	2.93686	2.98365	2.47957	3.93268	3.46046	0.663679	0.790674	0.497839	0.092028	0.190616	0
Sobic.002G295700	14.5759	15.4548	7.65609	8.77901	315.567	-0.664505	0.208827	-3.18209	0.00146219	0.0151187	37952096	Sobic.002G295700.1	Sobic.002G295700.1.p	PF00083,PF07690	PTHR24064,PTHR24064:SF273	KOG0253			GO:0055085,GO:0022857,GO:0016021	AT3G13050.1		Major facilitator superfamily protein	LOC_Os09g38690.1	NA	transporter family protein, putative, expressed					17.2316	13.6639	12.8322	12.2232	16.1443	17.9968	6.49518	6.80813	9.66494	7.68436	9.90606	8.74662
Sobic.002G296300	38.3983	60.2112	22.9304	28.4365	422.078	-0.95991	0.20767	-4.6223	3.8e-06	8.05e-05	37955312	Sobic.002G296300.1	Sobic.002G296300.1.p		PTHR36336,PTHR36336:SF1					AT1G69980.1			LOC_Os09g38750.1	NA	expressed protein					39.8606	38.2581	37.0763	62.964	51.5412	66.1283	24.4739	23.7979	20.5194	32.022	28.6149	24.6725
Sobic.002G296800	0.59373	0.901474	0.205288	0.0262383	5.2824	-4.88225	1.35842	-3.59407	0.000325558	0.00425076	37953683	Sobic.002G296800.3	Sobic.002G296800.3.p	PF03381	PTHR10926,PTHR10926:SF27	KOG2952			GO:0016020	AT1G79450.1	ALIS5	ALA-interacting subunit 5	LOC_Os09g38768.2	NA	cell cycle control protein, putative, expressed					0.691142	0.407457	0.682592	0.840876	0.908309	0.955236	0.070424	0.237121	0.30832	0	0.078715	0
Sobic.002G297000	26.1428	28.0868	52.496	45.1389	769.092	0.813519	0.228612	3.55851	0.000372967	0.00476559	37950818	Sobic.002G297000.1	Sobic.002G297000.1.p	PF03473,PF03476	PTHR14237,PTHR14237:SF30	KOG2362	2.8.1.9		GO:0030170,GO:0030151,GO:0003824	AT1G30910.1		Molybdenum cofactor sulfurase family protein	LOC_Os09g38772.1	NA	MOSC domain-containing protein, mitochondrial precursor, putative, expressed					26.5574	24.8043	27.0667	18.2225	29.425	36.6128	53.3724	49.3562	54.7593	41.7179	58.2191	35.4796
Sobic.002G298100	11.4555	6.21481	18.3882	13.9089	253.763	1.30653	0.349734	3.73578	0.000187137	0.0026213	37953584	Sobic.002G298100.1	Sobic.002G298100.1.p		PTHR33065,PTHR33065:SF20								LOC_Os07g45195.1	NA	expressed protein					9.45664	10.4222	14.4878	3.67667	5.17313	9.79462	18.2875	20.8903	15.987	12.4101	16.9096	12.4071
Sobic.002G299900	99.7547	104.305	27.7211	25.269	819.326	-1.89725	0.364935	-5.19886	2.01e-07	5.44e-06	37951884	Sobic.002G299900.1	Sobic.002G299900.1.p		PTHR33880,PTHR33880:SF2					AT3G23760.1			LOC_Os07g29240.1	NA	expressed protein					116.71	100.789	81.7649	140.631	92.6186	79.6652	27.6245	21.4739	34.0649	27.5078	19.1962	29.103
Sobic.002G300000	3.78142	0.639971	5.79111	5.23022	89.8003	3.10488	0.54822	5.66356	1.48e-08	4.86e-07	37955473	Sobic.002G300000.1	Sobic.002G300000.1.p	PF01357	PTHR31692,PTHR31692:SF16					AT3G45970.1	ATEXLA1,ATEXPL1,ATHEXP BETA 2.1,EXLA1,EXPL1	expansin-like A1	LOC_Os07g29290.1	NA	expansin precursor, putative, expressed					6.46874	3.10634	1.76918	0.561448	0.384266	0.974198	3.88407	6.52675	6.96249	3.00405	9.15978	3.52682
Sobic.002G300400	11.3815	2.16747	12.5497	7.29263	318.135	1.99266	0.49823	3.99948	6.35e-05	0.00100657	37950023	Sobic.002G300400.1	Sobic.002G300400.1.p	PF01842,PF07714	PTHR23257,PTHR23257:SF347	KOG0192	2.7.12.1		GO:0016597,GO:0008152,GO:0006468,GO:0004672	AT4G35780.1		ACT-like protein tyrosine kinase family protein	LOC_Os07g29330.2	NA	serine/threonine-protein kinase CTR1, putative, expressed					16.5643	10.8689	6.71134	1.46928	2.34004	2.69308	14.5476	13.4437	9.65788	5.44108	4.57397	11.8628
Sobic.002G300600	40.0302	62.2792	37.5388	26.3022	1043.06	-1.12945	0.394885	-2.86021	0.00423364	0.035712	37949840	Sobic.002G300600.1	Sobic.002G300600.1.p	PF00085	PTHR10438,PTHR10438:SF247	KOG0907	1.6.5.4		GO:0045454,GO:0015035,GO:0006662	AT1G76080.1	ATCDSP32,CDSP32	chloroplastic drought-induced stress protein of 32 kD	LOC_Os07g29410.1	NA	thioredoxin, putative, expressed					35.3854	39.3135	45.3919	27.0203	63.0986	96.7188	29.8652	44.6691	38.0823	23.5093	38.7404	16.6569
Sobic.002G301600	12.3604	4.55957	1.33942	0.806114	145.354	-2.28681	0.48071	-4.75714	1.96e-06	4.37e-05	37949980	Sobic.002G301600.1	Sobic.002G301600.1.p	PF01425	PTHR11895,PTHR11895:SF68	KOG1211		K01426	GO:0016884	AT4G34880.1		Amidase family protein	LOC_Os04g10460.1	NA	amidase, putative, expressed					12.1601	13.4256	11.4955	3.2713	3.0542	7.35322	1.25465	1.32408	1.43952	0.426884	0.68496	1.3065
Sobic.002G302400	0.715658	4.85521	37.1212	221.699	1694.86	5.51647	0.963096	5.72785	1.02e-08	3.44e-07	37954127	Sobic.002G302400.1	Sobic.002G302400.1.p	PF03492	PTHR31009,PTHR31009:SF16		2.1.1.273		GO:0008168	AT5G04370.1	NAMT1	S-adenosyl-L-methionine-dependent methyltransferases superfamily protein	LOC_Os06g13350.1	NA	SAM dependent carboxyl methyltransferase, putative, expressed					1.4967	0.394417	0.255861	4.0446	5.90332	4.6177	50.3995	14.771	46.1931	244.672	416.273	4.15326
Sobic.002G302500	0.414774	0.150191	2.00449	1.15546	34.9701	3.03048	0.746993	4.05691	4.97e-05	0.000811467	37950044	Sobic.002G302500.1	Sobic.002G302500.1.p	PF08276,PF00954,PF01453,PF00069	PTHR27002,PTHR27002:SF39	KOG1187	2.7.11.1		GO:0048544,GO:0006468,GO:0005524,GO:0004672	AT2G19130.1		S-locus lectin protein kinase family protein	LOC_Os10g20160.1	NA	serine/threonine-protein kinase receptor precursor, putative, expressed					0.390785	0.208137	0.645401	0.05366	0.108166	0.288747	0.784609	2.87251	2.35636	0.709223	2.11504	0.642117
Sobic.002G304500	0.54858	0.358054	1.13921	1.32708	32.6627	2.0935	0.643842	3.25158	0.00114766	0.0123624	37953771	Sobic.002G304500.1	Sobic.002G304500.1.p	PF05190,PF05192,PF00488	PTHR11361,PTHR11361:SF21			K08740	GO:0030983,GO:0006298,GO:0005524	AT4G17380.1	ATMSH4,MSH4	MUTS-like protein 4	LOC_Os07g30240.1	NA	mutS family domain IV containing protein, expressed					0.457193	0.358025	0.830522	0.341478	0.225048	0.507635	1.03458	1.73025	0.652784	0.9487	0.908742	2.12381
Sobic.002G305000	74.7175	79.2058	112.076	145.669	2735.75	1.00506	0.284464	3.53318	0.000410593	0.0051705	37954040	Sobic.002G305000.2	Sobic.002G305000.2.p	PF00620	PTHR23176,PTHR23176:SF32				GO:0007165	AT5G61530.1		small G protein family protein / RhoGAP family protein	LOC_Os07g30300.1	NA	small G protein family protein, putative, expressed					63.5383	85.3994	75.2147	79.6996	82.1959	75.7218	148.941	90.3646	96.9228	171.067	145.458	120.481
Sobic.002G305600	1.17934	0.0655733	4.02369	2.04095	68.1811	5.26584	1.27093	4.14329	3.42e-05	0.000585339	37950705	Sobic.002G305600.1	Sobic.002G305600.1.p	PF00201	PTHR11926,PTHR11926:SF377		2.4.1.170		GO:0016758,GO:0008152	AT1G22360.1	AtUGT85A2,UGT85A2	UDP-glucosyl transferase 85A2	LOC_Os07g30369.1	NA	indole-3-acetate beta-glucosyltransferase, putative, expressed					0.496116	0.801087	2.24082	0.029164	0.167556	0	0.905896	9.3164	1.84878	0.540888	0.478864	5.10309
Sobic.002G306000	25.9267	35.5864	39.9407	51.3989	1739.31	0.621441	0.225562	2.75508	0.00586771	0.0462642	37951977	Sobic.002G306000.2	Sobic.002G306000.2.p	PF00612,PF12796,PF03859	PTHR23335,PTHR23335:SF3				GO:0005515,GO:0005634,GO:0003677	AT3G16940.1		calmodulin binding;transcription regulators	LOC_Os07g30774.1	NA	calmodulin-binding transcription activator 5, putative, expressed					28.4233	26.1914	23.1653	29.8906	37.0433	39.8253	35.5651	45.3566	38.9003	53.8363	69.1669	31.1935
Sobic.002G310800	3.80384	2.25645	11.408	10.4666	321.506	2.37832	0.315697	7.53358	4.94e-14	3.53e-12	37953865	Sobic.002G310800.2	Sobic.002G310800.2.p	PF00931	PTHR23155,PTHR23155:SF449	KOG4658			GO:0043531	AT3G46710.1		NB-ARC domain-containing disease resistance protein	LOC_Os03g26260.1	NA	NB-ARC domain containing protein, expressed					3.60144	4.36163	3.44845	2.11487	2.00355	2.65092	10.9002	10.0975	13.2263	8.25622	9.4298	13.7138
Sobic.002G310900	32.6098	108.492	51.3266	49.1163	1068.95	-1.02882	0.293364	-3.50697	0.000453247	0.00560307	37953033	Sobic.002G310900.1	Sobic.002G310900.1.p	PF00168	PTHR23180,PTHR23180:SF253	KOG1030			GO:0005515	AT1G48590.2		Calcium-dependent lipid-binding (CaLB domain) family protein	LOC_Os07g31830.1	NA	GTPase activating protein, putative, expressed					28.7266	29.1188	39.9841	104.316	117.943	103.217	67.4302	37.2707	49.279	55.2554	56.1879	35.9057
Sobic.002G311501	1.01892	1.21089	0.361704	0.230693	31.7576	-2.32025	0.426048	-5.44599	5.15e-08	1.55e-06	37949820	Sobic.002G311501.1	Sobic.002G311501.1.p	PF00201	PTHR11926,PTHR11926:SF274	KOG1192			GO:0016758,GO:0008152	AT1G07250.1	UGT71C4	UDP-glucosyl transferase 71C4	LOC_Os07g32020.1	NA	UDP-glucoronosyl and UDP-glucosyl transferase domain containing protein, expressed					1.33038	0.878457	0.847923	1.29702	1.14442	1.19121	0.337532	0.271968	0.475611	0.325385	0.219943	0.14675
Sobic.002G314400	18.7927	8.74948	19.9262	21.3889	1005.92	1.45334	0.320279	4.53774	5.69e-06	0.000116379	37950992	Sobic.002G314400.1	Sobic.002G314400.1.p	PF00557	PTHR10804:SF107,PTHR10804	KOG2738	3.4.11.18	K01265		AT1G13270.1	MAP1B,MAP1C	methionine aminopeptidase 1B	LOC_Os07g32590.1	NA	peptidase, M24 family protein, putative, expressed					14.7622	19.5595	22.0563	7.08282	8.02744	11.1382	22.9124	21.8338	15.0322	17.5783	22.9902	23.5982
Sobic.002G315800	166.703	634.153	185.533	196.022	6716.08	-1.5878	0.470542	-3.3744	0.000739756	0.00848648	37949718	Sobic.002G315800.1	Sobic.002G315800.1.p	PF08127,PF00112	PTHR12411,PTHR12411:SF367	KOG1543	3.4.22.1	K01363	GO:0050790,GO:0004197,GO:0008234,GO:0006508	AT1G02305.1		Cysteine proteinases superfamily protein	LOC_Os05g24550.2	NA	Papain family cysteine protease domain containing protein, expressed					93.3012	158.744	248.064	336.169	671.419	894.872	201.776	188.51	166.313	238.299	266.585	83.1824
Sobic.002G317600	58.0251	30.9606	55.7146	44.0769	671.312	0.627888	0.190836	3.29019	0.0010012	0.0109811	37952124	Sobic.002G317600.1	Sobic.002G317600.1.p	PF01042	PTHR11803,PTHR11803:SF13	KOG2317	3.5.99.10			AT3G20390.1		endoribonuclease L-PSP family protein	LOC_Os07g33240.1	NA	endoribonuclease, putative, expressed					60.1691	54.1841	59.7222	28.5799	28.6967	35.6051	52.3133	63.7729	51.0576	38.1138	52.7204	41.3965
Sobic.002G321100	0	0	4.92786	7.07889	202.186	11.4191	1.23696	9.2316	2.67e-20	4.37e-18	37951892	Sobic.002G321100.1	Sobic.002G321100.1.p	PF00931	PTHR23155,PTHR23155:SF589				GO:0043531	AT3G14470.1		NB-ARC domain-containing disease resistance protein	LOC_Os07g33730.2	NA	NB-ARC domain containing protein, expressed					0	0	0	0	0	0	5.19212	4.54849	5.04296	9.05235	8.51924	3.66508
Sobic.002G321200	0	0.00726333	0.839818	0.799304	19.5896	6.82667	1.31002	5.21113	1.88e-07	5.13e-06	37954553	Sobic.002G321200.1	Sobic.002G321200.1.p	PF00931	PTHR23155,PTHR23155:SF636	KOG4658			GO:0043531	AT3G14470.1		NB-ARC domain-containing disease resistance protein	LOC_Os07g33740.1	NA	vrga1, putative, expressed					0	0	0	0	0.02179	0	1.06986	0.539804	0.909792	0.494819	1.25	0.653093
Sobic.002G322000	333.163	14.0797	217.522	67.6398	3759.65	2.59666	0.937904	2.76858	0.00563014	0.0446982	37953917	Sobic.002G322000.2	Sobic.002G322000.2.p	PF03151	PTHR11132,PTHR11132:SF99	KOG1441				AT1G61800.1	ATGPT2,GPT2	glucose-6-phosphate/phosphate translocator 2	LOC_Os07g34006.1	NA	transporter family protein, putative, expressed					201.112	337.251	461.125	4.43915	9.33588	28.4639	34.9631	302.072	315.532	8.8934	46.2468	147.779
Sobic.002G327800	9.14322	1.42811	9.63746	5.84115	228.934	2.23771	0.599939	3.72989	0.00019156	0.0026765	37952175	Sobic.002G327800.1	Sobic.002G327800.1.p	PF01657,PF00069	PTHR27002,PTHR27002:SF16	KOG1187	2.7.11.1		GO:0006468,GO:0005524,GO:0004672	AT4G05200.1	CRK25	cysteine-rich RLK (RECEPTOR-like protein kinase) 25	LOC_Os07g35310.1	NA	TKL_IRAK_DUF26-lc.12 - DUF26 kinases have homology to DUF26 containing loci, expressed					4.70148	13.5551	9.17306	2.28272	0.88154	1.12008	5.48828	12.1191	11.305	3.328	4.61727	9.57819
Sobic.002G328200	0.172742	0.363768	2.43056	2.28417	37.814	2.74026	0.650595	4.21193	2.53e-05	0.000446531	37950150	Sobic.002G328200.1	Sobic.002G328200.1.p	PF07983,PF00332	PTHR32227,PTHR32227:SF101		3.2.1.39		GO:0005975,GO:0004553	AT5G55180.1		O-Glycosyl hydrolases family 17 protein	LOC_Os07g35350.2	NA	glucan endo-1,3-beta-glucosidase precursor, putative, expressed					0.282144	0.072474	0.163608	0.146389	0.280931	0.663984	3.59756	1.32621	2.36791	2.33299	3.37985	1.13966
Sobic.002G328800	21.0308	18.0897	6.86321	5.00823	419.687	-1.79188	0.392911	-4.56052	5.1e-06	0.000105854	37950285	Sobic.002G328800.10	Sobic.002G328800.10.p	PF01657,PF07714	PTHR27002,PTHR27002:SF127	KOG1187	2.7.11.1		GO:0006468,GO:0004672	AT4G23160.1	CRK8	cysteine-rich RLK (RECEPTOR-like protein kinase) 8	LOC_Os07g35330.1	NA	TKL_IRAK_DUF26-lc.13 - DUF26 kinases have homology to DUF26 containing loci, expressed					23.6606	19.9989	19.433	17.2519	14.4049	22.6124	4.66155	10.6039	5.32414	4.14624	8.35882	2.51962
Sobic.002G330700	2.01707	5.04025	1.73428	0.520651	24.1748	-3.09602	0.9208	-3.36232	0.000772919	0.00879655	37952757	Sobic.002G330700.1	Sobic.002G330700.1.p		PTHR35318:SF3,PTHR35318								LOC_Os07g36210.1	NA	expressed protein					3.50084	1.11577	1.43461	2.45647	3.89288	8.7714	0.344101	4.18783	0.670896	0.380097	0.282448	0.899407
Sobic.002G331450	9.6072	10.7255	0	0.0878673	37.533	-6.82514	1.11512	-6.12057	9.32e-10	3.65e-08	37951026	Sobic.002G331450.1	Sobic.002G331450.1.p											NA						8.94055	9.62626	10.2548	6.22535	13.3905	12.5607	0	0	0	0	0.263602	0
Sobic.002G333700	3.10149	5.08094	53.8449	78.098	513.838	4.04855	0.307416	13.1696	1.31e-39	1.51e-36	37953416	Sobic.002G333700.1	Sobic.002G333700.1.p		PTHR33735,PTHR33735:SF6					AT2G14095.1			LOC_Os04g37760.1	NA	expressed protein					2.72274	2.97597	3.60577	3.40847	4.2841	7.55026	52.064	52.4316	57.0393	83.6287	103.911	46.7539
Sobic.002G336200	4.23216	3.84589	7.72297	7.2126	201.26	1.02035	0.281083	3.63008	0.000283331	0.00377293	37953729	Sobic.002G336200.2	Sobic.002G336200.2.p	PF01733	PTHR10332,PTHR10332:SF30	KOG1479		K15014	GO:0016021,GO:0006810,GO:0005337	AT4G05120.1	ATENT3,ENT3,FUR1	Major facilitator superfamily protein	LOC_Os07g37100.1	NA	nucleoside transporter, putative, expressed					4.43785	4.59067	3.66795	2.6143	4.6782	4.24516	7.50215	9.00065	6.66609	8.11398	8.94335	4.58046
Sobic.002G336500	0.11676	0	0.58883	0.231961	6.55358	5.22052	1.44392	3.61552	0.000299744	0.00395476	37953237	Sobic.002G336500.1	Sobic.002G336500.1.p	PF08387	PTHR32212,PTHR32212:SF74					AT1G51370.3		F-box/RNI-like/FBD-like domains-containing protein	LOC_Os07g18510.1	NA	OsFBLD5 - F-box, LRR and FBD domain containing protein, expressed					0.244578	0.105701	0	0	0	0	0.564212	0.557847	0.644431	0.279784	0.245297	0.170801
Sobic.002G338100	540.242	993.126	374.166	445.886	10811.5	-1.00202	0.269177	-3.72253	0.000197233	0.00274428	37951051	Sobic.002G338100.1	Sobic.002G338100.1.p	PF11264	PTHR34793,PTHR34793:SF1				GO:0015979,GO:0010207	AT2G20890.1	PSB29,THF1	photosystem II reaction center PSB29 protein	LOC_Os07g37250.1	NA	THYLAKOID FORMATION1, chloroplast precursor, putative, expressed					438.302	633.717	548.706	913.067	958.862	1107.45	374.954	416.793	330.752	458.824	391.682	487.152
Sobic.002G338200	5.08214	14.6191	4.15999	5.81726	149.011	-1.25879	0.404704	-3.1104	0.00186831	0.0184372	37952468	Sobic.002G338200.1	Sobic.002G338200.1.p	PF00635	PTHR10809,PTHR10809:SF56	KOG0439			GO:0005789	AT4G21450.1		PapD-like superfamily protein	LOC_Os07g37270.1	NA	MSP domain containing protein, putative, expressed					5.34695	5.75847	4.14101	11.0358	19.9456	12.876	3.59245	3.01436	5.87315	7.28192	7.78387	2.38599
Sobic.002G340200	6.88143	8.12264	4.20818	3.38984	76.6011	-1.14012	0.388035	-2.93819	0.0033014	0.0290777	37952973	Sobic.002G340200.1	Sobic.002G340200.1.p		PTHR21669								LOC_Os07g37680.1	NA	expressed protein					5.44427	8.04489	7.15513	6.65195	8.75109	8.96488	4.30124	1.97508	6.34821	3.03094	4.2557	2.88289
Sobic.002G340350	0.925483	1.52199	10.1557	7.24146	559.399	2.39832	0.334489	7.17009	7.49e-13	4.3e-11	37951990	Sobic.002G340350.1	Sobic.002G340350.1.p		PTHR33320,PTHR33320:SF2					AT1G52855.1			LOC_Os07g37700.1	NA	expressed protein					1.07145	0.86819	0.83681	1.78703	1.7436	1.03534	8.91664	9.46619	12.0843	7.27037	5.84337	8.61063
Sobic.002G340500	2.60516	1.97869	1.41434	0.315274	23.793	-2.45396	0.640514	-3.83124	0.000127501	0.00187045	37952600	Sobic.002G340500.1	Sobic.002G340500.1.p		PTHR13356	KOG3416				AT5G63690.1		Nucleic acid-binding, OB-fold-like protein	LOC_Os07g37710.1	NA	oligonucleotide/oligosaccharide-binding fold containing 2B, putative, expressed					2.6501	2.84408	2.32131	1.65039	0.924225	3.36146	1.61405	1.56843	1.06053	0.383238	0.132336	0.430249
Sobic.002G341400	0.361892	0.627351	0.0460033	0.015239	5.63459	-5.19766	1.45934	-3.56164	0.000368544	0.00471604	37951036	Sobic.002G341400.1	Sobic.002G341400.1.p		PTHR33165,PTHR33165:SF9								LOC_Os10g41850.1	NA	expressed protein					0.35828	0.418686	0.308709	0.943235	0.567111	0.371706	0	0	0.13801	0	0.045717	0
Sobic.002G341600	4.64588	7.50537	3.36009	4.15624	158.834	-0.758333	0.276287	-2.74473	0.00605604	0.0474393	37953121	Sobic.002G341600.1	Sobic.002G341600.1.p	PF12695	PTHR11614,PTHR11614:SF20	KOG1455	2.3.1.22			AT1G11090.1		alpha/beta-Hydrolases superfamily protein	LOC_Os07g37840.1	NA	lipase, putative, expressed					6.83781	3.14428	3.95554	7.23083	7.23225	8.05302	3.07767	3.89487	3.10772	3.78742	5.44767	3.23362
Sobic.002G343600	1.41818	8.67256	1.10573	0.451911	58.0338	-3.87741	1.38477	-2.80005	0.00510949	0.0413226	37953892	Sobic.002G343600.1	Sobic.002G343600.1.p	PF08263,PF00560,PF13855	PTHR27000,PTHR27000:SF129				GO:0005515	AT3G12145.1	FLOR1,FLR1	Leucine-rich repeat (LRR) family protein	LOC_Os07g38130.1	NA	polygalacturonase inhibitor 1 precursor, putative, expressed					0.542572	1.59552	2.11644	9.44203	3.75681	12.8188	0.544823	0	2.77237	0	0.098402	1.25733
Sobic.002G345850	1.67862	1.56343	2.22241	4.0733	74.3391	1.51875	0.453558	3.34853	0.000812413	0.00919586	37953305	Sobic.002G345850.1	Sobic.002G345850.1.p											NA						1.88959	1.82593	1.32035	0.515468	2.21563	1.95919	2.63657	1.54056	2.49009	3.61159	5.50499	3.10332
Sobic.002G350400	10.3907	9.00995	20.4743	19.8451	399.25	1.29573	0.361148	3.58781	0.000333469	0.00432755	37952582	Sobic.002G350400.1	Sobic.002G350400.1.p	PF03953,PF00091	PTHR11588,PTHR11588:SF48			K07374	GO:0003924,GO:0007017,GO:0005874	AT5G19780.1	TUA5	tubulin alpha-5	LOC_Os07g38730.1	NA	tubulin/FtsZ domain containing protein, putative, expressed					9.91517	11.5303	9.72677	10.7427	4.45181	11.8353	17.9936	18.9116	24.5175	18.7241	19.2719	21.5393
Sobic.002G351400	11.213	2.26658	13.1013	8.64649	263.166	2.14532	0.549437	3.90459	9.44e-05	0.00143512	37954789	Sobic.002G351400.1	Sobic.002G351400.1.p	PF00314	PTHR31048,PTHR31048:SF6					AT4G11650.1	ATOSM34,OSM34	osmotin 34	LOC_Os03g45960.1	NA	thaumatin, putative, expressed					6.29905	14.0088	13.3311	1.65415	1.68875	3.45684	7.48372	21.6029	10.2174	5.80449	7.72599	12.409
Sobic.002G353700	6.14967	17.9483	7.13589	7.98292	461.631	-1.073	0.360162	-2.97922	0.00288979	0.0261552	37952009	Sobic.002G353700.1	Sobic.002G353700.1.p		PTHR10593,PTHR10593:SF29					AT5G66730.1		C2H2-like zinc finger protein	LOC_Os07g39310.1	NA	ZOS7-06 - C2H2 zinc finger protein, expressed					5.36214	4.94149	8.14538	11.593	21.0326	21.2195	5.70731	6.50178	9.19859	9.91166	9.84699	4.1901
Sobic.002G354501	87.5499	46.8027	111.747	130.167	603.541	1.58916	0.345795	4.59568	4.31e-06	9.03e-05	37955612	Sobic.002G354501.1	Sobic.002G354501.1.p	PF06624	PTHR15601,PTHR15601:SF5	KOG3491			GO:0005783	AT1G27330.1		Ribosome associated membrane protein RAMP4	LOC_Os11g41875.2	NA	membrane protein, putative, expressed					111.315	76.4208	74.9142	33.3145	70.5202	36.5733	126.036	121.051	88.1537	149.638	153.609	87.2556
Sobic.002G356800	4.46471	2.79749	5.00281	4.77342	99.9408	0.888344	0.269676	3.29412	0.000987316	0.0108491	37949855	Sobic.002G356800.1	Sobic.002G356800.1.p	PF00657	PTHR22835,PTHR22835:SF117		3.2.1.51		GO:0016788	AT3G26430.1		GDSL-like Lipase/Acylhydrolase superfamily protein	LOC_Os07g39750.1	NA	GDSL-like lipase/acylhydrolase, putative, expressed					5.38401	3.83208	4.17804	2.58314	3.36964	2.43968	3.84781	4.67405	6.48657	5.0747	5.338	3.90756
Sobic.002G359600	10.8332	1.28814	21.2606	8.59936	244.255	3.10009	0.92194	3.36257	0.000772192	0.00879264	37950255	Sobic.002G359600.1	Sobic.002G359600.1.p	PF10343	PTHR21314,PTHR21314:SF0	KOG2524							LOC_Os07g39980.1	NA	GA22009-PA, putative, expressed					4.71789	8.19784	19.584	0.314332	0.554574	2.99553	10.6899	33.664	19.4279	2.5562	4.20304	19.0388
Sobic.002G359700	95.1498	4.73907	122.502	61.9641	1237.5	4.03831	0.897744	4.49829	6.85e-06	0.000137991	37951271	Sobic.002G359700.1	Sobic.002G359700.1.p	PF03195	PTHR31304,PTHR31304:SF4					AT5G67420.1	ASL39,LBD37	LOB domain-containing protein 37	LOC_Os07g40000.1	NA	DUF260 domain containing protein, putative, expressed					33.7647	95.0904	156.594	4.33307	5.81381	4.07032	55.4868	102.048	209.97	14.3564	16.1788	155.357
Sobic.002G361100	9.10076	8.0701	3.63621	0.445548	69.6218	-3.87987	1.1069	-3.50518	0.000456305	0.00562874	37951230	Sobic.002G361100.1	Sobic.002G361100.1.p	PF13417,PF13410	PTHR11260:SF174,PTHR11260	KOG0406	2.5.1.18	K00799	GO:0005515	AT1G17180.1	ATGSTU25,GSTU25	glutathione S-transferase TAU 25	LOC_Os07g28480.1	NA	glutathione S-transferase, putative, expressed					11.8296	7.26882	8.20382	3.28069	5.9822	14.9474	0.258658	9.52031	1.12966	0.576013	0	0.760631
Sobic.002G363600	22.0241	21.6685	7.86722	7.36412	310.427	-1.49319	0.35379	-4.22056	2.44e-05	0.00043144	37952068	Sobic.002G363600.1	Sobic.002G363600.1.p		PTHR31348,PTHR31348:SF5					AT5G39360.1	EDL2	EID1-like 2	LOC_Os07g40710.2	NA	circadian clock coupling factor-related, putative, expressed					32.0076	17.1903	16.8742	20.9884	27.6906	16.3266	7.44285	7.46759	8.69122	5.50775	11.8151	4.76954
Sobic.002G364100	550.709	168.556	641.032	309.996	6581.01	1.10389	0.389621	2.83325	0.00460778	0.0380793	37954957	Sobic.002G364100.1	Sobic.002G364100.1.p	PF01015	PTHR11830	KOG1628		K02984	GO:0006412,GO:0005840,GO:0005622,GO:0003735	AT4G34670.1		Ribosomal protein S3Ae	LOC_Os03g10340.1	NA	40S ribosomal protein S3a, putative, expressed					631.936	578.732	441.458	130.584	157.464	217.619	710.723	695.564	516.809	222.626	247.796	459.567
Sobic.002G365600	0	0	1.58709	3.70792	11.3254	7.45187	1.55186	4.80188	1.57e-06	3.59e-05	37949933	Sobic.002G365600.2	Sobic.002G365600.2.p		PTHR33088					AT5G09530.1		hydroxyproline-rich glycoprotein family protein	LOC_Os07g40860.2	NA	retrotransposon protein, putative, unclassified, expressed					0	0	0	0	0	0	1.36366	0.696407	2.7012	5.80645	4.67124	0.646072
Sobic.002G367600	1.36641	0.0261727	1.64276	0.762572	24.5682	5.20391	1.74152	2.98813	0.00280687	0.0256169	37954744	Sobic.002G367600.1	Sobic.002G367600.1.p	PF00067	PTHR24298,PTHR24298:SF50	KOG0156	1.14.13.21		GO:0055114,GO:0020037,GO:0016705,GO:0005506	AT1G74110.1	CYP78A10	cytochrome P450, family 78, subfamily A, polypeptide 10	LOC_Os07g41240.1	NA	cytochrome P450, putative, expressed					2.23611	1.10059	0.762518	0	0.078518	0	0.137422	2.52941	2.26146	0.153119	0	2.1346
Sobic.002G368901	1.34122	1.43462	0.0304037	0.069582	6.80737	-4.34591	1.32442	-3.28137	0.00103305	0.011271	37950581	Sobic.002G368901.1	Sobic.002G368901.1.p		PTHR33333,PTHR33333:SF2									NA						1.13288	1.05142	1.83936	0.752561	2.41337	1.13794	0.091211	0	0	0	0.208746	0
Sobic.002G369000	0.0337977	0.0114723	0.930187	0.881484	25.8921	6.20628	1.84146	3.37031	0.000750838	0.00857503	37949824	Sobic.002G369000.1	Sobic.002G369000.1.p		PTHR33333,PTHR33333:SF6								LOC_Os07g41400.1	NA	EGG APPARATUS-1, putative, expressed					0.034979	0	0.066414	0.034417	0	0	0	1.36654	1.42402	1.38971	1.222	0.032738
Sobic.002G370800	8.82184	21.4481	8.7657	9.7699	303.99	-1.06352	0.360456	-2.95048	0.00317284	0.0282198	37954381	Sobic.002G370800.1	Sobic.002G370800.1.p	PF02045	PTHR12632,PTHR12632:SF8			K08064	GO:0006355,GO:0003700	AT1G72830.1	ATHAP2C,HAP2C,NF-YA3	nuclear factor Y, subunit A3	LOC_Os07g41720.2	NA	nuclear transcription factor Y subunit, putative, expressed					8.17323	10.2313	8.061	15.7145	23.2564	25.3735	8.3552	8.78365	9.15826	9.75961	15.6355	3.91458
Sobic.002G372300	0.475078	4.015	1.29483	0.355259	30.7494	-3.43914	1.08752	-3.16237	0.00156493	0.0159723	37953530	Sobic.002G372300.2	Sobic.002G372300.2.p	PF01966,PF04607	PTHR21262,PTHR21262:SF15	KOG1157	2.7.6.5		GO:0015969	AT3G14050.1	AT-RSH2,ATRSH2,RSH2	RELA/SPOT homolog 2	LOC_Os07g42160.1	NA	HD domain containing protein, putative, expressed					0.568552	0.182907	0.673776	0.95183	7.87978	3.21339	0.175297	3.47416	0.235025	0.229908	0.700544	0.135325
Sobic.002G374650	3.06373	1.28849	4.69167	3.77423	70.0917	1.62193	0.499776	3.24532	0.00117317	0.0126017	37949922	Sobic.002G374650.1	Sobic.002G374650.1.p	PF01070	PTHR10578,PTHR10578:SF67		1.1.3.15	K11517	GO:0016491	AT3G14130.1		Aldolase-type TIM barrel family protein	LOC_Os07g42440.3	NA	hydroxyacid oxidase 1, putative, expressed					1.67151	2.6138	4.90589	1.85785	1.08634	0.921269	3.04446	5.31888	5.71166	3.58112	4.80698	2.9346
Sobic.002G374900	407.529	127.46	447.323	220.794	6125.39	1.00392	0.327461	3.06578	0.00217102	0.0208244	37954581	Sobic.002G374900.1	Sobic.002G374900.1.p	PF16122,PF00318	PTHR11489	KOG0830		K02998	GO:0006412,GO:0005840,GO:0005622,GO:0003735,GO:0015935	AT3G04770.2	RPSAb	40s ribosomal protein SA B	LOC_Os07g42450.1	NA	ribosomal protein S2, putative, expressed					452.788	382.186	387.612	92.9223	131.709	157.749	440.866	458.128	442.976	189.674	170.467	302.24
Sobic.002G379000	0.586769	1.89871	0.024719	0.0118183	17.0958	-7.15177	1.3574	-5.26871	1.37e-07	3.85e-06	37951633	Sobic.002G379000.1	Sobic.002G379000.1.p	PF02297	PTHR11387,PTHR11387:SF15		1.9.3.1	K02267	GO:0005739,GO:0004129	AT1G22450.1	ATCOX6B2,COX6B	cytochrome C oxidase 6B	LOC_Os07g42910.1	NA	cytochrome c oxidase subunit, putative, expressed					0.991442	0.38676	0.382104	2.68445	1.8478	1.16389	0	0	0.074157	0	0.035455	0
Sobic.002G379750	0.925285	1.13973	9.49827	9.89927	269.004	3.25066	0.354807	9.16177	5.11e-20	8.02e-18	37951546	Sobic.002G379750.1	Sobic.002G379750.1.p											NA						0.440124	1.13941	1.19632	1.05687	1.39579	0.96652	8.22553	10.3286	9.94068	9.86635	10.8996	8.93189
Sobic.002G382500	0.0854987	0.0174893	0.871744	0.455947	7.3624	4.94043	1.72584	2.86261	0.00420161	0.0355071	37955461	Sobic.002G382500.1	Sobic.002G382500.1.p	PF00403	PTHR22814,PTHR22814:SF126	KOG1603			GO:0046872,GO:0030001	AT4G39700.1		Heavy metal transport/detoxification superfamily protein	LOC_Os03g26650.1	NA	heavy metal-associated domain containing protein, expressed					0.051919	0.155119	0.049458	0	0	0.052468	0.714128	1.23116	0.669947	0.049978	0.051523	1.26634
Sobic.002G383600	28.2651	22.5294	37.745	28.1368	2144.11	0.450822	0.153043	2.94573	0.00322198	0.0284985	37950439	Sobic.002G383600.1	Sobic.002G383600.1.p	PF10408,PF13920,PF00622	PTHR13363,PTHR13363:SF1	KOG4692		K12169	GO:0034450,GO:0016567,GO:0006511,GO:0000151,GO:0005515	AT2G22010.1	RKP	related to KPC1	LOC_Os07g43380.1	NA	zinc finger, C3HC4 type domain containing protein, expressed					30.1724	26.1513	28.4715	20.6065	23.7939	23.1878	33.2745	37.9342	42.0263	24.1425	32.9259	27.342
Sobic.002G385100	240.963	48.1055	339.287	122.347	3012.18	1.5908	0.425045	3.74267	0.000182079	0.00256138	37951817	Sobic.002G385100.1	Sobic.002G385100.1.p	PF00163,PF01479	PTHR11831,PTHR11831:SF11	KOG3301		K02997	GO:0019843,GO:0005622,GO:0003723	AT5G39850.1		Ribosomal protein S4	LOC_Os11g38959.1	NA	40S ribosomal protein S9-2, putative, expressed					260.028	217.18	245.681	24.8289	39.9434	79.5441	299.701	400.23	317.93	103.341	94.1425	169.558
Sobic.002G385400	2.01096	0.903516	2.12862	2.77942	35.6061	1.72513	0.577911	2.98511	0.00283476	0.0257706	37949532	Sobic.002G385400.1	Sobic.002G385400.1.p	PF05460	PTHR13394,PTHR13394:SF0	KOG4557		K02608	GO:0006260,GO:0005664,GO:0003677	AT1G26840.1	ATORC6,ORC6	origin recognition complex protein 6	LOC_Os07g43540.1	NA	ORC6 - Putative origin recognition complex subunit 6, expressed					2.59076	1.79002	1.6521	1.62217	0.697562	0.390812	1.45555	1.42039	3.50992	2.63925	2.56827	3.13073
Sobic.002G386500	427.706	394.67	1052.62	914.646	4565.01	1.37626	0.242055	5.68575	1.3e-08	4.3e-07	37949668	Sobic.002G386500.1	Sobic.002G386500.1.p		PTHR34565					AT3G46430.1			LOC_Os03g40920.1	NA	expressed protein					461.607	403.761	417.751	354.127	365.799	464.084	1252.79	974.757	930.316	844.439	908.116	991.384
Sobic.002G388800	0.112781	0.146724	44.7989	4.1349	372.112	5.14032	1.20215	4.27593	1.9e-05	0.000344415	37952380	Sobic.002G388800.1	Sobic.002G388800.1.p	PF00067	PTHR24282,PTHR24282:SF44	KOG0157			GO:0055114,GO:0020037,GO:0016705,GO:0005506	AT2G46950.1	CYP709B2	cytochrome P450, family 709, subfamily B, polypeptide 2	LOC_Os07g23570.1	NA	cytochrome P450 72A1, putative, expressed					0.217135	0	0.121207	0.138022	0.065803	0.236348	0.947955	109.444	24.0049	2.80567	1.72448	7.87454
Sobic.002G393800	1.95054	2.84342	0	0	62.7311	-9.60889	1.21112	-7.93387	2.12e-15	1.81e-13	37954159	Sobic.002G393800.1	Sobic.002G393800.1.p	PF00085,PF00931	PTHR23155,PTHR23155:SF490	KOG4658		K13457	GO:0045454,GO:0043531	AT3G07040.1	RPM1,RPS3	NB-ARC domain-containing disease resistance protein	LOC_Os12g37740.1	NA	resistance protein LR10, putative, expressed					2.23896	1.89468	1.71799	2.47448	3.17084	2.88495	0	0	0	0	0	0
Sobic.002G393900	3.1523	2.20061	0	0	79.0494	-9.38422	1.24949	-7.51045	5.89e-14	4.15e-12	37952704	Sobic.002G393900.1	Sobic.002G393900.1.p	PF13173	PTHR23155,PTHR23155:SF528			K13457		AT3G46730.1		NB-ARC domain-containing disease resistance protein	LOC_Os08g14830.1	NA	NB-ARC domain containing protein, expressed					2.36617	3.58918	3.50154	2.50137	1.62962	2.47084	0	0	0	0	0	0
Sobic.002G395400	0	0.429885	9.65912	13.9456	17.9454	5.06886	1.03516	4.89671	9.75e-07	2.32e-05	37954304	Sobic.002G395400.1	Sobic.002G395400.1.p											NA						0	0	0	0	0	1.28965	9.70327	7.69607	11.578	16.588	20.814	4.43482
Sobic.002G395801	53.5333	52.5616	88.0379	106.023	498.756	1.18661	0.336908	3.52207	0.000428196	0.00535105	37954383	Sobic.002G395801.1	Sobic.002G395801.1.p	PF00240	PTHR10666	KOG4495			GO:0005515	AT5G57860.2		Ubiquitin-like superfamily protein	LOC_Os03g24920.1	NA	ubiquitin family protein, putative, expressed					53.1538	59.4639	47.9821	53.4831	44.0251	60.1767	87.277	111.562	65.2741	81.881	100.875	135.311
Sobic.002G396700	126.145	143.695	108.735	93.7322	4141.71	-0.472258	0.152188	-3.10311	0.00191495	0.0188327	37953970	Sobic.002G396700.1	Sobic.002G396700.1.p	PF10531,PF10589,PF01512	PTHR11780		1.6.99.3,1.6.5.3	K03942	GO:0051539	AT5G08530.1	CI51	51 kDa subunit of complex I	LOC_Os07g45090.1	NA	NADH-ubiquinone oxidoreductase 51 kDa subunit, mitochondrial precursor, putative, expressed					148.563	106.124	123.747	136.95	140.284	153.852	102.509	103.455	120.24	90.4703	100.573	90.1535
Sobic.002G397100	1.65305	5.24471	0	0	30.3616	-8.92759	1.24286	-7.18309	6.82e-13	3.92e-11	37954622	Sobic.002G397100.1	Sobic.002G397100.1.p	PF08246,PF00112	PTHR12411	KOG1543	3.4.22.33		GO:0008234,GO:0006508	AT5G50260.1		Cysteine proteinases superfamily protein	LOC_Os09g39160.1	NA	thiol protease SEN102 precursor, putative, expressed					1.87735	1.93765	1.14415	5.14271	5.12186	5.46956	0	0	0	0	0	0
Sobic.002G398500	11.7192	11.7214	19.6776	18.95	250.719	0.830773	0.266181	3.12108	0.0018019	0.017905	37952530	Sobic.002G398500.1	Sobic.002G398500.1.p	PF08569	PTHR10182,PTHR10182:SF15	KOG1566		K08272		AT5G18940.1		Mo25 family protein	LOC_Os07g45280.1	NA	Mo25, putative, expressed					8.88468	12.7705	13.5025	10.7848	9.17164	15.2078	21.5128	16.8405	20.6796	19.6707	20.0483	17.1309
Sobic.002G400300	0.362475	0.170827	1.50098	1.34528	24.5543	3.06458	0.760656	4.02886	5.6e-05	0.000903706	37950879	Sobic.002G400300.1	Sobic.002G400300.1.p		PTHR32212,PTHR32212:SF78					AT2G42720.1		FBD, F-box, Skp2-like and Leucine Rich Repeat domains containing protein	LOC_Os07g45010.1	NA	expressed protein					0.30855	0.290558	0.488316	0.06673	0.141467	0.304284	0.547913	2.44206	1.51297	1.51807	2.06852	0.449237
Sobic.002G400900	0	0.149505	1.30424	3.53311	20.06	4.64761	1.23055	3.77687	0.000158809	0.00226178	37949813	Sobic.002G400900.2	Sobic.002G400900.2.p	PF07893	PTHR33085,PTHR33085:SF9								LOC_Os07g49050.1	NA	expressed protein					0	0	0	0	0.448514	0	1.66762	1.24978	0.99532	6.12458	3.89702	0.57774
Sobic.002G401200	5.29961	7.21636	19.7898	78.734	636.548	3.50766	0.750712	4.67245	2.98e-06	6.45e-05	37951154	Sobic.002G401200.2	Sobic.002G401200.2.p	PF00450	PTHR11802,PTHR11802:SF66		3.4.16.6	K16297	GO:0006508,GO:0004185	AT3G63470.1	scpl40	serine carboxypeptidase-like 40	LOC_Os07g46350.1	NA	OsSCP40 - Putative Serine Carboxypeptidase homologue, expressed					4.41096	5.42364	6.06424	2.3757	6.90762	12.3658	31.3466	5.86163	22.1612	101.194	121.959	13.0489
Sobic.002G403300	7.59018	6.04817	15.7068	22.8218	123.898	1.96809	0.342605	5.74448	9.22e-09	3.13e-07	37955595	Sobic.002G403300.1	Sobic.002G403300.1.p	PF14009	PTHR33052,PTHR33052:SF5					AT5G12340.1			LOC_Os07g46510.1	NA	expressed protein					12.3484	4.73042	5.69175	7.66094	5.52606	4.95751	12.248	18.8968	15.9754	25.9407	28.1593	14.3653
Sobic.002G403400	246.599	452.371	73.1651	100.671	1669.45	-2.06892	0.395212	-5.23497	1.65e-07	4.56e-06	37952429	Sobic.002G403400.1	Sobic.002G403400.1.p	PF00125	PTHR23428	KOG1744		K11252	GO:0003677,GO:0000786	AT3G45980.1	H2B,HTB9	Histone superfamily protein	LOC_Os08g38300.1	NA	Core histone H2A/H2B/H3/H4 domain containing protein, putative, expressed					175.808	209.577	354.413	248.239	632.081	476.794	74.8087	66.0023	78.6843	105.388	137.308	59.3164
Sobic.002G403833	8.51751	12.8044	242.441	231.824	1879.53	4.32075	0.310517	13.9147	5.16e-44	1.08e-40	37951557	Sobic.002G403833.1	Sobic.002G403833.1.p										LOC_Os12g43990.1	NA	expressed protein					6.43048	8.27576	10.8463	8.91841	16.3819	13.113	296.323	190.488	240.513	226.019	261.297	208.157
Sobic.002G403966	1.08054	3.76974	146.077	135.217	1003.51	5.30321	0.308494	17.1907	3.12e-66	3.58e-62	37950633	Sobic.002G403966.1	Sobic.002G403966.1.p											NA						1.03123	0.955426	1.25497	3.10939	5.49258	2.70725	162.59	130.977	144.664	149.196	136.394	120.063
Sobic.002G405800	10.8572	16.4186	9.74213	10.2046	976.103	-0.591672	0.205613	-2.8776	0.00400707	0.0341297	37954641	Sobic.002G405800.1	Sobic.002G405800.1.p	PF00628,PF02791	PTHR22880,PTHR22880:SF5				GO:0005515	AT5G22760.1		PHD finger family protein	LOC_Os07g46690.1	NA	PHD-finger family protein, expressed					9.73074	12.7066	10.1341	17.5088	15.5652	16.1817	9.42562	9.2725	10.5283	10.8325	12.1918	7.58941
Sobic.002G407300	1.17651	1.51126	0.0609433	0.04803	18.1688	-4.71383	1.10191	-4.27789	1.89e-05	0.00034166	37951141	Sobic.002G407300.2	Sobic.002G407300.2.p	PF13561	PTHR24322,PTHR24322:SF408	KOG0725	1.1.1.331			AT4G03140.1		NAD(P)-binding Rossmann-fold superfamily protein	LOC_Os07g46840.1	NA	oxidoreductase, short chain dehydrogenase/reductase family domain containing protein, expressed					0.656492	1.11047	1.76256	1.39179	0.655188	2.48682	0.06963	0	0.1132	0	0	0.14409
Sobic.002G407500	4.70572	5.15653	0	0.068379	67.387	-6.06072	0.747374	-8.10936	5.09e-16	4.95e-14	37953580	Sobic.002G407500.1	Sobic.002G407500.1.p	PF13561	PTHR24322,PTHR24322:SF408	KOG0725	1.1.1.331			AT4G03140.1		NAD(P)-binding Rossmann-fold superfamily protein	LOC_Os07g46830.1	NA	sex determination protein tasselseed-2, putative, expressed					4.01725	4.70822	5.39169	3.27243	4.16749	8.02968	0	0	0	0.137225	0	0.067912
Sobic.002G407700	7.38311	54.2848	3.46948	11.6856	815.756	-2.16544	0.577655	-3.74868	0.000177768	0.00250534	37949909	Sobic.002G407700.1	Sobic.002G407700.1.p	PF13561	PTHR24322,PTHR24322:SF408	KOG0725	1.1.1.331			AT4G03140.1		NAD(P)-binding Rossmann-fold superfamily protein	LOC_Os07g46830.1	NA	sex determination protein tasselseed-2, putative, expressed					13.3892	3.63822	5.12195	53.9984	48.8433	60.0127	3.96646	3.04159	3.4004	18.0935	14.3839	2.57947
Sobic.002G416250	7.17542	6.59277	0	0	20.3039	-7.65534	1.254	-6.10473	1.03e-09	4.02e-08	37951781	Sobic.002G416250.1	Sobic.002G416250.1.p		PTHR35722					AT2G35900.1			LOC_Os01g56470.1	NA	mal d 1-associated protein, putative, expressed					7.76244	7.32688	6.43695	7.57805	5.8879	6.31238	0	0	0	0	0	0
Sobic.002G416700	6.89228	0.307139	8.53972	2.27132	109.617	3.13616	1.06448	2.94618	0.00321722	0.0284674	37955369	Sobic.002G416700.1	Sobic.002G416700.1.p	PF00141	PTHR31388,PTHR31388:SF13		1.11.1.7	K00430	GO:0055114,GO:0020037,GO:0006979,GO:0004601	AT5G05340.1		Peroxidase superfamily protein	LOC_Os07g48050.1	NA	peroxidase precursor, putative, expressed					5.07296	11.1417	4.46219	0.042739	0.08636	0.792318	2.122	18.2971	5.20009	0.241893	3.03053	3.54153
Sobic.002G417401	0.26094	0.679619	0	0	3.49246	-5.74929	2.07881	-2.76566	0.00568073	0.0450687	37953714	Sobic.002G417401.1	Sobic.002G417401.1.p											NA						0.318505	0.464315	0	0.797166	1.04444	0.197251	0	0	0	0	0	0
Sobic.002G417800	75.0395	55.6448	62.7283	105.635	2101.82	1.05755	0.344291	3.07168	0.00212859	0.0204945	37953680	Sobic.002G417800.1	Sobic.002G417800.1.p	PF16499	PTHR11452,PTHR11452:SF33		3.2.1.22	K07407		AT3G56310.1		Melibiase family protein	LOC_Os07g48160.1	NA	alpha-galactosidase precursor, putative, expressed					57.9518	87.3291	79.8377	68.1351	59.3977	39.4016	66.7359	65.3315	56.1176	112.45	90.7313	113.725
Sobic.002G419700	19.1247	35.9124	10.9531	6.52228	542.662	-2.30329	0.624969	-3.68544	0.000228305	0.00314231	37949807	Sobic.002G419700.1	Sobic.002G419700.1.p	PF13499,PF13405	PTHR10891,PTHR10891:SF589	KOG0027		K13448	GO:0005509	AT4G20780.1	CML42	calmodulin like 42	LOC_Os08g04890.1	NA	OsCML32 - Calmodulin-related calcium sensor protein, expressed					12.6735	18.1671	26.5336	45.6035	35.7449	26.3888	2.41494	17.8412	12.6031	7.69573	3.86551	8.00561
Sobic.002G420700	4.5493	44.7872	4.0131	7.14977	376.635	-2.59481	0.81618	-3.17922	0.00147674	0.015228	37955439	Sobic.002G420700.1	Sobic.002G420700.1.p	PF02365	PTHR31719,PTHR31719:SF26				GO:0006355,GO:0003677	AT1G61110.1	anac025,NAC025	NAC domain containing protein 25	LOC_Os07g48450.1	NA	no apical meristem protein, putative, expressed					9.8244	1.25136	2.57213	71.1628	28.6344	34.5644	5.22629	2.36569	4.44732	15.5222	4.53701	1.39011
Sobic.002G420900	320.033	288.257	199.171	88.6248	4710.95	-1.51818	0.44515	-3.41048	0.000648489	0.00758355	37950565	Sobic.002G420900.2	Sobic.002G420900.2.p	PF14200	PTHR31257,PTHR31257:SF7					AT2G39050.1		hydroxyproline-rich glycoprotein family protein	LOC_Os07g48490.2	NA	stress responsive protein, putative, expressed					291.632	262.846	405.621	302.252	367.787	194.731	114.909	241.837	240.767	58.1909	82.8995	124.784
Sobic.002G421300	877.059	1292.62	399.008	312.616	9973.18	-1.92118	0.258309	-7.43753	1.03e-13	6.86e-12	37949604	Sobic.002G421300.2	Sobic.002G421300.2.p	PF14200	PTHR31257,PTHR31257:SF6					AT2G39050.1		hydroxyproline-rich glycoprotein family protein	LOC_Os07g48500.1	NA	stress responsive protein, putative, expressed					935.477	715.872	979.826	873.621	1284.88	1719.37	413.224	376.828	406.971	289.97	404.58	243.299
Sobic.002G421400	6.67562	40.5541	3.57671	13.1066	423.614	-1.59113	0.488374	-3.25802	0.00112194	0.0121538	37954483	Sobic.002G421400.1	Sobic.002G421400.1.p	PF02365	PTHR31744,PTHR31744:SF20				GO:0006355,GO:0003677	AT5G18270.2	ANAC087	Arabidopsis NAC domain containing protein 87	LOC_Os03g21030.1	NA	no apical meristem protein, putative, expressed					7.16657	5.76246	7.09783	35.6436	41.9247	44.094	4.96761	2.72861	3.03391	16.0283	20.05	3.24144
Sobic.002G421600	11.703	21.4988	6.10909	3.66065	202.423	-2.30367	0.800472	-2.87789	0.00400348	0.0341297	37950098	Sobic.002G421600.1	Sobic.002G421600.1.p	PF00085	PTHR10438,PTHR10438:SF277	KOG0907	3.5.1.52		GO:0045454,GO:0015035,GO:0006662	AT1G08570.1	ACHT4	atypical CYS HIS rich thioredoxin 4	LOC_Os07g48510.1	NA	thioredoxin, putative, expressed					8.17636	8.40272	18.5299	7.23555	8.59343	48.6673	1.31348	11.6926	5.3212	3.62842	2.4949	4.85863
Sobic.002G422600	1.97087	0.814041	3.35072	2.44003	69.6914	1.7765	0.531153	3.34462	0.00082395	0.00931266	37952915	Sobic.002G422600.4	Sobic.002G422600.4.p	PF00106	PTHR24322,PTHR24322:SF442	KOG1208		K15095	GO:0016491,GO:0008152	AT3G61220.2		NAD(P)-binding Rossmann-fold superfamily protein	LOC_Os07g48640.1	NA	short-chain dehydrogenase/reductase, putative, expressed					2.43476	1.64077	1.83708	0.375934	0.48087	1.58532	2.84245	2.92442	4.28529	1.27715	3.1293	2.91363
Sobic.002G423100	0.97008	0.059877	0.647522	0.386057	17.8869	2.87153	0.807907	3.55428	0.000379019	0.00482712	37953781	Sobic.002G423100.1	Sobic.002G423100.1.p	PF01909,PF04928	PTHR10682,PTHR10682:SF20	KOG2245	2.7.7.19	K14376	GO:0016779,GO:0043631,GO:0004652,GO:0005634	AT3G06560.1	PAPS3	poly(A) polymerase 3	LOC_Os07g48890.1	NA	expressed protein					1.01331	0.748383	1.14854	0.059427	0.061062	0.059142	0.328063	0.870431	0.744071	0.396571	0.231741	0.529858
Sobic.002G424350	64.2077	34.0051	133.404	94.4755	2246.02	1.6824	0.432797	3.88728	0.000101374	0.00152719	37953203	Sobic.002G424350.1	Sobic.002G424350.1.p	PF13499,PF03959	PTHR22778,PTHR22778:SF22	KOG0027		K02183		AT2G27030.3	ACAM-2,CAM5	calmodulin 5	LOC_Os07g48770.1	NA	serine hydrolase domain containing protein, expressed					68.5336	62.0996	61.9899	24.2144	29.9237	47.8771	90.6567	163.002	146.552	45.1152	102.541	135.771
Sobic.002G425300	1.40586	5.84254	1.01238	1.88332	32.0063	-1.54884	0.499784	-3.09901	0.00194167	0.0190209	37949989	Sobic.002G425300.1	Sobic.002G425300.1.p	PF13639	PTHR14155,PTHR14155:SF175			K16282	GO:0008270,GO:0005515	AT1G15100.1	RHA2A	RING-H2 finger A2A	LOC_Os07g48680.1	NA	zinc finger, C3HC4 type domain containing protein, expressed					0.880747	1.863	1.47384	8.0595	5.77608	3.69204	1.04368	1.46013	0.533328	1.98092	2.12732	1.54172
Sobic.002G427800	0.703691	0.106643	0.83983	0.534447	17.7338	2.45895	0.725471	3.38945	0.000700339	0.00810725	37955529	Sobic.002G427800.1	Sobic.002G427800.1.p	PF07478,PF01820	PTHR23132,PTHR23132:SF0		6.3.2.4		GO:0008716,GO:0005737	AT3G08840.2		D-alanine--D-alanine ligase family	LOC_Os07g49110.1	NA	D-alanine--D-alanine ligase family, putative, expressed					0.740931	1.00146	0.368679	0.186897	0.070143	0.062889	0.795873	0.983299	0.740317	0.336812	0.612476	0.654053
Sobic.002G428301	0	0	1.24502	0.340559	6.73639	4.96833	1.56688	3.17085	0.00151995	0.0155895	37949651	Sobic.002G428301.1	Sobic.002G428301.1.p	PF03822	PTHR24347,PTHR24347:SF205		2.7.11.1		GO:0007165	AT5G45810.1	CIPK19,SnRK3.5	CBL-interacting protein kinase 19	LOC_Os07g48090.1	NA	CAMK_KIN1/SNF1/Nim1_like.30 - CAMK includes calcium/calmodulin depedent protein kinases, expressed					0	0	0	0	0	0	1.73885	0.383669	1.61253	0.299935	0.492775	0.228966
Sobic.002G429800	3.43183	6.63448	3.28326	3.46273	156.084	-0.830796	0.272451	-3.04934	0.00229347	0.0216548	37952834	Sobic.002G429800.1	Sobic.002G429800.1.p	PF14416,PF13839	PTHR32285,PTHR32285:SF41					AT3G55990.1	ESK1,TBL29	Plant protein of unknown function (DUF828)	LOC_Os03g18140.1	NA	expressed protein					3.35294	3.74688	3.19567	7.10488	7.27808	5.52048	2.74854	2.8356	4.26563	4.34922	3.53091	2.50805
Sobic.002G430800	116.761	82.2962	191.816	148.299	1307.26	1.02296	0.302005	3.38723	0.000706022	0.00815658	37950121	Sobic.002G430800.3	Sobic.002G430800.3.p	PF03719	PTHR13718,PTHR13718:SF69	KOG0877		K02981	GO:0006412,GO:0005840,GO:0003735	AT1G59359.1		Ribosomal protein S5 family protein	LOC_Os07g10660.1	NA	ribosomal protein, putative, expressed					152.81	100.748	96.7245	65.2562	88.4056	93.2267	225.775	188.482	161.189	150.914	132.444	161.538
Sobic.002G431200	7.60889	8.26205	0.0845367	0.042635	120.031	-7.48383	0.793568	-9.43061	4.08e-21	7.73e-19	37954998	Sobic.002G431200.1	Sobic.002G431200.1.p											NA						7.72057	8.16381	6.9423	5.38354	10.1584	9.2442	0.090951	0.129497	0.033162	0	0.097011	0.030894
Sobic.002G431366	0.18225	0.0841817	0.735555	1.35826	12.1648	4.20136	0.934293	4.49683	6.9e-06	0.0001387	37953338	Sobic.002G431366.1	Sobic.002G431366.1.p											NA						0.090314	0.114027	0.342408	0	0.113959	0.138586	0.991148	0.679446	0.536072	1.80893	0.77758	1.48827
Sobic.003G002900	0.066437	0.00915367	0.317245	0.724877	11.2235	6.39063	1.36883	4.66869	3.03e-06	6.56e-05	37918752	Sobic.003G002900.1	Sobic.003G002900.1.p	PF03169	PTHR31645,PTHR31645:SF15				GO:0055085	AT1G65730.1	YSL7	YELLOW STRIPE like 7	LOC_Os01g13710.1	NA	transposon protein, putative, unclassified, expressed					0.073773	0.052575	0.072963	0.027461	0	0	0.476075	0.102471	0.373189	0.451972	1.08053	0.642133
Sobic.003G005266	3.22432	2.35731	0.804153	0.549926	15.0926	-2.0465	0.679418	-3.01214	0.00259415	0.0240097	37912526	Sobic.003G005266.1	Sobic.003G005266.1.p		PTHR31234,PTHR31234:SF3					AT4G23930.1		Late embryogenesis abundant (LEA) hydroxyproline-rich glycoprotein family	LOC_Os05g14880.1	NA	proline-rich family protein, putative, expressed					5.47393	2.28541	1.91363	2.54158	2.51404	2.01631	0.505418	0.801644	1.1054	0.760949	0.783116	0.105714
Sobic.003G005800	116.049	609.001	110.721	178.896	4093.9	-1.68193	0.345671	-4.86569	1.14e-06	2.69e-05	37916928	Sobic.003G005800.1	Sobic.003G005800.1.p	PF05558	PTHR38522,PTHR38522:SF1				GO:0051716,GO:0046658	AT4G20260.3	ATPCAP1,PCAP1	plasma-membrane associated cation-binding protein 1	LOC_Os01g13210.1	NA	salt stress root protein RS1, putative, expressed					111.79	110.106	126.252	491.302	630.566	705.136	121.47	121.528	89.1638	235.984	224.743	75.9607
Sobic.003G006800	0.915327	5.85286	0	0	10.8815	-7.65004	1.36359	-5.61021	2.02e-08	6.5e-07	37915571	Sobic.003G006800.1	Sobic.003G006800.1.p	PF04195	PTHR33026,PTHR33026:SF2								LOC_Os07g45660.1	NA	retrotransposon protein, putative, Ty3-gypsy subclass, expressed					0.949337	0.930467	0.866178	7.15217	7.15354	3.25287	0	0	0	0	0	0
Sobic.003G006833	14.7903	40.5643	0	0	311.922	-12.254	1.23237	-9.94348	2.69e-23	7.35e-21	37915013	Sobic.003G006833.1	Sobic.003G006833.1.p	PF00013,PF10469	PTHR13360,PTHR13360:SF1	KOG2814	3.5.1.1		GO:0003723	AT3G16230.3		Predicted eukaryotic LigT	LOC_Os01g13100.1	NA	KH domain containing protein, putative, expressed					19.428	15.8652	9.07778	43.6035	40.825	37.2644	0	0	0	0	0	0
Sobic.003G006900	17.549	24.5838	0	0	46.6131	-9.14352	1.29456	-7.06304	1.63e-12	8.98e-11	37913758	Sobic.003G006900.1	Sobic.003G006900.1.p							AT5G55230.2	ATMAP65-1,MAP65-1	microtubule-associated proteins 65-1	LOC_Os06g40840.1	NA	microtubule associated protein, putative, expressed					21.4486	19.2295	11.9689	28.8926	31.661	13.1979	0	0	0	0	0	0
Sobic.003G007100	0.190183	0.0958623	3.23702	2.56986	10.8424	4.89933	1.19581	4.09707	4.18e-05	0.000696676	37915800	Sobic.003G007100.1	Sobic.003G007100.1.p				6.3.2.19			AT3G46460.1	UBC13	ubiquitin-conjugating enzyme 13	LOC_Os05g38550.1	NA	ubiquitin-conjugating enzyme, putative, expressed					0.136507	0.293657	0.140384	0	0	0.287587	2.8684	2.69154	4.15112	1.99281	2.12757	3.58921
Sobic.003G007900	0.517643	0.176502	2.86918	2.29354	28.6622	3.76938	1.01119	3.72767	0.000193261	0.0026972	37916622	Sobic.003G007900.1	Sobic.003G007900.1.p	PF01048	PTHR21234,PTHR21234:SF32		3.2.2.9		GO:0009116,GO:0003824	AT4G28940.1		Phosphorylase superfamily protein	LOC_Os01g12940.1	NA	phosphorylase domain containing protein, putative, expressed					1.17622	0.376713	0	0.054888	0.371204	0.103415	3.64983	1.50742	3.45029	1.97492	3.6421	1.26361
Sobic.003G008100	1.04795	0.45837	1.28675	2.40034	86.9011	2.38965	0.585866	4.07884	4.53e-05	0.000744964	37916498	Sobic.003G008100.1	Sobic.003G008100.1.p	PF00400,PF04564	PTHR22844,PTHR22844:SF205	KOG0279	2.7.11.7		GO:0005515,GO:0016567,GO:0004842	AT3G06880.2		Transducin/WD40 repeat-like superfamily protein	LOC_Os01g12930.1	NA	U-box domain containing protein, expressed					1.4066	1.11651	0.620747	0.617497	0.494239	0.263374	0.906335	1.12251	1.8314	3.28875	3.35602	0.556254
Sobic.003G010066	3.46583	6.3577	0	0	10.3867	-7.12488	1.31721	-5.40906	6.34e-08	1.88e-06	37914975	Sobic.003G010066.1	Sobic.003G010066.1.p	PF13966	PTHR25952,PTHR25952:SF206					AT3G25720.1		RNA-directed DNA polymerase (reverse transcriptase)-related family protein	LOC_Os06g46610.1	NA	retrotransposon protein, putative, unclassified, expressed					3.46579	2.66084	4.27087	6.90592	5.32873	6.83846	0	0	0	0	0	0
Sobic.003G010300	2.07364	6.69857	0.679203	0.906536	55.2361	-2.887	0.757743	-3.81	0.000138967	0.00201037	37915470	Sobic.003G010300.1	Sobic.003G010300.1.p	PF00067	PTHR24298,PTHR24298:SF134	KOG0156			GO:0055114,GO:0020037,GO:0016705,GO:0005506	AT3G48280.1	CYP71A25	cytochrome P450, family 71, subfamily A, polypeptide 25	LOC_Os01g12740.1	NA	cytochrome P450, putative, expressed					2.28349	1.72751	2.20993	5.68156	8.97148	5.44267	1.21698	0.392878	0.427746	1.51611	1.16077	0.042729
Sobic.003G010600	72.7324	167.582	48.8744	74.984	2706.57	-1.09761	0.341687	-3.21232	0.00131666	0.0138767	37915123	Sobic.003G010600.1	Sobic.003G010600.1.p	PF13561	PTHR24314,PTHR24314:SF10	KOG0725	1.1.1.294	K13606		AT4G13250.1	NYC1	NAD(P)-binding Rossmann-fold superfamily protein	LOC_Os01g12710.1	NA	oxidoreductase, short chain dehydrogenase/reductase family domain containing protein, expressed					86.4437	64.9333	66.8201	226.411	155.745	120.59	55.9506	47.0035	43.6692	98.4313	81.2589	45.2618
Sobic.003G012700	364.236	117.657	1096.82	669.194	6935.21	2.72284	0.359459	7.57482	3.6e-14	2.63e-12	37916374	Sobic.003G012700.1	Sobic.003G012700.1.p	PF00410	PTHR11758,PTHR11758:SF16	KOG1754		K02957	GO:0006412,GO:0005840,GO:0003735	AT1G07770.1	RPS15A	ribosomal protein S15A	LOC_Os02g27760.1	NA	40S ribosomal protein S15a, putative, expressed					372.114	327.712	392.882	92.2451	134.722	126.004	1275.9	1086.86	927.703	547.863	512.53	947.189
Sobic.003G014400	117.987	97.1909	30.8642	33.3953	610.756	-1.43071	0.318674	-4.48958	7.14e-06	0.000142754	37916560	Sobic.003G014400.1	Sobic.003G014400.1.p		PTHR33513,PTHR33513:SF4					AT5G41761.1			LOC_Os01g12190.1	NA	expressed protein					91.1362	107.035	155.79	89.8551	98.2584	103.459	28.7753	33.9033	29.9138	47.7857	31.5098	20.8904
Sobic.003G016800	3.38381	2.27916	5.72363	4.81354	124.97	1.20557	0.337704	3.5699	0.000357121	0.00460067	37914551	Sobic.003G016800.1	Sobic.003G016800.1.p	PF00657	PTHR22835,PTHR22835:SF243		3.1.1.1		GO:0016788	AT5G45910.1		GDSL-like Lipase/Acylhydrolase superfamily protein	LOC_Os01g11700.1	NA	GDSL-like lipase/acylhydrolase, putative, expressed					4.23532	2.52471	3.39139	2.50768	2.69904	1.63075	6.23615	6.54659	4.38814	4.9895	4.90645	4.54466
Sobic.003G016950	0.181549	0.215513	11.0685	13.1146	97.8123	6.02567	0.597468	10.0853	6.41e-24	1.9e-21	37916582	Sobic.003G016950.1	Sobic.003G016950.1.p											NA						0.18508	0	0.359567	0.259936	0.323783	0.06282	7.24611	12.322	13.6374	14.3169	16.529	8.49786
Sobic.003G017000	0.240692	0.173435	15.0088	21.6163	125.616	7.07095	0.634286	11.1479	7.33e-29	3.51e-26	37917275	Sobic.003G017000.1	Sobic.003G017000.1.p											NA						0.361979	0.142905	0.217191	0.072608	0.153625	0.294073	16.4967	11.3345	17.1952	20.2622	30.3708	14.2158
Sobic.003G019800	0.693234	1.92027	0.109958	0.351613	10.9906	-2.35479	0.693342	-3.39629	0.000683048	0.00792709	37916442	Sobic.003G019800.1	Sobic.003G019800.1.p	PF00657	PTHR22835,PTHR22835:SF243		3.1.1.1		GO:0016788	AT1G28590.1		GDSL-like Lipase/Acylhydrolase superfamily protein	LOC_Os01g11700.1	NA	GDSL-like lipase/acylhydrolase, putative, expressed					0.848566	0.914454	0.316683	1.21096	2.59261	1.95723	0	0.138263	0.191611	0.394062	0.471162	0.189616
Sobic.003G021800	2.12431	0.0207833	1.00256	1.12749	18.035	6.00232	1.74434	3.44103	0.000579508	0.00692512	37914728	Sobic.003G021800.2	Sobic.003G021800.2.p	PF00170	PTHR13301,PTHR13301:SF50				GO:0043565,GO:0006355,GO:0003700	AT3G58120.1	ATBZIP61,BZIP61	Basic-leucine zipper (bZIP) transcription factor family protein	LOC_Os01g11350.1	NA	bZIP transcription factor domain containing protein, expressed					1.60628	3.12797	1.63869	0	0	0.06235	0.534833	1.55121	0.92164	0	0.191197	3.19128
Sobic.003G022900	1.19689	1.56693	0.567865	0.34029	37.154	-2.02365	0.59985	-3.3736	0.00074192	0.00850317	37917455	Sobic.003G022900.1	Sobic.003G022900.1.p	PF14570	PTHR12603,PTHR12603:SF4	KOG2068		K10643		AT3G45630.1		RNA binding (RRM/RBD/RNP motifs) family protein	LOC_Os01g11130.1	NA	RNA recognition motif containing protein, putative, expressed					1.44087	1.0298	1.12	0.520076	1.67838	2.50233	0.324741	0.998186	0.380668	0.347122	0.350139	0.32361
Sobic.003G023901	0	0	1.72709	1.36358	4.87531	5.62199	1.61144	3.4888	0.000485191	0.00595305	37914177	Sobic.003G023901.1	Sobic.003G023901.1.p		PTHR11260,PTHR11260:SF319		2.5.1.18			AT5G41220.1	ATGSTT3,GST10C,GSTT3	glutathione S-transferase THETA 3	LOC_Os02g26740.1	NA	transposon protein, putative, Pong sub-class, expressed					0	0	0	0	0	0	1.61466	1.15371	2.41291	0.733225	2.9185	0.439
Sobic.003G024200	13.3994	6.37378	13.7683	13.0078	374.001	1.15709	0.274916	4.20888	2.57e-05	0.000450929	37913073	Sobic.003G024200.1	Sobic.003G024200.1.p	PF05023,PF09328	PTHR33447,PTHR33447:SF2	KOG0632	2.3.2.15	K05941	GO:0046938,GO:0046872,GO:0016756,GO:0010038	AT5G44070.1	ARA8,ATPCS1,CAD1,PCS1	phytochelatin synthase 1 (PCS1)	LOC_Os06g01260.1	NA	glutathione gamma-glutamylcysteinyltransferase 1, putative, expressed					15.2967	14.2622	10.6394	6.76392	6.55671	5.80072	10.6492	17.1141	13.5418	10.633	14.3214	14.0689
Sobic.003G025100	0.297065	0.128555	1.55238	2.04302	38.6796	4.00979	0.733954	5.46326	4.67e-08	1.41e-06	37917480	Sobic.003G025100.1	Sobic.003G025100.1.p	PF05916	PTHR12772	KOG4071		K10733	GO:0006260,GO:0005634	AT3G12530.1	PSF2	PSF2	LOC_Os01g14610.1	NA	PSF2 - Putative GINS complex subunit, expressed					0.364813	0.198819	0.327562	0.280898	0.027139	0.077627	0.696704	2.409	1.55143	2.51231	2.63185	0.984883
Sobic.003G026600	6.08149	5.57823	21.5459	14.3394	158.464	1.48655	0.319862	4.64748	3.36e-06	7.2e-05	37916977	Sobic.003G026600.1	Sobic.003G026600.1.p	PF01161	PTHR11362,PTHR11362:SF27	KOG3346		K16223		AT1G65480.1	FT	PEBP (phosphatidylethanolamine-binding protein) family protein	LOC_Os01g10590.1	NA	osFTL8 FT-Like8 homologous to Flowering Locus T gene; contains Pfam profile PF01161: Phosphatidylethanolamine-binding protein, expressed					4.79281	5.30056	8.15109	4.17691	6.99338	5.56439	16.0311	21.082	27.5246	15.5266	15.3111	12.1804
Sobic.003G027600	0.199516	0.013207	1.47529	0.907463	16.4483	6.04069	1.3174	4.58533	4.53e-06	9.45e-05	37912868	Sobic.003G027600.1	Sobic.003G027600.1.p	PF02485	PTHR19297,PTHR19297:SF75	KOG0799			GO:0016020,GO:0008375	AT3G15350.2		Core-2/I-branching beta-1,6-N-acetylglucosaminyltransferase family protein	LOC_Os01g10440.1	NA	xylosyltransferase, putative, expressed					0.209825	0.242865	0.145859	0	0	0.039621	1.42454	0.705492	2.29584	0.926014	1.27433	0.522045
Sobic.003G028600	35.2132	34.0391	20.9009	14.759	965.293	-1.06407	0.236771	-4.4941	6.99e-06	0.000140001	37916071	Sobic.003G028600.2	Sobic.003G028600.2.p	PF13535,PF00731	PTHR11609,PTHR11609:SF5	KOG2835	5.4.99.18,4.1.1.21	K11808	GO:0006189	AT2G37690.1		phosphoribosylaminoimidazole carboxylase, putative / AIR carboxylase, putative	LOC_Os01g10280.2	NA	phosphoribosylaminoimidazole carboxylase, chloroplast precursor, putative, expressed					41.7617	34.6921	29.1858	37.0302	31.8944	33.1928	17.1603	21.4011	24.1413	14.1311	14.1519	15.9939
Sobic.003G028700	7.50652	8.39822	0.669203	0.924531	42.8613	-3.09019	0.542488	-5.69632	1.22e-08	4.05e-07	37915999	Sobic.003G028700.1	Sobic.003G028700.1.p											NA						5.1364	8.08895	9.29421	10.989	7.90057	6.3051	1.04721	0.198318	0.762076	1.10686	1.18631	0.480431
Sobic.003G029300	1.4851	1.44738	0.259476	0.150944	12.3153	-3.1149	1.02521	-3.0383	0.00237919	0.0223173	37912691	Sobic.003G029300.1	Sobic.003G029300.1.p	PF10604	PTHR33789,PTHR33789:SF2					AT2G25770.2		Polyketide cyclase/dehydrase and lipid transport superfamily protein	LOC_Os01g10210.1	NA	lachrymatory factor synthase, putative, expressed					1.22446	2.59164	0.639191	2.90916	0.754987	0.678001	0.242117	0.277504	0.258806	0	0.135792	0.31704
Sobic.003G030600	5.19621	1.92869	4.46246	6.56722	101.168	2.03222	0.671922	3.02449	0.00249054	0.0232194	37915852	Sobic.003G030600.1	Sobic.003G030600.1.p	PF00067	PTHR24286,PTHR24286:SF30	KOG0157	1.14.13.112	K09589	GO:0055114,GO:0020037,GO:0016705,GO:0005506	AT3G13730.1	CYP90D1	cytochrome P450, family 90, subfamily D, polypeptide 1	LOC_Os01g10040.1	NA	cytochrome P450, putative, expressed					3.74787	6.36026	5.48051	2.243	2.25167	1.29141	3.71522	4.17766	5.49448	2.40433	3.44419	13.8532
Sobic.003G031001	0.821687	0.467222	2.18721	2.03758	16.0015	2.24822	0.818823	2.74567	0.00603877	0.0473202	37918851	Sobic.003G031001.1	Sobic.003G031001.1.p											NA						0.512081	0.617312	1.33567	0.26322	0.363828	0.774617	3.00596	0.932408	2.62324	3.71662	1.86755	0.528565
Sobic.003G031300	0	0	3.56143	2.52929	28.6544	8.11846	1.28027	6.34119	2.28e-10	9.65e-09	37918088	Sobic.003G031300.1	Sobic.003G031300.1.p											NA						0	0	0	0	0	0	3.54527	3.03686	4.10214	3.84191	1.92755	1.81841
Sobic.003G032000	1.78894	0.814895	2.94672	3.81613	94.5592	2.4045	0.438753	5.4803	4.25e-08	1.3e-06	37918044	Sobic.003G032000.1	Sobic.003G032000.1.p	PF00651,PF11900,PF12313	PTHR24198,PTHR24198:SF66			K14508	GO:0005515	AT1G64280.1	ATNPR1,NIM1,NPR1,SAI1	regulatory protein (NPR1)	LOC_Os01g09800.1	NA	BTBA1 - Bric-a-Brac,Tramtrack, Broad Complex BTB domain with Ankyrin repeat region, expressed					1.9525	1.87241	1.54192	0.696342	1.16098	0.58736	2.57688	3.93561	2.32767	3.87956	2.59802	4.97082
Sobic.003G032600	0	0	23.5354	23.271	138.63	10.6316	1.21137	8.77646	1.69e-18	2.3e-16	37914072	Sobic.003G032600.1	Sobic.003G032600.1.p											NA						0	0	0	0	0	0	26.6955	21.1598	22.7508	21.5893	26.6221	21.6016
Sobic.003G032700	0.0460487	0.0507	9.66547	10.6231	34.5481	7.7473	1.27379	6.08206	1.19e-09	4.58e-08	37913121	Sobic.003G032700.1	Sobic.003G032700.1.p											NA						0.138146	0	0	0	0.1521	0	9.19873	5.20929	14.5884	9.83607	14.5064	7.52682
Sobic.003G032800	0.090376	0	185.522	213.338	1147.84	13.7791	1.19281	11.5518	7.23e-31	4.36e-28	37916751	Sobic.003G032800.1	Sobic.003G032800.1.p											NA						0.100063	0.171065	0	0	0	0	186.928	176.794	192.843	221.23	236.915	181.868
Sobic.003G033700	2.55399	2.08195	5.18329	3.88191	66.3523	1.02356	0.325282	3.14668	0.00165137	0.0166776	37916479	Sobic.003G033700.2	Sobic.003G033700.2.p	PF12928	PTHR21027	KOG4772		K15326		AT3G57360.1			LOC_Os09g32700.1	NA	expressed protein					2.70924	1.72523	3.22749	1.40962	2.16749	2.66873	4.41293	5.27047	5.86648	3.46782	4.97082	3.2071
Sobic.003G036300	23.4531	34.9121	35.5081	54.6931	974.154	0.765177	0.264005	2.89834	0.00375138	0.032328	37915050	Sobic.003G036300.1	Sobic.003G036300.1.p	PF03171,PF14226	PTHR10209,PTHR10209:SF146	KOG0143	1.14.11.6		GO:0055114,GO:0016491	AT1G35190.1		2-oxoglutarate (2OG) and Fe(II)-dependent oxygenase superfamily protein	LOC_Os01g09300.2	NA	oxidoreductase, putative, expressed					27.3138	22.6287	20.4169	37.6902	38.6057	28.4404	42.1384	30.3813	34.0045	45.6575	62.5769	55.8448
Sobic.003G036600	16.5855	46.9609	18.6816	19.3838	757.685	-1.13474	0.352845	-3.21598	0.0013	0.0137137	37915593	Sobic.003G036600.1	Sobic.003G036600.1.p	PF00249	PTHR24078,PTHR24078:SF253					AT5G47390.1		myb-like transcription factor family protein	LOC_Os01g09280.1	NA	myb-related transcription activator, putative, expressed					14.9616	14.4102	20.3848	29.4418	34.404	77.0367	18.0404	14.8733	23.1311	21.6653	22.4591	14.0269
Sobic.003G037100	0.50452	0.0333847	1.65344	0.759544	15.3401	4.79414	1.42126	3.37316	0.000743119	0.00851041	37914970	Sobic.003G037100.1	Sobic.003G037100.1.p										LOC_Os01g09190.1	NA	expressed protein					0.491355	0.656345	0.365859	0.051068	0	0.049086	0.258833	3.43196	1.26952	0.189559	0.442593	1.64648
Sobic.003G043650	9.39038	17.3586	7.91742	8.48906	174.993	-0.93829	0.305962	-3.06669	0.00216446	0.0207708	37913694	Sobic.003G043650.1	Sobic.003G043650.1.p											NA						10.794	8.58982	8.78734	21.9281	14.7352	15.4124	7.50595	7.54987	8.69642	11.6303	8.30478	5.53204
Sobic.003G044000	0.777717	0.697934	2.61718	2.37967	31.8507	1.90614	0.460661	4.13784	3.51e-05	0.000596734	37916864	Sobic.003G044000.1	Sobic.003G044000.1.p	PF01764	PTHR31479,PTHR31479:SF7				GO:0006629	AT5G50890.1		alpha/beta-Hydrolases superfamily protein	LOC_Os01g14080.1	NA	lipase class 3 family protein, putative, expressed					0.651346	0.40886	1.27294	0.73	0.58456	0.779241	2.32368	3.15734	2.37054	2.11115	2.70826	2.31959
Sobic.003G050200	12.0362	25.8823	11.8467	7.08781	78.9348	-1.83283	0.39795	-4.60567	4.11e-06	8.63e-05	37918261	Sobic.003G050200.1	Sobic.003G050200.1.p	PF06232	PTHR31718,PTHR31718:SF2					AT2G41475.1		Embryo-specific protein 3, (ATS3)	LOC_Os01g07780.1	NA	embryo-specific 3, putative, expressed					17.2104	7.47616	11.4221	16.0614	26.5765	35.0088	11.9129	13.6883	9.93892	6.94484	10.7386	3.57999
Sobic.003G052200	5.68858	7.70172	3.43564	2.94171	181.598	-1.30411	0.305103	-4.27432	1.92e-05	0.000346635	37914056	Sobic.003G052200.2	Sobic.003G052200.2.p	PF01585	PTHR13948,PTHR13948:SF19	KOG0154			GO:0003676	AT4G34140.2		D111/G-patch domain-containing protein	LOC_Os01g07540.1	NA	G-patch domain containing protein, expressed					6.66684	5.91973	4.47916	7.73345	7.14919	8.22253	3.56906	2.46719	4.27069	3.6142	3.65509	1.55584
Sobic.003G054000	0	0	0.749821	1.06002	5.61551	6.22122	1.44084	4.31778	1.58e-05	0.000290452	37917656	Sobic.003G054000.1	Sobic.003G054000.1.p											NA						0	0	0	0	0	0	0.58428	0.785637	0.879545	0.696718	1.80227	0.681066
Sobic.003G056400	0	0	1.67589	0.541179	11.4158	5.98197	1.34826	4.43682	9.13e-06	0.000179034	37916309	Sobic.003G056400.1	Sobic.003G056400.1.p	PF03478	PTHR33127,PTHR33127:SF1					AT2G24250.1		Protein of unknown function (DUF295)	LOC_Os01g66260.1	NA	expressed protein					0	0	0	0	0	0	1.85723	1.01677	2.15366	0.524344	0.68068	0.418514
Sobic.003G059100	0.691781	1.09337	0	0	16.605	-7.73421	1.27652	-6.05882	1.37e-09	5.23e-08	37913573	Sobic.003G059100.2	Sobic.003G059100.2.p	PF13855	PTHR27004,PTHR27004:SF16	KOG0472			GO:0005515	AT2G32680.1	AtRLP23,RLP23	receptor like protein 23	LOC_Os01g06900.1	NA	verticillium wilt disease resistance protein Ve2, putative, expressed					0.831994	0.707526	0.535824	0.751516	1.32306	1.20553	0	0	0	0	0	0
Sobic.003G060000	1.80864	1.01915	0.0609383	0.0393543	13.5603	-4.79674	1.1382	-4.21434	2.51e-05	0.000442139	37917765	Sobic.003G060000.1	Sobic.003G060000.1.p	PF07883	PTHR31238,PTHR31238:SF22					AT1G09560.1	GLP5	germin-like protein 5	LOC_Os01g14670.1	NA	Cupin domain containing protein, expressed					1.72198	2.16281	1.54115	1.20662	1.00653	0.844307	0	0.130793	0.052022	0	0.054255	0.063808
Sobic.003G060300	5.19718	16.2109	0	0.049269	142.205	-8.3436	0.86058	-9.69533	3.16e-22	7.1e-20	37914470	Sobic.003G060300.1	Sobic.003G060300.1.p	PF04137	PTHR12613,PTHR12613:SF0			K10950	GO:0055114,GO:0016671,GO:0005783,GO:0003756	AT1G72280.1	AERO1,ERO1	endoplasmic reticulum oxidoreductins 1	LOC_Os03g52340.1	NA	endoplasmic oxidoreductin-1 precursor, putative, expressed					7.66936	4.55916	3.36303	16.2267	20.3865	12.0194	0	0	0	0	0.147807	0
Sobic.003G060400	3.90311	3.32542	0.208589	0.353478	41.6217	-3.12555	0.669452	-4.66883	3.03e-06	6.56e-05	37915732	Sobic.003G060400.1	Sobic.003G060400.1.p	PF04504	PTHR31662,PTHR31662:SF6					AT5G28040.1		DNA-binding storekeeper protein-related transcriptional regulator	LOC_Os01g14720.1	NA	transcription regulator, putative, expressed					5.60772	2.74358	3.35802	1.87216	3.9843	4.11982	0.159733	0.412306	0.053729	0.706773	0.2471	0.10656
Sobic.003G060500	11.854	9.46572	0.071002	0.107301	114.426	-6.31491	0.684624	-9.22391	2.86e-20	4.66e-18	37912560	Sobic.003G060500.1	Sobic.003G060500.1.p	PF00118	PTHR11353,PTHR11353:SF23			K09494	GO:0005524	AT5G20890.1		TCP-1/cpn60 chaperonin family protein	LOC_Os03g42220.1	NA	T-complex protein, putative, expressed					13.0649	13.205	9.29214	8.2491	9.34877	10.7993	0.084118	0	0.128888	0	0	0.321904
Sobic.003G060600	8.25095	4.47571	0.089583	0.055272	39.8911	-6.26604	1.08334	-5.78398	7.3e-09	2.51e-07	37917764	Sobic.003G060600.1	Sobic.003G060600.1.p		PTHR36331,PTHR36331:SF1					AT1G57540.1			LOC_Os01g14790.1	NA	expressed protein					6.75698	8.44702	9.54885	4.01176	4.33156	5.08382	0	0	0.268749	0	0	0.165816
Sobic.003G061000	9.05794	3.75068	0.128184	0.177338	56.3382	-4.35875	0.694569	-6.27548	3.49e-10	1.44e-08	37916592	Sobic.003G061000.1	Sobic.003G061000.1.p		PTHR11229			K02906	GO:0006412,GO:0005840,GO:0005622,GO:0003735	AT3G17465.1	RPL3P	ribosomal protein L3 plastid	LOC_Os01g14830.1	NA	ribosomal protein L3, putative, expressed					9.16838	10.4661	7.53938	2.32291	4.87084	4.05829	0.384551	0	0	0.239201	0.18128	0.111532
Sobic.003G061200	3.21749	4.78977	0.308889	0.226091	79.4448	-4.30478	0.451337	-9.53784	1.46e-21	2.96e-19	37912878	Sobic.003G061200.1	Sobic.003G061200.1.p	PF05761	PTHR12103,PTHR12103:SF15	KOG2469	3.1.3.5			AT5G48960.1		HAD-superfamily hydrolase, subfamily IG, 5\'-nucleotidase	LOC_Os01g14810.1	NA	5-nucleotidase domain-containing protein, putative, expressed					3.40082	2.87413	3.37752	4.57366	5.08443	4.71122	0.537249	0.158977	0.230442	0.212363	0.217599	0.248312
Sobic.003G061300	11.0981	16.0363	39.4689	51.409	897.913	1.71497	0.447418	3.83303	0.000126574	0.00186041	37914330	Sobic.003G061300.1	Sobic.003G061300.1.p	PF02775,PF00205,PF02776	PTHR18968,PTHR18968:SF130		4.1.1.1	K01568	GO:0030976,GO:0003824,GO:0000287	AT4G33070.1		Thiamine pyrophosphate dependent pyruvate decarboxylase family protein	LOC_Os01g06660.1	NA	thiamine pyrophosphate enzyme, C-terminal TPP binding domain containing protein, expressed					15.1062	10.4307	7.75736	21.7643	15.5252	10.8195	50.6612	33.9374	33.8081	70.2226	63.1137	20.8907
Sobic.003G061400	1.75897	1.77096	1.6722	0.426541	28.7225	-1.90507	0.610363	-3.12121	0.00180109	0.0179048	37918899	Sobic.003G061400.1	Sobic.003G061400.1.p	PF00010	PTHR12565,PTHR12565:SF130				GO:0046983	AT2G40200.1		basic helix-loop-helix (bHLH) DNA-binding superfamily protein	LOC_Os01g06640.2	NA	basic helix-loop-helix, putative, expressed					1.04984	1.60515	2.62192	1.24849	1.52558	2.53881	1.87216	1.78147	1.36296	0.808967	0.19176	0.278896
Sobic.003G062900	10.9146	4.43029	24.3204	28.8082	337.573	2.70964	0.53364	5.07765	3.82e-07	9.86e-06	37915711	Sobic.003G062900.2	Sobic.003G062900.2.p	PF00450	PTHR11802,PTHR11802:SF106	KOG1282	3.4.16.6	K16297	GO:0006508,GO:0004185	AT3G07990.1	SCPL27	serine carboxypeptidase-like 27	LOC_Os01g06490.1	NA	OsSCP1 - Putative Serine Carboxypeptidase homologue, expressed					12.8856	11.8928	7.96531	5.86393	3.38352	4.04343	12.648	33.9397	26.3737	26.0026	51.8321	8.58981
Sobic.003G065100	0.471382	2.25638	0	0.078655	5.4044	-4.7084	1.59393	-2.95396	0.00313726	0.0279648	37914643	Sobic.003G065100.1	Sobic.003G065100.1.p	PF02519	PTHR31374,PTHR31374:SF30				GO:0009733	AT1G16510.1		SAUR-like auxin-responsive protein family	LOC_Os01g06230.1	NA	OsSAUR1 - Auxin-responsive SAUR gene family member, expressed					0.242874	0.585459	0.585814	0.12153	4.09762	2.54998	0	0	0	0.116796	0.119169	0
Sobic.003G065201	10.1183	13.8931	4.56704	5.85438	110.112	-1.11527	0.317481	-3.51288	0.000443278	0.00550654	37918721	Sobic.003G065201.1	Sobic.003G065201.1.p											NA						13.9935	7.69229	8.66895	10.2502	13.4195	18.0096	3.10455	4.7962	5.80038	6.4499	6.65554	4.4577
Sobic.003G065400	14.0542	11.9126	0.52819	0.252388	143.195	-5.42485	0.502036	-10.8057	3.24e-27	1.3e-24	37912863	Sobic.003G065400.1	Sobic.003G065400.1.p	PF00135	PTHR23024,PTHR23024:SF204	KOG1515	3.1.1.1			AT5G06570.2		alpha/beta-Hydrolases superfamily protein	LOC_Os01g06060.1	NA	gibberellin receptor GID1L2, putative, expressed					13.7264	10.5993	17.8369	9.16911	11.8753	14.6934	0.605343	0.675927	0.303299	0.312875	0.186347	0.257941
Sobic.003G066400	2.81508	1.24365	3.16689	3.48299	20.3045	1.63797	0.522528	3.13471	0.00172026	0.0172131	37914565	Sobic.003G066400.1	Sobic.003G066400.1.p											NA						3.37097	2.19832	2.87594	1.25614	1.26683	1.20796	3.89511	3.45894	2.14664	4.47661	2.51764	3.45472
Sobic.003G066900	0	0	4.38063	5.51192	28.3436	8.56539	1.52291	5.62436	1.86e-08	6.02e-07	37917940	Sobic.003G066900.1	Sobic.003G066900.1.p	PF05056	PTHR33103,PTHR33103:SF7					AT3G09140.1		Protein of unknown function (DUF674)	LOC_Os01g06030.1	NA	expressed protein					0	0	0	0	0	0	2.78202	5.02616	5.33371	2.55192	1.72777	12.2561
Sobic.003G067500	52.8132	77.8754	43.3396	42.4395	547.454	-0.768065	0.278357	-2.75928	0.00579285	0.0457683	37915662	Sobic.003G067500.1	Sobic.003G067500.1.p	PF00125	PTHR23428	KOG1744		K11252	GO:0003677,GO:0000786	AT3G45980.1	H2B,HTB9	Histone superfamily protein	LOC_Os03g17084.1	NA	Core histone H2A/H2B/H3/H4 domain containing protein, putative, expressed					56.8079	45.052	56.5796	62.2407	101.099	70.2862	52.0837	34.6954	43.2396	38.266	55.4829	33.5695
Sobic.003G067800	0.912644	3.08691	0.693232	0.0387697	20.3033	-6.21537	1.49111	-4.16828	3.07e-05	0.000529441	37912826	Sobic.003G067800.1	Sobic.003G067800.1.p	PF00582	PTHR31964,PTHR31964:SF59				GO:0006950	AT2G47710.1		Adenine nucleotide alpha hydrolases-like superfamily protein	LOC_Os07g47620.1	NA	universal stress protein domain containing protein, putative, expressed					1.35304	0.336027	1.04886	3.67698	1.82395	3.7598	0	1.79838	0.281318	0	0	0.116309
Sobic.003G068000	0.482056	2.69483	0.207414	0.339386	12.7369	-2.92588	0.831374	-3.51933	0.000432638	0.00539481	37913711	Sobic.003G068000.1	Sobic.003G068000.1.p		PTHR35162,PTHR35162:SF1								LOC_Os08g40500.1	NA	expressed protein					0.570523	0.680814	0.194831	1.47484	2.95146	3.65821	0	0.489825	0.132416	0.267697	0.621219	0.129242
Sobic.003G068200	0.259587	0.225627	1.33011	2.15682	54.4278	3.4499	0.780849	4.41814	9.96e-06	0.000193085	37916782	Sobic.003G068200.2	Sobic.003G068200.2.p	PF00069,PF13855,PF08263	PTHR27000:SF187,PTHR27000	KOG1187	2.7.11.1		GO:0004672,GO:0005524,GO:0006468,GO:0005515	AT3G47570.1		Leucine-rich repeat protein kinase family protein	LOC_Os01g05870.1	NA	receptor kinase, putative, expressed					0.362569	0.216862	0.199331	0.298155	0.039407	0.339318	0.430915	0.969531	2.5899	1.22677	1.69029	3.55342
Sobic.003G068800	7.95556	1.62329	6.97418	16.7784	169.97	3.48667	0.432264	8.06605	7.26e-16	6.77e-14	37915884	Sobic.003G068800.1	Sobic.003G068800.1.p	PF02458	PTHR31642,PTHR31642:SF16		2.3.1.133	K13065	GO:0016747	AT5G48930.1	HCT	hydroxycinnamoyl-CoA shikimate/quinate hydroxycinnamoyl transferase	LOC_Os08g43040.2	NA	transferase family protein, putative, expressed					4.78068	10.1361	8.94986	2.11386	0.937832	1.81818	4.99183	6.76082	9.16989	11.3226	23.0837	15.9288
Sobic.003G069000	1.01504	0.560373	0.803733	4.88993	43.6429	3.37764	0.921858	3.66394	0.000248362	0.00337384	37916991	Sobic.003G069000.1	Sobic.003G069000.1.p	PF02458	PTHR31642,PTHR31642:SF16		2.3.1.133		GO:0016747	AT5G48930.1	HCT	hydroxycinnamoyl-CoA shikimate/quinate hydroxycinnamoyl transferase	LOC_Os08g43040.1	NA	transferase family protein, putative, expressed					0.169399	0.937506	1.93823	0.454564	0.186001	1.04055	0.784149	1.44828	0.178775	2.9124	3.75943	7.99796
Sobic.003G069200	0.493748	0.658282	3.52879	5.62791	80.284	3.21796	0.296468	10.8543	1.9e-27	7.93e-25	37913745	Sobic.003G069200.2	Sobic.003G069200.2.p	PF02458	PTHR31642,PTHR31642:SF16		2.3.1.133	K13065	GO:0016747	AT5G48930.1	HCT	hydroxycinnamoyl-CoA shikimate/quinate hydroxycinnamoyl transferase	LOC_Os08g43040.2	NA	transferase family protein, putative, expressed					0.431921	0.610887	0.438436	0.55628	0.606155	0.81241	3.30634	3.21233	4.06769	5.2223	7.23331	4.42812
Sobic.003G069700	0.300115	0.222828	0	0	7.07292	-5.94158	1.50235	-3.95487	7.66e-05	0.00119036	37916213	Sobic.003G069700.2	Sobic.003G069700.2.p	PF08263,PF00560,PF13855,PF00069	PTHR27000,PTHR27000:SF50	KOG1187	2.7.11.1		GO:0005515,GO:0006468,GO:0005524,GO:0004672	AT3G47570.1		Leucine-rich repeat protein kinase family protein	LOC_Os01g05960.1	NA	receptor kinase, putative, expressed					0.167681	0.373613	0.35905	0.182994	0.097301	0.388188	0	0	0	0	0	0
Sobic.003G070025	0.157508	0.273248	1.08128	2.49673	60.9787	3.20731	0.562747	5.69939	1.2e-08	4e-07	37915837	Sobic.003G070025.1	Sobic.003G070025.1.p	PF08263,PF00560,PF13855,PF00069	PTHR27000,PTHR27000:SF50	KOG1187	2.7.11.1		GO:0005515,GO:0006468,GO:0005524,GO:0004672	AT3G47570.1		Leucine-rich repeat protein kinase family protein	LOC_Os01g05960.1	NA	receptor kinase, putative, expressed					0.086653	0.266152	0.11972	0.286499	0.264834	0.268411	0.775154	1.10074	1.36794	2.6817	4.03903	0.769451
Sobic.003G070800	3.63142	7.79524	2.61878	3.09986	124.207	-1.28043	0.352422	-3.63321	0.000279912	0.00374042	37912492	Sobic.003G070800.1	Sobic.003G070800.1.p	PF01019	PTHR11686,PTHR11686:SF29		3.4.19.13,2.3.2.2	K18592	GO:0006749,GO:0003840	AT4G29210.1	GGT3,GGT4	gamma-glutamyl transpeptidase 4	LOC_Os01g05810.1	NA	gamma-glutamyltranspeptidase 1 precursor, putative, expressed					4.46879	3.20686	3.21862	9.54335	6.84147	7.0009	2.14693	3.19744	2.51198	4.3014	3.67843	1.31974
Sobic.003G076800	0.382847	0.445365	0.356292	0	6.4514	-5.61298	1.64789	-3.40615	0.00065885	0.00768123	37913565	Sobic.003G076800.1	Sobic.003G076800.1.p	PF00067	PTHR24298,PTHR24298:SF176	KOG0156			GO:0055114,GO:0020037,GO:0016705,GO:0005506	AT1G64950.1	CYP89A5	cytochrome P450, family 89, subfamily A, polypeptide 5	LOC_Os02g01890.1	NA	cytochrome P450, putative, expressed					0.183377	0.514979	0.450184	0.04736	0.088445	1.20029	0.26685	0.469173	0.332853	0	0	0
Sobic.003G078000	0.288959	0.672707	0	0	6.2476	-6.55427	1.70509	-3.84394	0.000121076	0.00178993	37914090	Sobic.003G078000.1	Sobic.003G078000.1.p											NA						0.529748	0.22439	0.112738	0.907232	0.996198	0.11469	0	0	0	0	0	0
Sobic.003G079100	2.44625	0.510247	7.44453	3.32503	94.2845	3.0498	0.866273	3.5206	0.000430572	0.00537782	37918089	Sobic.003G079100.2	Sobic.003G079100.2.p	PF02746,PF13378	PTHR13794,PTHR13794:SF13		4.2.1.113		GO:0008152,GO:0003824	AT3G18270.1	CYP77A5P	cytochrome P450, family 77, subfamily A, polypeptide 5 pseudogene	LOC_Os01g04630.1	NA	muconate cycloisomerase, putative, expressed					2.24635	2.47498	2.61741	0.306169	0.50769	0.716882	3.87332	10.8298	7.63045	0.843169	0.745706	8.38623
Sobic.003G079900	0.0779797	0.0363297	2.16478	1.19614	32.7659	5.22926	1.08415	4.82339	1.41e-06	3.25e-05	37918920	Sobic.003G079900.1	Sobic.003G079900.1.p	PF14380,PF13947,PF07714	PTHR27009,PTHR27009:SF10	KOG1187	3.1.4.46	K04730	GO:0030247,GO:0006468,GO:0004672	AT1G66910.1		Protein kinase superfamily protein	LOC_Os01g04520.1	NA	Ser/Thr protein kinase, putative, expressed					0.104162	0.026803	0.102974	0.027427	0	0.081562	0.506993	4.63561	1.35174	0.757753	1.30591	1.52476
Sobic.003G080000	0.5878	0.502293	2.99021	2.82698	185.601	2.73227	0.555567	4.91798	8.74e-07	2.1e-05	37917496	Sobic.003G080000.1	Sobic.003G080000.1.p	PF13947,PF14380,PF00069	PTHR27009,PTHR27009:SF10	KOG1187	3.1.4.46		GO:0030247,GO:0006468,GO:0005524,GO:0004672	AT1G67000.1		Protein kinase superfamily protein	LOC_Os01g04490.1	NA	Ser/Thr protein kinase, putative, expressed					0.731581	0.627802	0.404018	0.487854	0.493227	0.525797	2.10206	3.74986	3.11872	1.31824	1.85923	5.30348
Sobic.003G080100	0.5033	0.632232	6.47853	10.6932	162.666	4.2602	0.442523	9.62708	6.15e-22	1.31e-19	37917266	Sobic.003G080100.2	Sobic.003G080100.2.p	PF13947,PF00069	PTHR27009,PTHR27009:SF10	KOG1187	3.1.4.46		GO:0030247,GO:0006468,GO:0005524,GO:0004672	AT5G39020.1		Malectin/receptor-like protein kinase family protein	LOC_Os01g04570.1	NA	Ser/Thr protein kinase, putative, expressed					0.364053	0.691173	0.454673	0.498756	0.638304	0.759636	9.04342	4.86008	5.5321	13.1278	7.56908	11.3827
Sobic.003G080300	0.613714	0.67497	2.88873	3.63772	16.1473	2.57298	0.661672	3.8886	0.000100823	0.00151989	37916699	Sobic.003G080300.2	Sobic.003G080300.2.p	PF13947	PTHR33138,PTHR33138:SF9				GO:0030247				LOC_Os01g04470.1	NA	expressed protein					0.917108	0.167223	0.756812	0.739796	0.43609	0.849024	3.33412	1.8424	3.48969	5.13911	3.68159	2.09246
Sobic.003G080500	0.695778	1.44422	4.91347	3.70127	32.0424	1.53826	0.504072	3.05166	0.00227582	0.0215681	37915287	Sobic.003G080500.2	Sobic.003G080500.2.p	PF13947,PF14380	PTHR27005,PTHR27005:SF55				GO:0030247	AT1G18390.2		Protein kinase superfamily protein	LOC_Os01g04570.1	NA	Ser/Thr protein kinase, putative, expressed					0.929505	0.629013	0.528817	1.1319	1.60052	1.60024	6.07589	3.97124	4.69327	4.20494	2.36741	4.53146
Sobic.003G082100	1.44637	398.22	0.0966223	0.233174	876.413	-10.5669	1.8693	-5.65284	1.58e-08	5.17e-07	37914413	Sobic.003G082100.1	Sobic.003G082100.1.p	PF00011	PTHR11527,PTHR11527:SF152	KOG0710		K13993		AT5G59720.1	HSP18.2	heat shock protein 18.2	LOC_Os01g04360.1	NA	hsp20/alpha crystallin family protein, putative, expressed					3.42492	0.211218	0.702971	3.65185	82.0825	1108.93	0.090426	0.100665	0.098776	0.699521	0	0
Sobic.003G084300	2.85003	2.70499	7.55353	8.6365	77.4097	1.77454	0.308256	5.75671	8.58e-09	2.93e-07	37917192	Sobic.003G084300.3	Sobic.003G084300.3.p	PF06179	PTHR12434	KOG3304		K15139	GO:0016592,GO:0006357,GO:0001104	AT1G07950.1	MED22B	Surfeit locus protein 5 subunit 22 of Mediator complex	LOC_Os08g37480.2	NA	mediator of RNA polymerase II transcription subunit 22, putative, expressed					3.08927	2.73327	2.72753	2.14801	3.53803	2.42893	6.89106	6.85162	8.9179	8.18126	12.425	5.30327
Sobic.003G084750	4.67823	8.98333	1.58432	2.84411	82.3602	-1.55224	0.528003	-2.93984	0.00328378	0.0289447	37918000	Sobic.003G084750.1	Sobic.003G084750.1.p		PTHR37385,PTHR37385:SF1					AT5G51545.1	LPA2	low psii accumulation2	LOC_Os02g03250.1	NA	expressed protein					5.6069	3.17496	5.25283	6.68949	9.56597	10.6945	3.03047	0.730553	0.991947	3.46644	3.65244	1.41346
Sobic.003G089600	1.25402	2.16505	0.072785	0.0924627	23.1878	-4.58187	1.67205	-2.74028	0.00613873	0.0479234	37912767	Sobic.003G089600.1	Sobic.003G089600.1.p	PF00067	PTHR24298,PTHR24298:SF163	KOG0156	1.14.13.139		GO:0055114,GO:0020037,GO:0016705,GO:0005506	AT3G48280.1	CYP71A25	cytochrome P450, family 71, subfamily A, polypeptide 25	LOC_Os08g01450.1	NA	cytochrome P450, putative, expressed					0.303097	1.11651	2.34245	0	1.48816	5.00697	0	0.218355	0	0.118208	0.15918	0
Sobic.003G089650	0	0	2.47667	2.29697	14.7931	7.32759	1.29833	5.64386	1.66e-08	5.42e-07	37918738	Sobic.003G089650.1	Sobic.003G089650.1.p											NA						0	0	0	0	0	0	2.42486	2.53201	2.47314	1.81652	3.67975	1.39464
Sobic.003G089700	0	0.0621333	0.319797	0.807992	10.485	3.75734	1.20478	3.11869	0.00181658	0.0180119	37918318	Sobic.003G089700.1	Sobic.003G089700.1.p											NA						0	0	0	0	0	0.1864	0.231263	0.249598	0.478531	1.17247	1.02561	0.22589
Sobic.003G091850	11.5429	7.16436	18.9649	23.867	119.943	1.86235	0.427718	4.35416	1.34e-05	0.000250593	37915510	Sobic.003G091850.1	Sobic.003G091850.1.p											NA						10.0543	14.4827	10.0918	3.06536	11.0987	7.32903	13.8635	26.3908	16.6403	25.3553	30.3401	15.9056
Sobic.003G092200	1.27697	2.45276	5.6202	6.00774	153.823	1.38401	0.42065	3.29018	0.00100124	0.0109811	37913933	Sobic.003G092200.1	Sobic.003G092200.1.p	PF00125	PTHR23428	KOG1744		K11252	GO:0003677,GO:0000786	AT3G45980.1	H2B,HTB9	Histone superfamily protein	LOC_Os03g17084.1	NA	Core histone H2A/H2B/H3/H4 domain containing protein, putative, expressed					1.29903	1.15908	1.3728	1.44495	2.73333	3.18	6.88515	4.49615	5.47929	6.94007	8.7787	2.30444
Sobic.003G093400	14.2314	18.1205	26.3096	40.9687	879.397	1.29292	0.346983	3.72617	0.000194415	0.00270999	37915466	Sobic.003G093400.1	Sobic.003G093400.1.p		PTHR31414:SF8,PTHR31414					AT1G71110.1			LOC_Os01g03110.1	NA	expressed protein					16.5011	11.4209	14.7723	19.1827	21.4202	13.7586	32.2296	15.1322	31.567	47.9867	39.1953	35.724
Sobic.003G095200	0.98339	1.71892	0.530193	0.41716	32.5174	-1.9559	0.639496	-3.05851	0.00222442	0.0211948	37915864	Sobic.003G095200.1	Sobic.003G095200.1.p	PF04577	PTHR20961,PTHR20961:SF13	KOG4698	2.4.1.255		GO:0016757	AT3G18170.1		Glycosyltransferase family 61 protein	LOC_Os01g02930.1	NA	glycosyltransferase protein, putative, expressed					1.4589	1.06145	0.429828	1.9025	1.83104	1.42322	0.193733	1.10642	0.290429	0.264204	0.604633	0.382642
Sobic.003G096100	1.34978	0	0.884665	0.511958	14.8365	6.16194	2.09851	2.93634	0.00332111	0.0292176	37918744	Sobic.003G096100.1	Sobic.003G096100.1.p	PF00892	PTHR31218,PTHR31218:SF62				GO:0016021,GO:0016020,GO:0022857	AT1G75500.1	WAT1	Walls Are Thin 1	LOC_Os01g02870.1	NA	auxin-induced protein 5NG4, putative, expressed					0.867997	1.82398	1.35736	0	0	0	0	1.57145	1.08254	0.047882	0	1.48799
Sobic.003G096400	7.45009	9.96672	0	0	154.084	-10.837	1.31874	-8.21771	2.07e-16	2.12e-14	37915841	Sobic.003G096400.1	Sobic.003G096400.1.p	PF13947,PF07714	PTHR27009,PTHR27009:SF23	KOG1187	3.1.4.46		GO:0030247,GO:0006468,GO:0004672	AT5G38260.1		Protein kinase superfamily protein	LOC_Os01g02400.1	NA	protein kinase domain containing protein, expressed					3.15182	6.731	12.4675	9.99323	8.03363	11.8733	0	0	0	0	0	0
Sobic.003G096500	1.64979	1.70803	0	0	27.9382	-8.19811	1.3054	-6.28016	3.38e-10	1.4e-08	37915334	Sobic.003G096500.4	Sobic.003G096500.4.p	PF00069	PTHR27009,PTHR27009:SF6	KOG1187	3.1.4.46		GO:0006468,GO:0005524,GO:0004672	AT1G66910.1		Protein kinase superfamily protein	LOC_Os01g02390.1	NA	protein kinase domain containing protein, expressed					1.13858	1.71431	2.09648	1.65981	1.02948	2.43479	0	0	0	0	0	0
Sobic.003G096750	2.34474	1.1286	14.3523	13.1704	250.509	3.6378	0.371052	9.80401	1.08e-22	2.56e-20	37918739	Sobic.003G096750.1	Sobic.003G096750.1.p	PF00069	PTHR27009,PTHR27009:SF6	KOG1187	3.1.4.46		GO:0006468,GO:0005524,GO:0004672	AT5G38260.1		Protein kinase superfamily protein	LOC_Os01g02390.1	NA	protein kinase domain containing protein, expressed					1.57318	2.07969	3.38135	1.07709	0.970162	1.33857	16.1148	14.5311	12.4111	12	18.7329	8.77841
Sobic.003G096900	0.80417	0.656197	5.06323	3.66236	92.9421	2.69833	0.583902	4.6212	3.82e-06	8.08e-05	37915121	Sobic.003G096900.1	Sobic.003G096900.1.p	PF00069	PTHR27009,PTHR27009:SF20	KOG1187	3.1.4.46		GO:0006468,GO:0005524,GO:0004672	AT1G70250.1		receptor serine/threonine kinase, putative	LOC_Os01g02690.1	NA	resistance-related receptor-like kinase, putative, expressed					0.740247	0.857438	0.814825	0.66379	0.265517	1.03928	3.42979	6.80465	4.95525	2.24871	2.64657	6.09181
Sobic.003G097100	9.1586	16.6682	2.80139	2.21449	317.753	-2.80144	0.539148	-5.19604	2.04e-07	5.51e-06	37915913	Sobic.003G097100.1	Sobic.003G097100.1.p	PF00069,PF13947	PTHR27009:SF9,PTHR27009	KOG1187	3.1.4.46		GO:0004672,GO:0005524,GO:0006468,GO:0030247	AT1G66930.1		Protein kinase superfamily protein	LOC_Os01g02300.1	NA	receptor kinase ORK10, putative, expressed					10.2515	8.16701	9.05734	6.91841	14.1262	28.96	2.4095	3.43466	2.56	3.10094	2.94067	0.601854
Sobic.003G097500	22.8802	12.8585	120.58	139.361	536.001	3.66247	0.868681	4.21613	2.49e-05	0.000439308	37916197	Sobic.003G097500.1	Sobic.003G097500.1.p											NA						17.8144	26.0338	24.7922	29.0505	4.03432	5.4908	97.8658	131.623	132.251	36.4365	56.4657	325.182
Sobic.003G097800	42.3912	6.40565	87.6087	137.13	533.269	4.64742	1.00611	4.61921	3.85e-06	8.15e-05	37914240	Sobic.003G097800.1	Sobic.003G097800.1.p											NA						12.1676	66.1785	48.8276	15.5439	1.03207	2.641	83.5468	93.5094	85.7701	26.9153	59.4591	325.015
Sobic.003G098700	9.3766	2.23699	6.98978	8.40098	108.15	2.15049	0.750802	2.86426	0.00417981	0.0353619	37913720	Sobic.003G098700.1	Sobic.003G098700.1.p		PTHR33237,PTHR33237:SF10					AT1G49000.1			LOC_Os01g02130.1	NA	expressed protein					5.67605	11.3065	11.1472	3.12388	1.31295	2.27413	2.63198	12.9103	5.42705	2.3341	6.62814	16.2407
Sobic.003G099166	5.93001	10.9789	1.67619	1.45301	112.474	-2.86934	0.475543	-6.03382	1.6e-09	6.02e-08	37918012	Sobic.003G099166.1	Sobic.003G099166.1.p	PF00582	PTHR31964,PTHR31964:SF13				GO:0006950	AT1G48960.1		Adenine nucleotide alpha hydrolases-like superfamily protein	LOC_Os01g65440.1	NA	universal stress protein domain containing protein, putative, expressed					7.96514	6.26131	3.56356	12.8294	14.3612	5.74617	1.15293	1.57802	2.29763	1.23069	2.2589	0.869433
Sobic.003G100400	3.00715	2.69532	0.319466	0.259405	29.9076	-3.15709	0.672106	-4.69732	2.64e-06	5.75e-05	37913566	Sobic.003G100400.1	Sobic.003G100400.1.p	PF13855	PTHR27000,PTHR27000:SF18				GO:0005515	AT1G68780.1		RNI-like superfamily protein	LOC_Os01g02060.2	NA	TOO MANY MOUTHS precursor, putative, expressed					3.139	3.12752	2.75492	1.45303	2.02374	4.60918	0.217583	0.546153	0.194662	0.099108	0.207191	0.471915
Sobic.003G106000	20.0231	26.5706	17.9771	17.688	805.759	-0.461829	0.167465	-2.75776	0.0058198	0.0459338	37914797	Sobic.003G106000.1	Sobic.003G106000.1.p	PF00059,PF07714	PTHR27006,PTHR27006:SF5	KOG1187	2.7.10.1		GO:0006468,GO:0004672	AT1G52310.1		protein kinase family protein / C-type lectin domain-containing protein	LOC_Os01g01410.1	NA	TKL_IRAK_C-LEC.1 - TKL_IRAK_C-LEC has homology to C-type lectin receptors, expressed					24.4578	18.3704	17.2411	26.8757	26.4545	26.3815	18.5694	16.6581	18.7039	18.5437	18.8051	15.7152
Sobic.003G106600	4.75657	3.33746	0	0.0289173	22.8694	-6.61709	1.3263	-4.98913	6.07e-07	1.5e-05	37918407	Sobic.003G106600.2	Sobic.003G106600.2.p	PF05241	PTHR14207,PTHR14207:SF0	KOG4826			GO:0047750,GO:0016125,GO:0016021	AT1G20050.1	HYD1	C-8,7 sterol isomerase	LOC_Os01g01369.1	NA	3-beta-hydroxysteroid-Delta-isomerase, putative, expressed					4.18346	5.83582	4.25043	1.87324	2.17157	5.96758	0	0	0	0	0.086752	0
Sobic.003G107400	10.5328	12.4824	2.88657	4.39833	133.336	-1.41063	0.320912	-4.39569	1.1e-05	0.00021095	37916235	Sobic.003G107400.1	Sobic.003G107400.1.p	PF05241	PTHR14207,PTHR14207:SF0	KOG4826		K01824	GO:0047750,GO:0016125,GO:0016021	AT1G20050.1	HYD1	C-8,7 sterol isomerase	LOC_Os01g01369.1	NA	3-beta-hydroxysteroid-Delta-isomerase, putative, expressed					12.3463	9.10503	10.147	14.4323	9.31563	13.6992	3.08802	3.32575	2.24593	4.5152	5.80615	2.87365
Sobic.003G107600	16.433	9.36351	32.7263	24.9741	250.587	1.58681	0.346988	4.57309	4.81e-06	0.0001	37916847	Sobic.003G107600.1	Sobic.003G107600.1.p	PF05241	PTHR14207,PTHR14207:SF0	KOG4826		K01824	GO:0047750,GO:0016125,GO:0016021	AT1G20050.1	HYD1	C-8,7 sterol isomerase	LOC_Os01g01369.1	NA	3-beta-hydroxysteroid-Delta-isomerase, putative, expressed					25.4215	12.7308	11.1465	7.96957	9.66291	10.458	26.816	37.022	34.341	20.4888	24.8436	29.5899
Sobic.003G107800	78.3499	39.1408	151.963	120.485	1853.91	1.81605	0.452927	4.00959	6.08e-05	0.000969113	37918570	Sobic.003G107800.1	Sobic.003G107800.1.p		PTHR36783					AT4G24930.1		thylakoid lumenal 17.9 kDa protein, chloroplast	LOC_Os01g01280.1	NA	expressed protein					40.2456	87.6942	107.11	42.46	29.085	45.8773	149	136.2	170.688	86.1762	101.705	173.574
Sobic.003G110400	41.2823	124.764	41.5753	51.0182	1340.37	-1.22046	0.337989	-3.61095	0.000305079	0.0040161	37913939	Sobic.003G110400.1	Sobic.003G110400.1.p	PF01156	PTHR12304,PTHR12304:SF1	KOG2938	3.2.2.2			AT1G05620.1	URH2	uridine-ribohydrolase 2	LOC_Os03g31170.1	NA	inosine-uridine preferring nucleoside hydrolase family protein, putative, expressed					39.2985	38.8373	45.7111	109.545	129.241	135.507	51.9452	33.0358	39.7449	54.6916	75.5793	22.7838
Sobic.003G110700	77.6753	85.0909	38.0967	25.5439	741.568	-1.53866	0.364084	-4.22612	2.38e-05	0.000422868	37915995	Sobic.003G110700.2	Sobic.003G110700.2.p	PF12680	PTHR33698,PTHR33698:SF3					AT1G71480.1		Nuclear transport factor 2 (NTF2) family protein	LOC_Os09g09320.1	NA	nuclear transport factor, putative, expressed					76.5803	74.7073	81.7385	76.1437	84.7306	94.3982	44.8947	33.1689	36.2265	17.6334	22.6388	36.3595
Sobic.003G111700	0.277671	0.172405	0.969218	1.68172	13.7293	3.40909	0.711946	4.78841	1.68e-06	3.81e-05	37913458	Sobic.003G111700.1	Sobic.003G111700.1.p											NA						0.286234	0.21653	0.330248	0.055686	0.177544	0.283984	1.37843	0.925411	0.603809	1.82522	2.20201	1.01794
Sobic.003G112900	5.19825	1.84668	14.7484	10.5437	98.0816	2.81398	0.78188	3.599	0.000319448	0.00417393	37915806	Sobic.003G112900.1	Sobic.003G112900.1.p		PTHR36331,PTHR36331:SF1					AT1G57540.3			LOC_Os01g14790.1	NA	expressed protein					2.52944	5.4958	7.56952	1.50462	1.18417	2.85123	11.8678	21.0647	11.3128	3.50812	4.29968	23.8233
Sobic.003G114200	6.53008	4.51547	0.350173	0.36105	80.9638	-3.5485	0.529936	-6.69609	2.14e-11	1.02e-09	37917622	Sobic.003G114200.1	Sobic.003G114200.1.p		PTHR15486:SF17,PTHR15486		2.3.1.15	K13508		AT4G01950.1	ATGPAT3,GPAT3	glycerol-3-phosphate acyltransferase 3	LOC_Os01g14900.1	NA	glycerol-3-phosphate acyltransferase, putative, expressed					6.40733	7.67928	5.50364	6.7366	3.63704	3.17276	0.282141	0.154066	0.614313	0.242989	0.438272	0.40189
Sobic.003G115400	14.2478	9.66786	28.9116	22.4367	180.227	1.40392	0.427146	3.28674	0.00101354	0.0110948	37914237	Sobic.003G115400.1	Sobic.003G115400.1.p	PF08661	PTHR31614,PTHR31614:SF8			K10740	GO:0006310,GO:0006281,GO:0006260,GO:0005634,GO:0003677	AT4G18590.1		Nucleic acid-binding, OB-fold-like protein	LOC_Os01g14980.1	NA	RPA3 - Putative single-stranded DNA binding complex subunit 3, expressed					15.2206	14.7128	12.8099	3.11938	9.9326	15.9516	26.4826	32.9516	27.3006	23.7227	22.3589	21.2284
Sobic.003G115550	0.954719	1.39409	0.024549	0	7.63884	-6.56586	1.35703	-4.83841	1.31e-06	3.04e-05	37912715	Sobic.003G115550.1	Sobic.003G115550.1.p											NA						1.21513	0.970591	0.67844	1.67799	1.04114	1.46313	0	0.073647	0	0	0	0
Sobic.003G116850	1.87109	1.52525	2.12209	3.81992	34.8904	1.44845	0.458485	3.1592	0.00158205	0.0161184	37914253	Sobic.003G116850.1	Sobic.003G116850.1.p											NA						2.48813	2.20369	0.92145	2.00561	1.14475	1.42538	1.8234	2.29524	2.24765	4.96991	3.1027	3.38714
Sobic.003G118600	0.84547	0.429929	1.27838	1.46208	39.9833	1.83002	0.404016	4.52956	5.91e-06	0.000120547	37913155	Sobic.003G118600.1	Sobic.003G118600.1.p	PF00646	PTHR32212,PTHR32212:SF116				GO:0005515	AT5G03100.1		F-box/RNI-like superfamily protein	LOC_Os08g09910.1	NA	OsFBX276 - F-box domain containing protein, expressed					0.741156	0.720998	1.07426	0.386554	0.4761	0.427132	1.41317	1.24693	1.17504	1.69871	1.89203	0.795502
Sobic.003G121800	45.2544	31.9956	87.6618	111.527	1606.62	1.96487	0.274843	7.14908	8.74e-13	4.95e-11	37917151	Sobic.003G121800.1	Sobic.003G121800.1.p	PF03765,PF00650	PTHR10174,PTHR10174:SF113	KOG1470				AT1G22180.2		Sec14p-like phosphatidylinositol transfer family protein	LOC_Os01g16000.1	NA	CRAL/TRIO domain containing protein, expressed					38.0665	46.0771	51.6195	30.3011	31.8118	33.874	75.0194	105.22	82.7466	107.132	99.5438	127.906
Sobic.003G122000	23.1921	24.5552	16.8434	14.6476	364.078	-0.607817	0.202069	-3.00797	0.00262996	0.0242531	37917653	Sobic.003G122000.1	Sobic.003G122000.1.p	PF05700	PTHR13296:SF0,PTHR13296	KOG3096		K12861	GO:0006397	AT3G18165.1	MOS4	modifier of snc1,4	LOC_Os01g16010.2	NA	BCAS2 protein, putative, expressed					22.1691	24.3086	23.0987	21.8139	23.0985	28.7533	18.3753	14.9829	17.1719	13.3897	16.2127	14.3404
Sobic.003G122800	21.6466	12.7774	27.3052	21.9517	303.379	0.886055	0.310119	2.85715	0.00427467	0.0359523	37918687	Sobic.003G122800.1	Sobic.003G122800.1.p	PF01997	PTHR10741,PTHR10741:SF5	KOG3066			GO:0043565	AT2G03780.1		Translin family protein	LOC_Os01g16100.1	NA	translin, putative, expressed					21.3362	20.7888	22.8147	7.33591	13.2644	17.732	22.953	32.4166	26.5459	21.3117	30.5621	13.9814
Sobic.003G123500	0	0	3.30967	3.03874	30.5931	8.4153	1.27114	6.62027	3.59e-11	1.66e-09	37914039	Sobic.003G123500.1	Sobic.003G123500.1.p											NA						0	0	0	0	0	0	3.19647	2.39851	4.33403	2.86678	2.73298	3.51646
Sobic.003G124600	0.519266	0.552331	1.62441	1.64066	80.4914	1.69406	0.324496	5.22058	1.78e-07	4.91e-06	37914881	Sobic.003G124600.1	Sobic.003G124600.1.p	PF00271,PF04408,PF07717	PTHR18934,PTHR18934:SF117		3.6.4.13	K12813	GO:0004386	AT1G32490.1	EMB2733,ESP3	RNA helicase family protein	LOC_Os08g24760.1	NA	ATP-dependent RNA helicase, putative, expressed					0.418745	0.44712	0.691932	0.450524	0.710143	0.496325	1.51897	1.63601	1.71826	2.03062	1.79877	1.09259
Sobic.003G124750	3.18409	4.1737	38.8349	42.784	614.594	3.49612	0.342123	10.2189	1.63e-24	5.2e-22	37914235	Sobic.003G124750.1	Sobic.003G124750.1.p											NA						2.78079	3.55065	3.22084	3.07125	2.70368	6.74618	29.9715	50.5323	36.0009	40.7416	52.0353	35.575
Sobic.003G127700	49.8684	46.649	90.8548	123.427	1014.14	1.51038	0.247452	6.10374	1.04e-09	4.04e-08	37915934	Sobic.003G127700.1	Sobic.003G127700.1.p	PF05160	PTHR16771,PTHR16771:SF2			K10881		AT1G64750.1	ATDSS1(I),DSS1(I)	deletion of SUV3 suppressor 1(I)	LOC_Os01g16640.1	NA	split hand/foot malformation type 1, putative, expressed					64.5446	41.5693	43.4913	48.5372	42.2147	49.1952	104.043	88.3968	80.1247	138.973	143.933	87.3729
Sobic.003G129300	3.76993	1.3619	3.26201	2.70993	97.7863	1.15904	0.3994	2.90195	0.00370847	0.0320479	37916674	Sobic.003G129300.1	Sobic.003G129300.1.p	PF01928,PF00485	PTHR10285,PTHR10285:SF76	KOG4203	2.7.1.48		GO:0016301,GO:0008152,GO:0005524	AT1G26190.1		Phosphoribulokinase / Uridine kinase family	LOC_Os02g47860.2	NA	uridine kinase, putative, expressed					2.98878	4.40925	3.91175	1.07712	1.17007	1.83852	2.82713	3.88545	3.07346	1.61649	3.13142	3.38187
Sobic.003G129600	4.55293	11.7493	4.47867	3.89164	300.392	-1.50966	0.258229	-5.84622	5.03e-09	1.78e-07	37917292	Sobic.003G129600.1	Sobic.003G129600.1.p		PTHR36893									NA						4.16575	4.7601	4.73295	12.9349	12.7719	9.54088	4.22227	4.00763	5.20612	4.5154	4.5293	2.63021
Sobic.003G129700	1.01444	0.352522	5.92152	5.35761	43.688	4.07322	0.590035	6.90335	5.08e-12	2.61e-10	37916198	Sobic.003G129700.1	Sobic.003G129700.1.p											NA						0.958589	1.21845	0.866273	0.220789	0.616811	0.219967	6.51966	6.68291	4.56199	8.22405	4.14756	3.70121
Sobic.003G134600	0	0.140828	1.69973	3.16365	15.4539	4.55542	0.945105	4.82002	1.44e-06	3.3e-05	37915480	Sobic.003G134600.1	Sobic.003G134600.1.p		PTHR33095,PTHR33095:SF12								LOC_Os01g17420.1	NA	expressed protein					0	0	0	0.339835	0.08265	0	1.72732	1.1812	2.19066	4.99328	2.90047	1.59719
Sobic.003G135400	14.5968	26.5751	14.0142	7.51792	531.676	-1.67064	0.435659	-3.83473	0.000125703	0.00184998	37917344	Sobic.003G135400.1	Sobic.003G135400.1.p	PF03953,PF00091	PTHR11588,PTHR11588:SF114		2.4.2.1	K07375	GO:0003924,GO:0007017,GO:0005874	AT5G12250.1	TUB6	beta-6 tubulin	LOC_Os01g18050.1	NA	tubulin/FtsZ domain containing protein, putative, expressed					19.1592	11.5543	13.0769	31.6966	20.2495	27.7793	10.6186	7.70252	23.7214	5.36215	8.41094	8.78068
Sobic.003G136200	6.16173	1.47514	13.8167	13.8733	185.714	3.58499	0.858373	4.17649	2.96e-05	0.000513021	37916533	Sobic.003G136200.1	Sobic.003G136200.1.p	PF07883	PTHR31238,PTHR31238:SF36					AT1G09560.1	GLP5	germin-like protein 5	LOC_Os01g18170.1	NA	Cupin domain containing protein, expressed					5.74164	5.91146	6.83209	1.59347	0.728481	2.10348	6.22198	24.2629	10.9651	4.83256	2.69529	34.0922
Sobic.003G137600	0.227702	0.394026	3.08273	1.75547	25.5915	2.21132	0.690685	3.20163	0.00136651	0.0142723	37915141	Sobic.003G137600.1	Sobic.003G137600.1.p	PF00182	PTHR22595,PTHR22595:SF54	KOG4742	3.2.1.14		GO:0016998,GO:0006032,GO:0004568	AT1G02360.1		Chitinase family protein	LOC_Os01g18400.1	NA	CHIT10 - Chitinase family protein precursor, expressed					0.264372	0.219429	0.199306	0.330463	0.533375	0.31824	3.10795	2.66867	3.47158	3.22302	1.69765	0.345751
Sobic.003G139000	0.653366	0.309712	3.47585	1.49721	34.3624	2.3558	0.478677	4.92149	8.59e-07	2.07e-05	37913194	Sobic.003G139000.1	Sobic.003G139000.1.p	PF00266	PTHR11601,PTHR11601:SF37	KOG1549	5.1.1.17			AT3G62130.1		Pyridoxal phosphate (PLP)-dependent transferases superfamily protein	LOC_Os01g18640.1	NA	aminotransferase, putative, expressed					0.717148	0.396105	0.846846	0.361785	0.350864	0.216487	3.05829	3.68251	3.68676	1.35282	2.11708	1.02174
Sobic.003G139366	5.6933	6.31011	0.0766287	0.263748	51.8475	-4.46973	0.575255	-7.77001	7.85e-15	6.25e-13	37914129	Sobic.003G139366.1	Sobic.003G139366.1.p											NA						7.21223	5.72874	4.13892	3.74385	6.94182	8.24466	0	0.058714	0.171172	0.111568	0.462597	0.21708
Sobic.003G144900	3.85632	2.57872	5.39037	4.68116	259.078	0.987128	0.294985	3.34637	0.000818773	0.00926328	37917511	Sobic.003G144900.1	Sobic.003G144900.1.p	PF04667	PTHR34804,PTHR34804:SF2					AT4G16146.1		cAMP-regulated phosphoprotein 19-related protein	LOC_Os03g19220.2	NA	expressed protein					4.3091	3.88915	3.37073	2.63105	3.101	2.0041	4.23382	7.38527	4.55203	5.37591	4.52533	4.14223
Sobic.003G145700	2.36966	2.01834	1.66342	0.902257	62.5633	-1.04007	0.288034	-3.61094	0.000305093	0.0040161	37916214	Sobic.003G145700.1	Sobic.003G145700.1.p	PF05623	PTHR31343,PTHR31343:SF12					AT5G49220.1		Protein of unknown function (DUF789)	LOC_Os01g20120.1	NA	expressed protein					2.26836	2.80632	2.03432	1.69044	1.89718	2.46739	1.45254	1.55356	1.98416	0.937777	1.09423	0.674764
Sobic.003G149900	0.0745273	0	0.867654	1.57037	9.06186	7.0361	1.3565	5.18695	2.14e-07	5.76e-06	37913984	Sobic.003G149900.2	Sobic.003G149900.2.p	PF13041,PF01535	PTHR24015:SF425,PTHR24015					AT3G53170.1		Tetratricopeptide repeat (TPR)-like superfamily protein	LOC_Os03g02430.1	NA	PPR repeat domain containing protein, putative, expressed					0.155521	0	0.068061	0	0	0	0.525856	1.387	0.690105	1.27493	1.69902	1.73717
Sobic.003G152100	0.369736	0.810055	0.0136797	0.0440643	6.53879	-3.92313	1.42557	-2.75198	0.00592367	0.0466101	37912765	Sobic.003G152100.1	Sobic.003G152100.1.p	PF00141	PTHR31235,PTHR31235:SF71		1.11.1.7		GO:0055114,GO:0020037,GO:0006979,GO:0004601	AT2G18150.1		Peroxidase superfamily protein	LOC_Os01g22352.1	NA	peroxidase precursor, putative, expressed					0.047374	0.490534	0.571301	1.29528	0.427547	0.707342	0.041039	0	0	0	0	0.132193
Sobic.003G152600	549.073	200.354	613.263	349.963	4466.34	1.02399	0.362077	2.8281	0.0046825	0.0385691	37913014	Sobic.003G152600.1	Sobic.003G152600.1.p	PF11976,PF01599	PTHR10666	KOG0004		K02977	GO:0006412,GO:0005840,GO:0003735	AT1G23410.1		Ribosomal protein S27a / Ubiquitin family protein	LOC_Os01g22490.1	NA	40S ribosomal protein S27a, putative, expressed					579.302	531.478	536.439	163.614	204.096	233.352	620.087	670.268	549.433	281.195	252.529	516.165
Sobic.003G153100	1.58803	2.71247	0.67197	0.801012	76.0628	-1.63599	0.447763	-3.6537	0.00025849	0.00349076	37916246	Sobic.003G153100.1	Sobic.003G153100.1.p	PF00295	PTHR31375,PTHR31375:SF30		3.2.1.15		GO:0005975,GO:0004650	AT1G48100.1		Pectin lyase-like superfamily protein	LOC_Os01g22590.1	NA	retrotransposon protein, putative, unclassified, expressed					1.85662	1.66484	1.24263	4.11124	2.47647	1.54969	0.771424	0.462631	0.781854	0.738353	0.784796	0.879888
Sobic.003G153150	0.0741767	0.282106	1.83728	3.45294	17.9002	3.60383	1.07979	3.33754	0.00084523	0.00951101	37915494	Sobic.003G153150.1	Sobic.003G153150.1.p											NA						0.074696	0.147834	0	0.449227	0.397091	0	0.293784	1.81515	3.4029	3.59087	5.90598	0.861958
Sobic.003G155300	13.9434	6.16769	14.1091	11.9253	1112.39	1.1094	0.308888	3.5916	0.000328649	0.00428439	37918776	Sobic.003G155300.1	Sobic.003G155300.1.p	PF01134,PF00070,PF02852	PTHR22912,PTHR22912:SF165		1.8.1.4	K00382	GO:0050660,GO:0008033,GO:0055114,GO:0016491,GO:0045454	AT3G16950.2	LPD1,ptlpd1	lipoamide dehydrogenase 1	LOC_Os01g23610.1	NA	dihydrolipoyl dehydrogenase, putative, expressed					12.4432	14.4861	14.9009	6.42165	5.31935	6.76206	9.95366	17.1716	15.202	9.83493	11.4355	14.5055
Sobic.003G155800	0.255055	0.428367	0.015537	0	4.12272	-5.78872	1.57558	-3.67403	0.000238751	0.00326454	37918445	Sobic.003G155800.1	Sobic.003G155800.1.p	PF00226,PF01556	PTHR24078,PTHR24078:SF257	KOG0713		K09517		AT3G62600.1	ATERDJ3B,ERDJ3B	DNAJ heat shock family protein	LOC_Os05g06440.1	NA	dnaJ homolog subfamily B member 11 precursor, putative, expressed					0.454744	0.129729	0.180691	0.549698	0.548118	0.187284	0	0	0.046611	0	0	0
Sobic.003G156766	3.64635	3.99032	0.44901	1.03776	33.8936	-1.8673	0.51645	-3.61565	0.0002996	0.00395476	37918496	Sobic.003G156766.1	Sobic.003G156766.1.p											NA						4.71717	3.90691	2.31497	4.47505	3.21203	4.28389	0.493003	0.652931	0.201095	1.42083	1.31156	0.380881
Sobic.003G158600	245.997	293.943	482.635	1221.11	1443.1	2.16916	0.611153	3.5493	0.00038626	0.00490445	37915627	Sobic.003G158600.1	Sobic.003G158600.1.p	PF02496	PTHR33801,PTHR33801:SF2				GO:0006950				LOC_Os01g72900.1	NA	abscisic stress-ripening, putative, expressed					449.724	95.756	192.511	224.663	358.81	298.356	181.621	621.394	644.89	2049.15	910.446	703.74
Sobic.003G158900	11.47	5.70478	35.8636	20.2925	615.485	2.00071	0.403977	4.95253	7.33e-07	1.78e-05	37914005	Sobic.003G158900.1	Sobic.003G158900.1.p	PF02037,PF05406,PF02877,PF00644	PTHR10459,PTHR10459:SF64	KOG1037	2.4.2.30	K10798	GO:0006471,GO:0003950	AT4G02390.1	APP,ATPARP1,PARP1,PP	poly(ADP-ribose) polymerase	LOC_Os01g24940.1	NA	poly synthetase 2-A, putative, expressed					12.5556	11.2361	10.6185	4.2544	9.44857	3.41136	34.4102	30.5939	42.5866	14.9149	20.2861	25.6764
Sobic.003G159400	0	0	15.1609	22.3493	78.3429	10.0703	1.23442	8.1579	3.41e-16	3.37e-14	37913154	Sobic.003G159400.1	Sobic.003G159400.1.p											NA						0	0	0	0	0	0	13.2529	12.7095	19.5201	27.2818	26.6599	13.1061
Sobic.003G159450	0	0	11.2136	19.9785	49.2852	9.44856	1.29218	7.31212	2.63e-13	1.61e-11	37918492	Sobic.003G159450.1	Sobic.003G159450.1.p											NA						0	0	0	0	0	0	10.4583	6.2777	16.9049	19.9924	28.0113	11.9317
Sobic.003G160100	27.6269	34.1601	11.9126	14.5368	73.238	-1.08444	0.38564	-2.81205	0.00492273	0.0400806	37916209	Sobic.003G160100.1	Sobic.003G160100.1.p											NA						27.1199	28.2413	27.5196	29.4529	42.321	30.7063	9.28754	8.45587	17.9945	8.12829	18.6634	16.8187
Sobic.003G162666	0	0	4.8758	6.68005	51.6765	9.4572	1.24612	7.58932	3.22e-14	2.36e-12	37913602	Sobic.003G162666.1	Sobic.003G162666.1.p										LOC_Os03g51680.2	NA	fanconi anemia L, putative, expressed					0	0	0	0	0	0	4.71112	5.37195	4.54432	7.19272	5.43687	7.41057
Sobic.003G163301	0	0	1.78667	1.91962	14.9345	7.48145	1.31652	5.68274	1.33e-08	4.37e-07	37914987	Sobic.003G163301.1	Sobic.003G163301.1.p											NA						0	0	0	0	0	0	1.79615	2.35726	1.2066	2.10842	2.41937	1.23108
Sobic.003G163700	206.162	28.9604	233.739	153.093	1477.76	2.76786	0.861864	3.21148	0.00132051	0.0139045	37917823	Sobic.003G163700.1	Sobic.003G163700.1.p	PF00462	PTHR10168,PTHR10168:SF92	KOG1752	1.8.1.9	K03676	GO:0045454,GO:0015035,GO:0009055	AT3G21460.1		Glutaredoxin family protein	LOC_Os01g27140.1	NA	OsGrx_C7 - glutaredoxin subgroup III, expressed					274.316	229.741	114.43	6.38099	34.3668	46.1334	318.944	157.29	224.982	73.6053	26.5396	359.133
Sobic.003G164600	0	0	36.6942	25.1443	174.29	10.7399	1.3996	7.6735	1.67e-14	1.27e-12	37916444	Sobic.003G164600.1	Sobic.003G164600.1.p											NA						0	0	0	0	0	0	71.0492	18.3605	20.673	20.626	15.481	39.326
Sobic.003G164950	0	0	14.6772	19.2151	104.168	10.3988	1.23041	8.45154	2.87e-17	3.33e-15	37914196	Sobic.003G164950.1	Sobic.003G164950.1.p											NA						0	0	0	0	0	0	15.4832	12.0568	16.4915	18.5797	27.4824	11.5831
Sobic.003G165401	38.21	38.3719	2.63175	3.41685	112.797	-3.35771	0.353929	-9.48696	2.38e-21	4.71e-19	37912581	Sobic.003G165401.1	Sobic.003G165401.1.p											NA						32.4206	40.3982	41.8112	32.6877	42.9608	39.4672	3.6783	1.72123	2.49572	2.06268	4.92567	3.26221
Sobic.003G174301	2.87256	1.97463	0.160873	0	27.8831	-7.75496	1.68946	-4.59021	4.43e-06	9.24e-05	37914268	Sobic.003G174301.1	Sobic.003G174301.1.p											NA						0.633692	6.05076	1.93321	0.852453	0.706279	4.36517	0	0.436596	0.046024	0	0	0
Sobic.003G175400	0.072464	0	6.19358	11.0887	19.7182	8.1433	1.357	6.00095	1.96e-09	7.33e-08	37913996	Sobic.003G175400.1	Sobic.003G175400.1.p		PTHR23105,PTHR23105:SF41					AT2G47610.1		Ribosomal protein L7Ae/L30e/S12e/Gadd45 family protein	LOC_Os08g23710.1	NA	ribosomal protein L7Ae, putative, expressed					0.217392	0	0	0	0	0	8.93268	5.58754	4.06052	10.7455	18.1284	4.39216
Sobic.003G175666	0.654173	0.513272	0	0	6.76153	-5.94088	1.41254	-4.2058	2.6e-05	0.000456703	37912809	Sobic.003G175666.1	Sobic.003G175666.1.p		PTHR23002,PTHR23002:SF63								LOC_Os04g45890.1	NA	retrotransposon protein, putative, unclassified, expressed					0.764979	0.570289	0.62725	0.3329	0.357295	0.84962	0	0	0	0	0	0
Sobic.003G178301	1.32911	1.04473	0	0	3.21563	-4.89453	1.60815	-3.04359	0.00233775	0.0219916	37914816	Sobic.003G178301.1	Sobic.003G178301.1.p											NA						1.65765	1.43429	0.89538	0.701443	1.70514	0.727607	0	0	0	0	0	0
Sobic.003G179201	1.11566	1.70282	3.43321	3.54425	144.245	1.18166	0.236078	5.00539	5.57e-07	1.39e-05	37916940	Sobic.003G179201.1	Sobic.003G179201.1.p											NA						1.39928	0.917351	1.03033	1.57991	2.01739	1.51116	2.74298	3.20955	4.34711	3.63005	4.06996	2.93273
Sobic.003G179500	0.055381	0	0.455924	0.383889	6.95274	6.13157	1.49737	4.0949	4.22e-05	0.000702711	37913056	Sobic.003G179500.1	Sobic.003G179500.1.p	PF05786	PTHR13108	KOG2328		K06676	GO:0007076,GO:0000796	AT2G32590.1			LOC_Os01g34870.1	NA	expressed protein					0.101634	0.064509	0	0	0	0	0.832585	0.291216	0.24397	0.319756	0.293334	0.538576
Sobic.003G180800	0.774221	4.04992	0.0706167	0.089111	21.8766	-5.38699	0.86256	-6.24536	4.23e-10	1.73e-08	37914751	Sobic.003G180800.1	Sobic.003G180800.1.p											NA						0.497952	1.23338	0.591332	4.35091	3.66806	4.13079	0.21185	0	0	0.053187	0.108636	0.10551
Sobic.003G181000	0	0	2.43802	2.47729	3.592	5.36521	1.61586	3.32034	0.00089909	0.00998486	37913379	Sobic.003G181000.2	Sobic.003G181000.2.p		PTHR36053					AT4G21720.1			LOC_Os04g58380.1	NA	expressed protein					0	0	0	0	0	0	1.79213	1.70351	3.81842	1.81458	1.7411	3.8762
Sobic.003G181201	0.834317	2.50026	16.3089	19.5761	15.1645	3.14493	1.03579	3.03627	0.00239522	0.0224585	37916892	Sobic.003G181201.1	Sobic.003G181201.1.p											NA						2.50295	0	0	0	4.55992	2.94086	5.69737	33.1327	10.0966	20.0405	24.4575	14.2303
Sobic.003G184900	30.8326	249.08	35.2235	79.9002	1250.34	-1.55669	0.447917	-3.4754	0.000510083	0.00620342	37916484	Sobic.003G184900.1	Sobic.003G184900.1.p	PF12697	PTHR10992,PTHR10992:SF848	KOG1454				AT2G23560.1	ATMES7,MES7	methyl esterase 7	LOC_Os01g37630.1	NA	esterase, putative, expressed					39.6171	22.1201	30.7607	143.565	259.38	344.296	31.1792	49.4637	25.0276	114.138	93.4553	32.1071
Sobic.003G185400	0.100848	0.277852	72.8057	65.6342	347.877	8.05898	0.655456	12.2952	9.61e-35	7.87e-32	37914516	Sobic.003G185400.2	Sobic.003G185400.2.p											NA						0.097137	0.205407	0	0.419291	0	0.414264	80.555	66.4188	71.4432	53.0722	57.6305	86.1999
Sobic.003G186350	0.291634	0.124512	0.537326	0.603458	8.45337	2.43088	0.784431	3.0989	0.00194237	0.0190209	37912901	Sobic.003G186350.1	Sobic.003G186350.1.p		PTHR11697,PTHR11697:SF137					AT1G19260.1		TTF-type zinc finger protein with HAT dimerisation domain	LOC_Os11g28740.1	NA	hAT dimerisation domain-containing protein, putative, expressed					0.182161	0.316479	0.376261	0.180655	0.146206	0.046676	0.426352	0.442804	0.742822	0.567129	0.44906	0.794186
Sobic.003G186900	22.8627	30.3764	32.358	43.1572	964.874	0.634438	0.217436	2.91781	0.00352497	0.0307166	37913422	Sobic.003G186900.1	Sobic.003G186900.1.p	PF04851,PF00271	PTHR24031,PTHR24031:SF246		3.6.4.13	K12812	GO:0016787,GO:0005524,GO:0003677	AT5G11170.1		DEAD/DEAH box RNA helicase family protein	LOC_Os01g36920.2	NA	DEAD-box ATP-dependent RNA helicase, putative, expressed					22.0746	24.5639	21.9497	33.8569	25.1047	32.1675	29.0032	35.2024	32.8684	41.2985	45.4459	42.727
Sobic.003G187000	170.08	58.6614	230.523	179.669	2399.55	1.77435	0.287493	6.17179	6.75e-10	2.69e-08	37918124	Sobic.003G187000.1	Sobic.003G187000.1.p	PF14497,PF13417	PTHR11260,PTHR11260:SF269	KOG0406	2.5.1.18	K00799	GO:0005515	AT1G10370.1	ATGSTU17,ERD9,GST30,GST30B	Glutathione S-transferase family protein	LOC_Os10g38470.1	NA	glutathione S-transferase, putative, expressed					149.528	193.745	166.968	53.8587	62.361	59.7646	217.11	208.875	265.585	135.438	187.131	216.437
Sobic.003G187100	3.90828	2.3723	9.24305	8.14571	110.326	1.8845	0.329368	5.72157	1.06e-08	3.56e-07	37916133	Sobic.003G187100.1	Sobic.003G187100.1.p	PF13410,PF13417	PTHR11260,PTHR11260:SF226	KOG0406	2.5.1.18	K00799	GO:0005515	AT1G10370.1	ATGSTU17,ERD9,GST30,GST30B	Glutathione S-transferase family protein	LOC_Os10g38140.1	NA	glutathione S-transferase, putative, expressed					3.3428	3.47674	4.9053	2.61938	1.68489	2.81262	8.93253	7.14369	11.6529	8.50844	8.72037	7.20831
Sobic.003G187600	0.815164	0.738751	0.0296533	0.0515753	18.1429	-3.83513	0.834877	-4.59364	4.36e-06	9.11e-05	37914441	Sobic.003G187600.1	Sobic.003G187600.1.p	PF13041	PTHR24015,PTHR24015:SF384					AT4G20740.1		Pentatricopeptide repeat (PPR-like) superfamily protein	LOC_Os07g08180.2	NA	PPR repeat containing protein, expressed					0.622726	1.03255	0.79021	0.944621	0.620254	0.651379	0.020976	0	0.067984	0.021551	0.133175	0
Sobic.003G189600	9.6794	12.8723	8.55532	7.74286	502.508	-0.644099	0.204288	-3.1529	0.00161659	0.016383	37914575	Sobic.003G189600.1	Sobic.003G189600.1.p	PF00675,PF05193	PTHR11851,PTHR11851:SF153	KOG0959	3.4.21.102			AT5G56730.1		Insulinase (Peptidase family M16) protein	LOC_Os01g37825.1	NA	M16 domain containing zinc peptidase, putative, expressed					10.9871	10.4055	7.64558	13.3569	12.7905	12.4694	7.8598	8.72925	9.07691	7.95408	9.86288	5.41161
Sobic.003G190000	14.1432	17.7109	12.6831	8.98149	396.993	-0.851961	0.160225	-5.31728	1.05e-07	3.04e-06	37913205	Sobic.003G190000.1	Sobic.003G190000.1.p	PF01535,PF13041	PTHR24015,PTHR24015:SF367					AT1G10910.1		Pentatricopeptide repeat (PPR) superfamily protein	LOC_Os01g37870.1	NA	PPR repeat domain containing protein, putative, expressed					13.18	14.3334	14.916	17.1687	16.9659	18.9981	12.1365	11.9035	14.0093	9.53441	9.51507	7.895
Sobic.003G190100	92.0952	588.851	69.6236	164.469	6254.34	-1.77982	0.472499	-3.76682	0.000165341	0.00234027	37916045	Sobic.003G190100.1	Sobic.003G190100.1.p	PF01650	PTHR12000,PTHR12000:SF15		3.4.22.34	K01369	GO:0008233,GO:0006508	AT4G32940.1	GAMMA-VPE,GAMMAVPE	gamma vacuolar processing enzyme	LOC_Os01g37910.1	NA	vacuolar-processing enzyme precursor, putative, expressed					60.1832	70.0173	146.085	539.752	579.932	646.87	41.6262	75.4171	91.8275	209.203	223.633	60.5707
Sobic.003G191500	71.8632	120.778	48.1989	58.5991	639.738	-0.895736	0.28255	-3.17019	0.00152341	0.0156033	37915547	Sobic.003G191500.1	Sobic.003G191500.1.p	PF03911	PTHR13509,PTHR13509:SF2			K09481	GO:0006886,GO:0005784	AT3G60540.1		Preprotein translocase Sec, Sec61-beta subunit protein	LOC_Os01g38510.1	NA	protein transport protein Sec61 subunit beta, putative, expressed					75.8768	71.8962	67.8168	73.7445	105.558	183.033	50.5022	47.0064	47.0881	58.3305	71.8712	45.5955
Sobic.003G191600	0.140317	0.47714	3.44795	4.10369	30.0932	3.16988	0.683577	4.6372	3.53e-06	7.52e-05	37917798	Sobic.003G191600.1	Sobic.003G191600.1.p										LOC_Os01g38520.1	NA	expressed protein					0.349375	0.071576	0	0.145349	0.474059	0.812013	4.11295	3.13455	3.09636	5.39171	5.27652	1.64282
Sobic.003G192000	19.4731	23.0619	27.6729	35.2339	791.065	0.737045	0.236448	3.11715	0.00182609	0.0180828	37915345	Sobic.003G192000.1	Sobic.003G192000.1.p	PF00013,PF01612	PTHR12124,PTHR12124:SF45		3.1.13.5	K18740	GO:0003723,GO:0008408,GO:0006139,GO:0003676	AT2G25910.1		3\'-5\' exonuclease domain-containing protein / K homology domain-containing protein / KH domain-containing protein	LOC_Os01g38620.1	NA	3-5 exonuclease/ nucleic acid binding protein, putative, expressed					20.109	20.6534	17.6569	25.8471	23.1809	20.1579	23.9234	33.359	25.7362	32.1578	38.673	34.8709
Sobic.003G192801	2.56594	3.28908	0.212572	0.117108	29.8255	-4.74051	0.780604	-6.07287	1.26e-09	4.82e-08	37913295	Sobic.003G192801.1	Sobic.003G192801.1.p											NA						1.91358	2.69725	3.08699	3.29461	4.70973	1.86291	0.234283	0.101889	0.301544	0	0.254492	0.096832
Sobic.003G193000	1.44554	1.20267	1.97162	2.34202	93.6966	1.08684	0.306719	3.54343	0.000394952	0.00500077	37914076	Sobic.003G193000.1	Sobic.003G193000.1.p	PF08263,PF13855	PTHR27004,PTHR27004:SF36	KOG0472	2.7.11.1		GO:0005515	AT2G34930.1		disease resistance family protein / LRR family protein	LOC_Os02g17400.1	NA	leucine rich repeat protein, putative, expressed					1.47838	1.57641	1.28183	1.34336	1.3451	0.919552	2.15082	1.98328	1.78075	2.63529	2.12807	2.26272
Sobic.003G194600	1.82583	2.39781	1.06018	0.806242	104.88	-1.40377	0.432735	-3.24395	0.00117885	0.0126566	37914621	Sobic.003G194600.1	Sobic.003G194600.1.p		PTHR10593,PTHR10593:SF49					AT1G55110.1	AtIDD7,IDD7	indeterminate(ID)-domain 7	LOC_Os01g39110.1	NA	ZOS1-10 - C2H2 zinc finger protein, expressed					2.3258	1.18088	1.9708	1.77931	3.10817	2.30594	0.517505	1.04599	1.61706	0.769343	0.701608	0.947775
Sobic.003G196500	0.570424	0.184091	0.879287	0.862782	15.329	2.4411	0.727395	3.35595	0.00079093	0.00897927	37913001	Sobic.003G196500.1	Sobic.003G196500.1.p											NA						0.536519	0.366626	0.808127	0	0.216901	0.335371	1.14469	0.845762	0.64741	0.912314	0.692454	0.983577
Sobic.003G197100	3.09106	0.775806	3.55846	3.64431	144.416	2.56353	0.936592	2.73709	0.00619862	0.0482953	37914985	Sobic.003G197100.2	Sobic.003G197100.2.p	PF02140,PF01301	PTHR23421,PTHR23421:SF82		3.2.1.23		GO:0030246,GO:0005975,GO:0004553	AT3G13750.1	BGAL1	beta galactosidase 1	LOC_Os01g39830.1	NA	beta-galactosidase, putative, expressed					1.63541	3.89225	3.74552	0.753876	0.469229	1.10431	1.68463	4.85138	4.13939	0.471444	0.837079	9.62441
Sobic.003G198100	1.66472	6.13932	0.27796	0.0750557	76.4005	-6.04963	1.80973	-3.34284	0.000829271	0.00936358	37915808	Sobic.003G198100.1	Sobic.003G198100.1.p											NA						2.68893	0.930007	1.37522	7.2081	7.29531	3.91454	0.809239	0.02464	0	0	0	0.225167
Sobic.003G199400	6.1298	2.24066	5.076	8.327	94.6062	2.11641	0.770272	2.74761	0.00600313	0.04712	37914102	Sobic.003G199400.1	Sobic.003G199400.1.p	PF03106	PTHR31221,PTHR31221:SF30				GO:0043565,GO:0006355,GO:0003700	AT5G26170.1	ATWRKY50,WRKY50	WRKY DNA-binding protein 50	LOC_Os01g40260.1	NA	WRKY77, expressed					2.86774	7.42607	8.09558	4.32712	1.3651	1.02976	2.1926	8.53891	4.4965	5.60788	3.99032	15.3828
Sobic.003G201600	0	0	0.92011	1.39082	9.39976	6.97891	1.40515	4.96667	6.81e-07	1.67e-05	37914329	Sobic.003G201600.1	Sobic.003G201600.1.p	PF01145	PTHR10264,PTHR10264:SF81	KOG2620			GO:0016020	AT5G62740.1	ATHIR1,HIR1	SPFH/Band 7/PHB domain-containing membrane-associated protein family	LOC_Os01g40580.1	NA	hypersensitive-induced response protein, putative, expressed					0	0	0	0	0	0	0.686583	0.866843	1.2069	1.78173	1.93543	0.455291
Sobic.003G201700	9.45279	10.2773	6.84175	4.33796	230.558	-1.12482	0.268973	-4.18189	2.89e-05	0.000502875	37912666	Sobic.003G201700.1	Sobic.003G201700.1.p	PF07714	PTHR27001,PTHR27001:SF22	KOG1187	2.7.11.1		GO:0006468,GO:0004672	AT5G15080.1		Protein kinase superfamily protein	LOC_Os01g40590.1	NA	tyrosine protein kinase domain containing protein, putative, expressed					8.8902	10.022	9.44619	6.71909	10.7918	13.3209	6.49947	5.75874	8.26703	3.72334	5.84025	3.4503
Sobic.003G201750	0.493716	0.600645	1.37978	1.73413	36.1653	1.61595	0.528668	3.05665	0.00223825	0.0212912	37916807	Sobic.003G201750.1	Sobic.003G201750.1.p											NA						0.540026	0.658778	0.282345	0.614002	0.815869	0.372065	0.623855	1.44541	2.07008	1.33894	2.51915	1.34431
Sobic.003G204000	0	0	4.65629	9.17316	21.5456	8.34492	1.27203	6.56033	5.37e-11	2.41e-09	37914704	Sobic.003G204000.1	Sobic.003G204000.1.p		PTHR35730,PTHR35730:SF1					AT3G08880.1			LOC_Os04g36780.1	NA	expressed protein					0	0	0	0	0	0	5.39532	5.40398	3.16957	9.11957	10.5122	7.88771
Sobic.003G205300	15.6825	20.3988	36.9252	48.5856	696.871	1.3554	0.434342	3.12059	0.00180487	0.0179191	37913741	Sobic.003G205300.1	Sobic.003G205300.1.p	PF04570	PTHR33059,PTHR33059:SF18					AT3G22550.1		Protein of unknown function (DUF581)	LOC_Os01g41010.2	NA	DUF581 domain containing protein, expressed					14.3197	17.145	15.5827	30.9793	19.0509	11.1661	43.8893	25.1499	41.7363	63.0777	39.152	43.5272
Sobic.003G206250	5.20966	1.05367	6.4356	6.26593	14.1352	2.73078	0.81965	3.33164	0.000863357	0.00965815	37917888	Sobic.003G206250.1	Sobic.003G206250.1.p										LOC_Os09g15410.1	NA	retrotransposon protein, putative, unclassified					3.84326	9.67984	2.10589	1.01048	1.47813	0.672379	4.06061	9.62273	5.62347	4.63193	6.58268	7.58318
Sobic.003G208700	1.72317	1.26469	0	0	27.2883	-7.87645	1.32519	-5.94365	2.79e-09	1.03e-07	37914711	Sobic.003G208700.1	Sobic.003G208700.1.p	PF07645,PF13947,PF00069	PTHR27005,PTHR27005:SF50	KOG1187	2.7.11.1		GO:0005509,GO:0030247,GO:0006468,GO:0005524,GO:0004672	AT1G21240.1	WAK3	wall associated kinase 3	LOC_Os09g38840.1	NA	OsWAK90 - OsWAK receptor-like protein kinase, expressed					1.78428	1.37505	2.01016	0.5017	1.85782	1.43455	0	0	0	0	0	0
Sobic.003G209600	38.7495	76.9964	14.9524	22.587	691.434	-1.67435	0.404501	-4.1393	3.48e-05	0.000593387	37915797	Sobic.003G209600.1	Sobic.003G209600.1.p	PF06888	PTHR20889,PTHR20889:SF3	KOG3120	3.6.1.1	K13248	GO:0016791,GO:0008152	AT4G29530.1		Pyridoxal phosphate phosphatase-related protein	LOC_Os01g41660.1	NA	phosphoethanolamine/phosphocholine phosphatase, putative, expressed					64.6739	25.2355	26.3391	71.576	69.9536	89.4595	18.4638	12.5743	13.819	30.1307	25.066	12.5642
Sobic.003G209900	212.432	21.8704	94.2068	97.1385	1610.13	2.49146	0.88936	2.80141	0.00508796	0.041192	37917860	Sobic.003G209900.1	Sobic.003G209900.1.p	PF00504	PTHR21649,PTHR21649:SF20			K08912	GO:0016020,GO:0009765	AT2G34420.1	LHB1B2,LHCB1.5	photosystem II light harvesting complex gene B1B2	LOC_Os01g41710.1	NA	chlorophyll A-B binding protein, putative, expressed					213.025	292.714	131.558	15.841	34.9928	14.7774	39.8929	165.37	77.3576	23.6724	18.0265	249.717
Sobic.003G210100	17.9806	24.285	19.4773	13.9092	419.312	-0.658767	0.237437	-2.7745	0.0055287	0.0440148	37914815	Sobic.003G210100.1	Sobic.003G210100.1.p	PF07876	PTHR33178					AT3G17210.1	ATHS1,HS1	heat stable protein 1	LOC_Os01g33160.1	NA	stress responsive A/B Barrel domain containing protein, expressed					21.73	16.8332	15.3787	25.3181	22.0452	25.4918	16.9492	22.3765	19.1063	12.864	13.8807	14.9829
Sobic.003G210801	0.0199193	0.0668043	1.81079	1.56703	33.4517	4.81281	0.92437	5.20659	1.92e-07	5.25e-06	37917811	Sobic.003G210801.1	Sobic.003G210801.1.p	PF08263,PF00560,PF13855	PTHR27004,PTHR27004:SF14	KOG0472			GO:0005515	AT2G34930.1		disease resistance family protein / LRR family protein	LOC_Os01g41770.1	NA	leucine rich repeat protein, putative, expressed					0.034072	0	0.025686	0.025911	0.111425	0.063077	3.58026	0.787421	1.06468	0.708155	1.91915	2.07379
Sobic.003G213400	8.90104	9.90178	19.3049	18.397	164.612	1.03043	0.222581	4.62944	3.67e-06	7.79e-05	37915692	Sobic.003G213400.1	Sobic.003G213400.1.p		PTHR36712,PTHR36712:SF1					AT1G14990.1			LOC_Os01g42120.1	NA	expressed protein					8.74856	7.19961	10.755	8.52566	9.12909	12.0506	17.9537	18.8371	21.1238	20.4478	19.2518	15.4915
Sobic.003G214400	1.60595	4.78396	1.18831	1.17018	67.0714	-1.86521	0.37414	-4.98534	6.19e-07	1.53e-05	37914346	Sobic.003G214400.1	Sobic.003G214400.1.p	PF00324	PTHR11785,PTHR11785:SF367	KOG1289			GO:0055085,GO:0016020,GO:0006810,GO:0015171,GO:0003333	AT2G01170.1	BAT1	bidirectional amino acid transporter 1	LOC_Os01g42234.1	NA	amino acid permease family protein, putative, expressed					2.05626	1.37165	1.38995	4.82743	5.15249	4.37197	1.11438	1.65684	0.793721	1.13337	0.988978	1.38819
Sobic.003G216100	6.34533	8.46166	0	0.090692	39.0167	-6.43394	0.931703	-6.90557	5e-12	2.57e-10	37915052	Sobic.003G216100.1	Sobic.003G216100.1.p											NA						6.10542	7.52782	5.40275	5.70693	9.95787	9.72019	0	0	0	0	0.272076	0
Sobic.003G216600	1.18312	0.426475	1.76764	1.50872	37.8307	1.94665	0.507456	3.83611	0.000125	0.00184082	37912958	Sobic.003G216600.1	Sobic.003G216600.1.p	PF01426	PTHR12505,PTHR12505:SF19				GO:0003682	AT5G11470.1		bromo-adjacent homology (BAH) domain-containing protein	LOC_Os01g42460.1	NA	BAH domain containing protein, expressed					0.712591	1.46549	1.37127	0.157749	0.544968	0.576709	1.26314	1.92073	2.11906	1.66989	1.95861	0.897655
Sobic.003G217900	2.02902	4.5532	15.5647	18.236	381.475	2.08548	0.314091	6.63973	3.14e-11	1.47e-09	37913098	Sobic.003G217900.2	Sobic.003G217900.2.p	PF00657	PTHR22835,PTHR22835:SF173		3.1.1.49		GO:0016788	AT5G03610.1		GDSL-like Lipase/Acylhydrolase superfamily protein	LOC_Os04g55660.1	NA	GDSL-like lipase/acylhydrolase, putative, expressed					2.90652	1.89934	1.28122	4.55197	4.46482	4.64281	14.1225	12.0582	20.5132	20.0212	23.4873	11.1996
Sobic.003G218900	9.44567	13.0619	25.5568	27.7237	505.366	1.26611	0.370601	3.41638	0.000634607	0.0074516	37918186	Sobic.003G218900.1	Sobic.003G218900.1.p	PF00657	PTHR22835,PTHR22835:SF210		3.1.1.49		GO:0016788	AT2G27360.1		GDSL-like Lipase/Acylhydrolase superfamily protein	LOC_Os01g42730.1	NA	GDSL-like lipase/acylhydrolase, putative, expressed					6.95565	9.44984	11.9315	10.173	13.5808	15.4318	25.1211	20.7003	30.849	18.3596	27.9345	36.8771
Sobic.003G221300	0	0	0.353956	0.434572	4.58162	5.87733	1.5723	3.73805	0.00018545	0.00260083	37915630	Sobic.003G221300.1	Sobic.003G221300.1.p											NA						0	0	0	0	0	0	0.199953	0.244006	0.617908	0.202961	0.737093	0.363661
Sobic.003G221800	13.8567	8.88287	22.2317	18.5792	546.427	1.25089	0.437447	2.85953	0.00424275	0.0357626	37913220	Sobic.003G221800.1	Sobic.003G221800.1.p	PF00248	PTHR11732,PTHR11732:SF253	KOG1575	1.1.1.317			AT1G60690.1		NAD(P)-linked oxidoreductase superfamily protein	LOC_Os01g43090.1	NA	oxidoreductase, aldo/keto reductase family protein, putative, expressed					7.97799	16.8089	16.7833	8.76212	8.39822	9.48828	21.1789	24.8646	20.6517	10.729	18.3005	26.7082
Sobic.003G223100	2.16481	2.51256	1.28701	0.735183	35.6545	-1.58912	0.447046	-3.55471	0.000378394	0.00482326	37915185	Sobic.003G223100.1	Sobic.003G223100.1.p	PF12708	PTHR31339,PTHR31339:SF16					AT4G23820.1		Pectin lyase-like superfamily protein	LOC_Os01g43160.1	NA	polygalacturonase, putative, expressed					2.11781	2.37922	1.9974	1.68444	2.02563	3.82761	1.41826	1.06168	1.38108	0.591743	0.644957	0.968848
Sobic.003G226300	0.267232	2.1355	4.13991	8.7628	150.996	2.10785	0.622174	3.38789	0.000704337	0.00814532	37916659	Sobic.003G226300.1	Sobic.003G226300.1.p	PF04734,PF17048	PTHR12670:SF4,PTHR12670		3.5.1.23	K12349		AT2G38010.1		Neutral/alkaline non-lysosomal ceramidase	LOC_Os01g43520.1	NA	neutral ceramidase precursor, putative, expressed					0.348016	0.240208	0.213473	1.09304	2.90118	2.41229	6.043	2.29795	4.07878	12.5348	12.033	1.72068
Sobic.003G228000	0	0	71.5146	90.4718	1072.88	13.7571	1.20322	11.4336	2.84e-30	1.63e-27	37913296	Sobic.003G228000.1	Sobic.003G228000.1.p	PF00067	PTHR24282,PTHR24282:SF16	KOG0157	1.3.3.9		GO:0055114,GO:0020037,GO:0016705,GO:0005506	AT3G14690.1	CYP72A15	cytochrome P450, family 72, subfamily A, polypeptide 15	LOC_Os01g43710.1	NA	cytochrome P450 72A1, putative, expressed					0	0	0	0	0	0	66.8546	82.4637	65.2256	91.7	99.9364	79.7791
Sobic.003G229150	0.496794	0.933772	4.45664	2.92071	41.9248	1.76406	0.523004	3.37294	0.000743696	0.00851041	37916089	Sobic.003G229150.1	Sobic.003G229150.1.p		PTHR23500,PTHR23500:SF126								LOC_Os02g36414.1	NA	transporter family protein, putative, expressed					0.760876	0.628465	0.101042	0.491039	1.46742	0.842856	4.63104	4.47735	4.26154	3.5075	3.38611	1.86853
[truncated: 1,950 more rows]
