# Supplementary material for: Salt stress-induced remodeling of sugar transport: a role for promoter alleles of SWEET13
Source: Sci Rep. 2025 Mar 4;15:7580. doi: 10.1038/s41598-025-90432-2 (PMC11880500; doi:10.1038/s41598-025-90432-2)
Supplement: Supplementary file 21 — Supplementary Material 21. [file 41598_2025_90432_MOESM21_ESM.xlsx]

## Sheet: DSt-DSc_Sig
GENEID	GENEID_alias	DS_c_TPM	DS_t_TPM	DT_c	DT_t	baseMean	log2FoldChange	lfcSE	stat	pvalue	padj	X.pacId	transcriptName	peptideName	Pfam	Panther	KOG	ec	KO	GO	Best.hit.arabi.name	arabi.symbol	arabi.defline	Best.hit.rice.name	rice.symbol	rice.defline	DS_c_1	DS_c_2	DS_c_3	DS_t_1	DS_t_2	DS_t_3	DT_c_1	DT_c_2	DT_c_3	DT_t_1	DT_t_2	DT_t_3
Sobic.001G406800	SORBI_3001G406800	99.0285	1.25295	11.0543	18.1262	1238.94	-6.41487	0.643013	-9.97626	1.94e-23	4.36e-19	37937982	Sobic.001G406800.1	Sobic.001G406800.1.p	PF13522,PF00733	PTHR11772,PTHR11772:SF16		6.3.5.4	K01953	GO:0006529,GO:0004066	AT3G47340.1	ASN1,AT-ASN1,DIN6	glutamine-dependent asparagine synthase 1	LOC_Os03g18130.1	NA	asparagine synthetase, putative, expressed	136.84	91.2305	69.0151	0.534838	2.31225	0.91176	17.9012	2.93757	12.3242	18.2341	18.9404	17.204
Sobic.002G264800	SORBI_3002G264800	409.091	2.71664	178.667	83.796	1173.41	-7.3764	0.796437	-9.26175	2.01e-20	2.26e-16	37950265	Sobic.002G264800.1	Sobic.002G264800.1.p		PTHR37182					AT1G21500.1			LOC_Os09g34140.1	NA	expressed protein	385.045	527.237	314.992	2.13976	3.30432	2.70583	119.634	262.253	154.115	19.0066	27.4737	204.908
Sobic.002G068300	SORBI_3002G068300	90.8026	213.815	246.573	332.545	4167.76	1.12442	0.150346	7.47885	7.5e-14	5.62e-10	37953149	Sobic.002G068300.1	Sobic.002G068300.1.p	PF13774,PF00957	PTHR21136,PTHR21136:SF87	KOG0859		K08511	GO:0016192,GO:0016021	AT1G04760.1	ATVAMP726,VAMP726	vesicle-associated membrane protein 726	LOC_Os07g09600.1	NA	vesicle-associated membrane protein, putative, expressed	99.3901	86.5177	86.4999	188.92	220.687	231.839	269.329	213.055	257.335	349.333	374.626	273.677
Sobic.002G196800	SORBI_3002G196800	8.01178	3.36543	3.99622	3.9394	264.932	-1.35809	0.186431	-7.28468	3.22e-13	1.81e-09	37955109	Sobic.002G196800.1	Sobic.002G196800.1.p	PF00582,PF04564,PF00069	PTHR27003,PTHR27003:SF29	KOG1187	2.7.11.1		GO:0006950,GO:0016567,GO:0004842,GO:0006468,GO:0005524,GO:0004672	AT5G61550.2		U-box domain-containing protein kinase family protein	LOC_Os10g41220.1	NA	protein kinase family protein, putative, expressed	8.73672	7.83601	7.46263	3.19903	2.88381	4.01345	3.5628	4.12068	4.30518	4.53875	4.02834	3.2511
Sobic.001G013800	SORBI_3001G013800	25.2787	4.85534	15.3711	6.4324	375.423	-2.50907	0.350171	-7.16527	7.76e-13	2.91e-09	37940885	Sobic.001G013800.1	Sobic.001G013800.1.p	PF14008,PF16656,PF00149	PTHR22953,PTHR22953:SF15	KOG1378	3.1.3.8		GO:0016787	AT3G07130.1	ATPAP15,PAP15	purple acid phosphatase 15	LOC_Os03g63074.1	NA	Ser/Thr protein phosphatase family protein, expressed	26.1139	20.9871	28.7351	3.54992	4.29229	6.72381	13.9156	18.5412	13.6565	3.7373	9.28666	6.27325
Sobic.003G272500	SORBI_3003G272500	107.052	13.5523	352.63	148.122	1761.31	-3.10921	0.433058	-7.17967	6.99e-13	2.91e-09	37918783	Sobic.003G272500.1	Sobic.003G272500.1.p	PF01778	PTHR10544,PTHR10544:SF1	KOG3412		K02903	GO:0006412,GO:0005840,GO:0005622,GO:0003735	AT2G19730.3		Ribosomal L28e protein family	LOC_Os01g51020.1	NA	60S ribosomal protein L28-1, putative, expressed	122.339	106.675	92.1429	11.3285	12.1056	17.2229	388.563	383.22	286.107	107.516	99.8443	237.005
Sobic.006G082000	SORBI_3006G082000	1.12094	8.8559	2.49847	2.61979	136.725	2.88691	0.406757	7.09738	1.27e-12	4.09e-09	37948973	Sobic.006G082000.1	Sobic.006G082000.1.p	PF02225,PF05922,PF00082	PTHR10795,PTHR10795:SF445		3.4.14.10		GO:0006508,GO:0004252	AT5G67360.1	ARA12	Subtilase family protein	LOC_Os04g35140.1	NA	OsSub41 - Putative Subtilisin homologue, expressed	1.41172	0.878022	1.07308	10.4381	5.72523	10.4044	1.94258	2.43313	3.11972	3.42901	1.68133	2.74901
Sobic.005G182500	SORBI_3005G182500	16.1568	1.75921	11.8786	18.838	321.029	-3.28917	0.472653	-6.95896	3.43e-12	9.64e-09	37924305	Sobic.005G182500.2	Sobic.005G182500.2.p	PF01419,PF00069	PTHR27002,PTHR27002:SF111	KOG1187	2.7.11.1		GO:0006468,GO:0005524,GO:0004672	AT1G26970.1		Protein kinase superfamily protein	LOC_Os04g30040.2	NA	jacalin-like lectin domain containing protein, expressed	12.6465	22.982	12.842	2.58016	1.20665	1.49081	12.1727	12.2132	11.2498	14.0337	16.1366	26.3436
Sobic.006G243200	SORBI_3006G243200	7.24817	130.499	11.0322	62.2246	1167.57	4.10205	0.600743	6.82829	8.59e-12	1.93e-08	37948218	Sobic.006G243200.1	Sobic.006G243200.1.p	PF01112	PTHR10188,PTHR10188:SF13	KOG1592	3.5.1.1	K13051	GO:0016787	AT3G16150.1		N-terminal nucleophile aminohydrolases (Ntn hydrolases) superfamily protein	LOC_Os04g55710.1	NA	transposon protein, putative, unclassified, expressed	10.0651	5.2074	6.47202	119.354	141.742	130.402	13.1198	7.41859	12.5582	33.7621	139.606	13.3057
Sobic.001G150600	SORBI_3001G150600	23.9498	145.396	21.1904	45.9919	1220.89	2.53113	0.370392	6.83365	8.28e-12	1.93e-08	37943432	Sobic.001G150600.1	Sobic.001G150600.1.p	PF13561	PTHR24314,PTHR24314:SF6	KOG0725	1.1.1.294	K13606		AT5G04900.1	NOL	NYC1-like	LOC_Os03g45194.1	NA	oxidoreductase, short chain dehydrogenase/reductase family domain containing protein, expressed	23.0467	25.5968	23.2058	178.248	128.404	129.535	29.0373	20.4067	14.1272	62.9583	40.9741	34.0435
Sobic.005G012000	SORBI_3005G012000	27.9821	1.7883	27.3388	20.2386	602.707	-4.09481	0.603359	-6.78668	1.15e-11	2.35e-08	37924939	Sobic.005G012000.1	Sobic.005G012000.1.p	PF14531,PF03822	PTHR24347,PTHR24347:SF230	KOG0583	2.7.11.1		GO:0007165	AT5G58380.1	CIPK10,PKS2,SIP1,SNRK3.8	SOS3-interacting protein 1	LOC_Os12g02200.1	NA	CAMK_KIN1/SNF1/Nim1_like.6 - CAMK includes calcium/calmodulin depedent protein kinases, expressed	36.7833	20.6693	26.4935	0.813832	2.13713	2.41395	14.2166	37.0929	30.7071	16.2442	8.50706	35.9644
Sobic.007G190333	SORBI_3007G190333	77.7054	336.912	136.041	156.371	3811.77	2.02574	0.304631	6.64983	2.93e-11	5.5e-08	37935125	Sobic.007G190333.1	Sobic.007G190333.1.p	PF02365	PTHR31719,PTHR31719:SF28				GO:0006355,GO:0003677	AT2G33480.1	ANAC041,NAC041	NAC domain containing protein 41	LOC_Os08g42400.1	NA	no apical meristem protein, putative, expressed	70.9807	68.6803	93.455	365.466	371.439	273.829	158.854	131.633	117.635	130.573	225.179	113.362
Sobic.006G270100	SORBI_3006G270100	6.23241	110.878	20.1875	54.0664	1301.35	3.96246	0.599384	6.61089	3.82e-11	6.61e-08	37945446	Sobic.006G270100.1	Sobic.006G270100.1.p	PF01979	PTHR11647,PTHR11647:SF4	KOG2584	3.5.2.5	K01466	GO:0016787	AT4G04955.1	ALN,ATALN	allantoinase	LOC_Os04g58390.1	NA	allantoinase, putative, expressed	4.17106	7.40928	7.1169	28.5969	83.9671	220.069	20.3813	21.7219	18.4594	37.8502	96.3852	27.9639
Sobic.003G005800	SORBI_3003G005800	116.049	609.001	110.721	178.896	4093.9	2.27653	0.345843	6.58254	4.62e-11	7.43e-08	37916928	Sobic.003G005800.1	Sobic.003G005800.1.p	PF05558	PTHR38522,PTHR38522:SF1				GO:0051716,GO:0046658	AT4G20260.3	ATPCAP1,PCAP1	plasma-membrane associated cation-binding protein 1	LOC_Os01g13210.1	NA	salt stress root protein RS1, putative, expressed	111.79	110.106	126.252	491.302	630.566	705.136	121.47	121.528	89.1638	235.984	224.743	75.9607
Sobic.003G356900	SORBI_3003G356900	1.34324	13.6555	1.28175	4.18871	197.489	3.24923	0.499641	6.50313	7.87e-11	1.13e-07	37913854	Sobic.003G356900.1	Sobic.003G356900.1.p		PTHR33356,PTHR33356:SF5					AT3G54000.1			LOC_Os01g63050.1	NA	expressed protein	1.54141	0.883918	1.6044	16.4735	14.4333	10.0596	0.872222	1.10661	1.86641	4.16999	7.07406	1.32207
Sobic.004G247000	SORBI_3004G247000	294.321	724.571	309.193	432.691	12328.3	1.16285	0.178905	6.49983	8.04e-11	1.13e-07	37932582	Sobic.004G247000.1	Sobic.004G247000.1.p	PF03951,PF00120	PTHR20852,PTHR20852:SF59		6.3.1.2	K01915	GO:0006807,GO:0006542,GO:0004356	AT5G37600.1	ATGLN1;1,ATGSR1,GLN1;1,GSR 1	glutamine synthase clone R1	LOC_Os02g50240.1	NA	glutamine synthetase, catalytic domain containing protein, expressed	272.204	287.276	323.485	755.024	710.688	708	248.51	317.207	361.863	434.87	457.916	405.287
Sobic.003G184900	SORBI_3003G184900	30.8326	249.08	35.2235	79.9002	1250.34	2.88079	0.44904	6.41546	1.4e-10	1.86e-07	37916484	Sobic.003G184900.1	Sobic.003G184900.1.p	PF12697	PTHR10992,PTHR10992:SF848	KOG1454				AT2G23560.1	ATMES7,MES7	methyl esterase 7	LOC_Os01g37630.1	NA	esterase, putative, expressed	39.6171	22.1201	30.7607	143.565	259.38	344.296	31.1792	49.4637	25.0276	114.138	93.4553	32.1071
Sobic.006G005500	SORBI_3006G005500	0.0473893	7.20721	0	0.289105	117.709	7.05515	1.10304	6.39608	1.59e-10	1.99e-07	37945549	Sobic.006G005500.1	Sobic.006G005500.1.p	PF13519	PTHR10579,PTHR10579:SF51					AT5G60710.1		Zinc finger (C3HC4-type RING finger) family protein	LOC_Os11g43040.1	NA	retrotransposon protein, putative, unclassified, expressed	0.029057	0	0.113111	3.20938	5.39279	13.0195	0	0	0	0.38202	0.471365	0.013929
Sobic.005G022500	SORBI_3005G022500	5.03189	16.5039	3.88442	4.50512	267.669	1.59498	0.250333	6.37143	1.87e-10	2.11e-07	37925007	Sobic.005G022500.1	Sobic.005G022500.1.p	PF06964	PTHR31776,PTHR31776:SF0		3.2.1.55	K01209	GO:0046556,GO:0046373	AT3G10740.1	ARAF,ARAF1,ASD1,ATASD1	alpha-L-arabinofuranosidase 1	LOC_Os11g03730.3	NA	alpha-N-arabinofuranosidase A, putative, expressed	5.21906	4.69398	5.18264	14.6333	21.4202	13.4582	3.25316	4.6907	3.7094	4.42229	5.36446	3.72861
Sobic.009G184800	SORBI_3009G184800	24.672	13.353	19.9671	14.2373	391.825	-0.982258	0.154039	-6.37667	1.81e-10	2.11e-07	37921632	Sobic.009G184800.1	Sobic.009G184800.1.p	PF13847	PTHR18895,PTHR18895:SF3					AT5G53920.1		ribosomal protein L11 methyltransferase-related	LOC_Os05g41800.1	NA	ribosomal protein L11 methyltransferase-related, putative, expressed	26.8612	23.5281	23.6266	13.0744	12.7161	14.2685	18.2729	20.5397	21.0886	14.4121	14.729	13.5708
Sobic.006G007450	SORBI_3006G007450	0.090581	46.8288	1.78937	11.9119	202.116	8.85787	1.3985	6.33385	2.39e-10	2.56e-07	37948390	Sobic.006G007450.1	Sobic.006G007450.1.p	PF12143					GO:0055114,GO:0004097					NA		0.200968	0.070775	0	9.06494	45.4958	85.9256	4.19902	0.278017	0.891061	21.2071	14.3323	0.196255
Sobic.008G090900	SORBI_3008G090900	91.3885	48.8842	77.6072	53.128	1903.94	-0.976533	0.155747	-6.27	3.61e-10	3.64e-07	37927279	Sobic.008G090900.1	Sobic.008G090900.1.p	PF11891	PTHR31038,PTHR31038:SF2					AT5G24690.1		Protein of unknown function (DUF3411)	LOC_Os12g18630.1	NA	expressed protein	112.621	77.6252	83.9198	45.682	53.19	47.7804	69.9149	82.3464	80.5603	52.4573	57.2615	49.6652
Sobic.001G519700	SORBI_3001G519700	21.627	0.817493	10.7446	2.04432	295.444	-4.87773	0.778547	-6.26517	3.72e-10	3.64e-07	37938836	Sobic.001G519700.2	Sobic.001G519700.2.p	PF03407	PTHR24015,PTHR24015:SF419					AT1G14590.1		Nucleotide-diphospho-sugar transferase family protein	LOC_Os03g03730.1	NA	regulatory protein, putative, expressed	9.38629	37.1367	18.358	0.499547	0.881916	1.07102	4.04734	18.3385	9.84798	0.646847	1.20293	4.28319
Sobic.002G260000	SORBI_3002G260000	3.37033	50.624	4.57869	8.42647	656.14	3.81078	0.61334	6.21316	5.19e-10	4.63e-07	37952676	Sobic.002G260000.1	Sobic.002G260000.1.p	PF03982,PF12146	PTHR22753,PTHR22753:SF8		2.3.1.20,2.3.1.22		GO:0016747	AT5G41120.1		Esterase/lipase/thioesterase family protein	LOC_Os09g33530.1	NA	expressed protein	3.52085	2.53472	4.05541	48.0113	54.2034	49.6573	8.7606	2.30292	2.67256	13.2383	9.89326	2.14787
Sobic.002G352800	SORBI_3002G352800	4.12025	12.4597	3.71881	9.35823	291.951	1.49179	0.240147	6.21197	5.23e-10	4.63e-07	37950443	Sobic.002G352800.1	Sobic.002G352800.1.p	PF13347	PTHR11328,PTHR11328:SF34	KOG4830				AT2G44280.1		Major facilitator superfamily protein	LOC_Os07g39010.1	NA	lactose permease-related, putative, expressed	3.79162	3.90124	4.66787	13.5486	11.1189	12.7115	3.90309	3.96159	3.29176	10.7745	9.77871	7.52149
Sobic.003G141600	SORBI_3003G141600	3.72567	0.97604	2.45962	1.19476	51.9055	-2.05375	0.330799	-6.20846	5.35e-10	4.63e-07	37913430	Sobic.003G141600.1	Sobic.003G141600.1.p											NA		4.5347	3.12892	3.51338	0.650741	1.22536	1.05202	2.07676	2.98721	2.31488	1.32366	1.25997	1.00064
Sobic.002G415500	SORBI_3002G415500	107.877	26.893	103.789	38.0492	1010.62	-2.14356	0.346345	-6.18909	6.05e-10	5.04e-07	37952737	Sobic.002G415500.1	Sobic.002G415500.1.p		PTHR10934,PTHR10934:SF3	KOG1714		K02883	GO:0006412,GO:0005840,GO:0005622,GO:0003735	AT5G27850.1		Ribosomal protein L18e/L15 superfamily protein	LOC_Os07g47780.2	NA	60S ribosomal protein L18-3, putative, expressed	140.026	94.5676	89.0357	23.5974	27.0255	30.0561	71.0514	116.993	123.321	31.5939	31.8123	50.7414
Sobic.009G144300	SORBI_3009G144300	107.875	23.7228	91.7898	41.5881	903.576	-2.34568	0.38143	-6.1497	7.76e-10	6.24e-07	37919546	Sobic.009G144300.1	Sobic.009G144300.1.p	PF01248	PTHR11843	KOG3406		K02951	GO:0006412,GO:0005840,GO:0005622,GO:0003735	AT2G32060.3		Ribosomal protein L7Ae/L30e/S12e/Gadd45 family protein	LOC_Os07g05580.1	NA	ribosomal protein L7Ae, putative, expressed	142.335	93.3545	87.9352	16.2614	20.035	34.8719	86.0974	116.245	73.0272	34.8052	37.1402	52.819
Sobic.001G282600	SORBI_3001G282600	39.609	126.724	43.6652	68.209	2251.54	1.59108	0.259139	6.13989	8.26e-10	6.41e-07	37937931	Sobic.001G282600.1	Sobic.001G282600.1.p	PF00083	PTHR23500,PTHR23500:SF110	KOG0254			GO:0055085,GO:0022857,GO:0016021	AT5G17010.1		Major facilitator superfamily protein	LOC_Os10g42830.1	NA	transporter family protein, putative, expressed	50.637	30.4412	37.7489	149.928	129.365	100.879	44.7932	40.0527	46.1495	75.6658	79.7905	49.1708
Sobic.001G185400	SORBI_3001G185400	5.86278	25.549	1.65883	2.01427	265.225	2.02785	0.331098	6.12461	9.09e-10	6.82e-07	37944561	Sobic.001G185400.1	Sobic.001G185400.1.p	PF01554	PTHR11206,PTHR11206:SF140	KOG1347		K03327	GO:0055085,GO:0016020,GO:0015297,GO:0015238,GO:0006855	AT3G21690.1		MATE efflux family protein	LOC_Os03g37640.1	NA	MATE efflux family protein, putative, expressed	8.74822	5.03855	3.80157	18.6621	33.038	24.947	1.19922	1.78825	1.989	2.21885	2.09421	1.72974
Sobic.009G225600	SORBI_3009G225600	311.843	1000.93	326.89	583.55	7216.06	1.61706	0.264921	6.10395	1.03e-09	7.38e-07	37920227	Sobic.009G225600.1	Sobic.009G225600.1.p	PF00111	PTHR23426,PTHR23426:SF32				GO:0051536,GO:0009055	AT4G32590.1		2Fe-2S ferredoxin-like superfamily protein	LOC_Os05g48160.3	NA	2Fe-2S iron-sulfur cluster binding domain containing protein, expressed	382.854	265.803	286.87	1154.51	914.926	933.365	407.997	293.268	279.406	658.273	670.198	422.177
Sobic.006G158266	SORBI_3006G158266	2.81063	0.996698	1.9919	1.38071	94.3672	-1.59852	0.261984	-6.10158	1.05e-09	7.38e-07	37948966	Sobic.006G158266.1	Sobic.006G158266.1.p	PF00069,PF00139	PTHR27007,PTHR27007:SF57	KOG1187	2.7.11.1		GO:0006468,GO:0005524,GO:0004672,GO:0030246	AT2G37710.1	RLK	receptor lectin kinase	LOC_Os04g44910.1	NA	receptor like protein kinase, putative, expressed	3.67614	2.23372	2.52204	0.836525	1.1207	1.03287	1.66959	2.08552	2.2206	1.48448	1.57873	1.07892
Sobic.002G198700	SORBI_3002G198700	50.9286	1.71965	3.27037	4.16964	300.013	-5.05175	0.828651	-6.09635	1.09e-09	7.4e-07	37954790	Sobic.002G198700.1	Sobic.002G198700.1.p		PTHR35100,PTHR35100:SF2					AT1G23110.1			LOC_Os08g33640.1	NA	expressed protein	17.3466	50.5138	84.9256	1.22461	1.85802	2.07633	3.41515	5.15738	1.23859	1.2614	1.92819	9.31934
Sobic.005G050500	SORBI_3005G050500	207.389	79.6711	233.479	117.77	4601.25	-1.50395	0.249582	-6.02588	1.68e-09	1.11e-06	37924807	Sobic.005G050500.1	Sobic.005G050500.1.p	PF00297	PTHR11363			K02925	GO:0003735,GO:0005622,GO:0005840,GO:0006412	AT1G43170.9	ARP1,emb2207,RP1,RPL3A	ribosomal protein 1	LOC_Os12g07010.1	NA	ribosomal protein L3, putative, expressed	241.403	191.617	189.147	72.6664	79.3686	86.9784	206.094	235.704	258.639	103.603	105.722	143.984
Sobic.004G212100	SORBI_3004G212100	25.2471	12.5466	27.156	12.6682	723.469	-1.13924	0.189669	-6.00649	1.9e-09	1.22e-06	37931993	Sobic.004G212100.1	Sobic.004G212100.1.p	PF01535,PF13041	PTHR24015,PTHR24015:SF515					AT1G19520.1	NFD5	pentatricopeptide (PPR) repeat-containing protein	LOC_Os02g39820.1	NA	PPR repeat domain containing protein, putative, expressed	25.8237	22.4466	27.4711	9.14671	13.6653	14.8278	24.6482	26.7748	30.045	13.2543	13.367	11.3832
Sobic.004G152700	SORBI_3004G152700	177.391	64.5968	171.501	91.4063	1288.42	-1.58725	0.265938	-5.9685	2.39e-09	1.5e-06	37929143	Sobic.004G152700.1	Sobic.004G152700.1.p	PF00831	PTHR13872	KOG3436		K02918	GO:0006412,GO:0005840,GO:0005622,GO:0003735	AT5G02610.1		Ribosomal L29 family protein	LOC_Os02g30050.1	NA	ribosomal protein L29, putative, expressed	205.877	174.867	151.428	63.5476	65.631	64.6119	127.956	223.019	163.529	94.5365	79.4489	100.233
Sobic.004G186900	SORBI_3004G186900	167.583	39.2051	138.313	59.9629	2339.63	-2.20921	0.371069	-5.95364	2.62e-09	1.57e-06	37931986	Sobic.004G186900.1	Sobic.004G186900.1.p	PF00076	PTHR24012:SF488,PTHR24012	KOG0148			GO:0003676	AT1G47500.1	ATRBP47C\',RBP47C\'	RNA-binding protein 47C\'	LOC_Os04g37690.1	NA	RNA recognition motif containing protein, putative, expressed	173.626	162.098	167.025	29.8497	41.5591	46.2065	112.928	155.336	146.675	43.1617	46.049	90.678
Sobic.002G018500	SORBI_3002G018500	35.8163	0.481612	7.8164	5.05353	72.2358	-6.33064	1.06361	-5.95201	2.65e-09	1.57e-06	37950617	Sobic.002G018500.1	Sobic.002G018500.1.p											NA		15.1338	43.6549	48.6602	0.913495	0	0.531342	2.11493	10.083	11.2513	1.21421	2.08113	11.8652
Sobic.001G323801	SORBI_3001G323801	8.57141	0.519692	3.72844	3.15459	27.9595	-3.98952	0.671731	-5.93916	2.86e-09	1.65e-06	37942533	Sobic.001G323801.1	Sobic.001G323801.1.p	PF04043	PTHR31080,PTHR31080:SF20		3.1.1.11		GO:0004857	AT1G62760.1		Plant invertase/pectin methylesterase inhibitor superfamily protein	LOC_Os03g40900.1	NA	expressed protein	10.7301	8.34953	6.63462	0.291209	0.573184	0.694684	3.75707	4.47101	2.95724	2.39852	1.85916	5.20609
Sobic.006G007100	SORBI_3006G007100	0.0327493	10.1718	0.0159497	0.587731	46.7648	8.02937	1.35411	5.92963	3.04e-09	1.71e-06	37947883	Sobic.006G007100.1	Sobic.006G007100.1.p	PF08246,PF00112	PTHR12411,PTHR12411:SF364	KOG1542,KOG1543	3.4.22.33		GO:0008234,GO:0006508	AT3G49340.1		Cysteine proteinases superfamily protein	LOC_Os09g21370.1	NA	cysteine proteinase EP-B 1 precursor, putative, expressed	0.048387	0	0.049861	1.26358	6.50184	22.75	0.047849	0	0	0.394406	1.02663	0.342156
Sobic.006G226400	SORBI_3006G226400	0.961518	38.1701	1.05231	13.8655	182.469	5.19444	0.87827	5.9144	3.33e-09	1.82e-06	37945573	Sobic.006G226400.1	Sobic.006G226400.1.p	PF01370	PTHR10366,PTHR10366:SF288	KOG1502	1.3.1.77		GO:0050662,GO:0003824	AT1G61720.1	BAN	NAD(P)-binding Rossmann-fold superfamily protein	LOC_Os04g53850.1	NA	leucoanthocyanidin reductase, putative, expressed	1.41124	0.815083	0.658231	36.418	33.9063	44.186	1.98699	0.573857	0.596086	20.848	20.2261	0.522496
Sobic.001G159700	SORBI_3001G159700	3.1411	9.46891	2.68357	3.58258	191.332	1.47462	0.249548	5.90917	3.44e-09	1.82e-06	37939094	Sobic.001G159700.10	Sobic.001G159700.10.p	PF00083	PTHR24064,PTHR24064:SF287				GO:0055085,GO:0022857,GO:0016021	AT3G13050.1		Major facilitator superfamily protein	LOC_Os03g43720.3	NA	transporter family protein, putative, expressed	3.26041	2.70208	3.46082	7.75147	11.9905	8.66479	2.97381	2.41365	2.66324	4.27109	3.77881	2.69784
Sobic.002G385100	SORBI_3002G385100	240.963	48.1055	339.287	122.347	3012.18	-2.50965	0.424859	-5.90702	3.48e-09	1.82e-06	37951817	Sobic.002G385100.1	Sobic.002G385100.1.p	PF00163,PF01479	PTHR11831,PTHR11831:SF11	KOG3301		K02997	GO:0019843,GO:0005622,GO:0003723	AT5G39850.1		Ribosomal protein S4	LOC_Os11g38959.1	NA	40S ribosomal protein S9-2, putative, expressed	260.028	217.18	245.681	24.8289	39.9434	79.5441	299.701	400.23	317.93	103.341	94.1425	169.558
Sobic.007G068100	SORBI_3007G068100	78.055	207.677	78.9385	81.0848	6435.25	1.2976	0.220761	5.87785	4.16e-09	2.13e-06	37935263	Sobic.007G068100.1	Sobic.007G068100.1.p	PF00694,PF00330	PTHR11670,PTHR11670:SF37		4.2.1.3	K01681	GO:0008152	AT2G05710.1	ACO3	aconitase 3	LOC_Os08g09200.1	NA	aconitate hydratase protein, putative, expressed	76.4648	71.8934	85.8067	171.342	263.402	188.288	62.7346	81.1884	92.8923	86.9402	97.4289	58.8855
Sobic.004G062000	SORBI_3004G062000	22.2223	3.14142	2.56216	1.20039	125.763	-2.96734	0.505959	-5.86478	4.5e-09	2.25e-06	37930478	Sobic.004G062000.3	Sobic.004G062000.3.p	PF01263	PTHR11122,PTHR11122:SF19	KOG1594	5.1.3.15	K01792	GO:0016853,GO:0005975	AT5G57330.1		Galactose mutarotase-like superfamily protein	LOC_Os02g08030.1	NA	aldose 1-epimerase, putative, expressed	15.7705	23.2068	27.6895	2.09735	3.37068	3.95622	1.89276	4.33915	1.45458	0.967244	2.06607	0.567841
Sobic.008G183400	SORBI_3008G183400	0.111799	2.43265	0.264802	1.43248	49.0108	4.38218	0.749913	5.84359	5.11e-09	2.5e-06	37927089	Sobic.008G183400.1	Sobic.008G183400.1.p	PF00168,PF00614,PF12357	PTHR18896,PTHR18896:SF67		3.1.4.4	K01115	GO:0005515,GO:0003824	AT3G15730.1	PLD,PLDALPHA1	phospholipase D alpha 1	LOC_Os01g07760.2	NA	phospholipase D, putative, expressed	0.193	0.04118	0.101218	3.29089	2.22464	1.78242	0.396434	0.247855	0.150116	2.2891	1.68885	0.319489
Sobic.001G280200	SORBI_3001G280200	15.4506	116.252	22.018	57.9631	1273.17	2.7986	0.48106	5.81756	5.97e-09	2.86e-06	37943560	Sobic.001G280200.1	Sobic.001G280200.1.p	PF00450	PTHR11802,PTHR11802:SF47	KOG1282		K16296	GO:0006508,GO:0004185	AT1G73280.1	scpl3	serine carboxypeptidase-like 3	LOC_Os10g01110.1	NA	OsSCP44 - Putative Serine Carboxypeptidase homologue, expressed	17.5594	13.457	15.3353	103.151	120.046	125.561	27.0877	21.6094	17.3568	74.4693	85.8911	13.529
Sobic.001G463500	SORBI_3001G463500	14.4143	6.01934	11.9902	9.14683	170.503	-1.37089	0.236052	-5.80756	6.34e-09	2.97e-06	37944102	Sobic.001G463500.1	Sobic.001G463500.1.p	PF04777	PTHR12645,PTHR12645:SF0	KOG3355	1.8.3.2	K17783	GO:0055114,GO:0016972	AT1G49880.1		Erv1/Alr family protein	LOC_Os03g10850.1	NA	FAD-linked sulfhydryl oxidase ALR, putative, expressed	15.4493	14.5987	13.1949	4.50425	7.22482	6.32894	12.2277	11.0349	12.7079	8.20786	9.59021	9.64243
Sobic.008G019300	SORBI_3008G019300	2.71794	0.368311	2.37275	1.29732	58.6558	-3.03784	0.52357	-5.80217	6.55e-09	3.01e-06	37926296	Sobic.008G019300.1	Sobic.008G019300.1.p	PF00860	PTHR11119,PTHR11119:SF47			K14611	GO:0055085,GO:0016020,GO:0006810,GO:0005215	AT2G34190.1		Xanthine/uracil permease family protein	LOC_Os09g15170.1	NA	nucleobase-ascorbate transporter, putative, expressed	2.21234	3.13238	2.80908	0.235381	0.337192	0.532359	1.46313	2.57034	3.08477	0.731156	1.2138	1.94701
Sobic.007G169500	SORBI_3007G169500	824.496	298.711	0.0477717	0.0680663	4051.57	-1.59646	0.275488	-5.79505	6.83e-09	3.02e-06	37934199	Sobic.007G169500.1	Sobic.007G169500.1.p	PF00687	PTHR23105,PTHR23105:SF44	KOG1570		K02865		AT1G08360.1		Ribosomal protein L1p/L10e family	LOC_Os08g44380.2	NA	L1P family of ribosomal proteins domain containing protein, expressed	859.163	783.157	831.168	223.06	273.579	399.495	0	0.143315	0	0	0	0.204199
Sobic.004G102301	SORBI_3004G102301	21.4277	5.53228	18.3239	6.51351	194.88	-2.05458	0.35458	-5.79441	6.86e-09	3.02e-06	37933275	Sobic.004G102301.1	Sobic.004G102301.1.p	PF06507	PTHR31384,PTHR31384:SF15				GO:0009725,GO:0006355,GO:0005634,GO:0003677	AT2G28350.1	ARF10	auxin response factor 10	LOC_Os04g43910.1	NA	auxin response factor, putative, expressed	26.3871	20.1837	17.7122	4.89784	4.86411	6.8349	15.255	17.501	22.2155	4.8256	5.80447	8.91046
Sobic.006G116700	SORBI_3006G116700	183.32	62.8906	163.347	91.0379	1610.52	-1.63962	0.284611	-5.7609	8.37e-09	3.55e-06	37949080	Sobic.006G116700.1	Sobic.006G116700.1.p	PF01159	PTHR10715,PTHR10715:SF3	KOG1694		K02934	GO:0006412,GO:0005840,GO:0005622,GO:0003735	AT1G74050.1		Ribosomal protein L6 family protein	LOC_Os04g39700.1	NA	60S ribosomal protein L6, putative, expressed	233.673	161.433	154.853	59.6164	62.8314	66.2241	145.871	180.737	163.433	90.1796	72.3168	110.617
Sobic.009G088200	SORBI_3009G088200	3.09724	0.293484	1.75124	0.552212	33.6033	-3.54815	0.615914	-5.76079	8.37e-09	3.55e-06	37919988	Sobic.009G088200.1	Sobic.009G088200.1.p	PF03151	PTHR11132,PTHR11132:SF102	KOG1441		K15283		AT5G46110.1	APE2,TPT	Glucose-6-phosphate/phosphate translocator-related	LOC_Os05g15160.1	NA	phosphate/phosphate translocator, putative, expressed	1.71485	3.59186	3.985	0.128251	0.492963	0.259239	1.14918	2.53063	1.57391	0.412275	0.589513	0.654847
Sobic.004G029400	SORBI_3004G029400	0.0810967	1.06963	0.011503	0.00224667	39.8735	3.60188	0.625613	5.75736	8.54e-09	3.56e-06	37930687	Sobic.004G029400.1	Sobic.004G029400.1.p	PF01915,PF00933	PTHR30620,PTHR30620:SF23		3.2.1.58	K05349	GO:0005975,GO:0004553	AT5G04885.1		Glycosyl hydrolase family protein	LOC_Os02g03870.1	NA	periplasmic beta-glucosidase precursor, putative, expressed	0.124814	0.060072	0.058404	0.662011	0.98842	1.55845	0	0	0.034509	0	0.00674	0
Sobic.009G012700	SORBI_3009G012700	83.7472	20.6409	60.3068	30.1254	577.383	-2.15157	0.37418	-5.7501	8.92e-09	3.65e-06	37920864	Sobic.009G012700.1	Sobic.009G012700.1.p	PF01423	PTHR12777	KOG3459		K11096	GO:0030532,GO:0008380	AT2G47640.3		Small nuclear ribonucleoprotein family protein	LOC_Os05g24970.2	NA	LSM domain containing protein, expressed	126.958	57.9067	66.3768	12.4218	19.0458	30.4551	56.1731	72.8383	51.9091	28.1277	30.5906	31.6579
Sobic.009G226300	SORBI_3009G226300	10.1141	52.0625	11.6546	28.0737	747.336	2.26055	0.394026	5.73706	9.63e-09	3.87e-06	37922022	Sobic.009G226300.2	Sobic.009G226300.2.p	PF14226	PTHR10209,PTHR10209:SF216	KOG0143				AT4G13400.1		2-oxoglutarate (2OG) and Fe(II)-dependent oxygenase superfamily protein	LOC_Os05g48230.1	NA	expressed protein	10.738	9.54452	10.0599	52.2511	55.8157	48.1208	14.3492	11.2031	9.41155	36.7227	37.4854	10.0129
Sobic.008G179500	SORBI_3008G179500	160.928	554.565	113.402	178.883	3073.65	1.65847	0.291288	5.69358	1.24e-08	4.69e-06	37928374	Sobic.008G179500.1	Sobic.008G179500.1.p	PF00403	PTHR22814,PTHR22814:SF73	KOG1603		K07213	GO:0046872,GO:0030001	AT1G66240.1	ATATX1,ATX1	homolog of anti-oxidant 1	LOC_Os08g10480.1	NA	heavy metal-associated domain containing protein, expressed	172.63	139.761	170.394	451.263	515.959	696.473	120.791	100.597	118.817	200.966	249.203	86.4802
Sobic.008G063600	SORBI_3008G063600	10.2355	4.0531	7.63458	5.78915	229.366	-1.47371	0.258603	-5.69874	1.21e-08	4.69e-06	37926376	Sobic.008G063600.1	Sobic.008G063600.1.p	PF16499	PTHR11452,PTHR11452:SF14	KOG2366	3.2.1.22			AT3G26380.1		Melibiase family protein	LOC_Os01g33420.1	NA	glycosyl hydrolase family protein 27, putative, expressed	9.00252	12.3379	9.36613	2.99973	4.1364	5.02318	7.73871	7.90971	7.25531	5.08988	6.50073	5.77682
Sobic.001G344800	SORBI_3001G344800	27.1465	9.73789	22.3625	16.0638	380.617	-1.58283	0.278043	-5.69277	1.25e-08	4.69e-06	37945147	Sobic.001G344800.1	Sobic.001G344800.1.p	PF01419	PTHR23244,PTHR23244:SF320					AT1G73040.1		Mannose-binding lectin superfamily protein	LOC_Os04g30040.2	NA	jacalin-like lectin domain containing protein, expressed	32.863	25.1074	23.4692	9.87358	11.2061	8.13398	18.0921	22.3852	26.6103	11.4435	20.3088	16.439
Sobic.002G214300	SORBI_3002G214300	195.971	4.36364	40.1707	34.416	1361.95	-5.63969	0.990447	-5.69409	1.24e-08	4.69e-06	37953968	Sobic.002G214300.1	Sobic.002G214300.1.p		PTHR36369,PTHR36369:SF1					AT3G43110.1			LOC_Os09g26670.1	NA	expressed protein	69.3064	232.297	286.311	2.60107	5.61988	4.86998	67.0524	26.6412	26.8184	1.97752	12.8296	88.4408
Sobic.005G090900	SORBI_3005G090900	16.8103	3.83895	14.7978	4.64811	370.792	-2.27887	0.400919	-5.68413	1.31e-08	4.85e-06	37925821	Sobic.005G090900.1	Sobic.005G090900.1.p	PF13535,PF02843,PF02844	PTHR10520,PTHR10520:SF36		6.3.4.13	K01945	GO:0009113,GO:0004637	AT1G09830.1		Glycinamide ribonucleotide (GAR) synthetase	LOC_Os08g09210.2	NA	phosphoribosylamine--glycine ligase, putative, expressed	14.4833	15.1332	20.8143	2.51294	3.89212	5.11178	13.0676	16.4469	14.8789	3.71418	3.41168	6.81846
Sobic.007G190200	SORBI_3007G190200	253.454	53.4624	802.197	290.529	11103.2	-2.34128	0.412456	-5.67644	1.38e-08	4.99e-06	37937147	Sobic.007G190200.1	Sobic.007G190200.1.p	PF16656,PF14008,PF00149	PTHR22953,PTHR22953:SF33	KOG1378	3.1.4.1		GO:0016787	AT5G50400.1	ATPAP27,PAP27	purple acid phosphatase 27	LOC_Os08g41880.1	NA	nucleotide pyrophosphatase/phosphodiesterase, putative, expressed	335.291	302.95	122.12	46.1905	59.3066	54.8901	489.095	754.412	1163.09	197.222	352.186	322.179
Sobic.003G301800	SORBI_3003G301800	28.0795	3.64617	12.2832	5.78513	698.532	-3.09555	0.545802	-5.67156	1.42e-08	5.05e-06	37915594	Sobic.003G301800.1	Sobic.003G301800.1.p	PF00311	PTHR30523,PTHR30523:SF9		4.1.1.31	K01595	GO:0015977,GO:0008964,GO:0006099	AT3G14940.1	ATPPC3,PPC3	phosphoenolpyruvate carboxylase 3	LOC_Os08g27840.1	NA	phosphoenolpyruvate carboxylase, putative, expressed	26.9147	24.7572	32.5665	2.25719	3.33926	5.34205	12.643	10.3624	13.8441	2.76993	3.52075	11.0647
Sobic.003G320700	SORBI_3003G320700	9.48398	22.2989	9.69309	15.1172	748.578	1.13926	0.201542	5.65274	1.58e-08	5.55e-06	37914828	Sobic.003G320700.1	Sobic.003G320700.1.p	PF12490	PTHR13268,PTHR13268:SF1	KOG2109				AT5G54730.1	ATATG18F,ATG18F,G18F	homolog of yeast autophagy 18 (ATG18) F	LOC_Os01g57720.2	NA	expressed protein	10.4569	8.84428	9.15072	25.6271	21.2524	20.0172	8.45617	10.4776	10.1455	16.3413	16.9589	12.0513
Sobic.001G257200	SORBI_3001G257200	19.7181	55.8098	17.8464	31.2043	302.488	1.38663	0.245657	5.64457	1.66e-08	5.64e-06	37938184	Sobic.001G257200.1	Sobic.001G257200.1.p		PTHR12716,PTHR12716:SF8	KOG3095		K03137		AT4G20330.1		Transcription initiation factor TFIIE, beta subunit	LOC_Os10g25770.1	NA	transcription initiation factor IIE subunit beta, putative, expressed	21.8825	16.9154	20.3563	44.4873	62.8548	60.0875	18.6303	16.3486	18.5604	34.345	41.5083	17.7596
Sobic.006G281066	SORBI_3006G281066	12.0618	4.3339	9.78328	4.50066	162.683	-1.60003	0.283419	-5.64546	1.65e-08	5.64e-06	37946751	Sobic.006G281066.1	Sobic.006G281066.1.p	PF16953	PTHR13547,PTHR13547:SF3		3.1.26.5			AT2G32230.1	PRORP1	proteinaceous RNase P 1	LOC_Os04g59600.1	NA	pentatricopeptide, putative, expressed	13.2697	12.0038	10.9117	2.96777	4.10806	5.92586	6.57727	11.8404	10.9322	4.29002	5.02797	4.18399
Sobic.003G187000	SORBI_3003G187000	170.08	58.6614	230.523	179.669	2399.55	-1.62223	0.28754	-5.64176	1.68e-08	5.65e-06	37918124	Sobic.003G187000.1	Sobic.003G187000.1.p	PF14497,PF13417	PTHR11260,PTHR11260:SF269	KOG0406	2.5.1.18	K00799	GO:0005515	AT1G10370.1	ATGSTU17,ERD9,GST30,GST30B	Glutathione S-transferase family protein	LOC_Os10g38470.1	NA	glutathione S-transferase, putative, expressed	149.528	193.745	166.968	53.8587	62.361	59.7646	217.11	208.875	265.585	135.438	187.131	216.437
Sobic.007G190600	SORBI_3007G190600	18.6731	57.4213	38.2172	31.2615	481.147	1.50011	0.26627	5.63377	1.76e-08	5.83e-06	37935405	Sobic.007G190600.1	Sobic.007G190600.1.p											NA		16.8875	16.5178	22.614	44.2272	53.5459	74.491	38.1528	45.0037	31.495	30.2497	36.9234	26.6115
Sobic.010G012001	SORBI_3010G012001	0.0438553	9.45867	142.452	132.917	533.537	7.49895	1.33385	5.62203	1.89e-08	6.15e-06	37911418	Sobic.010G012001.1	Sobic.010G012001.1.p	PF06592	PTHR34267,PTHR34267:SF1								LOC_Os06g02420.1	NA	ATOZI1, putative, expressed	0	0.131566	0	2.29833	12.5834	13.4942	178.565	76.1264	172.664	173.105	170.333	55.3121
Sobic.007G069500	SORBI_3007G069500	183.842	14.0434	68.3472	19.6989	163.721	-3.83729	0.685077	-5.60125	2.13e-08	6.84e-06	37934336	Sobic.007G069500.1	Sobic.007G069500.1.p		PTHR35101,PTHR35101:SF3								LOC_Os08g09310.1	NA	expressed protein	192.774	221.486	137.267	5.39789	19.278	17.4543	96.4633	41.904	66.6743	5.85187	16.0834	37.1615
Sobic.002G304000	SORBI_3002G304000	22.5169	101.179	30.9878	53.4924	1315.7	2.0627	0.368607	5.59594	2.19e-08	6.94e-06	37950154	Sobic.002G304000.1	Sobic.002G304000.1.p	PF00795	PTHR23088,PTHR23088:SF9		3.5.1.6	K01431	GO:0016810,GO:0006807	AT5G64370.1	BETA-UP,PYD3	beta-ureidopropionase	LOC_Os07g30170.1	NA	nitrilase, putative, expressed	22.4717	18.3853	26.6938	97.6614	95.3647	110.512	35.4911	28.4735	28.9989	70.6581	69.2321	20.5869
Sobic.003G068800	SORBI_3003G068800	7.95556	1.62329	6.97418	16.7784	169.97	-2.43214	0.434781	-5.59394	2.22e-08	6.94e-06	37915884	Sobic.003G068800.1	Sobic.003G068800.1.p	PF02458	PTHR31642,PTHR31642:SF16		2.3.1.133	K13065	GO:0016747	AT5G48930.1	HCT	hydroxycinnamoyl-CoA shikimate/quinate hydroxycinnamoyl transferase	LOC_Os08g43040.2	NA	transferase family protein, putative, expressed	4.78068	10.1361	8.94986	2.11386	0.937832	1.81818	4.99183	6.76082	9.16989	11.3226	23.0837	15.9288
Sobic.007G085000	SORBI_3007G085000	389.146	137.474	443.413	209.825	4499.69	-1.64089	0.293769	-5.58567	2.33e-08	7.17e-06	37936822	Sobic.007G085000.1	Sobic.007G085000.1.p	PF00327,PF08079	PTHR11524	KOG3184		K02937		AT3G13580.2		Ribosomal protein L30/L7 family protein	LOC_Os04g51630.1	NA	60S ribosomal protein L7, putative, expressed	411.792	378.174	377.471	95.1376	162.633	154.652	467.497	408.189	454.553	186.864	182.472	260.141
Sobic.003G275300	SORBI_3003G275300	1.54497	10.1403	2.87632	5.80181	430.634	2.64905	0.474603	5.58162	2.38e-08	7.24e-06	37913441	Sobic.003G275300.1	Sobic.003G275300.1.p	PF00383,PF08211	PTHR11644,PTHR11644:SF2	KOG0833	3.5.4.5	K01489	GO:0008270,GO:0009972,GO:0004126	AT2G19570.1	AT-CDA1,CDA1,DESZ	cytidine deaminase 1	LOC_Os01g51540.1	NA	cytidine/deoxycytidylate deaminase, putative, expressed	2.02662	1.26084	1.34746	10.8464	11.4588	8.11582	3.53147	1.8092	3.28829	8.55517	7.06365	1.78659
Sobic.001G363300	SORBI_3001G363300	1.2698	8.2578	1.53702	1.35557	121.975	2.59777	0.465886	5.57597	2.46e-08	7.38e-06	37944932	Sobic.001G363300.1	Sobic.001G363300.1.p		PTHR33115,PTHR33115:SF3					AT5G18980.1		ARM repeat superfamily protein	LOC_Os03g24730.1	NA	expressed protein	1.65209	0.920804	1.2365	4.59083	9.83083	10.3518	0.854215	2.5972	1.15963	1.84206	1.4972	0.727439
Sobic.004G349700	SORBI_3004G349700	156.755	52.358	136.746	50.0404	1837.61	-1.69724	0.304799	-5.56839	2.57e-08	7.61e-06	37929097	Sobic.004G349700.1	Sobic.004G349700.1.p	PF01269	PTHR10335	KOG1596	3.6.4.13	K14563	GO:0008168,GO:0008033,GO:0006364,GO:0003723	AT4G25630.1	ATFIB2,FIB2	fibrillarin 2	LOC_Os02g57590.1	NA	rRNA 2-O-methyltransferase fibrillarin 2, putative, expressed	199.276	142.253	128.736	28.1297	56.4484	72.4958	112.556	158.836	138.847	49.729	50.638	49.7542
Sobic.010G190600	SORBI_3010G190600	116.454	313.254	103.561	168.908	3681.04	1.27317	0.229409	5.54976	2.86e-08	8.31e-06	37910121	Sobic.010G190600.3	Sobic.010G190600.3.p	PF01428,PF01754	PTHR10634,PTHR10634:SF30	KOG3173			GO:0008270,GO:0003677	AT1G51200.3		A20/AN1-like zinc finger family protein	LOC_Os06g41010.3	NA	zinc finger A20 and AN1 domain-containing stress-associated protein, putative, expressed	129.705	107.835	111.822	212.38	355.305	372.077	108.784	104.368	97.532	182.658	210.934	113.131
Sobic.002G374900	SORBI_3002G374900	407.529	127.46	447.323	220.794	6125.39	-1.81635	0.327365	-5.54841	2.88e-08	8.31e-06	37954581	Sobic.002G374900.1	Sobic.002G374900.1.p	PF16122,PF00318	PTHR11489	KOG0830		K02998	GO:0006412,GO:0005840,GO:0005622,GO:0003735,GO:0015935	AT3G04770.2	RPSAb	40s ribosomal protein SA B	LOC_Os07g42450.1	NA	ribosomal protein S2, putative, expressed	452.788	382.186	387.612	92.9223	131.709	157.749	440.866	458.128	442.976	189.674	170.467	302.24
Sobic.003G364400	SORBI_3003G364400	1.18833	51.3925	1.30011	14.1641	70.7044	5.51667	0.998711	5.5238	3.32e-08	9.33e-06	37917909	Sobic.003G364400.1	Sobic.003G364400.1.p	PF00111	PTHR19370,PTHR19370:SF103			K02639	GO:0051536,GO:0009055	AT2G27510.1	ATFD3,FD3	ferredoxin 3	LOC_Os01g64120.1	NA	2Fe-2S iron-sulfur cluster binding domain containing protein, expressed	2.17552	0.73171	0.657763	16.4455	49.3723	88.3597	1.91952	0.973451	1.00736	26.6661	15.4049	0.421252
Sobic.002G244400	SORBI_3002G244400	83.6663	0.884051	32.4772	41.7217	427.619	-6.69845	1.2124	-5.52497	3.3e-08	9.33e-06	37950038	Sobic.002G244400.1	Sobic.002G244400.1.p	PF13202	PTHR10891,PTHR10891:SF577				GO:0005509	AT2G44310.1		Calcium-binding EF-hand family protein	LOC_Os09g30490.1	NA	EF hand family protein, expressed	38.8906	87.4575	124.651	0.939261	0.510148	1.20274	26.4045	53.2549	17.7723	2.05448	1.30656	121.804
Sobic.009G104100	SORBI_3009G104100	79.208	40.1838	82.3654	49.2719	2111.97	-1.10937	0.202045	-5.49072	4e-08	1.1e-05	37919096	Sobic.009G104100.1	Sobic.009G104100.1.p	PF00557	PTHR10804,PTHR10804:SF11	KOG2776	3.4.11.18			AT3G51800.3	ATEBP1,ATG2,EBP1	metallopeptidase M24 family protein	LOC_Os05g28280.1	NA	peptidase, M24 family protein, putative, expressed	81.8143	80.5581	75.2515	31.6028	44.7214	44.2273	66.2049	99.7082	81.1832	50.9235	50.1509	46.7412
Sobic.010G038800	SORBI_3010G038800	135.272	57.908	148.143	67.7521	2307.2	-1.3685	0.24924	-5.4907	4e-08	1.1e-05	37911425	Sobic.010G038800.2	Sobic.010G038800.2.p	PF00956	PTHR11875,PTHR11875:SF73	KOG1507		K11279	GO:0006334,GO:0005634	AT2G19480.3	NAP1;2,NFA02,NFA2	nucleosome assembly protein 1;2	LOC_Os06g05660.1	NA	NAP domain containing protein, putative, expressed	135.908	138.742	131.167	38.1406	58.477	77.1064	153.106	151.229	140.095	62.4454	69.1113	71.6997
Sobic.004G009800	SORBI_3004G009800	19.6047	0.334001	2.67248	2.87482	62.0281	-6.01454	1.09637	-5.48589	4.11e-08	1.12e-05	37933496	Sobic.004G009800.1	Sobic.004G009800.1.p											NA		7.99075	16.8089	34.0144	0.565809	0	0.436194	3.74147	2.98956	1.28643	0.957401	0.536899	7.13016
Sobic.008G182900	SORBI_3008G182900	98.5938	4.59046	30.5178	32.4973	681.402	-4.50046	0.823222	-5.46688	4.58e-08	1.23e-05	37927104	Sobic.008G182900.1	Sobic.008G182900.1.p	PF00314	PTHR31048,PTHR31048:SF13					AT4G11650.1	ATOSM34,OSM34	osmotin 34	LOC_Os12g43430.1	NA	thaumatin, putative, expressed	16.6662	228.522	50.5935	7.70195	3.52687	2.54255	28.0718	37.4931	25.9883	23.3904	17.4277	56.6737
Sobic.008G021100	SORBI_3008G021100	281.141	54.818	217.874	101.458	1566.47	-2.46016	0.45084	-5.45684	4.85e-08	1.27e-05	37927722	Sobic.008G021100.1	Sobic.008G021100.1.p	PF00380	PTHR21569,PTHR21569:SF6	KOG1753		K02960	GO:0006412,GO:0005840,GO:0003735	AT2G09990.1		Ribosomal protein S5 domain 2-like superfamily protein	LOC_Os12g03090.1	NA	ribosomal protein, putative, expressed	388.425	223.717	231.281	48.5534	49.5736	66.3268	206.337	231.335	215.95	75.5685	61.5992	167.207
Sobic.005G165500	SORBI_3005G165500	88.213	1.97426	68.9066	52.3346	1932.18	-5.56279	1.01905	-5.45882	4.79e-08	1.27e-05	37924061	Sobic.005G165500.1	Sobic.005G165500.1.p	PF05922,PF00082	PTHR10795,PTHR10795:SF377		3.4.14.10		GO:0006508,GO:0004252	AT4G10520.1		Subtilase family protein	LOC_Os02g16940.1	NA	OsSub13 - Putative Subtilisin homologue, expressed	77.7077	120.013	66.9184	3.41361	1.24982	1.25936	24.5109	107.443	74.7661	4.55943	7.94154	144.503
Sobic.002G054000	SORBI_3002G054000	177.598	46.9221	170.241	66.4188	2578.99	-2.00392	0.369313	-5.42608	5.76e-08	1.49e-05	37951542	Sobic.002G054000.1	Sobic.002G054000.1.p	PF14374,PF00573	PTHR19431,PTHR19431:SF1	KOG1475		K02930	GO:0006412,GO:0005840,GO:0003735	AT3G09630.1		Ribosomal protein L4/L1 family	LOC_Os07g08330.1	NA	ribosomal protein L4, putative, expressed	246.38	132.391	154.024	44.7786	54.8291	41.1585	123.466	180.347	206.91	56.8533	52.2794	90.1239
Sobic.003G011000	SORBI_3003G011000	1.9219	55.2838	9.51756	77.5364	1651.03	4.76396	0.879017	5.41965	5.97e-08	1.53e-05	37918618	Sobic.003G011000.1	Sobic.003G011000.1.p	PF05496	PTHR23074,PTHR23074:SF77	KOG0737	3.6.4.3		GO:0009378,GO:0006310,GO:0006281	AT1G64110.3		P-loop containing nucleoside triphosphate hydrolases superfamily protein	LOC_Os01g12660.1	NA	AAA-type ATPase family protein, putative, expressed	2.96631	0.914714	1.88467	40.0972	74.8792	50.8749	18.0551	1.87688	8.62069	108.138	119.695	4.77602
Sobic.008G105366	SORBI_3008G105366	14.0035	5.3843	11.3318	7.40881	132.85	-1.50725	0.278304	-5.41584	6.1e-08	1.54e-05	37927699	Sobic.008G105366.1	Sobic.008G105366.1.p											NA		18.7637	13.8215	9.42533	4.44576	4.91482	6.79232	10.1058	11.8708	12.0187	7.36376	8.78044	6.08225
Sobic.003G329800	SORBI_3003G329800	87.8965	180.245	118.485	187.653	2109.53	0.939484	0.173688	5.40904	6.34e-08	1.58e-05	37915382	Sobic.003G329800.2	Sobic.003G329800.2.p	PF00560,PF08263	PTHR27001,PTHR27001:SF1		2.7.11.1,2.7.10.1		GO:0005515	AT5G21090.1		Leucine-rich repeat (LRR) family protein	LOC_Os01g59440.1	NA	BRASSINOSTEROID INSENSITIVE 1-associated receptor kinase 1 precursor, putative, expressed	87.7346	81.0178	94.9371	183.786	173.712	183.237	117.103	111.299	127.053	217.061	193.106	152.793
Sobic.005G084000	SORBI_3005G084000	1.88808	0.408543	1.07347	1.23846	65.5203	-2.35976	0.437052	-5.39927	6.69e-08	1.65e-05	37925331	Sobic.005G084000.1	Sobic.005G084000.1.p	PF13962,PF12796	PTHR24177,PTHR24177:SF38	KOG0502,KOG4412				AT1G03670.1		ankyrin repeat family protein	LOC_Os11g14520.1	NA	expressed protein	1.72322	1.64347	2.29756	0.19696	0.375305	0.653364	1.18083	0.924126	1.11545	1.30156	0.933893	1.47994
Sobic.002G310900	SORBI_3002G310900	32.6098	108.492	51.3266	49.1163	1068.95	1.58484	0.293986	5.39087	7.01e-08	1.7e-05	37953033	Sobic.002G310900.1	Sobic.002G310900.1.p	PF00168	PTHR23180,PTHR23180:SF253	KOG1030			GO:0005515	AT1G48590.2		Calcium-dependent lipid-binding (CaLB domain) family protein	LOC_Os07g31830.1	NA	GTPase activating protein, putative, expressed	28.7266	29.1188	39.9841	104.316	117.943	103.217	67.4302	37.2707	49.279	55.2554	56.1879	35.9057
Sobic.002G281600	SORBI_3002G281600	34.8687	12.7192	28.9201	15.1205	397.42	-1.59648	0.296043	-5.39273	6.94e-08	1.7e-05	37952020	Sobic.002G281600.1	Sobic.002G281600.1.p	PF01918	PTHR13516,PTHR13516:SF9	KOG2567			GO:0003676	AT1G76010.1		Alba DNA/RNA-binding protein	LOC_Os09g37006.2	NA	protein of unknown function domain containing protein, expressed	42.7517	33.3278	28.5265	9.01548	15.1801	13.962	29.5286	28.604	28.6278	12.2191	14.7845	18.3578
Sobic.002G364500	SORBI_3002G364500	502.431	136.399	445.411	211.396	5260.68	-2.00756	0.3729	-5.38364	7.3e-08	1.75e-05	37950164	Sobic.002G364500.1	Sobic.002G364500.1.p	PF01015	PTHR11830	KOG1628		K02984	GO:0006412,GO:0005840,GO:0005622,GO:0003735	AT4G34670.1		Ribosomal protein S3Ae	LOC_Os03g10340.1	NA	40S ribosomal protein S3a, putative, expressed	570.255	491.36	445.678	101.52	139.095	168.583	466.054	508.243	361.935	152.927	172.522	308.74
Sobic.009G233400	SORBI_3009G233400	378.388	115.845	390.642	154.299	3694.91	-1.846	0.343087	-5.38057	7.43e-08	1.76e-05	37921081	Sobic.009G233400.1	Sobic.009G233400.1.p	PF01775	PTHR10052,PTHR10052:SF10	KOG0829		K02882	GO:0006412,GO:0005840,GO:0003735	AT2G34480.1		Ribosomal protein L18ae/LX family protein	LOC_Os05g49030.1	NA	60S ribosomal protein L18a, putative, expressed	514.866	334.232	286.066	91.1975	127.778	128.559	291.946	450.995	428.986	137.232	124.89	200.773
Sobic.009G239900	SORBI_3009G239900	275.967	21.2437	294.017	110.632	5683.58	-3.80199	0.707322	-5.37519	7.65e-08	1.79e-05	37921042	Sobic.009G239900.1	Sobic.009G239900.1.p	PF07991,PF01450	PTHR21371,PTHR21371:SF11		1.1.1.86	K00053	GO:0055114,GO:0009082,GO:0004455,GO:0016491	AT3G58610.2		ketol-acid reductoisomerase	LOC_Os05g49800.1	NA	ketol-acid reductoisomerase, chloroplast precursor, putative, expressed	288.251	283.977	255.675	22.7336	21.5545	19.4429	137.372	341.114	403.564	32.7858	43.9989	255.112
Sobic.009G164100	SORBI_3009G164100	54.4757	151.082	66.3735	109.28	1902.87	1.3639	0.254069	5.36824	7.95e-08	1.84e-05	37921225	Sobic.009G164100.1	Sobic.009G164100.1.p	PF00179	PTHR24067,PTHR24067:SF109	KOG0425	6.3.2.19	K10575		AT5G59300.1	ATUBC7,UBC7	ubiquitin carrier protein 7	LOC_Os05g38550.2	NA	ubiquitin-conjugating enzyme, putative, expressed	63.6142	44.5883	55.2244	122.76	171.701	158.784	78.6259	59.1878	61.3068	126.034	135.075	66.7299
Sobic.003G190100	SORBI_3003G190100	92.0952	588.851	69.6236	164.469	6254.34	2.53613	0.472609	5.36623	8.04e-08	1.85e-05	37916045	Sobic.003G190100.1	Sobic.003G190100.1.p	PF01650	PTHR12000,PTHR12000:SF15		3.4.22.34	K01369	GO:0008233,GO:0006508	AT4G32940.1	GAMMA-VPE,GAMMAVPE	gamma vacuolar processing enzyme	LOC_Os01g37910.1	NA	vacuolar-processing enzyme precursor, putative, expressed	60.1832	70.0173	146.085	539.752	579.932	646.87	41.6262	75.4171	91.8275	209.203	223.633	60.5707
Sobic.010G018100	SORBI_3010G018100	12.9589	44.0536	13.456	9.6291	507.514	1.66593	0.311016	5.3564	8.49e-08	1.91e-05	37909387	Sobic.010G018100.1	Sobic.010G018100.1.p	PF13857,PF12796	PTHR24128,PTHR24128:SF18	KOG4214		K19044		AT5G07270.1	XBAT33	XB3 ortholog 3 in Arabidopsis thaliana	LOC_Os06g03800.1	NA	pollen ankyrin, putative, expressed	10.8956	15.5431	12.4381	38.8654	35.7932	57.5021	11.5095	18.2172	10.6413	6.8526	13.5858	8.44885
Sobic.004G166700	SORBI_3004G166700	14.4343	4.18572	3.25112	3.30237	218.16	-1.9364	0.361516	-5.35634	8.49e-08	1.91e-05	37933498	Sobic.004G166700.1	Sobic.004G166700.1.p	PF08244,PF00251	PTHR31953,PTHR31953:SF3		3.2.1.26	K01193		AT3G52600.1	AtcwINV2,CWINV2	cell wall invertase 2	LOC_Os04g33740.1	NA	glycosyl hydrolases, putative, expressed	16.064	12.6537	14.5853	2.06178	4.2017	6.29369	2.07206	4.15211	3.52921	3.53794	3.40476	2.9644
Sobic.009G076400	SORBI_3009G076400	263.528	75.6757	309.05	132	2455.65	-1.9343	0.361435	-5.35172	8.71e-08	1.94e-05	37922543	Sobic.009G076400.1	Sobic.009G076400.1.p	PF00237	PTHR11593	KOG3353		K02880	GO:0006412,GO:0005840,GO:0003735,GO:0015934	AT1G27400.1		Ribosomal protein L22p/L17e family protein	LOC_Os09g08430.1	NA	ribosomal protein L22, putative, expressed	328.47	227.458	234.656	72.5647	74.801	79.6615	244.763	339.28	343.108	108.575	96.3447	191.079
Sobic.005G228600	SORBI_3005G228600	10.4755	4.77233	17.0056	11.6603	366.075	-1.25125	0.234221	-5.34215	9.18e-08	2.01e-05	37925737	Sobic.005G228600.1	Sobic.005G228600.1.p	PF01926,PF01018	PTHR11702,PTHR11702:SF31	KOG1489			GO:0005525	AT1G07615.1		GTP-binding protein Obg/CgtA	LOC_Os11g47800.1	NA	spo0B-associated GTP-binding protein, putative, expressed	10.1701	10.7467	10.5096	3.69472	5.48952	5.13274	20.1387	12.7943	18.0837	11.9222	13.4685	9.59009
Sobic.004G013400	SORBI_3004G013400	18.2591	3.66701	9.55588	5.56907	178.464	-2.431	0.455043	-5.34235	9.17e-08	2.01e-05	37930467	Sobic.004G013400.1	Sobic.004G013400.1.p	PF00254	PTHR10516,PTHR10516:SF319		5.2.1.8	K01802	GO:0006457	AT1G20810.1		FKBP-like peptidyl-prolyl cis-trans isomerase family protein	LOC_Os02g02550.1	NA	peptidyl-prolyl cis-trans isomerase, FKBP-type, putative, expressed	17.8999	21.0175	15.8599	2.97281	2.77765	5.25057	7.52427	11.1898	9.95355	3.89236	3.79242	9.02242
Sobic.004G246200	SORBI_3004G246200	35.0802	199.972	44.9607	90.8959	2110.88	2.37572	0.445094	5.33757	9.42e-08	2.02e-05	37930379	Sobic.004G246200.1	Sobic.004G246200.1.p	PF01180	PTHR11938,PTHR11938:SF87		3.5.2.2	K00207	GO:0055114,GO:0016627,GO:0005737	AT3G17810.1	PYD1	pyrimidine 1	LOC_Os02g50350.1	NA	dihydroorotate dihydrogenase protein, putative, expressed	26.3188	35.8118	43.1099	166.377	180.782	252.758	56.7601	39.9853	38.1368	128.282	114.025	30.3807
Sobic.007G106500	SORBI_3007G106500	7.61099	3.0622	7.27575	8.15605	358.136	-1.43392	0.268604	-5.3384	9.38e-08	2.02e-05	37936596	Sobic.007G106500.1	Sobic.007G106500.1.p	PF00311	PTHR30523,PTHR30523:SF8		4.1.1.31	K01595	GO:0015977,GO:0008964,GO:0006099	AT1G53310.3	ATPEPC1,ATPPC1,PEPC1,PPC1	phosphoenolpyruvate carboxylase 1	LOC_Os08g27840.1	NA	phosphoenolpyruvate carboxylase, putative, expressed	6.33781	8.39781	8.09735	3.19599	3.00663	2.98398	6.46762	6.60181	8.75781	6.04516	11.2408	7.18224
Sobic.001G057300	SORBI_3001G057300	113.943	37.512	100.737	43.5208	1437.66	-1.69615	0.318059	-5.3328	9.67e-08	2.03e-05	37939541	Sobic.001G057300.1	Sobic.001G057300.1.p	PF14374,PF00573	PTHR19431,PTHR19431:SF1	KOG1475		K02930	GO:0006412,GO:0005840,GO:0003735	AT3G09630.1		Ribosomal protein L4/L1 family	LOC_Os07g08330.1	NA	ribosomal protein L4, putative, expressed	168.845	84.9262	88.0575	32.9763	41.9351	37.6246	70.1169	115.092	117.003	44.8009	38.4597	47.3019
Sobic.001G347901	SORBI_3001G347901	30.2989	9.07399	76.0598	34.0416	287.813	-1.84036	0.345041	-5.33372	9.62e-08	2.03e-05	37939660	Sobic.001G347901.1	Sobic.001G347901.1.p	PF01907	PTHR10768	KOG3475			GO:0006412,GO:0005840,GO:0005622,GO:0003735	AT3G16080.1		Zinc-binding ribosomal protein family protein	LOC_Os02g02130.1	NA	ribosomal protein L37, putative, expressed	40.6404	25.8017	24.4546	8.66584	9.1436	9.41252	80.8499	77.3269	70.0024	32.424	26.7788	42.922
Sobic.007G076000	SORBI_3007G076000	5.35567	25.9417	8.38235	15.7345	347.007	2.16826	0.407659	5.3188	1.04e-07	2.18e-05	37936717	Sobic.007G076000.2	Sobic.007G076000.2.p	PF00107,PF08240	PTHR11695,PTHR11695:SF497	KOG0023	1.1.1.195	K00083	GO:0055114,GO:0016491,GO:0008270	AT4G39330.1	ATCAD9,CAD9	cinnamyl alcohol dehydrogenase 9	LOC_Os10g29470.1	NA	dehydrogenase, putative, expressed	7.97943	3.30666	4.78093	25.0202	23.9691	28.8356	8.66257	7.5707	8.91377	15.3632	25.3574	6.48287
Sobic.002G317600	SORBI_3002G317600	58.0251	30.9606	55.7146	44.0769	671.312	-1.01045	0.19017	-5.3134	1.08e-07	2.22e-05	37952124	Sobic.002G317600.1	Sobic.002G317600.1.p	PF01042	PTHR11803,PTHR11803:SF13	KOG2317	3.5.99.10			AT3G20390.1		endoribonuclease L-PSP family protein	LOC_Os07g33240.1	NA	endoribonuclease, putative, expressed	60.1691	54.1841	59.7222	28.5799	28.6967	35.6051	52.3133	63.7729	51.0576	38.1138	52.7204	41.3965
Sobic.001G449100	SORBI_3001G449100	0.143746	4.81839	0.499293	2.21011	27.4395	5.11902	0.96436	5.30821	1.11e-07	2.26e-05	37940302	Sobic.001G449100.1	Sobic.001G449100.1.p	PF04678	PTHR13462,PTHR13462:SF18					AT2G23790.1		Protein of unknown function (DUF607)	LOC_Os03g13050.1	NA	E2F-related protein, putative, expressed	0.301242	0.069064	0.060931	6.92517	4.11483	3.41517	0.289971	0.214588	0.993321	2.22816	4.02584	0.376342
Sobic.001G453400	SORBI_3001G453400	23.1677	13.9271	24.2112	17.6053	995.305	-0.866679	0.163659	-5.29563	1.19e-07	2.4e-05	37943641	Sobic.001G453400.2	Sobic.001G453400.2.p	PF03914	PTHR12048			K14832		AT1G72440.1	EDA25,SWA2	CCAAT-binding factor	LOC_Os09g02810.1	NA	CCAAT/enhancer-binding protein, putative, expressed	23.5588	24.2666	21.6776	10.203	15.2376	16.3407	21.6354	24.9627	26.0356	17.8894	19.6712	15.2552
Sobic.004G322200	SORBI_3004G322200	709.656	194.787	675.083	324.65	3532.9	-2.00354	0.379566	-5.2785	1.3e-07	2.62e-05	37931425	Sobic.004G322200.1	Sobic.004G322200.1.p	PF01247	PTHR10902	KOG0887		K02917	GO:0006412,GO:0005840,GO:0005622,GO:0003735	AT1G74270.1		Ribosomal protein L35Ae family protein	LOC_Os02g54470.1	NA	60S ribosomal protein L35a-3, putative, expressed	868.355	659.342	601.272	148.142	195.654	240.564	685.791	752.208	587.249	249.914	247.838	476.198
Sobic.009G065600	SORBI_3009G065600	4.36255	14.8496	7.81902	5.79143	288.854	1.71363	0.324862	5.27496	1.33e-07	2.64e-05	37919932	Sobic.009G065600.2	Sobic.009G065600.2.p	PF02458	PTHR31147,PTHR31147:SF3		2.3.1.162		GO:0016747	AT3G62160.1		HXXXD-type acyl-transferase family protein	LOC_Os05g08640.1	NA	transferase family protein, putative, expressed	5.21258	4.00284	3.87223	13.8987	15.2408	15.4094	5.34457	9.25846	8.85402	5.25185	9.41383	2.70862
Sobic.010G004900	SORBI_3010G004900	12.6177	4.32275	10.4011	4.72863	113.647	-1.66084	0.315328	-5.26702	1.39e-07	2.74e-05	37909052	Sobic.010G004900.1	Sobic.010G004900.1.p	PF04889	PTHR12718	KOG3228		K12863	GO:0005681,GO:0000398	AT3G13200.1	EMB2769	Cwf15 / Cwc15 cell cycle control family protein	LOC_Os06g01700.1	NA	CWC15 homolog A, putative, expressed	12.2898	13.6584	11.9049	4.37046	2.74003	5.85777	8.32721	8.97527	13.9009	4.41971	5.23133	4.53486
Sobic.006G065900	SORBI_3006G065900	24.0208	152.067	44.8288	83.182	1174.45	2.51809	0.478941	5.25763	1.46e-07	2.83e-05	37947549	Sobic.006G065900.1	Sobic.006G065900.1.p		PTHR33270,PTHR33270:SF4					AT2G27830.1			LOC_Os02g32580.1	NA	expressed protein	14.7618	20.1273	37.1733	117.266	100.006	238.928	32.9621	70.6133	30.9109	68.2034	102.881	78.4617
Sobic.009G228600	SORBI_3009G228600	19.0181	8.7335	18.2549	11.7742	174.721	-1.24392	0.236659	-5.25618	1.47e-07	2.83e-05	37922203	Sobic.009G228600.1	Sobic.009G228600.1.p	PF06747	PTHR21107	KOG3477		K18183		AT1G69750.1	ATCOX19-2,COX19-2	cytochrome c oxidase 19-2	LOC_Os02g20940.2	NA	CHCH domain containing protein, expressed	19.9551	19.2208	17.8783	5.87165	8.51976	11.8091	18.7611	18.7558	17.2478	12.1732	13.091	10.0582
Sobic.003G244600	SORBI_3003G244600	173.325	21.3325	124.6	156.585	2570.58	-3.10661	0.590983	-5.25669	1.47e-07	2.83e-05	37912859	Sobic.003G244600.1	Sobic.003G244600.1.p	PF00704	PTHR11177,PTHR11177:SF165		3.2.1.14	K01183	GO:0005975,GO:0004553	AT5G24090.1	ATCHIA,CHIA	chitinase A	LOC_Os01g47070.1	NA	glycosyl hydrolase, putative, expressed	86.783	293.412	139.782	31.5008	14.0118	18.485	130.934	132.007	110.857	104.926	96.4828	268.346
Sobic.006G199000	SORBI_3006G199000	16.0785	84.9596	51.1733	105.865	318.666	2.30549	0.439693	5.24341	1.58e-07	3.01e-05	37948393	Sobic.006G199000.1	Sobic.006G199000.1.p	PF00407	PTHR31213,PTHR31213:SF19		4.2.1.78		GO:0009607,GO:0006952				LOC_Os04g50710.1	NA	pathogenesis-related Bet v I family protein, putative, expressed	20.8413	13.8876	13.5067	100.152	95.6337	59.093	68.9893	43.171	41.3595	159.496	108.569	49.5296
Sobic.004G089600	SORBI_3004G089600	0.17154	11.4188	0.636214	1.00067	37.8048	6.00398	1.14629	5.23774	1.63e-07	3.07e-05	37929970	Sobic.004G089600.1	Sobic.004G089600.1.p	PF04819	PTHR16007:SF35,PTHR16007					AT1G55240.1		Family of unknown function (DUF716)	LOC_Os09g27250.1	NA	plant viral response family protein, putative, expressed	0.170685	0.264948	0.078988	17.8453	8.62402	7.78693	1.32507	0.263595	0.319972	2.40441	0.597613	0
Sobic.002G423100	SORBI_3002G423100	0.97008	0.059877	0.647522	0.386057	17.8869	-4.13439	0.789885	-5.23416	1.66e-07	3.11e-05	37953781	Sobic.002G423100.1	Sobic.002G423100.1.p	PF01909,PF04928	PTHR10682,PTHR10682:SF20	KOG2245	2.7.7.19	K14376	GO:0016779,GO:0043631,GO:0004652,GO:0005634	AT3G06560.1	PAPS3	poly(A) polymerase 3	LOC_Os07g48890.1	NA	expressed protein	1.01331	0.748383	1.14854	0.059427	0.061062	0.059142	0.328063	0.870431	0.744071	0.396571	0.231741	0.529858
Sobic.009G226600	SORBI_3009G226600	6.86938	24.4108	9.51104	11.612	383.953	1.78871	0.342287	5.22577	1.73e-07	3.22e-05	37919585	Sobic.009G226600.1	Sobic.009G226600.1.p	PF03007,PF06974	PTHR31650,PTHR31650:SF9		2.3.1.75,2.3.1.20		GO:0045017,GO:0004144	AT5G53390.1		O-acyltransferase (WSD1-like) family protein	LOC_Os05g48260.1	NA	wax synthase, putative, expressed	8.41735	7.65293	4.53787	28.462	22.4157	22.3549	10.5313	7.1038	10.898	14.8619	13.7353	6.2389
Sobic.006G124300	SORBI_3006G124300	17.4984	4.89368	15.8997	8.86149	126.003	-1.96458	0.376579	-5.21691	1.82e-07	3.35e-05	37946862	Sobic.006G124300.1	Sobic.006G124300.1.p	PF09768	PTHR21711,PTHR21711:SF0	KOG3314		K18156	GO:0004222	AT3G03420.1		Ku70-binding family protein	LOC_Os12g19090.1	NA	metalloprotease ATP23, putative, expressed	16.489	22.0376	13.9686	2.87115	5.29437	6.51552	13.9113	19.0397	14.7481	6.27536	9.55895	10.7502
Sobic.007G053300	SORBI_3007G053300	662.528	264.545	604.232	314.147	6717.08	-1.46928	0.28221	-5.20634	1.93e-07	3.44e-05	37935600	Sobic.007G053300.1	Sobic.007G053300.1.p	PF07650,PF00189	PTHR11760,PTHR11760:SF20	KOG3181		K02985	GO:0003723	AT5G35530.1		Ribosomal protein S3 family protein	LOC_Os03g38000.1	NA	40S ribosomal protein S3-1, putative, expressed	686.876	625.779	674.928	210.589	273.88	309.167	646.961	575.734	590.002	322.987	242.301	377.153
Sobic.009G130500	SORBI_3009G130500	19.4587	6.42214	21.5494	10.1074	274.605	-1.72995	0.332276	-5.20635	1.93e-07	3.44e-05	37920115	Sobic.009G130500.1	Sobic.009G130500.1.p	PF00977	PTHR21235,PTHR21235:SF23	KOG3055	5.3.1.16	K01814	GO:0000105	AT2G36230.1	APG10,HISN3	Aldolase-type TIM barrel family protein	LOC_Os05g33260.2	NA	1-5-phosphoribosyl-5-5-phosphoribosylaminomethylideneaminoimidazole-4-carboxamide isomerase, chloroplast precursor, putative, expressed	14.3367	23.0681	20.9712	4.78636	7.16115	7.31891	20.8613	23.4872	20.2996	8.25298	9.57577	12.4935
Sobic.009G242400	SORBI_3009G242400	133.802	37.0386	136.139	61.1846	2404.88	-1.97071	0.378374	-5.20838	1.9e-07	3.44e-05	37922734	Sobic.009G242400.1	Sobic.009G242400.1.p	PF01248	PTHR11843	KOG3406		K02951	GO:0006412,GO:0005840,GO:0005622,GO:0003735	AT2G32060.2		Ribosomal protein L7Ae/L30e/S12e/Gadd45 family protein	LOC_Os07g05580.1	NA	ribosomal protein L7Ae, putative, expressed	152.33	124.229	124.847	27.4676	36.9421	46.7062	139.65	159.683	109.083	51.5647	43.8341	88.1549
Sobic.010G150900	SORBI_3010G150900	13.7358	3.25987	9.62426	4.95165	203.648	-2.22033	0.426285	-5.20855	1.9e-07	3.44e-05	37910438	Sobic.010G150900.1	Sobic.010G150900.1.p		PTHR33513,PTHR33513:SF3					AT5G41761.1			LOC_Os06g33200.1	NA	expressed protein	15.4825	15.9651	9.75973	1.38842	3.38537	5.00584	10.1205	10.7652	7.98703	3.78764	5.17724	5.89008
Sobic.001G334300	SORBI_3001G334300	453.962	134.561	420.921	214.912	3027.18	-1.90054	0.365439	-5.2007	1.99e-07	3.52e-05	37938431	Sobic.001G334300.1	Sobic.001G334300.1.p	PF01090	PTHR11710	KOG3411		K02966	GO:0006412,GO:0005840,GO:0003735	AT5G61170.1		Ribosomal protein S19e family protein	LOC_Os03g31090.1	NA	40S ribosomal protein S19, putative, expressed	619.526	366.547	375.814	103.37	134.823	165.49	426.662	441.594	394.507	194.465	158.153	292.119
Sobic.008G154400	SORBI_3008G154400	0.0860883	11.236	0.35041	0.78664	56.7684	6.92229	1.33205	5.19672	2.03e-07	3.57e-05	37927299	Sobic.008G154400.1	Sobic.008G154400.1.p	PF00067	PTHR24298,PTHR24298:SF124	KOG0156	1.14.13.192		GO:0055114,GO:0020037,GO:0016705,GO:0005506	AT2G45550.1	CYP76C4	cytochrome P450, family 76, subfamily C, polypeptide 4	LOC_Os06g30640.1	NA	cytochrome P450, putative, expressed	0.060117	0	0.198148	20.7908	9.76987	3.14738	0.778313	0.224372	0.048546	1.2217	1.13821	0
Sobic.005G219000	SORBI_3005G219000	0.171882	2.79239	2.32563	2.40513	37.1513	3.8999	0.75153	5.18928	2.11e-07	3.64e-05	37924593	Sobic.005G219000.1	Sobic.005G219000.1.p	PF01734	PTHR32176				GO:0006629	AT4G37050.1	AtPLAIVC,PLA V,PLP4	PATATIN-like protein 4	LOC_Os11g39990.1	NA	patatin, putative, expressed	0.051217	0.313453	0.150976	2.24747	3.52054	2.60914	4.28869	1.27683	1.41136	2.98637	1.79741	2.43161
Sobic.001G056100	SORBI_3001G056100	0.53929	6.33994	0.432606	0.639614	36.1521	3.47525	0.669805	5.18845	2.12e-07	3.64e-05	37941115	Sobic.001G056100.1	Sobic.001G056100.1.p	PF02309	PTHR31734,PTHR31734:SF14			K14484	GO:0006355,GO:0005634	AT1G04240.1	IAA3,SHY2	AUX/IAA transcriptional regulator family protein	LOC_Os07g08460.1	NA	OsIAA24 - Auxin-responsive Aux/IAA gene family member, expressed	1.00219	0.216085	0.39959	7.58003	5.38799	6.05179	0.615248	0.268743	0.413826	0.922326	0.896968	0.099549
Sobic.004G008400	SORBI_3004G008400	254.146	95.4492	199.862	117.183	2008.03	-1.5579	0.300152	-5.19039	2.1e-07	3.64e-05	37929139	Sobic.004G008400.1	Sobic.004G008400.1.p	PF01907	PTHR10768	KOG3475		K02922	GO:0006412,GO:0005840,GO:0005622,GO:0003735	AT3G16080.1		Zinc-binding ribosomal protein family protein	LOC_Os02g02130.1	NA	ribosomal protein L37, putative, expressed	340.719	220.239	201.481	76.6471	97.3093	112.391	189.702	225.743	184.139	113.165	100.712	137.672
Sobic.002G286900	SORBI_3002G286900	467.881	158.585	468.408	260.832	5332.45	-1.69888	0.328516	-5.17138	2.32e-07	3.96e-05	37955466	Sobic.002G286900.1	Sobic.002G286900.1.p	PF01929	PTHR11127,PTHR11127:SF3	KOG3421		K02875	GO:0006412,GO:0005840,GO:0005622,GO:0003735	AT2G20450.1		Ribosomal protein L14	LOC_Os02g40880.1	NA	ribosomal protein L14, putative, expressed	598.948	418.466	386.229	120.145	163.573	192.038	494.905	530.717	379.602	219.357	232.216	330.924
Sobic.008G096900	SORBI_3008G096900	1.21505	3.98308	16.7748	16.7914	262.044	1.58059	0.305781	5.16904	2.35e-07	3.98e-05	37927882	Sobic.008G096900.1	Sobic.008G096900.1.p	PF04367	PTHR31876,PTHR31876:SF5					AT2G18460.1	LCV3	like COV 3	LOC_Os12g29750.1	NA	protein of unknown function DUF502 domain containing protein, expressed	0.978182	1.27228	1.3947	3.48221	4.52652	3.9405	20.1836	15.6383	14.5025	18.8222	19.769	11.7828
Sobic.004G103800	SORBI_3004G103800	347.277	101.942	300.919	165.075	2559.73	-1.92022	0.371638	-5.16691	2.38e-07	4e-05	37929283	Sobic.004G103800.1	Sobic.004G103800.1.p	PF00281,PF00673	PTHR11994,PTHR11994:SF14	KOG0397		K02868		AT2G42740.1	RPL16A	ribosomal protein large subunit 16A	LOC_Os02g14059.1	NA	ribosomal protein L5, putative, expressed	413.05	343.295	285.486	84.6315	100.298	120.895	307.218	328.264	267.275	125.672	125.766	243.786
Sobic.009G242300	SORBI_3009G242300	556.367	182.291	562.247	327.605	1408.72	-1.77732	0.34457	-5.15808	2.49e-07	4.16e-05	37919707	Sobic.009G242300.3	Sobic.009G242300.3.p	PF00428	PTHR21141,PTHR21141:SF50	KOG3449		K02943		AT3G44590.2		60S acidic ribosomal protein family	LOC_Os01g09510.4	NA	60S acidic ribosomal protein, putative, expressed	573.328	611.529	484.245	134.223	201.488	211.161	569.129	588.252	529.36	292.779	238.559	451.476
Sobic.002G316900	SORBI_3002G316900	1.18774	44.444	19.352	91.6852	2002.32	5.20337	1.01014	5.15113	2.59e-07	4.19e-05	37953150	Sobic.002G316900.1	Sobic.002G316900.1.p	PF00694,PF00330	PTHR11670,PTHR11670:SF40		4.2.1.3	K01681	GO:0008152	AT2G05710.1	ACO3	aconitase 3	LOC_Os08g09200.1	NA	aconitate hydratase protein, putative, expressed	2.59337	0.43634	0.533528	38.2009	63.8414	31.2897	23.9766	5.54001	28.5393	134.106	139.369	1.58138
Sobic.007G220000	SORBI_3007G220000	8.91558	132.852	5.1903	17.6256	1257.45	3.8375	0.744693	5.15313	2.56e-07	4.19e-05	37937100	Sobic.007G220000.1	Sobic.007G220000.1.p	PF00651	PTHR24413,PTHR24413:SF43			K10523	GO:0005515	AT1G55760.1		BTB/POZ domain-containing protein	LOC_Os08g38700.1	NA	C3-BTB2 - Bric-a-Brac, Tramtrack, Broad Complex BTB domain with C3 subfamily conserved sequence, expressed	12.3284	7.6529	6.76541	231.696	111.962	54.899	7.16518	2.00633	6.39939	30.7046	19.5079	2.66433
Sobic.010G240400	SORBI_3010G240400	320.97	6.37713	227.966	119.361	1545.1	-5.71059	1.10805	-5.15372	2.55e-07	4.19e-05	37909939	Sobic.010G240400.1	Sobic.010G240400.1.p	PF03330	PTHR22595,PTHR22595:SF33					AT4G30380.1		Barwin-related endoglucanase	LOC_Os06g47360.1	NA	beta-expansin precursor, putative, expressed	38.8725	761.548	162.49	10.9463	4.00716	4.17793	106.679	391.08	186.139	15.4238	23.7379	318.922
Sobic.009G191900	SORBI_3009G191900	56.6687	0.236421	20.9616	20.0616	73.7295	-8.01175	1.55538	-5.15099	2.59e-07	4.19e-05	37920373	Sobic.009G191900.1	Sobic.009G191900.1.p	PF07911	PTHR33108,PTHR33108:SF2					AT3G22540.1		Protein of unknown function (DUF1677)	LOC_Os03g46300.1	NA	expressed protein	30.0323	97.278	42.6957	0.360049	0	0.349215	10.8641	30.2982	21.7225	0.689987	2.08692	57.4079
Sobic.006G146200	SORBI_3006G146200	0.780337	7.232	2.47485	3.13277	114.646	3.08541	0.60015	5.14107	2.73e-07	4.39e-05	37947425	Sobic.006G146200.1	Sobic.006G146200.1.p	PF00232	PTHR10353,PTHR10353:SF27		3.2.1.21	K05350	GO:0005975,GO:0004553	AT1G61820.1	BGLU46	beta glucosidase 46	LOC_Os04g43410.1	NA	Os4bglu18 - monolignol beta-glucoside homologue, expressed	1.14437	0.510705	0.685935	4.00533	7.78439	9.90628	4.4146	1.66772	1.34223	3.65683	4.60682	1.13467
Sobic.007G156300	SORBI_3007G156300	4.81563	0.42393	5.05827	3.58954	112.672	-3.60262	0.701712	-5.13404	2.84e-07	4.52e-05	37935254	Sobic.007G156300.1	Sobic.007G156300.1.p	PF00067	PTHR24286,PTHR24286:SF60	KOG0157	1.14.13.93		GO:0055114,GO:0020037,GO:0016705,GO:0005506	AT3G19270.1	CYP707A4	cytochrome P450, family 707, subfamily A, polypeptide 4	LOC_Os09g28390.1	NA	cytochrome P450, putative, expressed	4.61072	4.78353	5.05263	0.847428	0.164414	0.259948	5.15806	3.52658	6.49017	2.39195	1.7149	6.66177
Sobic.009G223300	SORBI_3009G223300	370.744	122.186	332.892	149.734	4701.63	-1.72155	0.335444	-5.13216	2.86e-07	4.54e-05	37922433	Sobic.009G223300.1	Sobic.009G223300.1.p	PF00400	PTHR19868,PTHR19868:SF0	KOG0279		K14753	GO:0005515	AT1G18080.1	ATARCA,RACK1A,RACK1A_AT	Transducin/WD40 repeat-like superfamily protein	LOC_Os01g49290.1	NA	WD repeat-containing protein, putative, expressed	451.07	323.616	337.546	105.18	134.729	126.649	274.793	364.425	359.458	138.871	108.129	202.201
Sobic.002G248400	SORBI_3002G248400	15.2359	32.0334	17.9849	20.872	463.276	0.942667	0.183803	5.12869	2.92e-07	4.59e-05	37955042	Sobic.002G248400.1	Sobic.002G248400.1.p	PF03735	PTHR33432,PTHR33432:SF1	KOG4675	2.1.1.43			AT5G13020.1		Emsy N Terminus (ENT)/ plant Tudor-like domains-containing protein	LOC_Os04g56440.1	NA	ENT domain containing protein, expressed	15.2184	15.6055	14.8837	25.5934	32.0287	38.4781	17.1501	19.9269	16.8776	22.4383	24.5939	15.5839
Sobic.009G045900	SORBI_3009G045900	29.4001	13.7262	32.7891	17.8323	611.172	-1.19638	0.233672	-5.11992	3.06e-07	4.78e-05	37920639	Sobic.009G045900.2	Sobic.009G045900.2.p	PF03129,PF13393	PTHR11476,PTHR11476:SF7		6.1.1.21	K01892	GO:0005737	AT3G02760.1		Class II aaRS and biotin synthetases superfamily protein	LOC_Os05g05840.1	NA	tRNA synthetase class II core domain containing protein, expressed	34.6988	28.1634	25.3381	13.7848	16.6371	10.7567	26.8874	32.4877	38.9924	18.013	18.5147	16.9692
Sobic.010G198800	SORBI_3010G198800	2.46386	0.029323	6.42976	1.52429	103.498	-6.68624	1.30824	-5.11087	3.21e-07	4.98e-05	37910595	Sobic.010G198800.1	Sobic.010G198800.1.p		PTHR33228,PTHR33228:SF2					AT2G24762.1	AtGDU4,GDU4	glutamine dumper 4	LOC_Os06g42660.1	NA	expressed protein	1.59643	2.34781	3.44733	0.025868	0.035988	0.026113	3.14579	8.82639	7.31712	0.413484	0.069623	4.08975
Sobic.006G100332	SORBI_3006G100332	1.94215	26.3147	4.17058	5.40722	200.947	3.59265	0.703722	5.1052	3.3e-07	5.09e-05	37948933	Sobic.006G100332.1	Sobic.006G100332.1.p		PTHR33735,PTHR33735:SF6					AT2G14095.1			LOC_Os04g37760.1	NA	expressed protein	0.968637	1.73941	3.11841	9.89201	28.9897	40.0624	6.84048	3.68316	1.98811	8.58186	6.28664	1.35316
Sobic.001G376400	SORBI_3001G376400	39.5405	20.8229	41.2275	31.515	689.198	-1.04097	0.2043	-5.09531	3.48e-07	5.29e-05	37943509	Sobic.001G376400.1	Sobic.001G376400.1.p	PF04427	PTHR12661	KOG2963		K14859		AT5G61770.2	PPAN	PETER PAN-like protein	LOC_Os03g22350.1	NA	Brix domain containing protein, putative, expressed	42.5652	38.2361	37.8202	17.0535	18.9708	26.4444	41.4163	43.5819	38.6843	28.5545	33.9879	32.0025
Sobic.009G191200	SORBI_3009G191200	81.7776	23.5485	68.8923	31.8086	731.562	-1.90806	0.374472	-5.09533	3.48e-07	5.29e-05	37922591	Sobic.009G191200.1	Sobic.009G191200.1.p	PF00203	PTHR11880,PTHR11880:SF10	KOG0898		K02958	GO:0006412,GO:0005840,GO:0003735	AT5G09500.1		Ribosomal protein S19 family protein	LOC_Os07g08660.1	NA	40S ribosomal protein S15, putative, expressed	118.728	65.6204	60.984	17.4064	23.9004	29.3386	57.2205	81.0102	68.4461	27.1631	25.4437	42.8189
Sobic.002G246600	SORBI_3002G246600	8.71593	3.32066	6.76252	3.53412	181.16	-1.45073	0.284819	-5.09353	3.51e-07	5.31e-05	37954880	Sobic.002G246600.1	Sobic.002G246600.1.p	PF00010	PTHR16223,PTHR16223:SF55				GO:0046983	AT2G42280.1		basic helix-loop-helix (bHLH) DNA-binding superfamily protein	LOC_Os09g31300.1	NA	helix-loop-helix DNA-binding domain containing protein, expressed	10.4108	9.42434	6.31263	2.94077	3.81378	3.20743	5.59854	5.82064	8.86837	3.18425	3.69461	3.7235
Sobic.003G376500	SORBI_3003G376500	13.5469	4.58526	13.2034	6.82881	197.324	-1.68551	0.330997	-5.09222	3.54e-07	5.31e-05	37913419	Sobic.003G376500.2	Sobic.003G376500.2.p	PF00856	PTHR13271,PTHR13271:SF30		2.1.1.43	K05302	GO:0005515	AT3G56570.1		SET domain-containing protein	LOC_Os01g65730.1	NA	SET domain containing protein, expressed	16.0797	12.0066	12.5542	2.91964	4.93747	5.89868	12.4481	15.2963	11.8658	4.99751	7.03049	8.45842
Sobic.001G493001	SORBI_3001G493001	157.562	72.0926	160.186	110.882	534.921	-1.28151	0.251759	-5.09021	3.58e-07	5.33e-05	37941039	Sobic.001G493001.1	Sobic.001G493001.1.p	PF01200	PTHR10769	KOG3502		K02979	GO:0006412,GO:0005840,GO:0005622,GO:0003735	AT3G10090.1		Nucleic acid-binding, OB-fold-like protein	LOC_Os10g27174.1	NA	40S ribosomal protein S28, putative, expressed	189.514	149.272	133.9	61.2784	75.7371	79.2623	155.579	170.079	154.901	111.017	101.383	120.245
Sobic.002G322000	SORBI_3002G322000	333.163	14.0797	217.522	67.6398	3759.65	-4.76713	0.937741	-5.08363	3.7e-07	5.48e-05	37953917	Sobic.002G322000.2	Sobic.002G322000.2.p	PF03151	PTHR11132,PTHR11132:SF99	KOG1441				AT1G61800.1	ATGPT2,GPT2	glucose-6-phosphate/phosphate translocator 2	LOC_Os07g34006.1	NA	transporter family protein, putative, expressed	201.112	337.251	461.125	4.43915	9.33588	28.4639	34.9631	302.072	315.532	8.8934	46.2468	147.779
Sobic.003G008600	SORBI_3003G008600	83.0555	32.6089	75.6675	41.2526	1631.01	-1.45291	0.285881	-5.08222	3.73e-07	5.49e-05	37914757	Sobic.003G008600.1	Sobic.003G008600.1.p	PF10255	PTHR13242	KOG3677		K15029	GO:0005852,GO:0005737,GO:0003743	AT5G25757.1		RNA polymerase I-associated factor PAF67	LOC_Os01g12870.1	NA	eukaryotic translation initiation factor 3 subunit E-interacting protein, putative, expressed	99.8063	81.0095	68.3506	30.2453	33.3598	34.2216	59.2772	89.5063	78.2192	35.7521	36.5487	51.4568
Sobic.007G096700	SORBI_3007G096700	118.291	265.097	177.354	245.092	1910.22	1.04746	0.20619	5.08008	3.77e-07	5.51e-05	37937072	Sobic.007G096700.1	Sobic.007G096700.1.p	PF01190	PTHR38400,PTHR38400:SF1					AT5G54855.1		Pollen Ole e 1 allergen and extensin family protein	LOC_Os02g21280.1	NA	POEI30 - Pollen Ole e I allergen and extensin family protein precursor, expressed	132.573	104.142	118.16	228.647	266.446	300.199	207.868	166.793	157.4	278.416	266.937	189.921
Sobic.004G153900	SORBI_3004G153900	111.947	354.218	32.8992	43.7324	2225.65	1.58665	0.312636	5.07507	3.87e-07	5.62e-05	37931132	Sobic.004G153900.2	Sobic.004G153900.2.p	PF01397,PF03936	PTHR31225		4.2.3.104	K15803	GO:0016829,GO:0010333,GO:0008152,GO:0000287	AT5G23960.1	ATTPS21,TPS21	terpene synthase 21	LOC_Os08g04500.2	NA	terpene synthase, putative, expressed	112.202	126.268	97.3708	418.204	400.171	244.278	41.3972	26.2268	31.0736	43.0187	46.8321	41.3464
Sobic.002G164960	SORBI_3002G164960	0.858263	59.6398	0.506881	6.46846	189.297	5.9803	1.18202	5.05939	4.21e-07	6.07e-05	37952110	Sobic.002G164960.1	Sobic.002G164960.1.p											NA		0.330644	1.40308	0.841068	41.3245	62.3515	75.2433	0.978288	0	0.542356	9.27862	10.1268	0
Sobic.002G136100	SORBI_3002G136100	106.41	322.54	116.356	176.649	5839.6	1.49165	0.294972	5.05692	4.26e-07	6.11e-05	37953112	Sobic.002G136100.1	Sobic.002G136100.1.p	PF13419	PTHR18901,PTHR18901:SF4	KOG2914	3.1.3.58			AT4G11570.2		Haloacid dehalogenase-like hydrolase (HAD) superfamily protein	LOC_Os09g39560.1	NA	genetic modifier, putative, expressed	97.5649	97.8344	123.83	336.15	335.416	296.054	132.754	86.9474	129.366	224.817	202.841	102.288
Sobic.008G010100	SORBI_3008G010100	10.6302	22.6743	7.55047	10.3601	449.322	0.975955	0.193099	5.05417	4.32e-07	6.15e-05	37926967	Sobic.008G010100.1	Sobic.008G010100.1.p	PF00646	PTHR32212,PTHR32212:SF122				GO:0005515	AT1G61330.1		FBD, F-box and Leucine Rich Repeat domains containing protein	LOC_Os06g04690.1	NA	OsFBX184 - F-box domain containing protein, expressed	11.3326	8.68602	11.8719	19.8459	26.0651	22.112	7.9133	7.28963	7.44847	10.5636	12.762	7.75484
Sobic.002G173000	SORBI_3002G173000	7.26871	15.0567	9.42422	10.4614	470.282	0.929907	0.184029	5.05304	4.35e-07	6.15e-05	37954410	Sobic.002G173000.1	Sobic.002G173000.1.p	PF00931	PTHR23155,PTHR23155:SF635	KOG4658			GO:0043531	AT3G14460.1		LRR and NB-ARC domains-containing disease resistance protein	LOC_Os01g15580.1	NA	disease resistance protein RGA2, putative, expressed	6.18515	7.97644	7.64454	13.4385	14.1284	17.6032	9.67763	8.88514	9.70989	10.6988	11.5676	9.1178
Sobic.002G421400	SORBI_3002G421400	6.67562	40.5541	3.57671	13.1066	423.614	2.47501	0.490098	5.05002	4.42e-07	6.17e-05	37954483	Sobic.002G421400.1	Sobic.002G421400.1.p	PF02365	PTHR31744,PTHR31744:SF20				GO:0006355,GO:0003677	AT5G18270.2	ANAC087	Arabidopsis NAC domain containing protein 87	LOC_Os03g21030.1	NA	no apical meristem protein, putative, expressed	7.16657	5.76246	7.09783	35.6436	41.9247	44.094	4.96761	2.72861	3.03391	16.0283	20.05	3.24144
Sobic.001G110600	SORBI_3001G110600	24.3913	12.5572	19.2912	13.1692	2236.68	-1.08106	0.214108	-5.04914	4.44e-07	6.17e-05	37944523	Sobic.001G110600.1	Sobic.001G110600.1.p	PF02985,PF13646,PF12074	PTHR23346,PTHR23346:SF7				GO:0005515	AT1G64790.1	ILA	ILITYHIA	LOC_Os03g51140.1	NA	HEAT repeat family protein, putative, expressed	24.144	23.5001	25.5298	10.4982	12.0631	15.1104	16.3171	21.216	20.3405	10.8883	14.4959	14.1234
Sobic.002G050200	SORBI_3002G050200	24.7858	5.3206	37.3196	30.9105	581.496	-2.31975	0.459467	-5.04878	4.45e-07	6.17e-05	37950776	Sobic.002G050200.1	Sobic.002G050200.1.p	PF03647	PTHR12668,PTHR12668:SF18	KOG4267			GO:0016020	AT3G57280.1		Transmembrane proteins 14C	LOC_Os06g19690.1	NA	expressed protein	32.6138	24.2796	17.4639	6.00634	3.35838	6.5971	36.2123	45.8065	29.9399	20.4676	25.153	47.111
Sobic.003G087200	SORBI_3003G087200	19.7438	347.361	28.1081	81.419	1845.53	4.00981	0.794478	5.0471	4.49e-07	6.19e-05	37917421	Sobic.003G087200.1	Sobic.003G087200.1.p	PF02265	PTHR33146,PTHR33146:SF2		3.1.30.1		GO:0006308,GO:0004519,GO:0003676	AT4G21585.1	ENDO4	endonuclease 4	LOC_Os01g03730.1	NA	nuclease PA3, putative, expressed	16.927	9.1315	33.1729	267.97	404.756	369.358	56.7171	12.5261	15.081	130.242	104.839	9.1764
Sobic.006G216600	SORBI_3006G216600	306.549	89.7364	330.104	142.078	4922.74	-1.9068	0.378157	-5.04236	4.6e-07	6.31e-05	37948048	Sobic.006G216600.1	Sobic.006G216600.1.p	PF00297	PTHR11363			K02925	GO:0006412,GO:0005840,GO:0005622,GO:0003735	AT1G43170.3	ARP1,emb2207,RP1,RPL3A	ribosomal protein 1	LOC_Os12g07010.1	NA	ribosomal protein L3, putative, expressed	366.209	271.715	281.722	74.1899	101.604	93.4149	258.938	372.175	359.198	104.724	105.9	215.61
Sobic.001G226500	SORBI_3001G226500	355.309	86.0322	280.103	155.128	3389.71	-2.17117	0.43152	-5.03145	4.87e-07	6.62e-05	37941124	Sobic.001G226500.1	Sobic.001G226500.1.p	PF01157	PTHR20981	KOG1732		K02889	GO:0006412,GO:0005840,GO:0005622,GO:0003735	AT1G57860.1		Translation protein SH3-like family protein	LOC_Os03g04750.1	NA	60S ribosomal protein L21-2, putative, expressed	481.596	272.32	312.01	77.2896	81.9743	98.8326	259.103	321.038	260.167	105.664	107.998	251.722
Sobic.004G161501	SORBI_3004G161501	1.97584	0	10.3073	4.18879	39.3937	-6.74181	1.34008	-5.03089	4.88e-07	6.62e-05	37931212	Sobic.004G161501.1	Sobic.004G161501.1.p											NA		0.575876	2.23546	3.11619	0	0	0	14.5813	9.84255	6.4982	3.52677	4.12327	4.91634
Sobic.003G310000	SORBI_3003G310000	2.15698	0.116156	1.04576	0.662307	17.9533	-4.34602	0.864548	-5.02692	4.98e-07	6.71e-05	37918111	Sobic.003G310000.1	Sobic.003G310000.1.p	PF02365	PTHR31719,PTHR31719:SF14				GO:0006355,GO:0003677	AT5G17260.1	anac086,NAC086	NAC domain containing protein 86	LOC_Os07g17180.1	NA	no apical meristem protein, expressed	2.02043	2.59964	1.85088	0.060598	0.059146	0.228725	0.956482	0.743364	1.43745	0.843746	0.169582	0.973594
Sobic.006G020200	SORBI_3006G020200	6.83029	93.7805	16.0312	45.3901	965.809	3.69678	0.73635	5.02041	5.16e-07	6.9e-05	37946452	Sobic.006G020200.1	Sobic.006G020200.1.p	PF02458	PTHR31147,PTHR31147:SF8		2.3.1.196		GO:0016747	AT3G62160.1		HXXXD-type acyl-transferase family protein	LOC_Os04g09260.1	NA	transferase family protein, putative, expressed	13.9076	3.97424	2.60906	146.469	73.6726	61.1998	16.1518	18.3583	13.5836	60.069	70.0237	6.07767
Sobic.006G188100	SORBI_3006G188100	0.83182	13.7112	0.956378	1.7847	69.499	4.0073	0.798723	5.01713	5.24e-07	6.98e-05	37948798	Sobic.006G188100.1	Sobic.006G188100.1.p		PTHR33403:SF3,PTHR33403			K18635		AT2G03680.1	SKU6,SPR1	spiral1	LOC_Os04g48870.1	NA	nitrilase-associated protein, putative, expressed	0.868885	0.967258	0.659318	29.3588	5.80942	5.96541	0.944329	1.02726	0.897551	0.537869	4.0482	0.768029
Sobic.007G137350	SORBI_3007G137350	17.669	6.84484	18.8788	7.70038	461.933	-1.48682	0.296653	-5.01198	5.39e-07	7.11e-05	37935012	Sobic.007G137350.1	Sobic.007G137350.1.p	PF00400,PF09384	PTHR19924,PTHR19924:SF26	KOG0310		K14549	GO:0005515,GO:0006364,GO:0005730	AT2G47990.1	EDA13,EDA19,SWA1	transducin family protein / WD-40 repeat family protein	LOC_Os07g12320.1	NA	WD domain, G-beta repeat domain containing protein, expressed	17.0866	15.7064	20.2139	4.42324	8.15282	7.95846	13.0032	18.9934	24.6398	7.53104	7.67529	7.8948
Sobic.002G112100	SORBI_3002G112100	35.0948	13.392	32.0196	19.4836	724.458	-1.50712	0.300744	-5.01129	5.41e-07	7.11e-05	37950205	Sobic.002G112100.1	Sobic.002G112100.1.p	PF00271,PF00270	PTHR24031,PTHR24031:SF320		3.6.4.13	K14811	GO:0005524,GO:0003676	AT1G31970.1	STRS1	DEA(D/H)-box RNA helicase family protein	LOC_Os07g20580.1	NA	DEAD-box ATP-dependent RNA helicase, putative, expressed	36.1741	36.0595	33.0509	12.64	12.2934	15.2425	31.0753	36.0293	28.9541	17.2339	15.7955	25.4215
Sobic.001G535000	SORBI_3001G535000	0.28312	6.46796	1.55815	6.60809	37.4114	4.42078	0.885619	4.99174	5.98e-07	7.82e-05	37940954	Sobic.001G535000.1	Sobic.001G535000.1.p											NA		0.56088	0.193635	0.094845	8.84862	8.10569	2.44956	1.36	0.755445	2.55901	11.0582	7.09317	1.67284
Sobic.002G288300	SORBI_3002G288300	3621.37	1262.54	2381.01	1447.11	40252.5	-1.60468	0.321525	-4.99083	6.01e-07	7.82e-05	37949787	Sobic.002G288300.1	Sobic.002G288300.1.p	PF00504	PTHR21649,PTHR21649:SF20			K08912	GO:0016020,GO:0009765	AT2G34420.1	LHB1B2,LHCB1.5	photosystem II light harvesting complex gene B1B2	LOC_Os01g41710.1	NA	chlorophyll A-B binding protein, putative, expressed	4973.32	2889.59	3001.21	906.771	1441.91	1438.94	2239.4	2282.78	2620.87	1230.31	1309.42	1801.62
Sobic.002G205300	SORBI_3002G205300	12.6047	46.921	35.9052	37.3783	1366.62	1.81432	0.363692	4.98861	6.08e-07	7.83e-05	37954004	Sobic.002G205300.1	Sobic.002G205300.1.p	PF02458	PTHR31642,PTHR31642:SF33		2.3.1.133		GO:0016747	AT5G48930.1	HCT	hydroxycinnamoyl-CoA shikimate/quinate hydroxycinnamoyl transferase	LOC_Os09g25460.1	NA	transferase family protein, putative, expressed	14.3463	11.6427	11.825	33.7784	61.9961	44.9885	42.0333	41.2613	24.4209	53.1449	38.4193	20.5708
Sobic.001G360000	SORBI_3001G360000	18.7778	54.6389	13.1727	17.6955	592.11	1.4375	0.28817	4.98838	6.09e-07	7.83e-05	37939015	Sobic.001G360000.1	Sobic.001G360000.1.p	PF02518,PF10436	PTHR11947,PTHR11947:SF24	KOG0787	2.7.11.2	K00898		AT3G06483.1	ATPDHK,PDK	pyruvate dehydrogenase kinase	LOC_Os03g25400.1	NA	kinase, putative, expressed	20.8084	16.5761	18.949	57.3962	62.6739	43.8465	12.5655	11.5518	15.4008	24.5795	17.6082	10.8988
Sobic.009G228700	SORBI_3009G228700	32.3794	66.242	33.5068	46.2567	1334.66	0.94367	0.189236	4.98673	6.14e-07	7.85e-05	37920015	Sobic.009G228700.1	Sobic.009G228700.1.p	PF16135,PF07897	PTHR31413,PTHR31413:SF2				GO:0007165	AT4G28910.2	NINJA	novel interactor of JAZ	LOC_Os05g48500.2	NA	expressed protein	37.0002	30.538	29.6001	69.0526	64.6651	65.0083	32.2003	33.0515	35.2685	52.926	55.5626	30.2816
Sobic.001G351900	SORBI_3001G351900	6.32411	23.9044	14.5658	17.4462	290.475	1.77025	0.355135	4.98473	6.2e-07	7.89e-05	37938755	Sobic.001G351900.1	Sobic.001G351900.1.p	PF00892	PTHR31218,PTHR31218:SF55				GO:0016021,GO:0016020,GO:0022857	AT5G45370.2		nodulin MtN21 /EamA-like transporter family protein	LOC_Os06g49500.1	NA	integral membrane protein, putative, expressed	5.37395	6.52067	7.07771	17.9937	22.1783	31.5411	17.5015	10.7762	15.4198	20.396	23.4538	8.48884
Sobic.009G022400	SORBI_3009G022400	313.822	102.863	298.889	157.694	3296.97	-1.74644	0.350779	-4.97876	6.4e-07	8.09e-05	37922531	Sobic.009G022400.1	Sobic.009G022400.1.p	PF00572	PTHR11545,PTHR11545:SF3	KOG3204		K02872	GO:0006412,GO:0005840,GO:0003735,GO:0015934	AT5G48760.2		Ribosomal protein L13 family protein	LOC_Os03g54890.1	NA	ribosomal protein L13, putative, expressed	378.11	312.231	251.126	91.6168	102.056	114.916	318.312	314.028	264.326	124.642	125.275	223.166
Sobic.002G359700	SORBI_3002G359700	95.1498	4.73907	122.502	61.9641	1237.5	-4.4679	0.897661	-4.97727	6.45e-07	8.1e-05	37951271	Sobic.002G359700.1	Sobic.002G359700.1.p	PF03195	PTHR31304,PTHR31304:SF4					AT5G67420.1	ASL39,LBD37	LOB domain-containing protein 37	LOC_Os07g40000.1	NA	DUF260 domain containing protein, putative, expressed	33.7647	95.0904	156.594	4.33307	5.81381	4.07032	55.4868	102.048	209.97	14.3564	16.1788	155.357
Sobic.009G142000	SORBI_3009G142000	12.1001	4.37919	12.3442	10.3248	426.603	-1.60266	0.322098	-4.97568	6.5e-07	8.13e-05	37921257	Sobic.009G142000.1	Sobic.009G142000.1.p	PF02201,PF02213,PF03126	PTHR14445,PTHR14445:SF39	KOG1946			GO:0005515,GO:0003677	AT5G63700.1		zinc ion binding;DNA binding	LOC_Os01g66140.1	NA	plus-3 domain containing protein, putative, expressed	9.28678	13.4698	13.5435	3.34225	3.52175	6.27357	9.97808	14.7299	12.3246	8.37017	11.9062	10.698
Sobic.004G256300	SORBI_3004G256300	13.3237	25.1305	20.5818	21.9138	361.085	0.81261	0.163402	4.97307	6.59e-07	8.15e-05	37929013	Sobic.004G256300.1	Sobic.004G256300.1.p	PF03874	PTHR21297,PTHR21297:SF2	KOG2351		K03012	GO:0006351,GO:0003899	AT4G15950.1	NRPD4,NRPE4,RDM2	RNA polymerase II, Rpb4, core protein	LOC_Os02g49150.2	NA	RNA polymerase Rpb4, putative, expressed	13.9784	13.7878	12.2048	21.904	26.7713	26.7161	16.5769	21.6008	23.5677	23.1295	25.5391	17.0728
Sobic.002G300400	SORBI_3002G300400	11.3815	2.16747	12.5497	7.29263	318.135	-2.47473	0.497571	-4.97362	6.57e-07	8.15e-05	37950023	Sobic.002G300400.1	Sobic.002G300400.1.p	PF01842,PF07714	PTHR23257,PTHR23257:SF347	KOG0192	2.7.12.1		GO:0016597,GO:0008152,GO:0006468,GO:0004672	AT4G35780.1		ACT-like protein tyrosine kinase family protein	LOC_Os07g29330.2	NA	serine/threonine-protein kinase CTR1, putative, expressed	16.5643	10.8689	6.71134	1.46928	2.34004	2.69308	14.5476	13.4437	9.65788	5.44108	4.57397	11.8628
Sobic.003G196200	SORBI_3003G196200	24.0096	11.1367	26.4803	13.851	466.075	-1.24155	0.249731	-4.97155	6.64e-07	8.17e-05	37912612	Sobic.003G196200.1	Sobic.003G196200.1.p	PF00889	PTHR11741	KOG1071			GO:0006414,GO:0005622,GO:0003746	AT4G11120.1		translation elongation factor Ts (EF-Ts), putative	LOC_Os12g35630.1	NA	elongation factor TS family protein, expressed	26.0268	20.6783	25.3238	6.95033	10.6176	15.8423	24.0967	28.6008	26.7434	14.6793	15.1333	11.7404
Sobic.001G382700	SORBI_3001G382700	1.63275	0.328826	2.00831	1.01768	71.5849	-2.42402	0.487767	-4.96963	6.71e-07	8.2e-05	37943912	Sobic.001G382700.1	Sobic.001G382700.1.p	PF00560,PF08263,PF00069	PTHR27008,PTHR27008:SF2	KOG1187	2.7.11.1		GO:0005515,GO:0006468,GO:0005524,GO:0004672	AT5G58300.1		Leucine-rich repeat protein kinase family protein	LOC_Os03g21510.2	NA	inactive receptor kinase At2g26730 precursor, putative, expressed	1.17519	1.35624	2.36681	0.385757	0.28015	0.32057	1.77211	2.69147	1.56135	0.901064	0.81297	1.339
Sobic.003G129600	SORBI_3003G129600	4.55293	11.7493	4.47867	3.89164	300.392	1.27739	0.257193	4.96665	6.81e-07	8.28e-05	37917292	Sobic.003G129600.1	Sobic.003G129600.1.p		PTHR36893									NA		4.16575	4.7601	4.73295	12.9349	12.7719	9.54088	4.22227	4.00763	5.20612	4.5154	4.5293	2.63021
Sobic.003G041900	SORBI_3003G041900	9.86916	0.728866	11.0711	1.66125	128.886	-3.82035	0.769563	-4.9643	6.89e-07	8.34e-05	37916443	Sobic.003G041900.2	Sobic.003G041900.2.p	PF04570	PTHR33059,PTHR33059:SF15					AT3G63210.1	MARD1	Protein of unknown function (DUF581)	LOC_Os01g08520.1	NA	DUF581 domain containing protein, expressed	16.6226	7.93245	5.05243	0.699631	0.725172	0.761794	3.51352	23.9815	5.71821	0.477969	1.74371	2.76206
Sobic.006G127100	SORBI_3006G127100	0.185365	9.8521	0.773393	3.25497	97.6981	5.53155	1.11607	4.95629	7.19e-07	8.5e-05	37947266	Sobic.006G127100.1	Sobic.006G127100.1.p	PF01274	PTHR21631,PTHR21631:SF1		2.3.3.9	K01638	GO:0006097,GO:0004474	AT5G03860.1	MLS	malate synthase	LOC_Os04g40990.1	NA	malate synthase, glyoxysomal, putative, expressed	0.072835	0.207953	0.275306	2.50066	3.87194	23.1837	1.67996	0.39029	0.249933	5.60054	4.00887	0.155496
Sobic.003G410900	SORBI_3003G410900	45.2833	138.504	84.2067	116.424	1634.52	1.49547	0.301743	4.95611	7.19e-07	8.5e-05	37914685	Sobic.003G410900.1	Sobic.003G410900.1.p	PF03765,PF00650	PTHR10174,PTHR10174:SF140	KOG1471				AT1G01630.1		Sec14p-like phosphatidylinositol transfer family protein	LOC_Os01g70210.1	NA	CRAL/TRIO domain containing protein, expressed	31.0992	49.5729	55.1777	169.064	134.166	112.283	87.1922	77.6952	87.7328	125.948	139.425	83.8977
Sobic.004G210101	SORBI_3004G210101	62.1904	153.555	80.0506	102.821	701.94	1.18654	0.239444	4.95542	7.22e-07	8.5e-05	37933720	Sobic.004G210101.1	Sobic.004G210101.1.p	PF12874	PTHR21213	KOG4118							LOC_Os02g39580.1	NA	ZOS2-12 - C2H2 zinc finger protein, expressed	70.7776	55.381	60.4127	129.056	167.437	164.174	92.8757	63.921	83.355	109.194	134.014	65.257
Sobic.009G217200	SORBI_3009G217200	46.9871	16.7223	40.5257	15.9513	2543.3	-1.65194	0.333317	-4.95605	7.19e-07	8.5e-05	37919941	Sobic.009G217200.1	Sobic.009G217200.1.p	PF05000,PF04983,PF04997,PF00623,PF04998	PTHR19376,PTHR19376:SF11		2.7.7.6	K02999	GO:0006351,GO:0003899,GO:0003677,GO:0008270,GO:0005634	AT3G57660.1	NRPA1	nuclear RNA polymerase A1	LOC_Os04g41490.1	NA	DNA-directed RNA polymerase III subunit RPC1, putative, expressed	37.4427	51.3437	52.1749	8.57047	16.9714	24.6251	34.2732	44.4463	42.8576	16.6772	15.5043	15.6725
Sobic.002G375100	SORBI_3002G375100	419.879	105.487	394.936	193.338	5646.41	-2.12794	0.42907	-4.95942	7.07e-07	8.5e-05	37955372	Sobic.002G375100.1	Sobic.002G375100.1.p	PF16122,PF00318	PTHR11489	KOG0830		K02998	GO:0006412,GO:0005840,GO:0005622,GO:0003735,GO:0015935	AT3G04770.2	RPSAb	40s ribosomal protein SA B	LOC_Os07g42450.1	NA	ribosomal protein S2, putative, expressed	453.112	416.511	390.014	82.7453	103.679	130.036	431.478	401.894	351.437	131.384	128.541	320.089
Sobic.009G049000	SORBI_3009G049000	0.338873	3.13286	0.850294	0.923892	33.0261	3.08518	0.623777	4.94596	7.58e-07	8.74e-05	37919290	Sobic.009G049000.1	Sobic.009G049000.1.p											NA		0.09076	0.63768	0.288178	3.1607	3.15665	3.08124	0.421898	0.99965	1.12933	0.560014	1.42587	0.785794
Sobic.004G094300	SORBI_3004G094300	10.9108	20.3249	13.9884	15.7775	713.537	0.794425	0.160617	4.94609	7.57e-07	8.74e-05	37933431	Sobic.004G094300.1	Sobic.004G094300.1.p	PF14381,PF07714	PTHR23257,PTHR23257:SF518	KOG0192	2.7.11.1	K04424	GO:0006468,GO:0004672	AT5G11850.1		Protein kinase superfamily protein	LOC_Os02g12810.1	NA	protein kinase domain containing protein, expressed	10.696	10.3	11.7366	18.8452	20.2718	21.8576	11.7705	13.2881	16.9067	14.8633	18.4485	14.0209
Sobic.010G251600	SORBI_3010G251600	646.304	224.647	452.371	257.609	3464.1	-1.62118	0.327571	-4.9491	7.46e-07	8.74e-05	37908789	Sobic.010G251600.1	Sobic.010G251600.1.p	PF00428	PTHR21141			K02942		AT4G25890.1		60S acidic ribosomal protein family	LOC_Os01g13080.1	NA	60S acidic ribosomal protein, putative, expressed	988.825	478.511	471.575	176.515	233.57	263.857	459.847	471.069	426.198	270.983	218.898	282.947
Sobic.006G221200	SORBI_3006G221200	429.985	135.487	389.637	216.081	2530.59	-1.79742	0.36337	-4.94654	7.55e-07	8.74e-05	37948288	Sobic.006G221200.1	Sobic.006G221200.1.p	PF00467,PF01777	PTHR10497	KOG3418		K02901	GO:0006412,GO:0005840,GO:0005622,GO:0003735	AT4G15000.1		Ribosomal L27e protein family	LOC_Os10g41470.1	NA	60S ribosomal protein L27-3, putative, expressed	572.643	358.789	358.524	99.637	140.189	166.636	405.678	411.341	351.893	179.268	174.08	294.895
Sobic.006G065600	SORBI_3006G065600	27.3766	63.3911	56.7396	71.6788	2191.26	1.11456	0.225523	4.94211	7.73e-07	8.83e-05	37947728	Sobic.006G065600.2	Sobic.006G065600.2.p	PF07082	PTHR34127,PTHR34127:SF2					AT5G47860.1		Protein of unknown function (DUF1350)	LOC_Os04g33280.2	NA	expressed protein	27.9395	25.5148	28.6754	53.195	69.0715	67.9069	65.9087	47.1581	57.152	83.0263	86.7382	45.2718
Sobic.003G407600	SORBI_3003G407600	92.4442	42.5081	109.403	55.9167	1445.82	-1.25748	0.254422	-4.94252	7.71e-07	8.83e-05	37915172	Sobic.003G407600.1	Sobic.003G407600.1.p	PF04874,PF01778	PTHR23405,PTHR23405:SF4			K14831		AT1G23280.1		MAK16 protein-related	LOC_Os07g16950.4	NA	Mak16 protein domain containing protein, expressed	90.2664	101.357	85.7093	26.942	47.1375	53.4449	121.033	107.303	99.8724	53.6325	58.6418	55.4758
Sobic.009G054400	SORBI_3009G054400	1.90967	0.526114	1.78158	0.79352	63.2703	-1.99395	0.403763	-4.93841	7.88e-07	8.91e-05	37919746	Sobic.009G054400.1	Sobic.009G054400.1.p	PF04146	PTHR12357,PTHR12357:SF26					AT3G17330.1	ECT6	evolutionarily conserved C-terminal region 6	LOC_Os01g22630.1	NA	ECT protein, putative, expressed	1.55134	1.79532	2.38236	0.435463	0.440126	0.702752	1.29759	2.05211	1.99503	0.785788	0.60496	0.989811
Sobic.004G213200	SORBI_3004G213200	374.019	79.2182	291.827	125.396	2288.03	-2.38163	0.482285	-4.93822	7.88e-07	8.91e-05	37933766	Sobic.004G213200.1	Sobic.004G213200.1.p	PF00366,PF16205	PTHR10744,PTHR10744:SF10	KOG1728		K02949	GO:0006412,GO:0005840,GO:0005622,GO:0003735	AT3G48930.1	EMB1080	Nucleic acid-binding, OB-fold-like protein	LOC_Os04g42380.1	NA	ribosomal protein S17, putative, expressed	419.51	370.077	332.47	51.4952	63.9158	122.244	312.717	325.968	236.796	83.4897	81.3454	211.354
Sobic.008G104500	SORBI_3008G104500	8.50748	24.5713	12.2389	17.3743	717.64	1.38373	0.280288	4.93682	7.94e-07	8.93e-05	37926137	Sobic.008G104500.1	Sobic.008G104500.1.p	PF07168	PTHR31081,PTHR31081:SF2				GO:0071705,GO:0016021	AT2G03530.2	ATUPS2,UPS2	ureide permease 2	LOC_Os12g31850.1	NA	ureide permease, putative, expressed	6.89811	8.3927	10.2316	19.5171	22.0727	32.1242	9.17094	13.6459	13.8997	13.7733	21.2495	17.1001
Sobic.010G171900	SORBI_3010G171900	0.638978	11.4303	1.04246	6.66031	151.162	4.03575	0.817828	4.93472	8.03e-07	8.96e-05	37909108	Sobic.010G171900.1	Sobic.010G171900.1.p	PF07732,PF07731,PF00394	PTHR11709,PTHR11709:SF110	KOG1263	1.10.3.2,1.10.3.3		GO:0005507,GO:0055114,GO:0016491	AT5G21100.1		Plant L-ascorbate oxidase	LOC_Os06g37150.1	NA	L-ascorbate oxidase precursor, putative, expressed	0.547354	0.75293	0.616649	7.43703	14.0736	12.7801	1.73114	0.414572	0.98167	12.4708	7.07022	0.439945
Sobic.007G195300	SORBI_3007G195300	2.40583	18.0393	6.86288	25.57	207.644	2.83509	0.574685	4.93329	8.09e-07	8.96e-05	37937112	Sobic.007G195300.3	Sobic.007G195300.3.p	PF03061	PTHR21660	KOG3328	3.1.2.20	K17362		AT3G16175.1		Thioesterase superfamily protein	LOC_Os01g12920.1	NA	thioesterase family protein, putative, expressed	2.90268	2.21335	2.10147	19.7811	20.1642	14.1728	7.1416	3.83034	9.61671	36.0905	35.5032	5.11639
Sobic.003G414300	SORBI_3003G414300	3.41391	20.9286	5.88937	18.3767	311.76	2.45245	0.4971	4.9335	8.08e-07	8.96e-05	37914951	Sobic.003G414300.1	Sobic.003G414300.1.p	PF07786	PTHR31061,PTHR31061:SF8	KOG4683	2.3.1.78	K10532		AT5G27730.1		Protein of unknown function (DUF1624)	LOC_Os01g70550.1	NA	heparan-alpha-glucosaminide N-acetyltransferase, putative, expressed	2.6067	3.22609	4.40895	13.6383	19.9792	29.1682	6.25266	4.51335	6.90208	18.6479	31.3652	5.11709
Sobic.001G200100	SORBI_3001G200100	0.616247	0	1.15506	3.27109	13.3251	-19.3108	3.92126	-4.92463	8.45e-07	9.32e-05	37942719	Sobic.001G200100.2	Sobic.001G200100.2.p											NA		0	1.09998	0.748763	0	0	0	2.59103	0.874154	0	0	0	9.81328
Sobic.008G153400	SORBI_3008G153400	21.8073	80.5127	20.3717	34.9831	1173.8	1.78027	0.361763	4.92109	8.61e-07	9.44e-05	37928703	Sobic.008G153400.1	Sobic.008G153400.1.p	PF01546	PTHR32494,PTHR32494:SF5	KOG2275	3.5.1.116	K18151	GO:0016787,GO:0008152	AT5G43600.1	ATAAH-2,UAH	ureidoglycolate amidohydrolase	LOC_Os12g40550.1	NA	peptidase, putative, expressed	20.8239	22.5536	22.0443	85.3364	81.1491	75.0527	19.1494	20.086	21.8798	41.9535	50.3196	12.6762
Sobic.001G467300	SORBI_3001G467300	766.299	305.938	768.947	412.792	8728.79	-1.45716	0.296167	-4.92006	8.65e-07	9.45e-05	37939153	Sobic.001G467300.2	Sobic.001G467300.2.p	PF01015	PTHR11830	KOG1628		K02984	GO:0006412,GO:0005840,GO:0005622,GO:0003735	AT4G34670.1		Ribosomal protein S3Ae	LOC_Os02g18550.1	NA	40S ribosomal protein S3a, putative, expressed	869.896	697.75	731.251	236.058	296.989	384.768	808.417	793.708	704.718	365.709	346.67	525.997
Sobic.004G251300	SORBI_3004G251300	78.7101	181.555	100.694	137.55	2559.58	1.10083	0.224175	4.91059	9.08e-07	9.87e-05	37931111	Sobic.004G251300.1	Sobic.004G251300.1.p	PF02183,PF00046	PTHR24326,PTHR24326:SF136			K09338	GO:0043565,GO:0006355,GO:0003700,GO:0003677	AT3G01470.1	ATHB-1,ATHB1,HAT5,HB-1,HD-ZIP-1	homeobox 1	LOC_Os02g49700.1	NA	homeobox associated leucine zipper, putative, expressed	71.043	77.4958	87.5915	175.705	177.989	190.971	105.765	78.972	117.345	144.11	149.952	118.587
Sobic.002G246700	SORBI_3002G246700	112.397	56.6641	119.509	58.3741	4257.67	-1.10826	0.225749	-4.90926	9.14e-07	9.89e-05	37951547	Sobic.002G246700.1	Sobic.002G246700.1.p	PF01399,PF05470	PTHR13937,PTHR13937:SF0			K03252	GO:0005515,GO:0031369,GO:0006413,GO:0005852,GO:0003743	AT3G56150.2	ATEIF3C-1,ATTIF3C1,EIF3C,EIF3C-1,TIF3C1	eukaryotic translation initiation factor 3C	LOC_Os07g03230.2	NA	eukaryotic translation initiation factor 3 subunit C, putative, expressed	128.656	100.95	107.583	46.1429	66.4792	57.3702	91.848	119.813	146.866	51.1288	60.2368	63.7567
Sobic.001G102200	SORBI_3001G102200	12.7593	4.5336	8.49915	6.19082	310.906	-1.62216	0.330515	-4.90798	9.2e-07	9.9e-05	37945063	Sobic.001G102200.1	Sobic.001G102200.1.p		PTHR35135,PTHR35135:SF2					AT5G14105.1			LOC_Os05g44160.1	NA	expressed protein	16.7153	10.8231	10.7394	2.72085	4.42442	6.45552	8.70679	9.09914	7.69153	5.03681	6.55996	6.97569
Sobic.009G166650	SORBI_3009G166650	3.08676	1.07693	2.5656	3.12051	40.7343	-1.64697	0.335889	-4.90331	9.42e-07	0.000100003	37921635	Sobic.009G166650.1	Sobic.009G166650.1.p											NA		3.48883	2.70237	3.06908	0.987292	1.02872	1.21477	2.60206	2.67572	2.41901	2.74283	3.98264	2.63606
Sobic.010G026925	SORBI_3010G026925	766.741	104.348	262.303	169.655	9716.25	-3.03234	0.618281	-4.90448	9.37e-07	0.000100003	37912301	Sobic.010G026925.1	Sobic.010G026925.1.p	PF03952,PF00113	PTHR11902,PTHR11902:SF19		4.2.1.11	K01689	GO:0006096,GO:0004634,GO:0000287,GO:0000015	AT2G36530.1	ENO2,LOS2	Enolase	LOC_Os06g04510.1	NA	enolase, putative, expressed	504.994	939.566	855.664	79.2761	98.0984	135.669	174.667	384.263	227.981	73.6947	90.0703	345.199
Sobic.003G239300	SORBI_3003G239300	7.5675	0.223553	5.78002	1.37837	121.883	-5.15841	1.05186	-4.90408	9.39e-07	0.000100003	37912494	Sobic.003G239300.1	Sobic.003G239300.1.p	PF00657	PTHR22835,PTHR22835:SF273		3.1.1.49		GO:0016788	AT1G31550.2		GDSL-like Lipase/Acylhydrolase superfamily protein	LOC_Os01g42730.1	NA	GDSL-like lipase/acylhydrolase, putative, expressed	6.28127	8.28008	8.14113	0.419168	0.126506	0.124985	1.29013	6.67251	9.37742	0.120073	0.372064	3.64296
Sobic.003G185600	SORBI_3003G185600	5.65656	25.8448	8.63421	22.2078	629.993	2.08718	0.425927	4.90032	9.57e-07	0.000100586	37913769	Sobic.003G185600.1	Sobic.003G185600.1.p	PF01177	PTHR21198,PTHR21198:SF7		5.1.1.13		GO:0036361,GO:0006807	AT1G15410.1		aspartate-glutamate racemase family	LOC_Os01g37470.1	NA	asp/Glu racemase, putative, expressed	6.14814	5.57888	5.24267	26.4433	21.7617	29.3294	10.8049	6.73886	8.35889	29.4432	30.1988	6.98157
Sobic.003G112800	SORBI_3003G112800	88.6738	48.596	77.4039	48.0446	2377.81	-0.968382	0.197606	-4.90057	9.56e-07	0.000100586	37914249	Sobic.003G112800.1	Sobic.003G112800.1.p	PF00118	PTHR11353,PTHR11353:SF23			K09494	GO:0005524	AT5G20890.1		TCP-1/cpn60 chaperonin family protein	LOC_Os03g42220.1	NA	T-complex protein, putative, expressed	104.521	82.9037	78.5971	42.8091	53.2747	49.7041	71.1802	77.1959	83.8355	47.1557	44.7879	52.1902
Sobic.003G387900	SORBI_3003G387900	927.551	284.741	851.876	422.813	12499.7	-1.83209	0.374038	-4.89813	9.68e-07	0.000101237	37914313	Sobic.003G387900.1	Sobic.003G387900.1.p	PF14204,PF00861	PTHR23410	KOG0875		K02932	GO:0006412,GO:0005840,GO:0005622,GO:0003735,GO:0008097	AT5G39740.2	OLI7,RPL5B	ribosomal protein L5 B	LOC_Os01g67134.1	NA	ribosomal L18p/L5e family protein, putative, expressed	1168.24	877.319	737.096	219.914	277.165	357.143	956.1	949.61	649.918	379.299	307.472	581.67
Sobic.007G069700	SORBI_3007G069700	94.029	36.2673	112.678	39.5046	2483.36	-1.52765	0.312037	-4.89572	9.79e-07	0.000101994	37934754	Sobic.007G069700.1	Sobic.007G069700.1.p	PF00076	PTHR24012,PTHR24012:SF243	KOG4210		K11294	GO:0003676	AT3G18610.1	ATNUC-L2,NUC-L2,PARLL1	nucleolin like 2	LOC_Os04g52960.1	NA	nucleolin, putative, expressed	96.4626	87.5557	98.0686	17.3844	37.6643	53.7532	99.9086	108.994	129.131	38.6088	44.2902	35.6149
Sobic.003G012700	SORBI_3003G012700	364.236	117.657	1096.82	669.194	6935.21	-1.76001	0.359564	-4.89485	9.84e-07	0.000101994	37916374	Sobic.003G012700.1	Sobic.003G012700.1.p	PF00410	PTHR11758,PTHR11758:SF16	KOG1754		K02957	GO:0006412,GO:0005840,GO:0003735	AT1G07770.1	RPS15A	ribosomal protein S15A	LOC_Os02g27760.1	NA	40S ribosomal protein S15a, putative, expressed	372.114	327.712	392.882	92.2451	134.722	126.004	1275.9	1086.86	927.703	547.863	512.53	947.189
Sobic.003G273600	SORBI_3003G273600	58.5012	99.1276	72.4138	87.8354	2487.71	0.641606	0.131267	4.88779	1.02e-06	0.000104756	37915048	Sobic.003G273600.1	Sobic.003G273600.1.p	PF00069	PTHR11909,PTHR11909:SF154		2.7.11.1	K02218	GO:0006468,GO:0005524,GO:0004672	AT1G72710.1	CKL2	casein kinase 1-like protein 2	LOC_Os01g51200.1	NA	CK1_CaseinKinase_1.3 - CK1 includes the casein kinase 1 kinases, expressed	63.8268	57.119	54.5579	85.4542	108.36	103.569	67.3223	70.9893	78.9297	89.6615	109.434	64.4105
Sobic.003G412000	SORBI_3003G412000	15.4128	4.4151	16.837	5.85261	354.072	-1.96791	0.402572	-4.88833	1.02e-06	0.000104756	37913759	Sobic.003G412000.1	Sobic.003G412000.1.p	PF04189	PTHR12945	KOG1416	2.1.1.220	K03256	GO:0031515,GO:0030488	AT2G45730.1		eukaryotic initiation factor 3 gamma subunit family protein	LOC_Os04g02150.2	NA	tRNA methyltransferase, putative, expressed	13.3757	14.2592	18.6036	1.91612	3.7378	7.59137	17.6744	18.4731	14.3634	5.7248	7.06511	4.76792
Sobic.004G213100	SORBI_3004G213100	401.624	1051.75	568.632	500.333	8187.72	1.2783	0.261747	4.8837	1.04e-06	0.000105985	37931095	Sobic.004G213100.1	Sobic.004G213100.1.p	PF08212	PTHR10612,PTHR10612:SF19	KOG4824	1.14.13.90	K03098		AT5G58070.1	ATTIL,TIL	temperature-induced lipocalin	LOC_Os02g39930.1	NA	OsTIL-1 Temperature-induced lipocalin-1, expressed	367.587	410.892	426.391	1166.35	1040.26	948.638	603.462	633.271	469.163	658.944	457.305	384.752
Sobic.010G226901	SORBI_3010G226901	31.0945	7.50604	0	0	161.697	-2.14594	0.439377	-4.88405	1.04e-06	0.000105985	37909482	Sobic.010G226901.1	Sobic.010G226901.1.p											NA		49.4439	23.8391	20.0006	6.87479	8.72634	6.91699	0	0	0	0	0	0
Sobic.001G438000	SORBI_3001G438000	15.3701	1787.07	150.921	510.974	8803.44	6.72682	1.38148	4.86929	1.12e-06	0.000111638	37941759	Sobic.001G438000.1	Sobic.001G438000.1.p	PF00011	PTHR11527,PTHR11527:SF167	KOG0710		K13993		AT4G27670.1	HSP21	heat shock protein 21	LOC_Os03g14180.1	NA	hsp20/alpha crystallin family protein, putative, expressed	22.6601	12.3891	11.0612	150.127	1411.94	3799.15	354.108	12.5773	86.0762	920.457	600.543	11.9224
Sobic.006G146100	SORBI_3006G146100	1.3379	155.385	1.36075	13.697	1226.54	6.72424	1.38102	4.86903	1.12e-06	0.000111638	37948196	Sobic.006G146100.1	Sobic.006G146100.1.p	PF00232	PTHR10353,PTHR10353:SF27		3.2.1.21	K05350	GO:0005975,GO:0004553	AT1G61820.1	BGLU46	beta glucosidase 46	LOC_Os04g43410.1	NA	Os4bglu18 - monolignol beta-glucoside homologue, expressed	0.435406	0.574095	3.00421	211.661	146.428	108.066	2.23681	1.54148	0.303958	32.0007	9.02641	0.063917
Sobic.008G111100	SORBI_3008G111100	0.767823	3.83272	1.3309	1.89123	49.9989	2.23894	0.459631	4.87117	1.11e-06	0.000111638	37927922	Sobic.008G111100.1	Sobic.008G111100.1.p	PF07690	PTHR23500,PTHR23500:SF32	KOG0254			GO:0055085,GO:0016021	AT3G18830.1	ATPLT5,ATPMT5,PMT5	polyol/monosaccharide transporter 5	LOC_Os12g32760.1	NA	transporter family protein, putative, expressed	0.701643	0.518272	1.08355	4.25219	3.40192	3.84406	0.659832	1.81454	1.51833	2.6647	1.69191	1.31709
Sobic.009G023600	SORBI_3009G023600	2.60769	1.07145	2.67971	1.57333	59.4231	-1.41181	0.289868	-4.87054	1.11e-06	0.000111638	37921568	Sobic.009G023600.1	Sobic.009G023600.1.p	PF03649	PTHR30028,PTHR30028:SF0			K02069		AT2G37330.1	ALS3	aluminum sensitive 3	LOC_Os05g02750.1	NA	ABC transporter, membrane-spanning/permease subunit, putative, expressed	2.95112	2.38478	2.48717	0.883187	1.21081	1.12035	2.76463	2.4867	2.7878	1.37857	1.78208	1.55935
Sobic.001G058900	SORBI_3001G058900	523.906	176.504	494.983	271.371	3686.93	-1.71939	0.352997	-4.87083	1.11e-06	0.000111638	37944956	Sobic.001G058900.1	Sobic.001G058900.1.p	PF00416	PTHR10871	KOG3311		K02964	GO:0006412,GO:0005840,GO:0005622,GO:0003735,GO:0003723	AT1G34030.1		Ribosomal protein S13/S18 family	LOC_Os03g58050.1	NA	ribosomal protein S13p/S18e, putative, expressed	596.926	468.889	505.901	133.466	181.322	214.724	476.733	531.903	476.313	218.288	206.191	389.633
Sobic.008G190900	SORBI_3008G190900	9.46484	36.8805	7.46278	11.3069	153.986	1.83958	0.377935	4.86744	1.13e-06	0.000112041	37927272	Sobic.008G190900.1	Sobic.008G190900.1.p	PF03061	PTHR12418,PTHR12418:SF33	KOG3328	3.1.2.28			AT1G48320.1		Thioesterase superfamily protein	LOC_Os03g48480.1	NA	thioesterase family protein, putative, expressed	9.68166	9.66923	9.04365	34.228	41.8489	34.5647	7.97814	6.69074	7.71945	14.4217	15.6269	3.872
Sobic.006G067800	SORBI_3006G067800	281.395	74.5865	228.611	88.7197	1702.66	-2.06199	0.423785	-4.86565	1.14e-06	0.000112566	37948114	Sobic.006G067800.1	Sobic.006G067800.1.p	PF00428	PTHR21141,PTHR21141:SF50	KOG3449		K02943		AT3G44590.1		60S acidic ribosomal protein family	LOC_Os02g32760.1	NA	60S acidic ribosomal protein, putative, expressed	309.132	301.471	233.582	56.9699	79.1106	87.679	232.14	272.777	180.918	62.4114	62.4913	141.257
Sobic.009G115700	SORBI_3009G115700	306.857	79.1097	307.929	157.409	4118.66	-2.10837	0.4334	-4.86473	1.15e-06	0.000112595	37920523	Sobic.009G115700.1	Sobic.009G115700.1.p	PF00467,PF08071,PF16121,PF00900	PTHR11581	KOG0378		K02987	GO:0006412,GO:0005840,GO:0005622,GO:0003735	AT5G58420.1		Ribosomal protein S4 (RPS4A) family protein	LOC_Os05g30530.1	NA	40S ribosomal protein S4, putative, expressed	356.952	298.973	264.648	44.578	70.5255	122.226	277.998	368.803	276.987	108.62	127.595	236.012
Sobic.001G432300	SORBI_3001G432300	14.0358	5.1596	11.0666	4.81263	294.205	-1.5774	0.324507	-4.86092	1.17e-06	0.000113791	37940258	Sobic.001G432300.1	Sobic.001G432300.1.p	PF00117,PF00977	PTHR21235,PTHR21235:SF2			K01663	GO:0000105	AT4G26900.1	AT-HF,HISN4	HIS HF	LOC_Os03g15120.1	NA	imidazole glycerol phosphate synthase hisHF, chloroplast precursor, putative, expressed	14.1339	12.0626	15.9109	3.5715	4.97308	6.93423	10.6512	11.9923	10.5561	3.60316	4.70876	6.12597
Sobic.003G221000	SORBI_3003G221000	9.47819	3.12262	9.69907	3.79116	216.992	-1.65591	0.340652	-4.86101	1.17e-06	0.000113791	37916690	Sobic.003G221000.1	Sobic.003G221000.1.p	PF13041	PTHR24015,PTHR24015:SF917					AT4G36680.1		Tetratricopeptide repeat (TPR)-like superfamily protein	LOC_Os01g42990.1	NA	PPR repeat domain containing protein, putative, expressed	12.3287	7.69268	8.41323	2.61979	4.09948	2.64858	8.96283	10.2636	9.87078	3.52623	3.05271	4.79454
Sobic.007G019400	SORBI_3007G019400	341.922	118.87	382.211	173.404	2748.09	-1.64929	0.339393	-4.85954	1.18e-06	0.000114093	37935210	Sobic.007G019400.1	Sobic.007G019400.1.p	PF00312,PF08069	PTHR11885,PTHR11885:SF7	KOG0400		K02953	GO:0006412,GO:0005840,GO:0005622,GO:0003735	AT4G00100.1	ATRPS13A,PFL2,RPS13,RPS13A	ribosomal protein S13A	LOC_Os08g02410.1	NA	40S ribosomal protein S13, putative, expressed	458.252	286.177	281.337	105.461	124.885	126.264	306.261	407.378	432.995	155.652	131.679	232.882
Sobic.002G261000	SORBI_3002G261000	15.9339	1.96241	17.5023	10.3733	170.79	-3.14916	0.648823	-4.85366	1.21e-06	0.000117029	37954442	Sobic.002G261000.1	Sobic.002G261000.1.p		PTHR33450,PTHR33450:SF6					AT5G47920.1			LOC_Os09g33640.1	NA	expressed protein	20.2001	19.5329	8.06882	1.54627	2.10779	2.23316	19.7049	18.211	14.5909	3.08088	7.7134	20.3257
Sobic.002G203100	SORBI_3002G203100	3.61231	24.0851	7.54724	27.582	556.178	2.65678	0.548053	4.84767	1.25e-06	0.000118918	37955499	Sobic.002G203100.1	Sobic.002G203100.1.p	PF03822,PF00069	PTHR24347,PTHR24347:SF182	KOG0583	2.7.11.1		GO:0007165,GO:0006468,GO:0005524,GO:0004672	AT4G30960.1	ATCIPK6,CIPK6,SIP3,SNRK3.14	SOS3-interacting protein 3	LOC_Os09g25100.1	NA	CAMK_KIN1/SNF1/Nim1_like.35 - CAMK includes calcium/calmodulin depedent protein kinases, expressed	3.47472	3.69708	3.66513	30.9456	26.4892	14.8204	10.2286	3.75201	8.66109	39.3259	35.2121	8.20787
Sobic.006G260400	SORBI_3006G260400	235.66	78.0666	182.997	114.864	2097.78	-1.73818	0.358598	-4.84717	1.25e-06	0.000118918	37947301	Sobic.006G260400.1	Sobic.006G260400.1.p	PF00428	PTHR21141,PTHR21141:SF50	KOG3449		K02943		AT3G44590.2		60S acidic ribosomal protein family	LOC_Os01g09510.4	NA	60S acidic ribosomal protein, putative, expressed	289.349	232.166	185.466	67.6269	70.6583	95.9146	186.813	207.604	154.575	96.3095	88.9413	159.342
Sobic.003G436700	SORBI_3003G436700	141.002	42.3056	137.932	73.0372	1405.3	-1.88657	0.389216	-4.8471	1.25e-06	0.000118918	37915622	Sobic.003G436700.1	Sobic.003G436700.1.p	PF03501	PTHR12146,PTHR12146:SF7	KOG3344		K02947		AT4G25740.1		RNA binding Plectin/S10 domain-containing protein	LOC_Os01g73160.1	NA	40S ribosomal protein S10, putative, expressed	165.27	134.227	123.508	34.0043	43.6024	49.3102	131.127	153.669	129	54.8791	51.552	112.68
Sobic.001G344400	SORBI_3001G344400	149.57	37.9461	61.6518	50.3577	2658.51	-2.07891	0.428675	-4.84961	1.24e-06	0.000118918	37944291	Sobic.001G344400.1	Sobic.001G344400.1.p	PF02801,PF00109	PTHR11712,PTHR11712:SF287		2.3.1.179	K09458		AT1G74960.3	ATKAS2,FAB1,KAS2	fatty acid biosynthesis 1	LOC_Os03g28420.1	NA	3-oxoacyl-synthase, putative, expressed	125.606	184.152	138.951	39.7823	39.6638	34.3922	39.5476	81.1386	64.2691	33.6919	41.1051	76.2761
Sobic.003G322532	SORBI_3003G322532	179.956	50.0534	142.081	70.4097	1116.95	-2.01043	0.415356	-4.84025	1.3e-06	0.000122576	37913861	Sobic.003G322532.1	Sobic.003G322532.1.p	PF03297	PTHR12850	KOG1767		K02975		AT4G39200.1		Ribosomal protein S25 family protein	LOC_Os08g44480.1	NA	40S ribosomal protein S25, putative, expressed	160.005	187.257	192.607	39.4301	44.2163	66.5138	119.344	174.201	132.698	45.8415	54.6028	110.785
Sobic.001G086800	SORBI_3001G086800	8.89929	65.3612	4.20865	9.16774	410.611	2.79204	0.577638	4.83354	1.34e-06	0.000126253	37938480	Sobic.001G086800.1	Sobic.001G086800.1.p	PF08246,PF00112	PTHR12411,PTHR12411:SF398	KOG1543	3.4.22.14		GO:0008234,GO:0006508	AT5G45890.1	SAG12	senescence-associated gene 12	LOC_Os03g54130.1	NA	cysteine protease 1 precursor, putative, expressed	5.92451	8.92502	11.8483	94.3825	49.5354	52.1657	0.958242	7.62336	4.04436	7.69994	10.3977	9.40559
Sobic.001G011000	SORBI_3001G011000	80.4465	28.3254	84.5665	42.1034	1577.4	-1.6352	0.338445	-4.83151	1.35e-06	0.000126486	37941419	Sobic.001G011000.1	Sobic.001G011000.1.p	PF03144,PF03143,PF00009	PTHR23115,PTHR23115:SF155		3.6.5.3	K02358	GO:0005525	AT4G02930.1		GTP binding Elongation factor Tu family protein	LOC_Os03g63410.1	NA	elongation factor Tu, putative, expressed	90.9591	79.4466	70.9337	14.2593	28.3927	42.3243	89.2659	88.1592	76.2744	35.9294	43.4538	46.9269
Sobic.004G238500	SORBI_3004G238500	476.318	39.0575	288.076	83.0643	5842.73	-3.74683	0.775433	-4.83192	1.35e-06	0.000126486	37932227	Sobic.004G238500.1	Sobic.004G238500.1.p	PF01494	PTHR10617,PTHR10617:SF116		1.3.1.83	K10960	GO:0071949	AT1G74470.1		Pyridine nucleotide-disulphide oxidoreductase family protein	LOC_Os02g51080.1	NA	FAD binding domain containing protein, expressed	354.628	590.619	483.707	22.7197	39.9917	54.461	177.618	355.819	330.79	19.3214	26.6561	203.215
Sobic.002G407700	SORBI_3002G407700	7.38311	54.2848	3.46948	11.6856	815.756	2.79212	0.578302	4.82813	1.38e-06	0.000127767	37949909	Sobic.002G407700.1	Sobic.002G407700.1.p	PF13561	PTHR24322,PTHR24322:SF408	KOG0725	1.1.1.331			AT4G03140.1		NAD(P)-binding Rossmann-fold superfamily protein	LOC_Os07g46830.1	NA	sex determination protein tasselseed-2, putative, expressed	13.3892	3.63822	5.12195	53.9984	48.8433	60.0127	3.96646	3.04159	3.4004	18.0935	14.3839	2.57947
Sobic.002G032900	SORBI_3002G032900	2.79277	7.4838	5.06464	6.21396	102.916	1.36039	0.281797	4.82755	1.38e-06	0.000127767	37950940	Sobic.002G032900.3	Sobic.002G032900.3.p	PF00389,PF02826	PTHR10996,PTHR10996:SF147	KOG0069	1.1.1.79,1.1.1.81	K15919	GO:0055114,GO:0051287,GO:0016616,GO:0008152	AT1G12550.1		D-isomer specific 2-hydroxyacid dehydrogenase family protein	LOC_Os04g01674.1	NA	erythronate-4-phosphate dehydrogenase domain containing protein, expressed	2.23053	3.35399	2.79378	6.84342	7.46235	8.14564	5.01036	4.68786	5.4957	7.38498	6.76229	4.49461
Sobic.007G212600	SORBI_3007G212600	1116.21	353.953	895.527	485.22	7945.76	-1.78975	0.370775	-4.82704	1.39e-06	0.000127767	37936394	Sobic.007G212600.1	Sobic.007G212600.1.p	PF00410	PTHR11758,PTHR11758:SF16	KOG1754		K02957	GO:0006412,GO:0005840,GO:0003735	AT1G07770.2	RPS15A	ribosomal protein S15A	LOC_Os02g27760.1	NA	40S ribosomal protein S15a, putative, expressed	1120.11	1155.15	1073.36	276.39	342.001	443.469	1000.27	954.23	732.083	397.195	357.359	701.104
Sobic.006G048700	SORBI_3006G048700	110.46	444.82	125.76	258.935	5614.87	1.86951	0.387517	4.82432	1.4e-06	0.000128999	37947886	Sobic.006G048700.1	Sobic.006G048700.1.p	PF03405	PTHR31155,PTHR31155:SF11		1.14.19.2	K03921	GO:0055114,GO:0045300,GO:0006631	AT2G43710.1	FAB2,SSI2	Plant stearoyl-acyl-carrier-protein desaturase family protein	LOC_Os04g31070.1	NA	acyl-desaturase, chloroplast precursor, putative, expressed	102.447	101.198	127.733	234.816	634.634	465.011	151.938	95.9155	129.427	294.559	352.07	130.177
Sobic.001G174700	SORBI_3001G174700	1.81009	12.4823	3.52777	4.1475	102.018	2.62226	0.543719	4.82282	1.42e-06	0.000129439	37940119	Sobic.001G174700.1	Sobic.001G174700.1.p	PF01112	PTHR10188,PTHR10188:SF24	KOG1592	3.4.19.5	K13051	GO:0016787	AT5G08100.1		N-terminal nucleophile aminohydrolases (Ntn hydrolases) superfamily protein	LOC_Os03g40070.1	NA	transposon protein, putative, unclassified, expressed	0.632514	1.51694	3.28082	12.6941	7.64631	17.1064	3.22949	3.66882	3.68499	3.82583	5.88056	2.73612
Sobic.001G121700	SORBI_3001G121700	9.57786	0.692592	5.00739	4.542	146.789	-3.9486	0.819417	-4.81879	1.44e-06	0.000131552	37943654	Sobic.001G121700.1	Sobic.001G121700.1.p	PF11250	PTHR33155,PTHR33155:SF1					AT5G22090.1		Protein of unknown function (DUF3049)	LOC_Os03g49830.1	NA	expressed protein	7.81496	12.0981	8.82053	0.2203	0.210775	1.6467	2.50422	7.67818	4.83979	2.0719	2.32158	9.23252
Sobic.006G053100	SORBI_3006G053100	9.01722	51.2676	9.89829	28.0042	812.743	2.42519	0.50345	4.81715	1.46e-06	0.000132103	37947855	Sobic.006G053100.1	Sobic.006G053100.1.p	PF03169	PTHR31645				GO:0055085	AT3G27020.1	YSL6	YELLOW STRIPE like 6	LOC_Os04g32050.1	NA	transposon protein, putative, unclassified, expressed	10.2558	7.66245	9.13339	57.3482	54.9885	41.4661	11.9323	8.85703	8.90555	42.6977	34.9704	6.34447
Sobic.002G049300	SORBI_3002G049300	290.777	97.7112	285.792	170.975	2745.73	-1.69723	0.352393	-4.81629	1.46e-06	0.00013214	37951850	Sobic.002G049300.1	Sobic.002G049300.1.p	PF00416	PTHR10871,PTHR10871:SF6	KOG3311		K02964	GO:0006412,GO:0005840,GO:0005622,GO:0003735,GO:0003723	AT1G34030.1		Ribosomal protein S13/S18 family	LOC_Os07g07709.1	NA	ribosomal protein S13p/S18e, putative, expressed	326.752	262.594	282.984	81.8455	100.963	110.325	342.428	304.445	210.503	131.624	150.301	231
Sobic.009G249800	SORBI_3009G249800	38.0761	18.0542	31.9268	16.3126	1075.18	-1.19462	0.248118	-4.81473	1.47e-06	0.000132642	37920785	Sobic.009G249800.1	Sobic.009G249800.1.p	PF04950,PF08142	PTHR12858			K14799	GO:0005634,GO:0042254	AT1G42440.1			LOC_Os11g19250.1	NA	AARP2CN domain containing protein, expressed	41.3819	39.8594	32.9872	13.772	20.0812	20.3093	24.3664	33.7679	37.6462	14.8428	15.4996	18.5955
Sobic.004G118200	SORBI_3004G118200	223.368	536.147	322.753	413.278	6111.54	1.16059	0.241213	4.81149	1.5e-06	0.000134273	37933786	Sobic.004G118200.3	Sobic.004G118200.3.p	PF02453	PTHR10994,PTHR10994:SF87	KOG1792				AT4G11220.1	BTI2,RTNLB2	VIRB2-interacting protein 2	LOC_Os02g16620.1	NA	reticulon domain containing protein, putative, expressed	204.131	246.612	219.361	554.871	568.673	484.898	387.212	301.183	279.865	461.341	464.039	314.452
Sobic.003G279700	SORBI_3003G279700	0.50566	2.42957	0.614654	1.21197	59.0781	2.15426	0.4482	4.80647	1.54e-06	0.000137142	37914458	Sobic.003G279700.1	Sobic.003G279700.1.p	PF00931	PTHR23155,PTHR23155:SF629				GO:0043531	AT3G14460.1		LRR and NB-ARC domains-containing disease resistance protein	LOC_Os01g52290.1	NA	expressed protein	0.615243	0.502621	0.399117	2.64803	2.44661	2.19407	0.662613	0.439102	0.742248	1.70525	1.50016	0.430495
Sobic.003G338966	SORBI_3003G338966	359.907	111.303	381.956	176.492	763.736	-1.88946	0.393261	-4.80459	1.55e-06	0.000137587	37913054	Sobic.003G338966.1	Sobic.003G338966.1.p	PF03297	PTHR12850					AT4G34555.1		Ribosomal protein S25 family protein	LOC_Os08g44480.1	NA	40S ribosomal protein S25, putative, expressed	502.606	319.356	257.76	90.5054	112.886	130.518	364.429	413.67	367.768	152.671	132.794	244.012
Sobic.009G166500	SORBI_3009G166500	237.582	64.9279	238.784	148.586	1883.9	-1.98009	0.412155	-4.80424	1.55e-06	0.000137587	37919034	Sobic.009G166500.1	Sobic.009G166500.1.p	PF00164	PTHR11652,PTHR11652:SF16	KOG1749		K02973	GO:0006412,GO:0005840,GO:0005622,GO:0003735	AT5G02960.1		Ribosomal protein S12/S23 family protein	LOC_Os03g60400.1	NA	40S ribosomal protein S23, putative, expressed	298.944	212.153	201.648	68.8821	57.8506	68.0511	237.846	277.06	201.445	104.43	108.878	232.451
Sobic.010G270300	SORBI_3010G270300	6.75728	54.261	12.8624	48.7115	647.762	2.89314	0.602437	4.80239	1.57e-06	0.00013832	37911398	Sobic.010G270300.1	Sobic.010G270300.1.p	PF00581	PTHR12231	KOG1530	2.8.1.1			AT4G35770.1	ATSEN1,DIN1,SEN1	Rhodanese/Cell cycle control phosphatase superfamily protein	LOC_Os06g50930.1	NA	rhodanese-like domain containing protein, putative, expressed	6.8735	6.33966	7.05868	50.557	61.9406	50.2855	24.6921	4.13809	9.75691	67.7958	61.7754	16.5634
Sobic.001G504100	SORBI_3001G504100	24.9934	4.16085	9.08888	12.6157	175.973	-2.76878	0.576851	-4.79982	1.59e-06	0.000139561	37939675	Sobic.001G504100.1	Sobic.001G504100.1.p											NA		23.1713	20.6785	31.1303	1.30707	5.4629	5.71259	7.35992	15.1774	4.72935	9.42332	11.2979	17.126
Sobic.004G250500	SORBI_3004G250500	60.764	33.522	46.7546	24.9862	601.934	-0.986594	0.205656	-4.79731	1.61e-06	0.000140767	37931931	Sobic.004G250500.1	Sobic.004G250500.1.p	PF08698	PTHR21686,PTHR21686:SF12	KOG3100				AT5G30495.2		Fcf2 pre-rRNA processing protein	LOC_Os02g49780.1	NA	expressed protein	70.8563	51.0777	60.3579	26.3009	38.7732	35.4918	46.7139	44.3858	49.1642	23.5046	26.4715	24.9824
Sobic.007G189500	SORBI_3007G189500	299.705	708.537	482.07	640.53	5006.34	1.09889	0.229785	4.78226	1.73e-06	0.000149449	37935734	Sobic.007G189500.1	Sobic.007G189500.1.p		PTHR31568									NA		218.826	317.319	362.971	586.828	817.145	721.637	487.452	453.517	505.243	680.107	763.83	477.652
Sobic.003G326900	SORBI_3003G326900	41.0034	24.4344	39.8782	25.4369	692.071	-0.856529	0.179108	-4.7822	1.73e-06	0.000149449	37917990	Sobic.003G326900.1	Sobic.003G326900.1.p	PF12824	PTHR21133,PTHR21133:SF2					AT5G62270.2			LOC_Os01g58750.1	NA	expressed protein	46.7372	40.0483	36.2248	18.9256	26.571	27.8068	40.4961	35.7193	43.4191	28.2391	26.8322	21.2395
Sobic.001G145400	SORBI_3001G145400	60.3489	33.8715	54.8624	37.113	1668.47	-0.965691	0.201871	-4.78371	1.72e-06	0.000149449	37940991	Sobic.001G145400.1	Sobic.001G145400.1.p	PF07973,PF02824,PF03129,PF00587	PTHR11451,PTHR11451:SF5		6.1.1.3	K01868	GO:0043039,GO:0016876,GO:0005524,GO:0006418,GO:0004812,GO:0000166	AT5G26830.1		Threonyl-tRNA synthetase	LOC_Os08g19850.1	NA	threonyl-tRNA synthetase, mitochondrial precursor, putative, expressed	63.8581	56.0375	61.1512	23.0603	34.6189	43.9353	53.0594	58.83	52.6979	38.122	41.231	31.986
Sobic.007G218700	SORBI_3007G218700	3.76288	0.225207	3.09088	1.17449	82.8411	-4.24346	0.887089	-4.78358	1.72e-06	0.000149449	37935613	Sobic.007G218700.1	Sobic.007G218700.1.p	PF13578	PTHR10509,PTHR10509:SF30	KOG1663	2.1.1.175,2.1.1.104,2.1.1.267	K00588	GO:0008171	AT4G34050.1	CCoAOMT1	S-adenosyl-L-methionine-dependent methyltransferases superfamily protein	LOC_Os08g38900.1	NA	caffeoyl-CoA O-methyltransferase, putative, expressed	1.28947	3.49028	6.50889	0.051655	0.158405	0.46556	3.71942	4.07983	1.4734	0.645059	0.50619	2.37223
Sobic.003G161500	SORBI_3003G161500	2.53349	11.0899	1.91506	6.86255	242.962	2.038	0.426249	4.78124	1.74e-06	0.000149591	37914646	Sobic.003G161500.3	Sobic.003G161500.3.p	PF01794,PF08022,PF08414,PF08030	PTHR11972,PTHR11972:SF57		1.6.3.1	K13447	GO:0055114,GO:0016491,GO:0050664,GO:0004601,GO:0016174	AT5G47910.1	ATRBOHD,RBOHD	respiratory burst oxidase homologue D	LOC_Os01g25820.1	NA	respiratory burst oxidase, putative, expressed	2.62267	3.15692	1.82089	13.8558	9.33814	10.0757	2.10777	1.1186	2.51882	7.9574	9.57621	3.05404
Sobic.009G161000	SORBI_3009G161000	15.0233	95.1292	24.5203	66.9587	1030.82	2.54169	0.531923	4.77831	1.77e-06	0.000149625	37921394	Sobic.009G161000.1	Sobic.009G161000.1.p	PF00248	PTHR11732,PTHR11732:SF276	KOG1577	1.1.1.21			AT2G37790.1		NAD(P)-linked oxidoreductase superfamily protein	LOC_Os01g62870.1	NA	oxidoreductase, aldo/keto reductase family protein, putative, expressed	13.0543	14.054	17.9616	90.4967	106.119	88.7724	34.8927	16.5443	22.124	97.1558	89.1322	14.5882
Sobic.004G198400	SORBI_3004G198400	462.288	139.668	451.464	233.945	3882.2	-1.83248	0.383417	-4.77933	1.76e-06	0.000149625	37933652	Sobic.004G198400.1	Sobic.004G198400.1.p	PF01159	PTHR10715,PTHR10715:SF3	KOG1694		K02934	GO:0006412,GO:0005840,GO:0005622,GO:0003735	AT1G74050.1		Ribosomal protein L6 family protein	LOC_Os04g39700.1	NA	60S ribosomal protein L6, putative, expressed	548.594	427.675	410.595	120.278	156.205	142.521	448.626	453.584	452.182	171.531	170.767	359.537
Sobic.003G279300	SORBI_3003G279300	707.597	65.7204	308.993	225.589	5862.61	-3.56041	0.74481	-4.7803	1.75e-06	0.000149625	37918542	Sobic.003G279300.1	Sobic.003G279300.1.p	PF06888	PTHR20889,PTHR20889:SF4	KOG3120	3.1.3.2	K06124	GO:0016791,GO:0008152	AT1G73010.1	ATPS2,PS2	phosphate starvation-induced gene 2	LOC_Os01g52230.1	NA	phosphoethanolamine/phosphocholine phosphatase, putative, expressed	416.281	617.21	1089.3	44.6431	89.3435	63.1746	290.038	455.534	181.407	60.8958	115.31	500.563
Sobic.003G379500	SORBI_3003G379500	6.3273	0.198978	2.42911	1.53341	128.808	-5.1131	1.0701	-4.77815	1.77e-06	0.000149625	37914219	Sobic.003G379500.1	Sobic.003G379500.1.p	PF14226,PF03171	PTHR10209,PTHR10209:SF129	KOG0143			GO:0055114,GO:0016491	AT4G25420.1	AT2301,ATGA20OX1,GA20OX1,GA5	2-oxoglutarate (2OG) and Fe(II)-dependent oxygenase superfamily protein	LOC_Os01g66100.1	NA	gibberellin 20 oxidase 2, putative, expressed	4.78744	7.54159	6.65287	0.170055	0.109884	0.316994	0.837933	4.08595	2.36345	0.073457	0.288572	4.23819
Sobic.006G076900	SORBI_3006G076900	1.9623	0.0204253	0.500539	0.261401	36.1802	-6.73968	1.41161	-4.77448	1.8e-06	0.000151813	37948609	Sobic.006G076900.10	Sobic.006G076900.10.p	PF14215,PF00010	PTHR11514,PTHR11514:SF37	KOG3960			GO:0046983	AT1G63650.1	ATMYC-2,EGL1,EGL3	basic helix-loop-helix (bHLH) DNA-binding superfamily protein	LOC_Os04g47080.1	NA	anthocyanin regulatory Lc protein, putative, expressed	1.05438	3.12156	1.71095	0	0.061276	0	0.036997	0.854053	0.610566	0.037379	0.114686	0.632137
Sobic.006G194700	SORBI_3006G194700	0.279802	2.55528	1.50287	0.773592	18.001	3.28364	0.687949	4.77308	1.81e-06	0.000152296	37949100	Sobic.006G194700.1	Sobic.006G194700.1.p	PF13639	PTHR14155,PTHR14155:SF129			K10663	GO:0008270,GO:0005515	AT3G60220.1	ATL4,TL4	TOXICOS EN LEVADURA 4	LOC_Os04g49700.1	NA	zinc finger, C3HC4 type domain containing protein, expressed	0.65202	0	0.187385	2.41474	3.1864	2.0647	0.884016	1.86816	1.75643	0.950246	0.92121	0.44932
Sobic.001G018900	SORBI_3001G018900	634.221	236.397	586.5	316.525	7394.07	-1.56332	0.327591	-4.77216	1.82e-06	0.000152427	37944355	Sobic.001G018900.1	Sobic.001G018900.1.p	PF01479,PF00467,PF08071,PF16121,PF00900	PTHR11581,PTHR11581:SF10	KOG0378		K02987	GO:0003723,GO:0006412,GO:0005840,GO:0005622,GO:0003735	AT5G58420.1		Ribosomal protein S4 (RPS4A) family protein	LOC_Os02g01560.1	NA	40S ribosomal protein S4, putative, expressed	788.031	551.98	562.652	185.121	213.192	310.877	601.94	611.057	546.504	269.79	261.021	418.764
Sobic.003G388900	SORBI_3003G388900	17.4737	8.45052	15.2026	9.06362	429.673	-1.17413	0.246313	-4.76681	1.87e-06	0.000155948	37914748	Sobic.003G388900.1	Sobic.003G388900.1.p	PF01535,PF13041	PTHR24015,PTHR24015:SF751					AT3G02650.1		Tetratricopeptide repeat (TPR)-like superfamily protein	LOC_Os01g67210.1	NA	PPR repeat domain containing protein, putative, expressed	16.6278	19.4841	16.3093	7.4224	7.87899	10.0502	11.3682	16.0958	18.1438	7.79888	9.3735	10.0185
Sobic.002G193100	SORBI_3002G193100	43.2381	110.704	54.3283	80.1126	2170.48	1.2609	0.264602	4.76526	1.89e-06	0.000156571	37953499	Sobic.002G193100.1	Sobic.002G193100.1.p		PTHR31354,PTHR31354:SF2					AT1G70160.1			LOC_Os09g22440.1	NA	expressed protein	44.1353	37.3473	48.2317	96.1304	121.648	114.334	50.313	50.9421	61.73	96.4061	102.353	41.5791
Sobic.006G136600	SORBI_3006G136600	97.7733	25.1512	39.3727	19.4409	313.124	-1.91488	0.401904	-4.76452	1.89e-06	0.000156571	37948962	Sobic.006G136600.1	Sobic.006G136600.1.p	PF00687	PTHR23105,PTHR23105:SF31			K14775		AT1G06380.1		Ribosomal protein L1p/L10e family	LOC_Os04g42200.1	NA	expressed protein	133.779	78.4438	81.097	10.573	31.1034	33.7773	44.8926	34.5369	38.6885	20.8309	18.1027	19.3891
Sobic.006G227900	SORBI_3006G227900	8.09155	1.14626	1.74828	3.94771	118.765	-3.00398	0.630849	-4.76179	1.92e-06	0.000158121	37945762	Sobic.006G227900.1	Sobic.006G227900.1.p	PF07690	PTHR24064,PTHR24064:SF292	KOG0255			GO:0055085,GO:0016021	AT3G20660.1	4-Oct,AtOCT4	organic cation/carnitine transporter4	LOC_Os04g53930.1	NA	organic cation transporter protein, putative, expressed	4.776	4.02935	15.4693	0.812862	0.486216	2.13971	1.22065	2.53934	1.48485	4.76687	4.09708	2.97917
Sobic.001G500800	SORBI_3001G500800	31.4089	95.4268	37.2812	49.7378	2503.21	1.52666	0.32084	4.75831	1.95e-06	0.000160287	37941815	Sobic.001G500800.1	Sobic.001G500800.1.p	PF13193,PF00501	PTHR24096,PTHR24096:SF213			K01904	GO:0008152,GO:0003824	AT4G05160.1		AMP-dependent synthetase and ligase family protein	LOC_Os03g05780.1	NA	4-coumarate--CoA ligase-like 7, putative, expressed	37.763	27.6927	28.7711	121.053	93.1967	72.0308	37.356	32.739	41.7488	62.1313	60.4346	26.6475
Sobic.004G117800	SORBI_3004G117800	78.4348	251.937	117.061	177.221	2262.46	1.54582	0.325343	4.75136	2.02e-06	0.000165292	37929128	Sobic.004G117800.1	Sobic.004G117800.1.p	PF12850	PTHR11124	KOG3325		K18467		AT3G47810.1	ATVPS29,MAG1,VPS29	Calcineurin-like metallo-phosphoesterase superfamily protein	LOC_Os02g16550.1	NA	Ser/Thr protein phosphatase family protein, putative, expressed	68.4972	76.2289	90.5784	217.614	299.409	238.788	142.709	81.1529	127.322	206.819	231.384	93.4617
Sobic.006G242000	SORBI_3006G242000	64.5577	345.406	81.7876	135.602	4250.99	2.25659	0.47506	4.75012	2.03e-06	0.000165709	37946980	Sobic.006G242000.1	Sobic.006G242000.1.p	PF00396,PF08246,PF00112	PTHR12411,PTHR12411:SF344	KOG1543	3.4.22.14		GO:0008234,GO:0006508	AT1G47128.1	RD21,RD21A	Granulin repeat cysteine protease family protein	LOC_Os04g57440.1	NA	oryzain beta chain precursor, putative, expressed	55.755	47.7106	90.2075	170.457	396.731	469.03	64.1001	93.3563	87.9063	179.058	180.945	46.8017
Sobic.006G202300	SORBI_3006G202300	15.2944	105.454	10.8156	21.4021	674.478	2.72983	0.575112	4.74661	2.07e-06	0.000168003	37948679	Sobic.006G202300.1	Sobic.006G202300.1.p	PF00249,PF14379	PTHR31499,PTHR31499:SF5					AT5G45580.1		Homeodomain-like superfamily protein	LOC_Os02g47190.1	NA	MYB family transcription factor, putative, expressed	24.2268	10.796	10.8604	181.964	73.1311	61.267	15.6394	8.78173	8.02578	22.4645	13.5657	28.176
Sobic.004G064400	SORBI_3004G064400	5.01179	27.7303	20.6714	9.88354	280.685	2.44488	0.515381	4.74383	2.1e-06	0.000169707	37930102	Sobic.004G064400.1	Sobic.004G064400.1.p	PF00117	PTHR11922,PTHR11922:SF41	KOG3179				AT2G23970.1		Class I glutamine amidotransferase-like superfamily protein	LOC_Os02g08270.1	NA	class I glutamine amidotransferase, putative, expressed	8.14223	1.64814	5.245	28.0992	32.4244	22.6672	18.1501	27.7272	16.1368	14.4122	10.9196	4.31883
Sobic.001G154100	SORBI_3001G154100	247.091	724.668	292.302	334.935	10291.7	1.40799	0.296961	4.74132	2.12e-06	0.000170451	37941010	Sobic.001G154100.1	Sobic.001G154100.1.p	PF00684,PF00226,PF01556	PTHR24078,PTHR24078:SF237	KOG0712		K09503	GO:0051082,GO:0031072	AT5G22060.1	ATJ2,J2	DNAJ homologue 2	LOC_Os03g44620.2	NA	chaperone protein dnaJ, putative, expressed	221.758	203.986	315.53	473.422	926.464	774.119	267.414	286.271	323.22	386.544	413.16	205.1
Sobic.001G408700	SORBI_3001G408700	12.486	23.3853	14.4588	17.411	393.243	0.79293	0.167258	4.74077	2.13e-06	0.000170451	37937949	Sobic.001G408700.1	Sobic.001G408700.1.p	PF14138	PTHR17130,PTHR17130:SF23			K18182	GO:0031966	AT4G14145.1			LOC_Os03g17910.1	NA	kinesin like protein, putative, expressed	14.1243	11.5005	11.8333	18.9846	24.3902	26.781	15.5737	13.3733	14.4293	18.2072	19.6957	14.3301
Sobic.002G300000	SORBI_3002G300000	3.78142	0.639971	5.79111	5.23022	89.8003	-2.60923	0.550331	-4.74119	2.12e-06	0.000170451	37955473	Sobic.002G300000.1	Sobic.002G300000.1.p	PF01357	PTHR31692,PTHR31692:SF16					AT3G45970.1	ATEXLA1,ATEXPL1,ATHEXP BETA 2.1,EXLA1,EXPL1	expansin-like A1	LOC_Os07g29290.1	NA	expansin precursor, putative, expressed	6.46874	3.10634	1.76918	0.561448	0.384266	0.974198	3.88407	6.52675	6.96249	3.00405	9.15978	3.52682
Sobic.007G028400	SORBI_3007G028400	1194.84	417.261	1122.36	689.006	7948.85	-1.63784	0.345562	-4.73964	2.14e-06	0.000170803	37935638	Sobic.007G028400.1	Sobic.007G028400.1.p											NA		1601.47	971.038	1012.02	380.191	438.407	433.185	1115.32	1291.21	960.56	637.897	515.868	913.254
Sobic.003G082200	SORBI_3003G082200	1.19765	229.406	15.3961	13.3017	959.774	7.39527	1.56086	4.73795	2.16e-06	0.000171305	37914955	Sobic.003G082200.1	Sobic.003G082200.1.p	PF00011	PTHR11527,PTHR11527:SF152	KOG0710		K13993		AT1G53540.1		HSP20-like chaperones superfamily protein	LOC_Os01g04360.1	NA	hsp20/alpha crystallin family protein, putative, expressed	3.17419	0.184565	0.234194	7.54395	64.5817	616.091	36.6632	1.14467	8.38037	26.6589	10.2336	3.01263
Sobic.009G133800	SORBI_3009G133800	5.22703	16.317	4.94156	6.50503	359.337	1.53997	0.325199	4.73548	2.19e-06	0.000171305	37919772	Sobic.009G133800.1	Sobic.009G133800.1.p	PF01156	PTHR12304,PTHR12304:SF6	KOG2938				AT5G18860.1		inosine-uridine preferring nucleoside hydrolase family protein	LOC_Os05g33630.1	NA	inosine-uridine preferring nucleoside hydrolase family protein, putative, expressed	4.13705	6.33865	5.20539	21.3609	11.9033	15.6867	3.86096	5.97773	4.98599	6.90742	8.18936	4.4183
Sobic.002G111800	SORBI_3002G111800	32.5797	12.3716	26.1103	14.12	580.487	-1.51352	0.319572	-4.73607	2.18e-06	0.000171305	37951761	Sobic.002G111800.1	Sobic.002G111800.1.p	PF00696	PTHR21499,PTHR21499:SF32		2.7.2.4	K00928		AT5G13280.1	AK,AK-LYS1,AK1	aspartate kinase 1	LOC_Os07g20544.1	NA	aspartokinase, chloroplast precursor, putative, expressed	32.7349	35.9522	29.0521	8.98296	11.0616	17.0701	26.8349	29.1775	22.3186	9.9069	15.7937	16.6594
Sobic.003G261100	SORBI_3003G261100	41.7507	14.5823	34.8372	20.9211	506.065	-1.63392	0.345037	-4.7355	2.19e-06	0.000171305	37915070	Sobic.003G261100.1	Sobic.003G261100.1.p	PF00400	PTHR19868,PTHR19868:SF0	KOG0279		K14753	GO:0005515	AT3G18130.1	RACK1C_AT	receptor for activated C kinase 1C	LOC_Os01g49290.1	NA	WD repeat-containing protein, putative, expressed	65.3219	27.6226	32.3076	11.7848	16.3437	15.6184	27.6909	38.1236	38.697	19.9112	20.1358	22.7162
Sobic.001G027200	SORBI_3001G027200	9.5229	0.388457	1.50134	0.673256	19.1437	-4.79984	1.01326	-4.73702	2.17e-06	0.000171305	37938657	Sobic.001G027200.1	Sobic.001G027200.1.p											NA		6.68121	8.81986	13.0676	0	0.341805	0.823565	0.457174	2.06604	1.9808	0.78238	0	1.23739
Sobic.002G175100	SORBI_3002G175100	830.745	227.904	667.569	387.439	5122.51	-1.99908	0.422502	-4.73153	2.23e-06	0.000174066	37953862	Sobic.002G175100.1	Sobic.002G175100.1.p	PF00935	PTHR10369,PTHR10369:SF3	KOG3464		K02929	GO:0006412,GO:0005840,GO:0005622,GO:0003735	AT3G23390.1		Zinc-binding ribosomal protein family protein	LOC_Os07g33860.1	NA	60S ribosomal protein L44, putative, expressed	1059.7	766.573	665.957	174.958	196.777	311.977	646.672	822.584	533.451	310.319	268.157	583.84
Sobic.007G116950	SORBI_3007G116950	202.914	30.2735	82.8855	58.9849	2462.96	-2.85109	0.603065	-4.72766	2.27e-06	0.000176799	37936370	Sobic.007G116950.1	Sobic.007G116950.1.p	PF00160	PTHR11071,PTHR11071:SF236	KOG0881	5.2.1.8		GO:0006457,GO:0003755,GO:0000413	AT3G01480.1	ATCYP38,CYP38	cyclophilin 38	LOC_Os08g29370.1	NA	peptidyl-prolyl cis-trans isomerase, chloroplast precursor, putative, expressed	155.427	251.286	202.031	36.713	28.0369	26.0706	56.3	111.614	80.7429	28.4935	28.274	120.187
Sobic.004G307600	SORBI_3004G307600	19.7974	11.0722	18.4596	16.2592	322.954	-0.955443	0.202526	-4.71762	2.39e-06	0.00018511	37931806	Sobic.004G307600.1	Sobic.004G307600.1.p	PF01171,PF16503	PTHR11807,PTHR11807:SF12	KOG2840	2.8.1.4	K14168		AT2G44270.1	ROL5	repressor of lrx1	LOC_Os02g52470.1	NA	ATP-binding domain-containing protein, putative, expressed	20.2789	21.7208	17.3926	9.69506	11.5198	12.0017	17.2209	20.5079	17.6499	17.2966	15.8522	15.6288
Sobic.008G124400	SORBI_3008G124400	199.267	987.384	374.709	574.592	6759.74	2.171	0.46061	4.71332	2.44e-06	0.000188415	37928217	Sobic.008G124400.1	Sobic.008G124400.1.p	PF00582	PTHR31964,PTHR31964:SF16				GO:0006950	AT2G47710.1		Adenine nucleotide alpha hydrolases-like superfamily protein	LOC_Os12g36640.2	NA	universal stress protein domain containing protein, putative, expressed	169.626	176.178	251.999	496.93	1117.48	1347.74	500.499	256.556	367.072	766.83	705.491	251.454
Sobic.002G364100	SORBI_3002G364100	550.709	168.556	641.032	309.996	6581.01	-1.83447	0.389553	-4.70916	2.49e-06	0.000191638	37954957	Sobic.002G364100.1	Sobic.002G364100.1.p	PF01015	PTHR11830	KOG1628		K02984	GO:0006412,GO:0005840,GO:0005622,GO:0003735	AT4G34670.1		Ribosomal protein S3Ae	LOC_Os03g10340.1	NA	40S ribosomal protein S3a, putative, expressed	631.936	578.732	441.458	130.584	157.464	217.619	710.723	695.564	516.809	222.626	247.796	459.567
Sobic.006G244400	SORBI_3006G244400	0.147522	6.82147	0.806501	3.68418	59.6593	5.37441	1.14386	4.69849	2.62e-06	0.000201238	37948908	Sobic.006G244400.1	Sobic.006G244400.1.p	PF02265	PTHR33146,PTHR33146:SF1		3.1.30.1		GO:0006308,GO:0004519,GO:0003676	AT1G68290.1	ENDO 2	endonuclease 2	LOC_Os04g55850.1	NA	nuclease PA3, putative, expressed	0.08901	0.091576	0.26198	5.04577	7.9935	7.42514	2.05517	0.181608	0.182727	4.846	6.07688	0.129655
Sobic.002G115000	SORBI_3002G115000	83.6287	26.8699	54.6352	29.8642	712.869	-1.76284	0.375664	-4.69258	2.7e-06	0.000206435	37951415	Sobic.002G115000.1	Sobic.002G115000.1.p	PF03947,PF00181	PTHR13691:SF16,PTHR13691	KOG2309		K02938	GO:0003735,GO:0005622,GO:0005840,GO:0006412	AT4G36130.1		Ribosomal protein L2 family	LOC_Os12g38000.1	NA	60S ribosomal protein L8, putative, expressed	127.742	57.1296	66.0148	19.1297	29.9682	31.5118	40.6396	64.9387	58.3272	27.2522	26.2584	36.0821
Sobic.006G185300	SORBI_3006G185300	45.4483	218.773	7.58459	4.96986	698.247	2.19915	0.469143	4.68758	2.76e-06	0.000210825	37948892	Sobic.006G185300.1	Sobic.006G185300.1.p		PTHR33648,PTHR33648:SF1					AT4G25433.1		peptidoglycan-binding LysM domain-containing protein	LOC_Os04g48380.1	NA	lysM domain containing protein, putative, expressed	37.4923	56.3038	42.5488	249.126	273.523	133.668	12.2358	4.26638	6.25165	3.74774	7.59164	3.5702
Sobic.004G104100	SORBI_3004G104100	193.755	65.3257	169.927	104.493	1744.57	-1.72715	0.368727	-4.68409	2.81e-06	0.000213729	37931183	Sobic.004G104100.1	Sobic.004G104100.1.p	PF00281,PF00673	PTHR11994,PTHR11994:SF14	KOG0397		K02868		AT2G42740.1	RPL16A	ribosomal protein large subunit 16A	LOC_Os02g14059.1	NA	ribosomal protein L5, putative, expressed	199.095	211.993	170.176	43.9532	63.6629	88.3611	177.571	176.985	155.226	83.563	82.1105	147.804
Sobic.001G021300	SORBI_3001G021300	107.986	44.9513	114.701	55.6253	3858.24	-1.37789	0.294455	-4.67944	2.88e-06	0.000217161	37941713	Sobic.001G021300.1	Sobic.001G021300.1.p	PF14492,PF03144,PF00679,PF03764,PF00009	PTHR23115,PTHR23115:SF131		3.6.5.3	K03234	GO:0005525	AT1G56070.1	LOS1	Ribosomal protein S5/Elongation factor G/III/V family protein	LOC_Os04g02820.1	NA	elongation factor, putative, expressed	123.575	94.0488	106.334	39.8919	46.8687	48.0932	85.423	126.447	132.231	45.5687	49.5462	71.7608
Sobic.002G081600	SORBI_3002G081600	346.293	139.536	334.641	212.848	3181.31	-1.45536	0.31099	-4.67977	2.87e-06	0.000217161	37951034	Sobic.002G081600.1	Sobic.002G081600.1.p	PF01248	PTHR11843	KOG3406		K02951	GO:0003735,GO:0005622,GO:0005840,GO:0006412	AT2G32060.1		Ribosomal protein L7Ae/L30e/S12e/Gadd45 family protein	LOC_Os07g05580.1	NA	ribosomal protein L7Ae, putative, expressed	443.297	310.202	285.38	109.376	146.018	163.213	361.631	375.772	266.521	186.534	195.614	256.397
Sobic.007G178600	SORBI_3007G178600	661.702	220.07	590.108	310.161	3744.51	-1.74935	0.373967	-4.67781	2.9e-06	0.000218162	37935372	Sobic.007G178600.1	Sobic.007G178600.1.p	PF01090	PTHR11710	KOG3411		K02966	GO:0006412,GO:0005840,GO:0003735	AT5G61170.1		Ribosomal protein S19e family protein	LOC_Os03g31090.1	NA	40S ribosomal protein S19, putative, expressed	873.711	551.821	559.572	156.35	204.727	299.133	697.265	607.377	465.681	263.412	262.176	404.894
Sobic.004G104700	SORBI_3004G104700	66.5993	28.0907	51.007	32.8885	1195.97	-1.37775	0.294633	-4.67616	2.92e-06	0.000219194	37931896	Sobic.004G104700.1	Sobic.004G104700.1.p	PF00155	PTHR11879,PTHR11879:SF18		2.6.1.1	K14455	GO:0030170,GO:0009058,GO:0008483,GO:0006520	AT2G30970.1	ASP1	aspartate aminotransferase 1	LOC_Os02g14110.1	NA	aminotransferase, classes I and II, domain containing protein, expressed	62.6913	73.6499	63.4567	17.2122	31.2192	35.8407	40.8969	60.417	51.707	27.7017	34.3021	36.6618
Sobic.003G408500	SORBI_3003G408500	20.7071	47.8653	20.8599	37.1755	759.87	1.11568	0.238651	4.67496	2.94e-06	0.000219751	37912703	Sobic.003G408500.1	Sobic.003G408500.1.p	PF04111	PTHR12768,PTHR12768:SF4	KOG2751		K08334	GO:0006914	AT3G61710.1	ATATG6,AtBECLIN1,ATG6,BECLIN1	AUTOPHAGY 6	LOC_Os01g48920.1	NA	beclin-1, putative, expressed	23.9989	19.7563	18.3662	48.7313	42.7725	52.0921	21.5753	19.9232	21.0813	43.7107	46.3327	21.4832
Sobic.006G195800	SORBI_3006G195800	54.3182	9.8145	15.9087	11.0334	1794.32	-2.60304	0.557217	-4.67149	2.99e-06	0.000222319	37948219	Sobic.006G195800.1	Sobic.006G195800.1.p	PF00005,PF00664	PTHR24223,PTHR24223:SF165		3.6.3.44	K05665	GO:0016887,GO:0005524,GO:0055085,GO:0042626,GO:0016021,GO:0006810	AT3G60160.1	ATMRP9,MRP9	multidrug resistance-associated protein 9	LOC_Os04g49890.1	NA	multidrug resistance-associated protein, putative, expressed	31.1099	58.501	73.3438	9.80347	7.41684	12.2232	6.22659	27.2401	14.2594	8.11672	9.41639	15.567
Sobic.002G327800	SORBI_3002G327800	9.14322	1.42811	9.63746	5.84115	228.934	-2.79841	0.599075	-4.67121	2.99e-06	0.000222319	37952175	Sobic.002G327800.1	Sobic.002G327800.1.p	PF01657,PF00069	PTHR27002,PTHR27002:SF16	KOG1187	2.7.11.1		GO:0006468,GO:0005524,GO:0004672	AT4G05200.1	CRK25	cysteine-rich RLK (RECEPTOR-like protein kinase) 25	LOC_Os07g35310.1	NA	TKL_IRAK_DUF26-lc.12 - DUF26 kinases have homology to DUF26 containing loci, expressed	4.70148	13.5551	9.17306	2.28272	0.88154	1.12008	5.48828	12.1191	11.305	3.328	4.61727	9.57819
Sobic.001G466000	SORBI_3001G466000	0.364414	3.81368	0.132266	0.164918	38.4584	3.26672	0.699597	4.66943	3.02e-06	0.00022352	37938304	Sobic.001G466000.1	Sobic.001G466000.1.p	PF02018,PF00331	PTHR31490,PTHR31490:SF2		3.2.1.8		GO:0016798,GO:0005975,GO:0004553	AT4G33840.1		Glycosyl hydrolase family 10 protein	LOC_Os03g10478.1	NA	glycosyl hydrolase family 10 protein, putative, expressed	0.299861	0.319044	0.474336	2.7324	7.44778	1.26085	0.122315	0.113606	0.160878	0.274688	0.167281	0.052786
Sobic.002G421800	SORBI_3002G421800	0.147969	3.12789	0.190464	2.29298	52.4022	4.30785	0.922872	4.66787	3.04e-06	0.000224481	37954598	Sobic.002G421800.1	Sobic.002G421800.1.p	PF00046	PTHR24326,PTHR24326:SF280				GO:0003677	AT3G03660.1	WOX11	WUSCHEL related homeobox 11	LOC_Os07g48560.1	NA	homeobox domain containing protein, expressed	0.188236	0.104755	0.150915	2.62341	3.769	2.99125	0.097533	0.340908	0.132952	3.91181	2.89249	0.074648
Sobic.007G146700	SORBI_3007G146700	54.9478	248.867	113.362	183.516	2709.15	2.11269	0.452715	4.66671	3.06e-06	0.000225014	37935468	Sobic.007G146700.1	Sobic.007G146700.1.p	PF04570	PTHR33059,PTHR33059:SF24					AT1G53885.1		Protein of unknown function (DUF581)	LOC_Os08g34984.1	NA	DUF581 domain containing protein, expressed	63.3493	51.6731	49.8209	249.313	271.502	225.786	170.035	72.7271	97.3247	195.564	290.48	64.5053
Sobic.006G113900	SORBI_3006G113900	80.3302	13.1908	136.701	98.8862	1062.82	-2.7599	0.59152	-4.66578	3.07e-06	0.000225296	37946704	Sobic.006G113900.1	Sobic.006G113900.1.p		PTHR22814,PTHR22814:SF122		3.4.21.72			AT5G48290.1		Heavy metal transport/detoxification superfamily protein	LOC_Os04g39010.1	NA	heavy metal associated domain containing protein, expressed	37.0107	126.384	77.5959	11.6408	13.7293	14.2022	54.548	217.377	138.178	55.7023	85.3624	155.594
Sobic.002G255100	SORBI_3002G255100	495.628	126.463	413.589	237.679	3264.46	-2.10568	0.451607	-4.66265	3.12e-06	0.000228016	37955425	Sobic.002G255100.1	Sobic.002G255100.1.p	PF01655	PTHR23413	KOG0878		K02912	GO:0006412,GO:0005840,GO:0005622,GO:0003735	AT4G18100.1		Ribosomal protein L32e	LOC_Os08g41300.1	NA	60S ribosomal protein L32, putative, expressed	653.545	471.107	362.231	91.9512	103.498	183.939	451.976	462.597	326.195	168.229	175.064	369.745
Sobic.006G201500	SORBI_3006G201500	620.778	202.609	651.035	352.091	4681.18	-1.76893	0.379884	-4.65651	3.22e-06	0.000234151	37948796	Sobic.006G201500.1	Sobic.006G201500.1.p	PF00298,PF03946	PTHR11661,PTHR11661:SF6	KOG0886		K02870	GO:0006412,GO:0005840,GO:0003735	AT2G37190.1		Ribosomal protein L11 family protein	LOC_Os02g47140.2	NA	L11 domain containing ribosomal protein, putative, expressed	608.278	599.838	654.219	127.096	170.74	309.992	753.928	664.094	535.081	293.898	307.734	454.64
Sobic.002G350600	SORBI_3002G350600	35.4749	16.4904	31.9578	18.6221	1486.33	-1.22324	0.262985	-4.65137	3.3e-06	0.000239295	37951095	Sobic.002G350600.1	Sobic.002G350600.1.p	PF02985,PF13646	PTHR10527,PTHR10527:SF29				GO:0005515	AT5G19820.1	emb2734	ARM repeat superfamily protein	LOC_Os07g38760.1	NA	HEAT repeat family protein, putative, expressed	33.3632	37.8464	35.2149	14.7476	16.5294	18.1941	23.8634	38.1869	33.8232	15.6749	18.3301	21.8612
Sobic.001G040701	SORBI_3001G040701	20.2962	4.25233	0.144426	0.0984273	41.7236	-2.38652	0.513392	-4.64854	3.34e-06	0.000241825	37940023	Sobic.001G040701.1	Sobic.001G040701.1.p										LOC_Os08g38289.1	NA	expressed protein	13.2845	32.4891	15.115	4.79615	3.93151	4.02933	0	0.147332	0.285947	0	0.295282	0
Sobic.004G036500	SORBI_3004G036500	4.44026	23.804	5.18279	9.66894	366.306	2.29584	0.494089	4.6466	3.37e-06	0.000242544	37930063	Sobic.004G036500.1	Sobic.004G036500.1.p	PF00249,PF14379	PTHR31314,PTHR31314:SF8					AT3G13040.2		myb-like HTH transcriptional regulator family protein	LOC_Os02g04640.1	NA	Myb-like DNA-binding domain containing protein, putative, expressed	2.98302	4.76492	5.57285	20.6255	25.0509	25.7357	6.71158	6.51467	2.32211	14.1336	10.3135	4.55978
Sobic.008G157500	SORBI_3008G157500	100.654	22.8232	0.0115983	0.011039	898.585	-2.19049	0.471369	-4.64709	3.37e-06	0.000242544	37927621	Sobic.008G157500.1	Sobic.008G157500.1.p	PF03181	PTHR31236,PTHR31236:SF10					AT5G25610.1	ATRD22,RD22	BURP domain-containing protein	LOC_Os01g53240.1	NA	BURP domain containing protein, expressed	107.422	115.922	78.6185	34.6322	20.7791	13.0584	0	0.034795	0	0.033117	0	0
Sobic.003G322200	SORBI_3003G322200	25.8244	9.21441	27.6027	10.2369	431.849	-1.63136	0.351329	-4.64339	3.43e-06	0.000245559	37915040	Sobic.003G322200.1	Sobic.003G322200.1.p	PF01535,PF13041	PTHR24015,PTHR24015:SF621					AT1G61870.1	PPR336	pentatricopeptide repeat 336	LOC_Os01g58080.1	NA	membrane-associated salt-inducible protein, putative, expressed	28.3725	23.239	25.8618	4.1197	9.08543	14.4381	20.4675	29.2319	33.1087	10.3011	12.241	8.16856
Sobic.009G070600	SORBI_3009G070600	51.3239	12.0054	38.2733	26.2484	519.165	-2.17666	0.468848	-4.64257	3.44e-06	0.000245758	37922501	Sobic.009G070600.1	Sobic.009G070600.1.p	PF03767	PTHR31284,PTHR31284:SF5		3.1.3.2		GO:0003993	AT4G25150.1		HAD superfamily, subfamily IIIB acid phosphatase	LOC_Os05g10210.1	NA	HAD superfamily phosphatase, putative, expressed	57.1314	70.4674	26.3729	7.19394	17.1023	11.7199	25.8376	47.7649	41.2173	26.3533	41.7325	10.6594
Sobic.006G002800	SORBI_3006G002800	23.164	11.0837	20.2487	12.2104	726.674	-1.17929	0.25418	-4.63959	3.49e-06	0.000248532	37945833	Sobic.006G002800.1	Sobic.006G002800.1.p	PF00642,PF13847,PF05958	PTHR11061,PTHR11061:SF24	KOG2187	2.1.1.35	K15332	GO:0046872,GO:0008173,GO:0006396	AT2G28450.1		zinc finger (CCCH-type) family protein	LOC_Os04g01480.1	NA	zinc finger C-x8-C-x5-C-x3-H type family protein, expressed	23.3758	24.4468	21.6693	9.24564	10.7017	13.3037	19.502	21.744	19.5001	10.6547	11.3213	14.6552
Sobic.004G225200	SORBI_3004G225200	124.42	652.998	164.111	382.081	8842.54	2.31964	0.500212	4.63731	3.53e-06	0.000249717	37930428	Sobic.004G225200.1	Sobic.004G225200.1.p	PF00795	PTHR23088,PTHR23088:SF31		3.5.5.4,3.5.5.1	K13035	GO:0016810,GO:0006807	AT5G22300.1	AtNIT4,NIT4	nitrilase 4	LOC_Os02g42350.1	NA	nitrilase, putative, expressed	159.828	97.5509	115.881	783.889	780.391	394.712	209.467	102.839	180.027	589.152	430.787	126.304
Sobic.008G189100	SORBI_3008G189100	49.0581	234.836	58.0411	64.767	1846.4	2.17577	0.46918	4.63738	3.53e-06	0.000249717	37928615	Sobic.008G189100.1	Sobic.008G189100.1.p	PF00561	PTHR10992,PTHR10992:SF826	KOG4178	3.3.2.10			AT3G51000.1		alpha/beta-Hydrolases superfamily protein	LOC_Os12g43970.1	NA	hydrolase, alpha/beta fold family domain containing protein, expressed	73.6994	32.0407	41.4341	155.489	273.683	275.336	56.6176	52.8526	64.6531	81.6109	94.6966	17.9937
Sobic.004G213500	SORBI_3004G213500	7.23348	0.929364	5.00865	2.83457	80.4706	-3.00407	0.648486	-4.63243	3.61e-06	0.000254682	37933627	Sobic.004G213500.1	Sobic.004G213500.1.p	PF03016	PTHR11062,PTHR11062:SF61	KOG1021	2.4.2.41			AT5G20260.1		Exostosin family protein	LOC_Os02g39960.1	NA	exostosin family protein, putative, expressed	7.53953	8.78958	5.37133	1.33986	1.09645	0.351778	2.02043	6.13185	6.87366	1.8152	1.88613	4.80238
Sobic.006G204000	SORBI_3006G204000	217.266	13.7894	106.001	55.1244	3804.33	-4.12004	0.889486	-4.63194	3.62e-06	0.000254682	37945908	Sobic.006G204000.2	Sobic.006G204000.2.p	PF00141	PTHR31356,PTHR31356:SF6		1.11.1.11	K00434	GO:0055114,GO:0020037,GO:0006979,GO:0004601	AT4G09010.1	APX4,TL29	ascorbate peroxidase 4	LOC_Os04g51300.1	NA	peroxidase precursor, putative, expressed	158.997	301.761	191.041	13.8177	10.386	17.1646	89.3268	139.194	89.4831	8.22427	9.1417	148.007
Sobic.001G012400	SORBI_3001G012400	201.501	32.9871	335.76	89.1397	3431.57	-2.62855	0.56796	-4.62806	3.69e-06	0.000258685	37938940	Sobic.001G012400.1	Sobic.001G012400.1.p	PF00201	PTHR11926,PTHR11926:SF269	KOG1192	2.4.1.85	K13030	GO:0016758,GO:0008152	AT1G22380.1	AtUGT85A3,UGT85A3	UDP-glucosyl transferase 85A3	LOC_Os02g51910.1	NA	cytokinin-O-glucosyltransferase 2, putative, expressed	275.998	192.642	135.862	42.4704	32.1023	24.3888	123.945	472.231	411.105	47.4056	67.4675	152.546
Sobic.006G228000	SORBI_3006G228000	20.7575	0.415273	2.66999	1.0478	85.9624	-5.65249	1.22264	-4.62317	3.78e-06	0.000264038	37945607	Sobic.006G228000.1	Sobic.006G228000.1.p	PF00098,PF00313	PTHR11544				GO:0008270,GO:0003676,GO:0006355,GO:0003677	AT4G36020.1	CSDP1	cold shock domain protein 1	LOC_Os01g36570.1	NA	glycine-rich protein 2, putative	28.9722	15.4101	17.8903	0.597215	0.506867	0.141736	0.747141	4.81756	2.44526	0.07041	0	3.07299
Sobic.001G273700	SORBI_3001G273700	7.13434	16.6246	7.00806	8.7002	1002.35	1.12744	0.243922	4.62215	3.8e-06	0.000264516	37940596	Sobic.001G273700.1	Sobic.001G273700.1.p	PF13087,PF13086	PTHR10887,PTHR10887:SF359	KOG1801		K10706		AT4G30100.1		P-loop containing nucleoside triphosphate hydrolases superfamily protein	LOC_Os06g20500.1	NA	tRNA-splicing endonuclease positive effector-related, putative, expressed	8.07987	6.32271	7.00044	16.6211	18.6382	14.6145	6.87972	5.37816	8.76632	8.55651	11.9438	5.60032
Sobic.003G105800	SORBI_3003G105800	0.794604	30.6604	1.6124	6.88375	220.117	5.20629	1.12709	4.61922	3.85e-06	0.000267458	37914946	Sobic.003G105800.1	Sobic.003G105800.1.p	PF02365	PTHR31719,PTHR31719:SF26				GO:0006355,GO:0003677	AT3G04070.1	anac047,NAC047	NAC domain containing protein 47	LOC_Os03g21060.1	NA	No apical meristem protein, putative, expressed	1.62942	0.223729	0.53066	38.2547	18.1203	35.6063	4.0089	0.490829	0.337464	14.116	6.37165	0.163564
Sobic.002G249800	SORBI_3002G249800	132.949	66.8151	138.173	68.1241	3873.58	-1.09335	0.23678	-4.6176	3.88e-06	0.00026872	37951057	Sobic.002G249800.1	Sobic.002G249800.1.p	PF00012	PTHR19375,PTHR19375:SF202			K04043		AT5G09590.1	HSC70-5,MTHSC70-2	mitochondrial HSO70 2	LOC_Os09g31486.1	NA	DnaK family protein, putative, expressed	149.326	125.612	123.909	64.9296	79.0937	56.4221	110.081	155.315	149.123	68.6654	64.5082	71.1988
Sobic.001G057600	SORBI_3001G057600	3.50193	99.7948	9.99446	102.582	887.703	4.7777	1.0358	4.61257	3.98e-06	0.000273741	37941688	Sobic.001G057600.1	Sobic.001G057600.1.p	PF13537	PTHR11772,PTHR11772:SF20					AT3G22850.1		Aluminium induced protein with YGL and LRDR motifs	LOC_Os03g58170.1	NA	stem-specific protein TSJT1, putative, expressed	7.41251	1.22396	1.86933	74.6491	140.468	84.2674	21.653	1.92949	6.40087	169.111	135.717	2.91921
Sobic.004G055100	SORBI_3004G055100	80.2223	21.2515	72.1587	34.2901	1455.19	-2.01509	0.436878	-4.61248	3.98e-06	0.000273741	37929494	Sobic.004G055100.1	Sobic.004G055100.1.p	PF00828	PTHR11721,PTHR11721:SF5	KOG1742		K02900		AT1G70600.1		Ribosomal protein L18e/L15 superfamily protein	LOC_Os07g42170.1	NA	60S ribosomal protein, putative, expressed	116.315	59.201	65.1506	18.1965	23.5728	21.985	62.2407	83.124	71.1114	24.8113	23.3219	54.7373
Sobic.010G198600	SORBI_3010G198600	1.64238	0	2.83989	0.883253	16.4367	-6.79517	1.47464	-4.60802	4.07e-06	0.000278821	37912046	Sobic.010G198600.1	Sobic.010G198600.1.p		PTHR33228,PTHR33228:SF2					AT2G24762.1	AtGDU4,GDU4	glutamine dumper 4	LOC_Os06g42660.1	NA	expressed protein	1.98086	1.02049	1.9258	0	0	0	3.05964	2.63241	2.82761	0.409326	0.168011	2.07242
Sobic.007G172100	SORBI_3007G172100	1.9618	29.697	3.88107	2.18214	193.677	3.78237	0.821964	4.60162	4.19e-06	0.000286663	37934349	Sobic.007G172100.1	Sobic.007G172100.1.p	PF08246,PF00112	PTHR12411,PTHR12411:SF366	KOG1543	3.4.22.6	K16292	GO:0008234,GO:0006508	AT5G50260.1		Cysteine proteinases superfamily protein	LOC_Os08g44270.1	NA	vignain precursor, putative, expressed	1.21162	0.596662	4.07711	6.20402	64.5819	18.305	2.33449	5.34562	3.96309	1.96563	3.5796	1.00119
Sobic.007G070400	SORBI_3007G070400	24.6057	3.32764	21.4568	10.6206	213.513	-2.98092	0.647949	-4.60054	4.21e-06	0.000287272	37934903	Sobic.007G070400.1	Sobic.007G070400.1.p	PF14226,PF03171	PTHR10209,PTHR10209:SF175	KOG0143			GO:0055114,GO:0016491	AT1G06650.2		2-oxoglutarate (2OG) and Fe(II)-dependent oxygenase superfamily protein	LOC_Os03g48430.1	NA	1-aminocyclopropane-1-carboxylate oxidase homolog 4, putative, expressed	24.9473	29.5579	19.3119	1.05327	2.01972	6.90992	17.1666	30.4206	16.7832	5.39874	8.38117	18.0818
Sobic.006G057300	SORBI_3006G057300	4.22071	31.7136	26.9449	26.8056	494.577	2.81364	0.611869	4.59843	4.26e-06	0.00028785	37948691	Sobic.006G057300.1	Sobic.006G057300.1.p	PF03171,PF14226	PTHR10209,PTHR10209:SF96	KOG0143	4.2.1.78		GO:0055114,GO:0016491	AT1G17020.1	ATSRG1,SRG1	senescence-related gene 1	LOC_Os03g32470.1	NA	leucoanthocyanidin dioxygenase, putative, expressed	7.23217	2.61077	2.81917	26.5357	45.0344	23.5706	23.7669	21.0464	36.0215	21.3863	53.2303	5.80032
Sobic.009G207600	SORBI_3009G207600	70.4695	381.838	102.729	192.364	3825.65	2.36071	0.513395	4.59824	4.26e-06	0.00028785	37920140	Sobic.009G207600.1	Sobic.009G207600.1.p	PF13370,PF00226	PTHR24078,PTHR24078:SF255	KOG0716				AT2G42750.1		DNAJ heat shock N-terminal domain-containing protein	LOC_Os05g45350.2	NA	dnaJ domain containing protein, expressed	109.379	55.1765	46.8534	399.58	377.808	368.125	150.405	48.4467	109.334	255.681	254.805	66.6047
Sobic.002G367800	SORBI_3002G367800	10.0729	5.33364	9.8901	5.60548	213.114	-0.99963	0.217363	-4.5989	4.25e-06	0.00028785	37951616	Sobic.002G367800.1	Sobic.002G367800.1.p	PF13812,PF01535,PF13041	PTHR24015,PTHR24015:SF822					AT5G60960.1		Pentatricopeptide repeat (PPR) superfamily protein	LOC_Os07g41260.1	NA	PPR repeat domain containing protein, putative, expressed	11.6903	9.81816	8.71027	5.77149	4.43436	5.79509	7.61212	10.6655	11.3926	5.85999	5.86828	5.08817
Sobic.001G380600	SORBI_3001G380600	20.3291	12.1462	22.9589	15.6074	873.801	-0.877084	0.190795	-4.59699	4.29e-06	0.000288717	37943159	Sobic.001G380600.1	Sobic.001G380600.1.p	PF05193,PF00675,PF16187	PTHR11851,PTHR11851:SF123		3.4.24.56	K01411		AT1G06900.1		Insulinase (Peptidase family M16) family protein	LOC_Os03g21810.1	NA	insulin-degrading enzyme, putative, expressed	19.8888	21.6639	19.4345	8.95987	12.9343	14.5443	19.907	25.0246	23.9452	16.2129	16.0464	14.563
Sobic.004G097400	SORBI_3004G097400	39.0526	90.5507	52.86	84.1232	1875.28	1.13248	0.246464	4.59491	4.33e-06	0.000290737	37930144	Sobic.004G097400.1	Sobic.004G097400.1.p	PF00153	PTHR24089:SF245,PTHR24089	KOG0752		K15084		AT4G26180.1		Mitochondrial substrate carrier family protein	LOC_Os02g13300.1	NA	mitochondrial carrier protein, putative, expressed	47.593	37.1289	32.4358	90.2933	95.0495	86.3092	57.6746	52.3996	48.5057	106.877	93.0882	52.4044
Sobic.002G376200	SORBI_3002G376200	5.77262	2.64166	6.10371	3.4538	100.242	-1.27041	0.276789	-4.58982	4.44e-06	0.000296675	37949791	Sobic.002G376200.1	Sobic.002G376200.1.p	PF01288,PF00809	PTHR20941,PTHR20941:SF1		2.5.1.15,2.7.6.3	K13941	GO:0009396,GO:0003848,GO:0042558	AT4G30000.1		Dihydropterin pyrophosphokinase / Dihydropteroate synthase	LOC_Os07g42632.1	NA	folic acid synthesis protein, putative, expressed	5.36643	5.84068	6.11074	1.63733	2.66157	3.62609	6.41431	5.88648	6.01035	3.24475	4.05151	3.06514
Sobic.001G088300	SORBI_3001G088300	44.2215	19.0157	26.1789	17.8469	370.253	-1.28718	0.280464	-4.58945	4.44e-06	0.000296675	37942191	Sobic.001G088300.2	Sobic.001G088300.2.p		PTHR33264,PTHR33264:SF2					AT2G27180.1			LOC_Os10g25800.1	NA	expressed protein	59.8899	33.9183	38.8562	14.3216	17.3749	25.3507	20.8594	34.8066	22.8708	20.7038	18.8615	13.9753
Sobic.001G046300	SORBI_3001G046300	211.538	78.6046	232.01	109.917	2724.33	-1.54286	0.336246	-4.58848	4.46e-06	0.000297176	37941048	Sobic.001G046300.1	Sobic.001G046300.1.p	PF03719,PF00333	PTHR13718,PTHR13718:SF69	KOG0877		K02981	GO:0006412,GO:0005840,GO:0003735,GO:0003723	AT3G57490.1		Ribosomal protein S5 family protein	LOC_Os03g59310.1	NA	ribosomal protein, putative, expressed	283.07	160.882	190.663	69.1865	83.2487	83.3784	210.339	268.86	216.832	86.9602	95.2766	147.515
Sobic.003G291900	SORBI_3003G291900	2.96491	0.680008	2.59327	1.11694	36.3934	-2.24854	0.490151	-4.58745	4.49e-06	0.000297772	37915745	Sobic.003G291900.1	Sobic.003G291900.1.p	PF15925									LOC_Os01g53940.1	NA	expressed protein	2.77743	3.5764	2.54092	0.680842	0.58363	0.775551	2.02584	4.16574	1.58823	0.936406	1.10722	1.30721
Sobic.001G442300	SORBI_3001G442300	118.403	5.77665	41.9753	21.2753	2299.8	-4.58051	0.999009	-4.58506	4.54e-06	0.000299432	37942158	Sobic.001G442300.1	Sobic.001G442300.1.p	PF00149	PTHR10161,PTHR10161:SF14	KOG2679	3.1.3.2	K14379	GO:0016787	AT1G14700.1	ATPAP3,PAP3	purple acid phosphatase 3	LOC_Os03g13540.1	NA	Ser/Thr protein phosphatase family protein, putative, expressed	37.202	124.339	193.669	1.29097	4.66601	11.373	32.0767	68.6145	25.2348	1.84378	10.042	51.9399
Sobic.003G234101	SORBI_3003G234101	27.616	0.612701	20.1127	12.2823	233.966	-5.58082	1.21709	-4.58537	4.53e-06	0.000299432	37917426	Sobic.003G234101.1	Sobic.003G234101.1.p											NA		13.295	39.4602	30.0927	1.27564	0.285271	0.277193	9.73359	35.6002	15.0044	0.800184	0.543125	35.5036
Sobic.010G233100	SORBI_3010G233100	30.9935	10.5429	33.6939	9.73228	85.5338	-1.6477	0.359561	-4.58252	4.59e-06	0.000302197	37908947	Sobic.010G233100.1	Sobic.010G233100.1.p											NA		34.1779	23.3126	35.49	9.84429	10.3584	11.4262	41.9623	29.0942	30.0252	9.47259	7.30375	12.4205
Sobic.004G152400	SORBI_3004G152400	110.833	36.069	137.381	65.7894	1462.06	-1.71871	0.375193	-4.58087	4.63e-06	0.000303334	37930843	Sobic.004G152400.1	Sobic.004G152400.1.p	PF00831	PTHR13872	KOG3436		K02918	GO:0006412,GO:0005840,GO:0005622,GO:0003735	AT5G02610.1		Ribosomal L29 family protein	LOC_Os02g30050.1	NA	ribosomal protein L29, putative, expressed	154.315	81.1414	97.0418	32.0396	34.5532	41.6142	135.369	129.981	146.792	60.5702	44.4705	92.3275
Sobic.009G070700	SORBI_3009G070700	511.4	66.1782	378.027	130.025	4027.51	-3.05817	0.667646	-4.58052	4.64e-06	0.000303334	37922291	Sobic.009G070700.1	Sobic.009G070700.1.p	PF03767	PTHR31284,PTHR31284:SF5		3.1.3.2		GO:0003993	AT4G29260.1		HAD superfamily, subfamily IIIB acid phosphatase	LOC_Os05g10210.1	NA	HAD superfamily phosphatase, putative, expressed	567.005	818.116	149.078	21.8814	98.2838	78.3694	186.498	381.418	566.166	57.9831	214.346	117.746
Sobic.007G134400	SORBI_3007G134400	151.104	68.6088	190.189	77.6042	2862.34	-1.23516	0.270171	-4.57177	4.84e-06	0.000315371	37934708	Sobic.007G134400.1	Sobic.007G134400.1.p	PF00415	PTHR22870,PTHR22870:SF206	KOG1427				AT5G16040.1		Regulator of chromosome condensation (RCC1) family protein	LOC_Os08g33390.1	NA	Regulator of chromosome condensation domain containing protein, expressed	130.579	149.658	173.077	60.2242	81.9355	63.6668	153.665	162.401	254.499	80.6558	79.6842	72.4727
Sobic.003G382000	SORBI_3003G382000	27.3251	16.5458	16.9765	15.5183	324.725	-0.814946	0.178281	-4.57112	4.85e-06	0.000315424	37915481	Sobic.003G382000.1	Sobic.003G382000.1.p	PF00472	PTHR11075				GO:0006415,GO:0003747	AT1G33330.1		Class I peptide chain release factor	LOC_Os01g66379.1	NA	expressed protein	29.1369	26.6879	26.1504	17.6906	16.0174	15.9295	15.0009	16.9406	18.9881	13.6121	18.3859	14.5571
Sobic.006G102500	SORBI_3006G102500	31.6218	9.22241	19.6376	11.6567	542.064	-1.87934	0.411335	-4.56888	4.9e-06	0.000317893	37945497	Sobic.006G102500.1	Sobic.006G102500.1.p	PF07690	PTHR23500,PTHR23500:SF2	KOG0254			GO:0055085,GO:0016021	AT1G34580.1		Major facilitator superfamily protein	LOC_Os04g38026.1	NA	transporter family protein, putative, expressed	31.9068	31.9287	31.0299	6.54951	9.70557	11.4121	15.8405	21.6882	21.3842	7.55295	9.19832	18.2188
Sobic.003G306100	SORBI_3003G306100	61.8737	112.191	70.3266	92.4095	1725.95	0.76084	0.166756	4.56261	5.05e-06	0.00032661	37917253	Sobic.003G306100.1	Sobic.003G306100.1.p		PTHR21145,PTHR21145:SF0	KOG0795	5.4.99.5	K01850	GO:0009073,GO:0004106	AT3G29200.1	ATCM1,CM1	chorismate mutase 1	LOC_Os01g55870.1	NA	chorismate mutase, chloroplast precursor, putative, expressed	67.9567	61.5133	56.1512	109.931	112.941	113.702	68.4993	72.2808	70.1997	76.3517	121.439	79.4381
Sobic.002G373001	SORBI_3002G373001	17.5738	76.5237	31.8534	75.0748	620.327	2.10127	0.460847	4.55959	5.13e-06	0.00032944	37951133	Sobic.002G373001.1	Sobic.002G373001.1.p	PF07911	PTHR33108,PTHR33108:SF1					AT1G72510.2		Protein of unknown function (DUF1677)	LOC_Os07g42220.1	NA	expressed protein	25.0909	11.3367	16.2939	65.8071	94.8962	68.8677	38.3995	24.5297	32.6309	112.689	87.6042	24.9315
Sobic.010G206300	SORBI_3010G206300	48.8904	23.7247	41.8866	28.5195	2006.53	-1.1832	0.259489	-4.55971	5.12e-06	0.00032944	37910021	Sobic.010G206300.1	Sobic.010G206300.1.p	PF08264,PF00133	PTHR11946,PTHR11946:SF73		6.1.1.5	K01870	GO:0006418,GO:0000166,GO:0005524,GO:0004812	AT4G10320.1		tRNA synthetase class I (I, L, M and V) family protein	LOC_Os06g43760.1	NA	tRNA synthetase class I, putative, expressed	43.3489	51.3658	51.9565	17.0186	22.1483	32.0071	35.4112	47.8955	42.3531	24.7906	30.6947	30.0733
Sobic.001G383300	SORBI_3001G383300	45.1192	29.5273	39.6258	33.9802	1513.42	-0.71423	0.156695	-4.55808	5.16e-06	0.000329524	37937424	Sobic.001G383300.1	Sobic.001G383300.1.p	PF00005,PF00664	PTHR24221,PTHR24221:SF18		3.6.3.46	K05663	GO:0016887,GO:0005524,GO:0055085,GO:0042626,GO:0016021,GO:0006810	AT5G58270.1	ATATM3,ATM3,STA1	ABC transporter of the mitochondrion 3	LOC_Os06g03770.1	NA	ABC transporter, ATP-binding protein, putative, expressed	46.8776	47.0797	41.4005	29.7435	29.7371	29.1013	40.2512	40.6013	38.0249	33.6309	38.7451	29.5647
Sobic.004G249300	SORBI_3004G249300	94.5066	44.57	95.0055	61.8984	1809.55	-1.1907	0.261237	-4.55794	5.17e-06	0.000329524	37932744	Sobic.004G249300.1	Sobic.004G249300.1.p	PF01399	PTHR15350,PTHR15350:SF2	KOG2753		K15030	GO:0005515	AT5G15610.2		Proteasome component (PCI) domain protein	LOC_Os04g01290.1	NA	proteasome subunit, putative, expressed	106.477	86.8926	90.1503	42.6399	38.5917	52.4785	97.1958	101.267	86.5531	55.2778	56.2552	74.1623
Sobic.001G198800	SORBI_3001G198800	40.9201	5.6237	14.0066	5.29444	368.266	-2.90909	0.638274	-4.55775	5.17e-06	0.000329524	37944921	Sobic.001G198800.1	Sobic.001G198800.1.p	PF04043	PTHR31080,PTHR31080:SF13		3.1.1.11		GO:0004857	AT2G01610.1		Plant invertase/pectin methylesterase inhibitor superfamily protein	LOC_Os10g36500.2	NA	invertase/pectin methylesterase inhibitor family protein, putative, expressed	43.5969	55.4426	23.7207	8.40495	2.31674	6.14941	9.1062	10.8856	22.028	2.36614	4.18733	9.32984
Sobic.003G247200	SORBI_3003G247200	8.31402	21.5689	9.27535	17.4989	330.171	1.26854	0.278716	4.55139	5.33e-06	0.000338687	37918861	Sobic.003G247200.1	Sobic.003G247200.1.p	PF01329	PTHR12599,PTHR12599:SF2	KOG4073			GO:0008124,GO:0006729	AT1G29810.1		Transcriptional coactivator/pterin dehydratase	LOC_Os01g47420.1	NA	pterin-4-alpha-carbinolamine dehydratase, putative, expressed	8.49306	8.44093	8.00808	20.9253	22.9866	20.7948	10.8669	9.18224	7.77692	22.5428	19.5811	10.3728
Sobic.003G247100	SORBI_3003G247100	3.02556	33.8468	12.5671	48.9089	790.283	3.38523	0.744209	4.54876	5.4e-06	0.000340146	37913032	Sobic.003G247100.1	Sobic.003G247100.1.p	PF03489,PF05184,PF00026	PTHR13683,PTHR13683:SF312	KOG1339	3.4.23.40	K08245	GO:0006629,GO:0006508,GO:0004190	AT1G11910.1	APA1,ATAPA1	aspartic proteinase A1	LOC_Os01g47410.2	NA	aspartic proteinase oryzasin-1 precursor, putative, expressed	4.47385	2.19143	2.4114	25.4137	41.5359	34.5907	20.1908	5.12423	12.3863	72.4267	70.1989	4.10116
Sobic.004G335600	SORBI_3004G335600	446.718	126.909	348.221	209.709	1731.18	-1.9421	0.426894	-4.54936	5.38e-06	0.000340146	37928963	Sobic.004G335600.1	Sobic.004G335600.1.p	PF04758	PTHR12650	KOG0009		K02983	GO:0006412,GO:0005840,GO:0005622,GO:0003735	AT4G29390.1		Ribosomal protein S30 family protein	LOC_Os02g56014.1	NA	40S ribosomal protein S30, putative, expressed	745.668	319.608	274.879	89.2864	123.754	167.686	329.945	396.613	318.104	175.466	187.815	265.845
Sobic.001G130301	SORBI_3001G130301	114.069	30.0229	95.0092	53.4993	517.592	-2.10544	0.462866	-4.5487	5.4e-06	0.000340146	37940762	Sobic.001G130301.1	Sobic.001G130301.1.p	PF01249	PTHR10442	KOG3486		K02971	GO:0006412,GO:0005840,GO:0005622,GO:0003735	AT5G27700.1		Ribosomal protein S21e	LOC_Os03g46490.1	NA	40S ribosomal protein S21, putative, expressed	171.714	90.3849	80.1079	19.1552	26.2044	44.709	95.4155	123.132	66.4804	42.6749	46.0923	71.7307
Sobic.009G084000	SORBI_3009G084000	44.8636	84.6903	52.9517	88.5224	812.507	0.803889	0.176773	4.54758	5.43e-06	0.00034102	37920919	Sobic.009G084000.1	Sobic.009G084000.1.p	PF00179	PTHR24067,PTHR24067:SF145	KOG0417	6.3.2.19	K10689		AT5G25760.1	PEX4,UBC21	peroxin4	LOC_Os02g42314.2	NA	ubiquitin-conjugating enzyme, putative, expressed	40.7054	48.0105	45.8749	83.5619	80.3441	90.1648	56.349	48.6418	53.8644	92.2384	101.824	71.5046
Sobic.004G349800	SORBI_3004G349800	45.4847	91.7837	47.7971	72.5159	1373.73	0.889598	0.195663	4.54659	5.45e-06	0.000341668	37931964	Sobic.004G349800.1	Sobic.004G349800.1.p		PTHR34797,PTHR34797:SF2					AT2G45980.1			LOC_Os02g57600.2	NA	expressed protein	48.3476	39.3206	48.786	86.614	99.2562	89.4808	55.1209	42.2657	46.0047	74.8696	88.1527	54.5254
Sobic.003G266500	SORBI_3003G266500	11.3761	2.46942	7.92674	5.55269	195.679	-2.33959	0.514741	-4.54517	5.49e-06	0.000343022	37918869	Sobic.003G266500.1	Sobic.003G266500.1.p	PF13489,PF08241	PTHR10108,PTHR10108:SF793	KOG1269	2.1.1.103	K05929	GO:0008168,GO:0008152	AT3G18000.1	NMT1,PEAMT,XPL1	S-adenosyl-L-methionine-dependent methyltransferases superfamily protein	LOC_Os01g50030.1	NA	CPuORF25 - conserved peptide uORF-containing transcript, expressed	9.04561	14.1384	10.9444	2.13427	1.78775	3.48624	5.81846	9.58249	8.37925	2.05039	6.14039	8.46729
Sobic.006G094300	SORBI_3006G094300	104.056	41.8534	96.7597	53.3914	1911.55	-1.42349	0.313353	-4.54277	5.55e-06	0.000343415	37946710	Sobic.006G094300.1	Sobic.006G094300.1.p		PTHR33065,PTHR33065:SF16								LOC_Os07g45195.1	NA	expressed protein	105.622	98.8568	107.69	41.9113	37.6054	46.0435	90.0835	119.729	80.467	49.9298	42.84	67.4042
Sobic.006G081100	SORBI_3006G081100	544.717	218.987	517.667	279.675	4996.27	-1.45209	0.31966	-4.5426	5.56e-06	0.000343415	37946778	Sobic.006G081100.1	Sobic.006G081100.1.p	PF03501	PTHR12146,PTHR12146:SF7	KOG3344		K02947		AT4G25740.1		RNA binding Plectin/S10 domain-containing protein	LOC_Os04g35090.1	NA	40S ribosomal protein S10, putative, expressed	670.913	534.604	428.634	211.489	215.562	229.911	543.856	545.757	463.389	259.607	216.595	362.824
Sobic.010G261300	SORBI_3010G261300	24.1881	8.95078	23.0196	12.8072	808.073	-1.56108	0.343574	-4.54366	5.53e-06	0.000343415	37911848	Sobic.010G261300.1	Sobic.010G261300.1.p	PF05178,PF12936	PTHR14490	KOG2409		K14786		AT3G24080.1		KRR1 family protein	LOC_Os05g41100.1	NA	protein kri1, putative, expressed	20.5691	27.7611	24.234	8.0626	10.3088	8.48095	21.2896	19.4739	28.2952	9.36833	11.4363	17.6169
Sobic.002G371100	SORBI_3002G371100	129.354	45.0002	106.766	65.1795	1399.5	-1.65274	0.363775	-4.54331	5.54e-06	0.000343415	37953713	Sobic.002G371100.1	Sobic.002G371100.1.p	PF00189,PF07650	PTHR11760:SF22,PTHR11760	KOG3181		K02985	GO:0003723	AT5G35530.1		Ribosomal protein S3 family protein	LOC_Os07g41750.1	NA	40S ribosomal protein S3-1, putative, expressed	189.069	113.192	85.8012	33.8154	48.7326	52.4525	105.465	113.952	100.879	51.5213	57.8335	86.1835
Sobic.003G346600	SORBI_3003G346600	148.302	50.7515	138.52	78.5383	1215.73	-1.67916	0.369877	-4.53978	5.63e-06	0.000347093	37916748	Sobic.003G346600.1	Sobic.003G346600.1.p	PF00164	PTHR11652,PTHR11652:SF16	KOG1749		K02973	GO:0006412,GO:0005840,GO:0005622,GO:0003735	AT5G02960.1		Ribosomal protein S12/S23 family protein	LOC_Os03g60400.1	NA	40S ribosomal protein S23, putative, expressed	180.717	133.642	130.547	36.8246	46.3065	69.1234	111.402	183.103	121.055	65.6345	63.7567	106.224
Sobic.001G474500	SORBI_3001G474500	35.712	83.138	35.1665	41.4905	1410.06	1.13639	0.25068	4.53323	5.81e-06	0.000356398	37939695	Sobic.001G474500.1	Sobic.001G474500.1.p	PF00153	PTHR24089,PTHR24089:SF292	KOG0752				AT5G64970.1		Mitochondrial substrate carrier family protein	LOC_Os03g09110.1	NA	mitochondrial carrier protein, putative, expressed	38.2484	37.3467	31.5409	92.637	93.5882	63.1889	35.8678	30.7712	38.8605	47.453	48.7254	28.293
Sobic.003G322400	SORBI_3003G322400	1112.94	469.221	1165.05	638.914	7041.09	-1.39298	0.307295	-4.53304	5.81e-06	0.000356398	37914920	Sobic.003G322400.1	Sobic.003G322400.1.p	PF03297	PTHR12850	KOG1767		K02975		AT4G39200.1		Ribosomal protein S25 family protein	LOC_Os08g44480.1	NA	40S ribosomal protein S25, putative, expressed	943.897	1152.86	1242.06	370.405	494.045	543.213	1190.22	1157.14	1147.79	597.003	498.404	821.336
Sobic.010G198500	SORBI_3010G198500	2.23268	0	3.99739	1.47657	17.4334	-6.75181	1.49029	-4.53055	5.88e-06	0.000359649	37912340	Sobic.010G198500.1	Sobic.010G198500.1.p		PTHR33228,PTHR33228:SF2					AT2G24762.1	AtGDU4,GDU4	glutamine dumper 4	LOC_Os06g42660.1	NA	expressed protein	2.30675	2.6432	1.74808	0	0	0	5.52332	2.39384	4.07502	0.456779	0.468585	3.50435
Sobic.002G383400	SORBI_3002G383400	3.99603	0.39916	2.10696	0.945602	52.2975	-3.47422	0.767144	-4.52877	5.93e-06	0.0003617	37953861	Sobic.002G383400.1	Sobic.002G383400.1.p	PF13450	PTHR10742,PTHR10742:SF287	KOG0029	1.3.5.5			AT3G09580.1		FAD/NAD(P)-binding oxidoreductase family protein	LOC_Os07g43370.1	NA	amine oxidase family protein, putative, expressed	2.90624	4.31318	4.76866	0.188839	0.144254	0.864387	0.722731	4.02932	1.56883	0.877913	0.509005	1.44989
Sobic.005G169400	SORBI_3005G169400	13.7635	2.87659	16.7822	10.5713	149.184	-2.39655	0.529273	-4.528	5.95e-06	0.000362044	37924789	Sobic.005G169400.1	Sobic.005G169400.1.p	PF00967	PTHR22595,PTHR22595:SF48				GO:0050832,GO:0042742	AT3G04720.1	HEL,PR-4,PR4	pathogenesis-related 4	LOC_Os11g37970.1	NA	WIP5 - Wound-induced protein precursor, expressed	7.4059	14.6913	19.1934	2.33149	2.95063	3.34765	12.5097	22.8726	14.9643	7.9149	7.15822	16.6408
Sobic.003G095400	SORBI_3003G095400	2.41058	12.8239	3.12866	6.23724	254.922	2.32608	0.51387	4.52659	5.99e-06	0.000363102	37913170	Sobic.003G095400.1	Sobic.003G095400.1.p	PF04577	PTHR20961,PTHR20961:SF28	KOG4698	2.4.1.255		GO:0016757	AT3G18180.1		Glycosyltransferase family 61 protein	LOC_Os01g02920.1	NA	glycosyltransferase protein, putative, expressed	3.30482	1.59538	2.33154	14.4349	14.4748	9.56197	2.59202	3.75553	3.03842	7.41975	9.83889	1.45307
Sobic.001G379200	SORBI_3001G379200	23.3601	11.1584	21.101	12.117	541.721	-1.18286	0.261333	-4.52625	6e-06	0.000363102	37942080	Sobic.001G379200.1	Sobic.001G379200.1.p	PF01416	PTHR11142,PTHR11142:SF9	KOG2553	5.4.99.12	K06173	GO:0009982,GO:0009451,GO:0003723,GO:0001522	AT2G30320.1		Pseudouridine synthase family protein	LOC_Os03g21980.1	NA	tRNA pseudouridine synthase family protein, putative, expressed	25.1259	20.7248	24.2297	9.6051	11.2872	12.5829	19.6544	23.0138	20.6347	10.2249	11.1932	14.933
Sobic.001G442200	SORBI_3001G442200	6.86507	25.2394	12.8399	18.908	370.115	1.76864	0.390964	4.52381	6.07e-06	0.00036633	37939687	Sobic.001G442200.1	Sobic.001G442200.1.p	PF00149	PTHR10161,PTHR10161:SF14	KOG2679	3.1.3.2	K14379	GO:0016787	AT1G14700.1	ATPAP3,PAP3	purple acid phosphatase 3	LOC_Os03g13540.1	NA	Ser/Thr protein phosphatase family protein, putative, expressed	7.1926	5.19405	8.20856	29.2297	25.9303	20.5582	18.4562	7.84604	12.2176	23.0726	21.7459	11.9056
Sobic.002G265800	SORBI_3002G265800	6.8248	0.15438	21.5163	2.30328	161.037	-5.44674	1.20436	-4.52254	6.11e-06	0.00036755	37955347	Sobic.002G265800.1	Sobic.002G265800.1.p	PF00201	PTHR11926:SF264,PTHR11926	KOG1192		K13691	GO:0008152,GO:0016758	AT2G43820.1	ATSAGT1,GT,SAGT1,SGT1,UGT74F2	UDP-glucosyltransferase 74F2	LOC_Os09g34250.1	NA	UDP-glucoronosyl and UDP-glucosyl transferase domain containing protein, expressed	15.4572	3.81342	1.20379	0	0.325051	0.138088	1.57273	55.5289	7.44712	1.75194	1.34111	3.81678
Sobic.001G299400	SORBI_3001G299400	4.89295	1.62944	3.78278	3.11024	48.7999	-1.66493	0.368235	-4.52137	6.14e-06	0.000368602	37942753	Sobic.001G299400.1	Sobic.001G299400.1.p	PF01471,PF00413	PTHR10201,PTHR10201:SF141		3.4.24.23		GO:0031012,GO:0008270,GO:0006508,GO:0004222	AT4G16640.1		Matrixin family protein	LOC_Os10g40830.1	NA	metalloendoproteinase 1 precursor, putative, expressed	4.90574	5.08965	4.68344	0.729436	1.82941	2.32947	2.82504	4.57126	3.95203	3.15406	3.35066	2.826
Sobic.001G111150	SORBI_3001G111150	11.8624	46.4745	9.3701	18.5389	637.717	1.87849	0.415577	4.52019	6.18e-06	0.000369662	37941792	Sobic.001G111150.1	Sobic.001G111150.1.p	PF00854	PTHR11654,PTHR11654:SF153			K14638	GO:0016020,GO:0006810,GO:0005215	AT2G02040.1	ATPTR2,ATPTR2-B,NTR1,PTR2,PTR2-B	peptide transporter 2	LOC_Os03g51050.1	NA	peptide transporter PTR2, putative, expressed	14.0647	8.95865	12.5637	47.4105	42.2697	49.7435	11.265	8.47945	8.36581	25.7233	23.8292	6.06421
Sobic.001G177100	SORBI_3001G177100	73.6373	28.9566	80.826	39.6998	1722.41	-1.50411	0.332855	-4.51883	6.22e-06	0.000371063	37941939	Sobic.001G177100.1	Sobic.001G177100.1.p	PF08701,PF01926	PTHR11089:SF30,PTHR11089	KOG2484		K14538	GO:0005525	AT3G07050.1		GTP-binding family protein	LOC_Os01g27730.1	NA	GTPase of unknown function domain containing protein, putative, expressed	65.196	78.6474	77.0683	17.0993	32.2041	37.5664	76.2069	81.71	84.5611	32.2423	35.6319	51.2253
Sobic.004G082700	SORBI_3004G082700	15.6914	5.33689	16.7414	5.21772	310.278	-1.69156	0.374457	-4.51738	6.26e-06	0.000371642	37929280	Sobic.004G082700.1	Sobic.004G082700.1.p	PF13812,PF01535	PTHR24015,PTHR24015:SF350					AT3G02490.1		Pentatricopeptide repeat (PPR) superfamily protein	LOC_Os01g73950.2	NA	PPR repeat containing protein, expressed	17.0133	14.2318	15.8291	2.08765	7.15192	6.77111	11.9368	18.4057	19.8818	5.34738	5.57423	4.73156
Sobic.001G242600	SORBI_3001G242600	48.4848	15.584	37.4734	28.003	628.183	-1.75554	0.38858	-4.51784	6.25e-06	0.000371642	37939211	Sobic.001G242600.1	Sobic.001G242600.1.p	PF00314	PTHR31048,PTHR31048:SF18					AT2G28790.1		Pathogenesis-related thaumatin superfamily protein	LOC_Os11g47670.1	NA	thaumatin family domain containing protein, expressed	45.5054	49.6008	50.3483	11.1115	16.2762	19.3643	18.9213	50.0375	43.4614	18.4216	31.6006	33.9868
Sobic.005G017100	SORBI_3005G017100	3.93715	1.63611	3.54147	1.86835	84.0901	-1.40061	0.310141	-4.51606	6.3e-06	0.00037299	37923349	Sobic.005G017100.1	Sobic.005G017100.1.p	PF13812,PF13041	PTHR24015,PTHR24015:SF365					AT1G28690.1		Tetratricopeptide repeat (TPR)-like superfamily protein	LOC_Os03g25380.1	NA	pentatricopeptide, putative, expressed	4.40494	3.34741	4.05911	0.869158	1.72961	2.30956	3.13961	3.62754	3.85724	1.87929	2.34906	1.37671
Sobic.003G407700	SORBI_3003G407700	1.20729	0.200895	0.691081	0.269483	27.2269	-2.72692	0.604205	-4.51324	6.38e-06	0.000376993	37916877	Sobic.003G407700.1	Sobic.003G407700.1.p	PF00226,PF11926	PTHR24078,PTHR24078:SF208					AT5G53150.1		DNAJ heat shock N-terminal domain-containing protein	LOC_Os01g69930.1	NA	dnaJ domain containing protein, expressed	0.795744	1.72012	1.106	0.176029	0.115695	0.310962	0.46233	0.946501	0.664412	0.126968	0.324215	0.357267
Sobic.002G203000	SORBI_3002G203000	3.4922	29.5429	4.71546	14.9764	383.377	3.07663	0.682274	4.50937	6.5e-06	0.000379242	37954793	Sobic.002G203000.1	Sobic.002G203000.1.p	PF14531,PF03822	PTHR24347,PTHR24347:SF202	KOG0583	2.7.11.1		GO:0007165	AT5G10930.1	CIPK5,SnRK3.24	CBL-interacting protein kinase 5	LOC_Os09g25090.1	NA	CAMK_KIN1/SNF1/Nim1_like.34 - CAMK includes calcium/calmodulin depedent protein kinases, expressed	5.87099	2.31201	2.29361	52.5748	25.3779	10.6761	5.95928	2.63826	5.54884	28.3323	9.80345	6.79355
Sobic.005G181000	SORBI_3005G181000	4.77171	31.9611	2.95524	6.61943	340.636	2.64703	0.58695	4.50981	6.49e-06	0.000379242	37924598	Sobic.005G181000.3	Sobic.005G181000.3.p	PF00441,PF02770,PF01756	PTHR10909,PTHR10909:SF317		1.3.3.6	K00232	GO:0055114,GO:0016627,GO:0003995,GO:0006635,GO:0005777,GO:0003997	AT5G65110.1	ACX2,ATACX2	acyl-CoA oxidase 2	LOC_Os11g39220.1	NA	acyl-coenzyme A oxidase, putative, expressed	5.7812	4.48243	4.05149	25.7914	36.4041	33.6878	4.26255	2.19694	2.40622	8.93444	9.96063	0.963219
Sobic.004G242500	SORBI_3004G242500	10.9634	30.0451	10.7913	19.27	453.889	1.3549	0.300441	4.50971	6.49e-06	0.000379242	37929554	Sobic.004G242500.1	Sobic.004G242500.1.p	PF01532	PTHR11742,PTHR11742:SF44			K10084	GO:0016020,GO:0005509,GO:0004571	AT1G27520.1		Glycosyl hydrolase family 47 protein	LOC_Os02g50780.1	NA	glycosyl hydrolase family 47 domain contain protein, expressed	10.8516	12.3498	9.68881	32.2105	27.6761	30.2485	13.1113	8.98251	10.28	26.3793	19.4531	11.9778
Sobic.010G206200	SORBI_3010G206200	128.743	41.4003	114.936	55.9878	1005.07	-1.77054	0.39249	-4.51105	6.45e-06	0.000379242	37909230	Sobic.010G206200.1	Sobic.010G206200.1.p	PF00411	PTHR11759,PTHR11759:SF11	KOG0407		K02955	GO:0006412,GO:0005840,GO:0003735	AT3G52580.1		Ribosomal protein S11 family protein	LOC_Os02g06700.2	NA	ribosomal protein, putative, expressed	165.672	111.9	108.657	29.4772	49.1873	45.5365	133.583	110.775	100.449	44.4623	41.9885	81.5126
Sobic.004G272600	SORBI_3004G272600	16.8657	5.2859	18.3644	10.3531	669.317	-1.77472	0.393577	-4.50921	6.51e-06	0.000379242	37930750	Sobic.004G272600.1	Sobic.004G272600.1.p	PF13812,PF14432,PF13041,PF01535	PTHR24015,PTHR24015:SF870					AT1G31920.1		Tetratricopeptide repeat (TPR)-like superfamily protein	LOC_Os02g46980.1	NA	pentatricopeptide, putative, expressed	17.1995	18.061	15.3367	3.72779	6.79499	5.33494	13.4962	17.0949	24.5021	8.43969	7.74833	14.8713
Sobic.003G084000	SORBI_3003G084000	41.2682	100.233	56.0579	80.0749	2393.65	1.19456	0.264984	4.50804	6.54e-06	0.000380359	37917935	Sobic.003G084000.1	Sobic.003G084000.1.p	PF07690	PTHR23500,PTHR23500:SF118	KOG0254			GO:0055085,GO:0016021	AT5G16150.3	GLT1,PGLCT	plastidic GLC translocator	LOC_Os01g04190.2	NA	transporter family protein, putative, expressed	49.2214	36.5522	38.0309	102.882	115.574	82.2438	65.7365	42.8468	59.5904	97.219	87.3406	55.6651
Sobic.001G010600	SORBI_3001G010600	39.7313	24.8001	35.4221	30.7307	656.286	-0.794658	0.176312	-4.5071	6.57e-06	0.000381048	37943481	Sobic.001G010600.1	Sobic.001G010600.1.p	PF14580	PTHR10552	KOG1644		K11092		AT1G09760.1	U2A\'	U2 small nuclear ribonucleoprotein A	LOC_Os02g13990.1	NA	U2 small nuclear ribonucleoprotein A, putative, expressed	44.1974	41.4316	33.5648	22.4694	22.1465	29.7845	33.4827	37.225	35.5585	31.5883	32.5634	28.0404
Sobic.006G007600	SORBI_3006G007600	0.053593	12.0795	0.141809	2.11499	38.9161	7.61933	1.69121	4.50525	6.63e-06	0.000383407	37948652	Sobic.006G007600.1	Sobic.006G007600.1.p	PF12143					GO:0055114,GO:0004097					NA		0.160779	0	0	4.11155	14.8127	17.3141	0	0	0.425426	3.97951	2.36545	0
Sobic.003G394600	SORBI_3003G394600	24.3402	54.0235	32.2268	49.7523	557.742	1.04697	0.232433	4.50439	6.66e-06	0.000383972	37915136	Sobic.003G394600.1	Sobic.003G394600.1.p	PF01370	PTHR10366,PTHR10366:SF441				GO:0050662,GO:0003824	AT4G39230.1		NmrA-like negative transcriptional regulator family protein	LOC_Os06g27770.1	NA	isoflavone reductase homolog IRL, putative, expressed	26.9112	22.7274	23.382	49.3016	53.6347	59.1342	29.0122	32.2575	35.4107	51.9872	69.5563	27.7134
Sobic.002G187900	SORBI_3002G187900	0.721677	3.92355	0.92101	2.50373	71.6432	2.37385	0.52719	4.50284	6.71e-06	0.000385789	37954427	Sobic.002G187900.2	Sobic.002G187900.2.p		PTHR33124								LOC_Os08g31950.1	NA	expressed protein	0.94696	0.72659	0.491481	3.1553	4.05839	4.55694	1.06242	0.966686	0.733921	2.91539	3.96487	0.630928
Sobic.002G178400	SORBI_3002G178400	7.21641	1.5003	1.15389	0.966293	30.4691	-2.3982	0.53281	-4.50104	6.76e-06	0.000388078	37952970	Sobic.002G178400.1	Sobic.002G178400.1.p											NA		8.88669	6.59315	6.16939	0.791037	0.935398	2.77447	1.2193	0.513333	1.72905	0.929782	0.868967	1.10013
Sobic.003G363800	SORBI_3003G363800	194.482	50.1262	170.41	92.8022	2567.84	-2.07835	0.461844	-4.50012	6.79e-06	0.00038877	37915346	Sobic.003G363800.2	Sobic.003G363800.2.p	PF00687	PTHR23105,PTHR23105:SF55	KOG1570		K02865		AT1G08360.1		Ribosomal protein L1p/L10e family	LOC_Os02g21660.1	NA	L1P family of ribosomal proteins domain containing protein, expressed	227.632	190.41	165.405	39.3811	43.1345	67.8631	163.098	215.569	132.565	62.2971	60.8595	155.25
Sobic.008G094800	SORBI_3008G094800	2.88023	0.965854	4.03049	3.34581	118.61	-1.66006	0.368993	-4.49888	6.83e-06	0.000390062	37928326	Sobic.008G094800.1	Sobic.008G094800.1.p	PF00646,PF08387	PTHR32212,PTHR32212:SF76				GO:0005515	AT1G69630.1		F-box/RNI-like superfamily protein	LOC_Os04g13150.1	NA	OsFBX125 - F-box domain containing protein, expressed	3.13736	3.29957	2.20377	0.892526	1.43057	0.574461	3.11003	4.28086	4.70056	3.01093	3.43485	3.59164
Sobic.009G204900	SORBI_3009G204900	1.34333	0.005882	0.421761	0.642105	36.7341	-7.82945	1.74093	-4.49727	6.88e-06	0.00039202	37921537	Sobic.009G204900.1	Sobic.009G204900.1.p	PF13855,PF07714,PF12819	PTHR27003,PTHR27003:SF58	KOG1187	2.7.11.1		GO:0005515,GO:0006468,GO:0004672	AT4G29990.1		Leucine-rich repeat transmembrane protein kinase protein	LOC_Os05g44930.1	NA	receptor-like protein kinase, putative, expressed	0.509217	2.66901	0.851759	0	0	0.017646	0.12792	0.560914	0.57645	0.016966	0.086948	1.8224
Sobic.006G043600	SORBI_3006G043600	44.8791	89.0372	53.1768	55.5598	841.332	0.888959	0.197768	4.49497	6.96e-06	0.000395295	37946140	Sobic.006G043600.1	Sobic.006G043600.1.p	PF08246,PF00112	PTHR12411,PTHR12411:SF380	KOG1542	3.4.22.41	K01373	GO:0008234,GO:0006508	AT4G39090.1	RD19,RD19A	Papain family cysteine protease	LOC_Os02g27030.1	NA	cysteine proteinase 1 precursor, putative, expressed	43.4097	42.3977	48.8301	78.5782	102.544	85.9899	57.7424	51.1409	50.647	58.2585	65.6202	42.8008
Sobic.003G252900	SORBI_3003G252900	2.07393	6.48395	5.64368	8.25905	208.806	1.55208	0.345455	4.49285	7.03e-06	0.000398229	37915030	Sobic.003G252900.3	Sobic.003G252900.3.p	PF05496	PTHR23074,PTHR23074:SF92	KOG0738	3.6.4.3	K07767	GO:0009378,GO:0006310,GO:0006281	AT2G34560.2		P-loop containing nucleoside triphosphate hydrolases superfamily protein	LOC_Os01g48270.1	NA	AAA-type ATPase family protein, putative, expressed	2.4876	1.78438	1.94982	6.34756	6.16077	6.94352	6.2433	4.95465	5.73311	10.5025	10.7406	3.53403
Sobic.002G179500	SORBI_3002G179500	37.25	67.2101	47.6955	56.2089	892.474	0.739988	0.164755	4.49144	7.07e-06	0.000399885	37952560	Sobic.002G179500.1	Sobic.002G179500.1.p		PTHR33675,PTHR33675:SF5					AT4G09830.1		Uncharacterised conserved protein UCP009193	LOC_Os09g19640.1	NA	holocarboxylase synthetase, putative, expressed	36.3495	36.1832	39.2172	62.1068	66.9438	72.5796	51.5554	46.4695	45.0617	53.4458	68.0032	47.1778
Sobic.010G092300	SORBI_3010G092300	16.9888	30.7927	21.1744	30.5361	1197.16	0.728306	0.162211	4.48987	7.13e-06	0.000401824	37912223	Sobic.010G092300.1	Sobic.010G092300.1.p	PF10539	PTHR10857,PTHR10857:SF39					AT5G61910.3		DCD (Development and Cell Death) domain protein	LOC_Os06g12260.2	NA	N-rich protein, putative, expressed	16.7612	16.3654	17.8398	30.2402	27.9841	34.1537	22.5213	20.4781	20.5239	29.314	36.9175	25.3769
Sobic.003G338000	SORBI_3003G338000	64.7217	128.618	50.2794	58.4527	1759.06	0.919555	0.204848	4.48897	7.16e-06	0.000402521	37917913	Sobic.003G338000.1	Sobic.003G338000.1.p	PF03647	PTHR12668,PTHR12668:SF19	KOG4267			GO:0016020	AT2G38550.1		Transmembrane proteins 14C	LOC_Os01g60650.1	NA	non-green plastid inner envelope membrane protein, putative, expressed	72.4524	59.1012	62.6115	144.798	132.788	108.269	41.3249	55.885	53.6283	65.382	62.3859	47.5904
Sobic.004G271900	SORBI_3004G271900	81.3294	179.759	93.5505	139.713	3066.95	1.02018	0.227346	4.48734	7.21e-06	0.000404591	37928920	Sobic.004G271900.2	Sobic.004G271900.2.p	PF13445,PF10607	PTHR12170,PTHR12170:SF3	KOG2817				AT4G37880.1		LisH/CRA/RING-U-box domains-containing protein	LOC_Os06g38940.2	NA	RMD5 homolog A, putative, expressed	82.7711	84.755	76.462	167.686	177.646	193.947	107.557	69.7324	103.362	157.033	170.536	91.5692
Sobic.009G101200	SORBI_3009G101200	21.7724	12.1432	22.4187	14.456	812.436	-0.972677	0.217107	-4.48017	7.46e-06	0.000416674	37919467	Sobic.009G101200.1	Sobic.009G101200.1.p	PF13371,PF09797	PTHR22767,PTHR22767:SF3	KOG2053		K17973		AT5G58450.1		Tetratricopeptide repeat (TPR)-like superfamily protein	LOC_Os05g27870.1	NA	expressed protein	23.7716	21.7679	19.7776	8.89563	11.4127	16.1214	21.5816	22.2288	23.4456	12.6095	15.9125	14.8461
Sobic.006G173000	SORBI_3006G173000	68.671	26.1487	27.1436	18.3211	2057.54	-1.51731	0.338685	-4.48001	7.46e-06	0.000416674	37945666	Sobic.006G173000.1	Sobic.006G173000.1.p	PF07690	PTHR11662,PTHR11662:SF302	KOG2533	3.6.3.20	K13783	GO:0055085,GO:0016021	AT3G47420.1	ATPS3,PS3	phosphate starvation-induced gene 3	LOC_Os04g46880.1	NA	transporter, major facilitator family, putative, expressed	72.2069	68.5343	65.2717	22.4245	26.9898	29.0318	19.4872	31.8993	30.0442	11.9602	17.7338	25.2693
Sobic.009G165000	SORBI_3009G165000	42.4704	246.769	60.2674	100.219	787.84	2.50025	0.5586	4.47592	7.61e-06	0.000423676	37919143	Sobic.009G165000.1	Sobic.009G165000.1.p		PTHR38527,PTHR38527:SF2								LOC_Os05g38660.1	NA	expressed protein	42.5938	35.3685	49.4489	424.811	197.463	118.035	54.6168	60.6795	65.506	149.071	122.95	28.6353
Sobic.006G106700	SORBI_3006G106700	1.59531	0.274583	0.224179	0.195343	16.959	-2.62134	0.585854	-4.47439	7.66e-06	0.000425671	37947162	Sobic.006G106700.1	Sobic.006G106700.1.p	PF01490	PTHR22950,PTHR22950:SF280	KOG1303		K15015		AT5G15240.1		Transmembrane amino acid transporter family protein	LOC_Os04g38680.1	NA	transmembrane amino acid transporter protein, putative, expressed	2.01651	1.41894	1.35046	0.246229	0.306138	0.271382	0.059848	0.385106	0.227583	0.262047	0.101864	0.222118
Sobic.008G097100	SORBI_3008G097100	4.96974	16.6257	9.77316	14.9856	234.536	1.7089	0.382029	4.47321	7.71e-06	0.00042655	37928462	Sobic.008G097100.1	Sobic.008G097100.1.p	PF12697	PTHR10992,PTHR10992:SF845	KOG4178	3.3.2.10			AT4G02340.1		alpha/beta-Hydrolases superfamily protein	LOC_Os05g19150.1	NA	hydrolase, alpha/beta fold family domain containing protein, expressed	7.55779	4.0366	3.31484	20.2052	17.1123	12.5595	12.2808	9.86409	7.17464	18.366	15.1121	11.4788
Sobic.006G198600	SORBI_3006G198600	15.8796	6.70758	15.7079	6.70422	525.941	-1.39009	0.310781	-4.47289	7.72e-06	0.00042655	37947062	Sobic.006G198600.1	Sobic.006G198600.1.p	PF08625,PF00400	PTHR19854,PTHR19854:SF15			K14555	GO:0032040,GO:0006364,GO:0005515	AT5G16750.1	TOZ	Transducin family protein / WD-40 repeat family protein	LOC_Os04g50660.1	NA	WD domain, G-beta repeat domain containing protein, expressed	14.3514	16.8923	16.3951	3.56286	7.45438	9.10549	13.0702	16.8145	17.239	5.2938	8.24168	6.57719
Sobic.001G493400	SORBI_3001G493400	45.5007	17.1266	61.1531	23.5455	704.543	-1.56315	0.349957	-4.4667	7.94e-06	0.000436936	37943041	Sobic.001G493400.2	Sobic.001G493400.2.p	PF01918	PTHR13516,PTHR13516:SF7	KOG2567			GO:0003676	AT3G07030.1		Alba DNA/RNA-binding protein	LOC_Os03g06980.1	NA	nucleic acid binding protein, putative, expressed	44.1062	38.7659	53.63	9.34036	19.4386	22.6009	53.2357	65.8646	64.3589	22.6038	19.1595	28.873
Sobic.001G444800	SORBI_3001G444800	726.606	208.542	605.232	322.984	4583.42	-1.9451	0.435453	-4.46683	7.94e-06	0.000436936	37941455	Sobic.001G444800.1	Sobic.001G444800.1.p	PF11976,PF01020	PTHR10666	KOG0003		K02927	GO:0006412,GO:0005840,GO:0003735	AT2G36170.1		Ubiquitin supergroup;Ribosomal protein L40e	LOC_Os09g39500.1	NA	ubiquitin fusion protein, putative, expressed	856.997	659.822	663	183.838	187.628	254.162	676.151	649.524	490.022	228.56	208.728	531.665
Sobic.001G514700	SORBI_3001G514700	1.5201	0.035419	0.569921	0.182203	16.3147	-5.50622	1.2332	-4.465	8.01e-06	0.000439351	37940673	Sobic.001G514700.1	Sobic.001G514700.1.p	PF00067	PTHR24298,PTHR24298:SF62	KOG0156			GO:0055114,GO:0020037,GO:0016705,GO:0005506	AT2G46660.1	CYP78A6	cytochrome P450, family 78, subfamily A, polypeptide 6	LOC_Os03g04190.1	NA	cytochrome P450, putative, expressed	2.42624	0.697974	1.43609	0	0	0.106257	0.614426	0.594533	0.500803	0.414412	0	0.132198
Sobic.001G247200	SORBI_3001G247200	6.87991	2.65419	11.0952	12.272	138.485	-1.51023	0.338364	-4.46334	8.07e-06	0.000441691	37939415	Sobic.001G247200.2	Sobic.001G247200.2.p											NA		5.68152	6.61568	8.34252	1.17418	3.36637	3.42203	9.77478	10.2946	13.2161	11.8095	15.1161	9.89053
Sobic.005G043400	SORBI_3005G043400	3.41744	0.444561	6.84827	2.95857	87.7305	-3.10984	0.69695	-4.46207	8.12e-06	0.000443243	37924526	Sobic.005G043400.1	Sobic.005G043400.1.p	PF03159	PTHR12341,PTHR12341:SF39				GO:0004527,GO:0003676	AT1G75660.1	AtXRN3,XRN3	5\'-3\' exoribonuclease 3	LOC_Os02g28074.1	NA	XRN 5-3 exonuclease N-terminus family protein, expressed	2.11085	4.19776	3.94372	0.094343	0.906323	0.333018	4.83223	6.99927	8.71332	1.71201	2.12465	5.03906
Sobic.001G011700	SORBI_3001G011700	112.375	9.34912	86.7285	34.8573	1876.6	-3.76285	0.844005	-4.45833	8.26e-06	0.000449948	37938698	Sobic.001G011700.1	Sobic.001G011700.1.p	PF00696	PTHR21499,PTHR21499:SF34		2.7.2.4	K00928		AT5G13280.1	AK,AK-LYS1,AK1	aspartate kinase 1	LOC_Os03g63330.1	NA	aspartokinase, chloroplast precursor, putative, expressed	81.3371	156.697	99.0916	2.63946	8.59571	16.8122	72.7645	72.816	114.605	4.78627	17.2698	82.5159
Sobic.004G177300	SORBI_3004G177300	10.7527	22.2361	14.82	14.5563	178.067	0.937823	0.210419	4.45693	8.31e-06	0.000451804	37933870	Sobic.004G177300.1	Sobic.004G177300.1.p	PF00622	PTHR12864				GO:0005515	AT4G09340.1		SPla/RYanodine receptor (SPRY) domain-containing protein	LOC_Os02g35070.1	NA	SPRY-domain containing protein, putative, expressed	13.7559	9.74318	8.75913	22.2291	22.2888	22.1903	14.6763	13.0767	16.7068	14.8622	17.0531	11.7535
Sobic.002G150700	SORBI_3002G150700	200.693	101.287	206.802	143.344	5166.4	-1.10071	0.247094	-4.45461	8.4e-06	0.000455217	37953432	Sobic.002G150700.1	Sobic.002G150700.1.p	PF00658,PF00076	PTHR24012,PTHR24012:SF346	KOG0123		K13126	GO:0003723,GO:0003676	AT4G34110.1	ATPAB2,PAB2,PABP2	poly(A) binding protein 2	LOC_Os09g02700.1	NA	polyadenylate-binding protein, putative, expressed	240.347	188.715	173.017	105.536	92.4372	105.886	189.328	221.485	209.593	133.614	131.349	165.07
Sobic.002G351400	SORBI_3002G351400	11.213	2.26658	13.1013	8.64649	263.166	-2.44539	0.548998	-4.45428	8.42e-06	0.000455217	37954789	Sobic.002G351400.1	Sobic.002G351400.1.p	PF00314	PTHR31048,PTHR31048:SF6					AT4G11650.1	ATOSM34,OSM34	osmotin 34	LOC_Os03g45960.1	NA	thaumatin, putative, expressed	6.29905	14.0088	13.3311	1.65415	1.68875	3.45684	7.48372	21.6029	10.2174	5.80449	7.72599	12.409
Sobic.002G253800	SORBI_3002G253800	1.47557	0.408522	1.59638	0.950608	60.3692	-1.97745	0.444153	-4.45218	8.5e-06	0.000458597	37950887	Sobic.002G253800.1	Sobic.002G253800.1.p	PF00690,PF12515,PF00702,PF00122,PF00689	PTHR24093,PTHR24093:SF359		3.6.3.8	K01537	GO:0005516,GO:0046872,GO:0000166	AT3G21180.1	ACA9,ATACA9	autoinhibited Ca(2+)-ATPase 9	LOC_Os04g51610.1	NA	calcium-transporting ATPase, plasma membrane-type, putative, expressed	0.962428	2.02877	1.4355	0.421929	0.469129	0.334507	1.3167	1.87625	1.59618	0.643704	1.06796	1.14016
Sobic.001G085400	SORBI_3001G085400	942.976	304.677	817.769	472.812	7194.92	-1.78576	0.401376	-4.44909	8.62e-06	0.000464125	37942074	Sobic.001G085400.1	Sobic.001G085400.1.p	PF00572	PTHR11545,PTHR11545:SF3	KOG3204		K02872	GO:0006412,GO:0005840,GO:0003735,GO:0015934	AT5G48760.1		Ribosomal protein L13 family protein	LOC_Os03g54890.1	NA	ribosomal protein L13, putative, expressed	1196.6	857.447	774.881	252.373	290.352	371.307	1038.19	800.763	614.358	364.962	370.439	683.036
Sobic.003G421300	SORBI_3003G421300	0	0.67043	2.26504	0.821228	20.4121	6.25687	1.40701	4.44692	8.71e-06	0.000467705	37913162	Sobic.003G421300.1	Sobic.003G421300.1.p	PF04852	PTHR31165					AT1G07090.1	LSH6	Protein of unknown function (DUF640)	LOC_Os06g46030.1	NA	DUF640 domain containing protein, putative, expressed	0	0	0	0.698712	1.16166	0.150921	2.89738	1.37675	2.52097	0.452421	1.12528	0.88598
Sobic.009G232000	SORBI_3009G232000	95.1995	43.1443	58.1133	40.083	1209.87	-1.2431	0.279757	-4.4435	8.85e-06	0.000472956	37921817	Sobic.009G232000.1	Sobic.009G232000.1.p	PF01246	PTHR10792,PTHR10792:SF8	KOG1723		K02896	GO:0042254	AT2G44860.2		Ribosomal protein L24e family protein	LOC_Os07g19190.1	NA	ribosomal protein L24, putative, expressed	116.001	88.5791	81.0184	42.7732	40.0602	46.5996	50.8261	59.414	64.0998	35.3786	34.1412	50.7292
Sobic.007G122500	SORBI_3007G122500	21.2345	0.885711	29.4433	22.7897	300.765	-4.72472	1.06327	-4.44358	8.85e-06	0.000472956	37937104	Sobic.007G122500.1	Sobic.007G122500.1.p	PF05553	PTHR33098,PTHR33098:SF2					AT4G04990.1		Protein of unknown function (DUF761)	LOC_Os08g31090.1	NA	expressed protein	12.912	16.8429	33.9487	0.759273	0.787027	1.11083	5.16022	29.2835	53.8861	14.8382	0.653119	52.8777
Sobic.001G360600	SORBI_3001G360600	20.6071	42.4658	14.9659	19.6744	330.239	0.914901	0.205973	4.44184	8.92e-06	0.000475489	37939746	Sobic.001G360600.1	Sobic.001G360600.1.p	PF01470	PTHR23402,PTHR23402:SF17	KOG4755	3.4.19.3	K01304		AT1G56700.1		Peptidase C15, pyroglutamyl peptidase I-like	LOC_Os03g25270.4	NA	pyrrolidone-carboxylate peptidase, putative, expressed	22.2959	17.7216	21.8039	39.0476	42.3289	46.021	12.5119	18.2411	14.1446	22.3514	19.772	16.8998
Sobic.004G078600	SORBI_3004G078600	52.8269	299.691	90.8244	88.1946	6137.76	2.33334	0.525394	4.44113	8.95e-06	0.000475937	37932510	Sobic.004G078600.1	Sobic.004G078600.1.p	PF01477,PF00305	PTHR11771,PTHR11771:SF51		1.13.11.12	K00454	GO:0005515,GO:0055114,GO:0046872,GO:0016702	AT3G45140.1	ATLOX2,LOX2	lipoxygenase 2	LOC_Os02g10120.1	NA	lipoxygenase, putative, expressed	34.6183	46.199	77.6635	168.023	241.189	489.861	76.0344	85.2151	111.224	107.359	130.681	26.5434
Sobic.009G235200	SORBI_3009G235200	37.2183	19.5959	38.5961	21.5303	1195.12	-1.05912	0.238528	-4.44022	8.99e-06	0.000476822	37919937	Sobic.009G235200.1	Sobic.009G235200.1.p	PF11861,PF01728,PF07780	PTHR10920,PTHR10920:SF13		2.1.1.167	K14857	GO:0032259,GO:0008168,GO:0006364,GO:0005634,GO:0001510,GO:0031167,GO:0008649	AT4G25730.1		FtsJ-like methyltransferase family protein	LOC_Os05g49230.1	NA	ribosomal RNA large subunit methyltransferase J, putative, expressed	33.9816	37.4721	40.2012	13.726	22.6988	22.3629	33.3391	37.603	44.846	18.1791	23.3147	23.097
Sobic.010G133000	SORBI_3010G133000	0.0493263	43.2036	0.211396	3.87352	150.963	9.6893	2.18327	4.43797	9.08e-06	0.000479952	37911937	Sobic.010G133000.1	Sobic.010G133000.1.p	PF03760	PTHR33493,PTHR33493:SF4				GO:0009790	AT5G06760.1	LEA4-5	Late Embryogenesis Abundant 4-5	LOC_Os06g21910.1	NA	late embryogenesis abundant group 1, putative, expressed	0.073703	0	0.074276	53.9387	63.4054	12.2668	0.634189	0	0	7.34375	4.2768	0
Sobic.002G379500	SORBI_3002G379500	299.819	99.6676	293.125	157.243	4538.54	-1.72637	0.389015	-4.4378	9.09e-06	0.000479952	37954178	Sobic.002G379500.3	Sobic.002G379500.3.p	PF01092	PTHR11502,PTHR11502:SF10	KOG1646		K02991	GO:0006412,GO:0005840,GO:0005622,GO:0003735	AT5G10360.1	EMB3010,RPS6B	Ribosomal protein S6e	LOC_Os03g27260.1	NA	40S ribosomal protein S6, putative, expressed	290.882	301.793	306.783	81.5747	107.565	109.864	289.621	281.522	308.233	117.117	107.436	247.174
Sobic.003G152600	SORBI_3003G152600	549.073	200.354	613.263	349.963	4466.34	-1.60415	0.361994	-4.43142	9.36e-06	0.00049322	37913014	Sobic.003G152600.1	Sobic.003G152600.1.p	PF11976,PF01599	PTHR10666	KOG0004		K02977	GO:0006412,GO:0005840,GO:0003735	AT1G23410.1		Ribosomal protein S27a / Ubiquitin family protein	LOC_Os01g22490.1	NA	40S ribosomal protein S27a, putative, expressed	579.302	531.478	536.439	163.614	204.096	233.352	620.087	670.268	549.433	281.195	252.529	516.165
Sobic.001G319100	SORBI_3001G319100	7.78012	1.48092	14.8306	19.1285	86.8313	-2.56383	0.578746	-4.42998	9.42e-06	0.000495374	37943208	Sobic.001G319100.1	Sobic.001G319100.1.p	PF13410,PF02798	PTHR11260,PTHR11260:SF271	KOG0406	2.5.1.18	K00799	GO:0005515	AT1G10360.1	ATGSTU18,GST29,GSTU18	glutathione S-transferase TAU 18	LOC_Os10g38160.1	NA	glutathione S-transferase, putative, expressed	2.6524	11.2191	9.46892	0.785842	1.4738	2.18312	16.6272	18.5804	9.28407	15.6188	22.9068	18.8599
Sobic.003G183600	SORBI_3003G183600	33.7026	3.61027	12.0059	6.03653	243.719	-3.37114	0.761309	-4.42808	9.51e-06	0.000498571	37915402	Sobic.003G183600.2	Sobic.003G183600.2.p	PF03105	PTHR10783,PTHR10783:SF26	KOG1161			GO:0016036	AT2G45130.1	ATSPX3,SPX3	SPX domain gene 3	LOC_Os03g29250.1	NA	SPX domain-containing protein, putative, expressed	18.2536	38.589	44.2652	0.665467	6.82335	3.34201	20.4759	9.95802	5.58369	2.48406	10.6955	4.93002
Sobic.009G124100	SORBI_3009G124100	1.12291	9.57292	3.14219	9.15473	41.3419	3.00352	0.678695	4.42543	9.63e-06	0.00050164	37921182	Sobic.009G124100.1	Sobic.009G124100.1.p											NA		0.956093	1.25876	1.15388	6.99844	13.2285	8.49178	3.48477	2.35914	3.58267	14.8716	11.0743	1.51833
Sobic.003G322700	SORBI_3003G322700	36.7366	117.531	34.7441	67.598	2159.16	1.59955	0.3614	4.42599	9.6e-06	0.00050164	37916785	Sobic.003G322700.1	Sobic.003G322700.1.p		PTHR31354,PTHR31354:SF0					AT4G27020.1			LOC_Os01g58114.1	NA	expressed protein	41.6176	32.7981	35.7941	140.905	121.382	90.3072	39.0311	27.1355	38.0656	89.8185	82.6355	30.3401
Sobic.004G178600	SORBI_3004G178600	0.591486	0	0.38104	0.202182	7.53159	-6.38402	1.44263	-4.42526	9.63e-06	0.00050164	37932822	Sobic.004G178600.1	Sobic.004G178600.1.p	PF12937	PTHR32133,PTHR32133:SF154				GO:0005515				LOC_Os01g05880.1	NA	OsFBX1 - F-box domain containing protein, expressed	1.19204	0.401567	0.180847	0	0	0	0.476511	0.480024	0.186586	0.227307	0.23363	0.14561
Sobic.001G094300	SORBI_3001G094300	651.464	146.397	587.74	185.349	12622.2	-2.22097	0.501962	-4.42458	9.66e-06	0.000502058	37944081	Sobic.001G094300.1	Sobic.001G094300.1.p	PF14306,PF01747	PTHR11055,PTHR11055:SF18		2.7.7.4	K13811	GO:0004781	AT4G14680.1	APS3	Pseudouridine synthase/archaeosine transglycosylase-like family protein	LOC_Os03g53230.1	NA	bifunctional 3-phosphoadenosine 5-phosphosulfate synthetase, putative, expressed	950.705	448.994	554.694	154.336	107.473	177.381	482.156	738.96	542.106	89.1545	149.602	317.29
Sobic.005G126100	SORBI_3005G126100	23.0375	0.757123	11.2997	12.7775	185.65	-4.97842	1.1271	-4.41702	1e-05	0.000518729	37923082	Sobic.005G126100.1	Sobic.005G126100.1.p	PF00560,PF08263	PTHR27001,PTHR27001:SF224		2.7.11.1,2.7.10.1		GO:0005515	AT1G71830.1	ATSERK1,SERK1	somatic embryogenesis receptor-like kinase 1	LOC_Os11g31530.1	NA	BRASSINOSTEROID INSENSITIVE 1-associated receptor kinase 1 precursor, putative, expressed	10.4943	49.9376	8.68055	1.78276	0.072037	0.416574	5.68887	20.2782	7.93189	1.97082	5.348	31.0137
Sobic.001G316400	SORBI_3001G316400	30.6013	395.674	78.9819	145.482	2531.49	3.59685	0.814871	4.41401	1.01e-05	0.00052478	37940904	Sobic.001G316400.1	Sobic.001G316400.1.p	PF00403	PTHR22814,PTHR22814:SF92	KOG1603			GO:0046872,GO:0030001	AT1G01490.1		Heavy metal transport/detoxification superfamily protein	LOC_Os10g38870.1	NA	heavy metal-associated domain containing protein, expressed	43.1916	31.2485	17.3637	581.369	482.394	123.26	170.027	14.1485	52.77	212.592	176.947	46.9062
Sobic.007G146350	SORBI_3007G146350	4.04155	49.8134	0	0	119.234	3.54108	0.802754	4.41116	1.03e-05	0.000528289	37936826	Sobic.007G146350.1	Sobic.007G146350.1.p											NA		8.89274	1.88085	1.35105	60.0956	62.2818	27.0627	0	0	0	0	0	0
Sobic.003G246700	SORBI_3003G246700	200.378	435.846	561.037	649.712	5200.76	1.03428	0.23447	4.41114	1.03e-05	0.000528289	37917652	Sobic.003G246700.1	Sobic.003G246700.1.p	PF01592	PTHR10093	KOG3361			GO:0051536,GO:0016226,GO:0005506	AT4G22220.1	ATISU1,ISU1	SufE/NifU family protein	LOC_Os01g47340.1	NA	iron-sulfur cluster assembly enzyme ISCU, mitochondrial precursor, putative, expressed	240.743	211.868	148.522	387.577	446.916	473.045	673.079	521.49	488.543	582.936	829.284	536.917
Sobic.002G416700	SORBI_3002G416700	6.89228	0.307139	8.53972	2.27132	109.617	-4.67924	1.06079	-4.41108	1.03e-05	0.000528289	37955369	Sobic.002G416700.1	Sobic.002G416700.1.p	PF00141	PTHR31388,PTHR31388:SF13		1.11.1.7	K00430	GO:0055114,GO:0020037,GO:0006979,GO:0004601	AT5G05340.1		Peroxidase superfamily protein	LOC_Os07g48050.1	NA	peroxidase precursor, putative, expressed	5.07296	11.1417	4.46219	0.042739	0.08636	0.792318	2.122	18.2971	5.20009	0.241893	3.03053	3.54153
Sobic.002G403966	SORBI_3002G403966	1.08054	3.76974	146.077	135.217	1003.51	1.65037	0.374232	4.41001	1.03e-05	0.000529703	37950633	Sobic.002G403966.1	Sobic.002G403966.1.p											NA		1.03123	0.955426	1.25497	3.10939	5.49258	2.70725	162.59	130.977	144.664	149.196	136.394	120.063
Sobic.001G477900	SORBI_3001G477900	48.143	23.919	86.1741	32.6354	653.319	-1.15934	0.262931	-4.40929	1.04e-05	0.000530265	37937725	Sobic.001G477900.1	Sobic.001G477900.1.p	PF11523	PTHR33415,PTHR33415:SF3					AT5G62440.1		Protein of unknown function (DUF3223)	LOC_Os03g08810.1	NA	expressed protein	44.127	48.6978	51.6041	16.338	24.6735	30.7454	100.244	72.2771	86.0011	32.4929	35.8206	29.5928
Sobic.007G071700	SORBI_3007G071700	28.3536	13.1421	27.3058	15.133	150.734	-1.23693	0.280572	-4.40859	1.04e-05	0.000530462	37936402	Sobic.007G071700.1	Sobic.007G071700.1.p	PF06071	PTHR23305			K06942		AT1G30580.1		GTP binding	LOC_Os08g09940.1	NA	GTP-binding protein, putative, expressed	37.0428	25.5094	22.5085	7.73022	16.6957	15.0004	25.9534	26.9393	29.0247	14.3334	17.7999	13.2656
Sobic.006G135000	SORBI_3006G135000	41.9833	16.5737	37.692	15.7577	623.899	-1.51128	0.342869	-4.40774	1.04e-05	0.000530462	37946013	Sobic.006G135000.1	Sobic.006G135000.1.p	PF14259,PF05383,PF08777	PTHR22792,PTHR22792:SF64	KOG4213		K11090	GO:0003723	AT4G32720.1	AtLa1,La1	La protein 1	LOC_Os04g42010.1	NA	RNA binding protein, putative, expressed	31.8483	47.4979	46.6037	8.76984	15.4552	25.4959	36.3464	39.3557	37.3738	15.06	16.4357	15.7772
Sobic.006G213000	SORBI_3006G213000	825.909	249.437	694.373	436.128	8258.71	-1.83161	0.415504	-4.40817	1.04e-05	0.000530462	37949455	Sobic.006G213000.1	Sobic.006G213000.1.p	PF00366,PF16205	PTHR10744,PTHR10744:SF10	KOG1728		K02949	GO:0006412,GO:0005840,GO:0005622,GO:0003735	AT5G23740.1	RPS11-BETA	ribosomal protein S11-beta	LOC_Os08g10608.1	NA	ribosomal protein S17, putative, expressed	1003.29	759.549	714.887	240.146	231.491	276.673	781.965	754.503	546.651	370.866	263.653	673.864
Sobic.010G076400	SORBI_3010G076400	419.719	134.767	375.637	167.935	2757.99	-1.72042	0.390643	-4.40406	1.06e-05	0.000538322	37911965	Sobic.010G076400.1	Sobic.010G076400.1.p	PF00833	PTHR10732	KOG0187		K02962	GO:0006412,GO:0005840,GO:0005622,GO:0003735	AT5G04800.1		Ribosomal S17 family protein	LOC_Os10g27190.1	NA	40S ribosomal protein S17, putative, expressed	659.529	267.403	332.224	124.182	140.54	139.578	330.959	414.544	381.408	158.05	125.126	220.629
Sobic.003G082100	SORBI_3003G082100	1.44637	398.22	0.0966223	0.233174	876.413	7.9235	1.79963	4.40286	1.07e-05	0.000540106	37914413	Sobic.003G082100.1	Sobic.003G082100.1.p	PF00011	PTHR11527,PTHR11527:SF152	KOG0710		K13993		AT5G59720.1	HSP18.2	heat shock protein 18.2	LOC_Os01g04360.1	NA	hsp20/alpha crystallin family protein, putative, expressed	3.42492	0.211218	0.702971	3.65185	82.0825	1108.93	0.090426	0.100665	0.098776	0.699521	0	0
Sobic.004G019200	SORBI_3004G019200	26.0246	9.97667	23.0161	9.6655	991.623	-1.5334	0.348385	-4.40144	1.08e-05	0.000542414	37930873	Sobic.004G019200.1	Sobic.004G019200.1.p	PF04561,PF06883,PF04560,PF04565,PF04563,PF00562	PTHR20856,PTHR20856:SF5		2.7.7.6	K03002	GO:0006351,GO:0003899,GO:0003677,GO:0005634,GO:0032549	AT1G29940.1	NRPA2	nuclear RNA polymerase A2	LOC_Os10g35290.1	NA	DNA-directed RNA polymerase I subunit RPA2, putative, expressed	26.5794	26.7729	24.7215	5.80148	7.84019	16.2883	19.8913	24.7864	24.3704	8.28858	9.366	11.3419
Sobic.002G134300	SORBI_3002G134300	12.3006	1.84088	11.1629	6.05917	198.529	-2.7736	0.630364	-4.39999	1.08e-05	0.000544832	37954314	Sobic.002G134300.1	Sobic.002G134300.1.p	PF00657	PTHR22835,PTHR22835:SF216		3.1.1.80		GO:0016788	AT5G03610.1		GDSL-like Lipase/Acylhydrolase superfamily protein	LOC_Os09g39430.1	NA	GDSL-like lipase/acylhydrolase, putative, expressed	19.0392	11.3282	6.53452	3.31314	1.44737	0.762144	8.27584	13.8248	11.3879	3.1843	5.06385	9.92937
Sobic.004G017100	SORBI_3004G017100	2.06137	0.386379	4.42541	2.18107	37.7465	-2.54063	0.577534	-4.39911	1.09e-05	0.000545833	37930507	Sobic.004G017100.1	Sobic.004G017100.1.p	PF10294	PTHR14614,PTHR14614:SF2	KOG2793	2.1.1.60			AT1G63855.3		Putative methyltransferase family protein	LOC_Os02g02800.1	NA	AGAP001222-PA, putative, expressed	1.68338	1.95508	2.54566	0.302849	0.12751	0.728777	4.0332	5.82989	3.41313	1.69085	2.1879	2.66445
Sobic.001G249400	SORBI_3001G249400	13.77	5.99854	11.9179	10.8428	211.585	-1.30575	0.296917	-4.3977	1.09e-05	0.000548168	37941941	Sobic.001G249400.1	Sobic.001G249400.1.p	PF00590	PTHR21091,PTHR21091:SF18		2.1.1.198	K07056	GO:0008168,GO:0008152	AT1G45110.1		Tetrapyrrole (Corrin/Porphyrin) Methylases	LOC_Os10g27450.1	NA	tetrapyrrole methylase family protein, putative, expressed	14.1651	14.3536	12.7915	5.56176	6.86137	5.57248	10.7237	14.237	10.7929	8.29377	11.1344	13.1002
Sobic.001G273800	SORBI_3001G273800	1.24147	6.15496	0.925257	2.96144	72.9504	2.18752	0.497684	4.3954	1.11e-05	0.000550297	37943005	Sobic.001G273800.1	Sobic.001G273800.1.p	PF03188	PTHR10106,PTHR10106:SF13	KOG1619	1.16.5.1	K08360	GO:0016021	AT4G25570.1	ACYB-2	Cytochrome b561/ferric reductase transmembrane protein family	LOC_Os10g02920.1	NA	cytochrome b561, putative, expressed	1.20471	1.40179	1.11792	6.04109	7.24587	5.17792	0.555209	1.35149	0.869068	2.86577	5.0909	0.927655
Sobic.006G213400	SORBI_3006G213400	14.7216	8.23236	13.4531	8.58435	447.856	-0.950899	0.216363	-4.39493	1.11e-05	0.000550297	37946496	Sobic.006G213400.2	Sobic.006G213400.2.p	PF02142,PF01808	PTHR11692		2.1.2.3,3.5.4.10	K00602	GO:0006164,GO:0004643,GO:0003937	AT2G35040.1		AICARFT/IMPCHase bienzyme family protein	LOC_Os08g10570.2	NA	bifunctional purine biosynthesis protein purH, putative, expressed	13.5705	15.695	14.8993	6.57685	9.46306	8.65716	10.334	15.7408	14.2845	8.43197	9.72269	7.5984
Sobic.005G003800	SORBI_3005G003800	36.343	13.0481	30.9224	20.9913	568.275	-1.58932	0.361527	-4.39614	1.1e-05	0.000550297	37923843	Sobic.005G003800.1	Sobic.005G003800.1.p	PF00466	PTHR21141,PTHR21141:SF37	KOG0816		K14815	GO:0042254,GO:0005622	AT1G25260.1		Ribosomal protein L10 family protein	LOC_Os11g01420.1	NA	ribosomal protein L10, putative, expressed	44.7129	33.9732	30.343	9.04831	14.7847	15.3115	33.5513	32.6245	26.5914	15.7784	17.8039	29.3915
Sobic.004G282933	SORBI_3004G282933	12.9082	0	3.66679	0.478828	8.69147	-7.20602	1.63933	-4.39571	1.1e-05	0.000550297	37933493	Sobic.004G282933.1	Sobic.004G282933.1.p											NA		2.46485	10.0952	26.1644	0	0	0	3.19869	2.82475	4.97693	0	0	1.43648
Sobic.001G223550	SORBI_3001G223550	0.0110207	0.425081	3.96776	3.51795	123.042	5.2505	1.19611	4.38966	1.14e-05	0.000561763	37944185	Sobic.001G223550.1	Sobic.001G223550.1.p	PF08263,PF00560,PF13855	PTHR27004,PTHR27004:SF8	KOG0472	2.7.11.1		GO:0005515	AT4G20140.1	GSO1	Leucine-rich repeat transmembrane protein kinase	LOC_Os10g33130.1	NA	leucine-rich repeat receptor protein kinase EXS precursor, putative, expressed	0.033062	0	0	0.766385	0.360141	0.148718	3.28851	5.82756	2.78723	3.18686	3.12936	4.23764
Sobic.004G154000	SORBI_3004G154000	0.268418	4.47391	1.02149	6.09177	99.662	3.98659	0.908213	4.38949	1.14e-05	0.000561763	37931142	Sobic.004G154000.1	Sobic.004G154000.1.p	PF00331	PTHR31490,PTHR31490:SF17		3.2.1.8		GO:0005975,GO:0004553	AT1G58370.1	ATXYN1,RXF12	glycosyl hydrolase family 10 protein / carbohydrate-binding domain-containing protein	LOC_Os01g04300.1	NA	glycosyl hydrolase family 10 protein, putative, expressed	0.21581	0.323856	0.265588	4.5186	6.47432	2.42882	1.3935	0.932039	0.738925	11.1867	6.89978	0.188821
Sobic.003G149600	SORBI_3003G149600	1.19788	0.0125653	0.331585	0.0599607	10.7605	-6.55468	1.49374	-4.38809	1.14e-05	0.000564144	37915681	Sobic.003G149600.1	Sobic.003G149600.1.p	PF01134	PTHR10961,PTHR10961:SF22	KOG2820		K00306	GO:0050660,GO:0008033	AT2G24580.1		FAD-dependent oxidoreductase family protein	LOC_Os01g21380.1	NA	FAD dependent oxidoreductase domain containing protein, expressed	0.691817	1.43357	1.46824	0	0.037696	0	0.067198	0.597997	0.329561	0	0.038223	0.141659
Sobic.001G543800	SORBI_3001G543800	16.456	51.7346	18.1577	30.8436	884.143	1.54045	0.351197	4.3863	1.15e-05	0.000566536	37937410	Sobic.001G543800.1	Sobic.001G543800.1.p	PF05903	PTHR12378,PTHR12378:SF19	KOG0324				AT4G17486.1		PPPDE putative thiol peptidase family protein	LOC_Os03g01130.2	NA	ethylene-responsive element-binding protein, putative, expressed	20.8346	13.0727	15.4608	52.2264	46.3118	56.6655	22.1258	14.1369	18.2104	38.6347	40.1943	13.7017
Sobic.007G029400	SORBI_3007G029400	815.037	246.608	1109.55	640.553	13510.8	-1.87698	0.427927	-4.38622	1.15e-05	0.000566536	37935707	Sobic.007G029400.1	Sobic.007G029400.1.p	PF00428,PF00466	PTHR21141,PTHR21141:SF3	KOG0815		K02941	GO:0042254,GO:0005622	AT2G40010.1		Ribosomal protein L10 family protein	LOC_Os08g03640.1	NA	60S acidic ribosomal protein P0, putative, expressed	732.186	799.919	913.007	229.352	229.827	280.645	1040.11	1195.97	1092.56	448.224	405.188	1068.25
Sobic.006G226300	SORBI_3006G226300	30.4189	16.6941	37.1336	24.5049	1262.64	-0.991278	0.226056	-4.3851	1.16e-05	0.000568233	37945538	Sobic.006G226300.1	Sobic.006G226300.1.p	PF05285,PF08158	PTHR12730:SF0,PTHR12730			K14856	GO:0000055,GO:0030036,GO:0042273	AT1G13160.1		ARM repeat superfamily protein	LOC_Os04g53770.1	NA	SDA1, putative, expressed	27.9359	32.037	31.2839	13.7201	17.3731	18.989	33.3304	38.6777	39.3928	20.7621	25.1845	27.5682
Sobic.001G395400	SORBI_3001G395400	76.5099	130.727	78.2602	103.691	1861.46	0.651485	0.148656	4.3825	1.17e-05	0.000572907	37937606	Sobic.001G395400.1	Sobic.001G395400.1.p	PF00179	PTHR24067:SF54,PTHR24067	KOG0428	6.3.2.19	K10578		AT3G17000.1	UBC32	ubiquitin-conjugating enzyme 32	LOC_Os03g19500.1	NA	ubiquitin-conjugating enzyme, putative, expressed	84.5386	71.4702	73.5209	113.488	123.54	155.155	70.7213	85.5637	78.4956	113.897	112.268	84.9075
Sobic.001G461800	SORBI_3001G461800	2.83188	0.393269	0.562304	0.231922	37.1351	-2.98784	0.681786	-4.38237	1.17e-05	0.000572907	37941822	Sobic.001G461800.1	Sobic.001G461800.1.p	PF01529	PTHR22883,PTHR22883:SF105	KOG1311	2.3.1.225		GO:0008270	AT1G69420.1		DHHC-type zinc finger family protein	LOC_Os03g11110.1	NA	zinc finger family protein, putative, expressed	1.96418	3.27482	3.25665	0.386736	0.263259	0.529812	0.367596	0.350387	0.96893	0.026676	0.244209	0.424882
Sobic.003G220266	SORBI_3003G220266	0	6.67771	0	4.37911	21.9925	8.14667	1.8592	4.38181	1.18e-05	0.000573118	37913792	Sobic.003G220266.1	Sobic.003G220266.1.p											NA		0	0	0	2.61758	11.2882	6.12737	0	0	0	6.59615	6.54119	0
Sobic.009G072000	SORBI_3009G072000	49.5982	25.9694	53.0212	31.6379	899.031	-1.06032	0.242125	-4.37923	1.19e-05	0.000577459	37921500	Sobic.009G072000.1	Sobic.009G072000.1.p	PF00586,PF02769	PTHR10520		6.3.3.1	K01933		AT3G55010.1	ATPURM,PUR5	phosphoribosylformylglycinamidine cyclo-ligase, chloroplast / phosphoribosyl-aminoimidazole synthetase / AIR synthase (PUR5)	LOC_Os03g61600.1	NA	phosphoribosylformylglycinamidine synthase, putative, expressed	52.0287	44.6473	52.1186	16.69	28.5023	32.7158	45.8056	59.0254	54.2325	26.1915	41.3833	27.3387
Sobic.008G082400	SORBI_3008G082400	229.099	35.7394	138.28	125.819	1343.48	-2.77374	0.633335	-4.37958	1.19e-05	0.000577459	37927009	Sobic.008G082400.1	Sobic.008G082400.1.p											NA		265.328	294.358	127.609	49.2687	31.2119	26.7376	68.8897	111.221	234.729	83.0179	59.1858	235.254
Sobic.006G225300	SORBI_3006G225300	17.7258	33.8345	20.5961	28.9424	924.472	0.825798	0.18869	4.37647	1.21e-05	0.00058355	37946804	Sobic.006G225300.1	Sobic.006G225300.1.p		PTHR34126,PTHR34126:SF1					AT3G21865.1	PEX22	peroxin 22	LOC_Os04g53690.1	NA	expressed protein	16.482	18.9557	17.7398	31.1583	32.9845	37.3608	20.1744	20.8872	20.7268	33.0866	33.7526	19.9878
Sobic.001G531200	SORBI_3001G531200	60.2304	25.4186	44.1227	25.93	718.607	-1.36134	0.31133	-4.37265	1.23e-05	0.000587752	37940335	Sobic.001G531200.1	Sobic.001G531200.1.p	PF03881	PTHR12149,PTHR12149:SF8	KOG3021				AT3G61080.1		Protein kinase superfamily protein	LOC_Os03g02640.1	NA	methylthioribose kinase, putative, expressed	54.7193	60.6985	65.2734	24.5682	20.8745	30.8131	34.0457	51.1386	47.1837	20.762	24.1743	32.8538
Sobic.002G152800	SORBI_3002G152800	342.756	126.284	287.389	222.518	3785.13	-1.52178	0.34797	-4.37332	1.22e-05	0.000587752	37955432	Sobic.002G152800.1	Sobic.002G152800.1.p	PF00076	PTHR24012	KOG0131			GO:0003676	AT3G52150.1		RNA-binding (RRM/RBD/RNP motifs) family protein	LOC_Os09g10760.1	NA	RNA recognition motif containing protein, putative, expressed	384.63	333.866	309.772	164.145	107.52	107.186	279.201	304.485	278.481	181.654	187.163	298.738
Sobic.003G117100	SORBI_3003G117100	47.2915	14.8644	60.2115	15.7901	1111.65	-1.81666	0.415468	-4.37257	1.23e-05	0.000587752	37918746	Sobic.003G117100.1	Sobic.003G117100.1.p	PF01472,PF01509,PF16198,PF08068	PTHR23127		5.4.99.25	K11131	GO:0003723,GO:0006396	AT3G57150.1	AtCBF5,AtNAP57,CBF5,NAP57	homologue of NAP57	LOC_Os07g44190.1	NA	h/ACA ribonucleoprotein complex subunit 4, putative, expressed	37.7342	49.9984	54.1419	6.12878	20.5263	17.9382	37.5619	65.0968	77.976	16.6021	15.3051	15.463
Sobic.003G312000	SORBI_3003G312000	3.83405	0.937885	3.24433	2.48854	47.5081	-2.15308	0.492329	-4.37325	1.22e-05	0.000587752	37915617	Sobic.003G312000.2	Sobic.003G312000.2.p											NA		3.91935	3.93481	3.64799	1.00614	1.06651	0.741005	2.97542	3.47222	3.28536	1.39118	2.06989	4.00456
Sobic.006G073500	SORBI_3006G073500	1484.33	329.268	785.756	506.645	8984.58	-2.28446	0.522276	-4.37404	1.22e-05	0.000587752	37945516	Sobic.006G073500.1	Sobic.006G073500.1.p		PTHR36311,PTHR36311:SF1		1.97.1.12	K14332		AT1G08380.1	PSAO	photosystem I subunit O	LOC_Os04g33830.1	NA	membrane protein, putative, expressed	1353.43	1637.98	1461.58	393.583	364.555	229.666	485.841	910.47	960.957	264.489	342.35	913.096
Sobic.002G055400	SORBI_3002G055400	8.285	66.6807	25.1982	31.4091	2227.17	2.96299	0.677907	4.37079	1.24e-05	0.000589689	37950892	Sobic.002G055400.1	Sobic.002G055400.1.p	PF04720	PTHR31579,PTHR31579:SF13					AT3G22970.1		Protein of unknown function (DUF506)	LOC_Os03g58230.1	NA	plant-specific domain TIGR01615 family protein, expressed	8.09293	6.63093	10.1311	103.104	71.4344	25.5038	42.4354	8.73737	24.4219	57.2464	23.258	13.7228
Sobic.001G501200	SORBI_3001G501200	33.9365	72.0797	44.3477	70.0892	760.838	0.977011	0.223559	4.37026	1.24e-05	0.000589689	37940083	Sobic.001G501200.1	Sobic.001G501200.1.p	PF00025	PTHR24073	KOG0092		K07889	GO:0005525	AT3G54840.1	ARA-6,ARA6,ATRAB5C,ATRABF1,RABF1	Ras-related small GTP-binding family protein	LOC_Os03g05740.1	NA	ras-related protein, putative, expressed	35.3563	36.3048	30.1484	69.3857	79.8813	66.9719	46.7517	44.6249	41.6665	80.9019	84.6912	44.6746
Sobic.004G271400	SORBI_3004G271400	202.302	78.5304	209.553	107.196	2850.16	-1.48253	0.339198	-4.37069	1.24e-05	0.000589689	37929020	Sobic.004G271400.1	Sobic.004G271400.1.p	PF00298,PF03946	PTHR11661,PTHR11661:SF6	KOG0886		K02870	GO:0006412,GO:0005840,GO:0003735	AT2G37190.1		Ribosomal protein L11 family protein	LOC_Os02g47140.2	NA	L11 domain containing ribosomal protein, putative, expressed	248.699	176.537	181.669	63.5179	72.9346	99.1387	216.094	228.299	184.265	88.0172	86.3061	147.264
Sobic.010G198000	SORBI_3010G198000	6.99709	2.32821	9.16209	4.62377	174.412	-1.71562	0.39259	-4.37	1.24e-05	0.000589689	37909074	Sobic.010G198000.1	Sobic.010G198000.1.p	PF00291	PTHR10314,PTHR10314:SF21		4.2.1.20	K06001	GO:0030170,GO:0004834,GO:0000162	AT5G38530.1	TSBtype2	tryptophan synthase beta type 2	LOC_Os06g42560.1	NA	tryptophan synthase beta chain 2, putative, expressed	6.31202	7.46659	7.21266	1.72372	2.28576	2.97515	7.13687	11.2245	9.12486	3.1061	4.0868	6.67842
Sobic.005G110547	SORBI_3005G110547	15.9068	39.4075	0	0	138.692	1.20137	0.27507	4.36749	1.26e-05	0.000595247	37922818	Sobic.005G110547.1	Sobic.005G110547.1.p											NA		14.1144	18.1283	15.4778	35.5434	38.0061	44.6731	0	0	0	0	0	0
Sobic.001G377800	SORBI_3001G377800	114.616	41.9713	160.28	91.6976	1542.07	-1.59699	0.365753	-4.3663	1.26e-05	0.000597253	37942005	Sobic.001G377800.2	Sobic.001G377800.2.p		PTHR10934,PTHR10934:SF3	KOG1714		K02883	GO:0006412,GO:0005840,GO:0005622,GO:0003735	AT5G27850.1		Ribosomal protein L18e/L15 superfamily protein	LOC_Os03g22180.1	NA	60S ribosomal protein L18-3, putative, expressed	153.607	103.119	87.122	28.4151	46.15	51.3489	151.853	169.943	159.044	76.8625	71.9757	126.255
Sobic.006G211701	SORBI_3006G211701	544.323	78.0132	264.446	80.7048	3519.48	-2.92031	0.669064	-4.36476	1.27e-05	0.000600203	37947473	Sobic.006G211701.1	Sobic.006G211701.1.p	PF14547	PTHR31731,PTHR31731:SF16					AT3G22142.1		Bifunctional inhibitor/lipid-transfer protein/seed storage 2S albumin superfamily protein	LOC_Os04g52260.1	NA	LTPL124 - Protease inhibitor/seed storage/LTP family protein precursor, expressed	771.521	555.303	306.144	29.4238	35.5634	169.052	157.495	180.755	455.087	41.1357	83.9441	117.034
Sobic.001G486700	SORBI_3001G486700	70.3591	40.4032	67.3343	48.455	1637.02	-0.926271	0.21231	-4.36282	1.28e-05	0.000600529	37940794	Sobic.001G486700.1	Sobic.001G486700.1.p	PF00709	PTHR11846,PTHR11846:SF4		6.3.4.4	K01939	GO:0006164,GO:0005525,GO:0004019	AT3G57610.1	ADSS	adenylosuccinate synthase	LOC_Os03g07840.1	NA	adenylosuccinate synthetase, chloroplast precursor, putative, expressed	73.5285	63.8046	73.7441	26.8204	42.7309	51.6583	68.9695	67.8002	65.2333	46.663	55.6282	43.0737
Sobic.001G510800	SORBI_3001G510800	1053.79	409.654	1463.74	565.61	8684.64	-1.52033	0.348397	-4.36378	1.28e-05	0.000600529	37938461	Sobic.001G510800.1	Sobic.001G510800.1.p	PF00238	PTHR11761,PTHR11761:SF10	KOG0901		K02894	GO:0006412,GO:0005840,GO:0003735	AT1G04480.1		Ribosomal protein L14p/L23e family protein	LOC_Os03g04590.1	NA	ribosomal protein, putative, expressed	913.053	1132.6	1115.72	307.734	406.412	514.815	1451.39	1492.59	1447.25	538.082	386.043	772.704
Sobic.006G132300	SORBI_3006G132300	11.5606	2.7721	18.1224	22.3172	242.413	-2.18721	0.501301	-4.36307	1.28e-05	0.000600529	37948935	Sobic.006G132300.1	Sobic.006G132300.1.p	PF00187,PF00182	PTHR22595,PTHR22595:SF60	KOG4742	3.2.1.14	K01183	GO:0008061,GO:0016998,GO:0006032,GO:0004568	AT3G54420.1	ATCHITIV,ATEP3,CHIV,EP3	homolog of carrot EP3-3 chitinase	LOC_Os04g41680.1	NA	CHIT3 - Chitinase family protein precursor, expressed	10.5952	14.5736	9.51299	3.20129	2.81771	2.29731	24.9746	7.40883	21.9839	18.2086	19.4043	29.3388
Sobic.004G258300	SORBI_3004G258300	7.68988	0.441914	8.20273	2.50597	112.205	-4.24782	0.973453	-4.36366	1.28e-05	0.000600529	37933200	Sobic.004G258300.1	Sobic.004G258300.1.p	PF14541	PTHR13683,PTHR13683:SF290	KOG1339	3.4.23.12		GO:0006508,GO:0004190	AT5G10770.1		Eukaryotic aspartyl protease family protein	LOC_Os02g48870.1	NA	aspartic proteinase nepenthesin-2 precursor, putative, expressed	2.83684	15.0633	5.1695	0.598452	0.044423	0.682866	2.4709	12.6109	9.52643	0.591576	1.56425	5.36208
Sobic.002G304900	SORBI_3002G304900	293.382	97.7342	329.695	144.718	3436.84	-1.72782	0.396168	-4.36133	1.29e-05	0.000602124	37951007	Sobic.002G304900.1	Sobic.002G304900.1.p	PF00827	PTHR11847	KOG1678		K02877	GO:0006412,GO:0005840,GO:0003735	AT4G16720.1		Ribosomal protein L23/L15e family protein	LOC_Os05g19370.1	NA	60S ribosomal protein L15, putative, expressed	331.141	228.805	320.2	72.0494	106.044	115.109	351.156	275.603	362.327	129.831	93.1631	211.16
Sobic.003G237600	SORBI_3003G237600	11.3406	0.062893	10.1733	4.73701	507.303	-7.50176	1.72006	-4.36133	1.29e-05	0.000602124	37915364	Sobic.003G237600.1	Sobic.003G237600.1.p										LOC_Os01g45914.1	NA	expressed protein	20.2261	8.07541	5.72039	0.105824	0.069484	0.013371	7.81635	11.1116	11.592	0.025403	0.026025	14.1596
Sobic.003G280200	SORBI_3003G280200	25.3037	1.37016	4.34194	2.91753	78.2431	-4.26792	0.979565	-4.35696	1.32e-05	0.00061301	37915908	Sobic.003G280200.1	Sobic.003G280200.1.p		PTHR34278,PTHR34278:SF2								LOC_Os01g32670.1	NA	expressed protein	62.3192	4.39396	9.19783	0.655056	1.31481	2.1406	3.25923	3.52371	6.24287	0.720879	1.27088	6.76083
Sobic.010G203200	SORBI_3010G203200	22.178	102.953	20.8372	44.6151	1722.33	2.14452	0.492283	4.35627	1.32e-05	0.000613674	37912281	Sobic.010G203200.1	Sobic.010G203200.1.p	PF00069	PTHR22967,PTHR22967:SF60	KOG0198	2.7.11.1		GO:0006468,GO:0005524,GO:0004672	AT4G32250.2		Protein kinase superfamily protein	LOC_Os06g43270.1	NA	protein kinase domain containing protein, expressed	25.9905	16.7773	23.7662	125.451	129.042	54.3652	25.8432	15.2789	21.3896	66.2645	51.9468	15.6339
Sobic.003G369000	SORBI_3003G369000	11.7618	3.04372	7.69242	7.95269	125.469	-2.1368	0.491237	-4.34985	1.36e-05	0.000630625	37916021	Sobic.003G369000.1	Sobic.003G369000.1.p											NA		11.5068	9.30176	14.4767	1.14516	1.86783	6.11817	8.60801	7.0933	7.37594	8.80574	9.03218	6.02014
Sobic.003G320100	SORBI_3003G320100	2.60448	0.373891	3.90236	0.318169	41.7515	-2.93973	0.67599	-4.34878	1.37e-05	0.000632405	37916257	Sobic.003G320100.1	Sobic.003G320100.1.p	PF13041	PTHR24015,PTHR24015:SF893					AT1G55890.1		Tetratricopeptide repeat (TPR)-like superfamily protein	LOC_Os01g57630.3	NA	pentatricopeptide containing protein, putative, expressed	3.55854	2.30991	1.945	0	0.263625	0.858049	3.57217	3.21114	4.92376	0.371596	0.381896	0.201014
Sobic.006G131200	SORBI_3006G131200	12.4697	5.72323	11.76	7.2354	623.252	-1.24366	0.286201	-4.34539	1.39e-05	0.00064092	37949126	Sobic.006G131200.1	Sobic.006G131200.1.p	PF05000,PF04983,PF04997,PF00623,PF04998	PTHR19376,PTHR19376:SF32		2.7.7.6	K03018	GO:0006351,GO:0003899,GO:0003677	AT5G60040.1	NRPC1	nuclear RNA polymerase C1	LOC_Os04g41490.1	NA	DNA-directed RNA polymerase III subunit RPC1, putative, expressed	14.2577	12.6293	10.5222	4.30439	5.34952	7.51576	10.3518	12.7569	12.1713	6.26614	6.52427	8.91579
Sobic.001G203500	SORBI_3001G203500	5.30376	2.26892	5.45108	2.84886	157.069	-1.34816	0.310468	-4.34233	1.41e-05	0.000648579	37939156	Sobic.001G203500.1	Sobic.001G203500.1.p	PF13812,PF01535,PF13041	PTHR24015,PTHR24015:SF625					AT2G20710.1		Tetratricopeptide repeat (TPR)-like superfamily protein	LOC_Os10g35750.1	NA	pentatricopeptide, putative, expressed	6.21721	5.38339	4.31067	1.55467	2.57683	2.67525	5.82943	5.22139	5.30241	2.08169	3.032	3.43289
Sobic.010G090301	SORBI_3010G090301	12.4476	50.6197	15.1336	29.0416	495.04	1.92884	0.444273	4.34156	1.41e-05	0.000649534	37908843	Sobic.010G090301.1	Sobic.010G090301.1.p	PF04570	PTHR33059,PTHR33059:SF8					AT1G78020.1		Protein of unknown function (DUF581)	LOC_Os06g11980.1	NA	DUF581 domain containing protein, expressed	12.7572	9.71445	14.8713	52.925	58.8418	40.0923	17.4888	12.8364	15.0757	47.6587	29.0881	10.378
Sobic.003G370200	SORBI_3003G370200	3.4055	10.9189	5.85549	8.96878	313.926	1.60625	0.370218	4.33865	1.43e-05	0.000656561	37916625	Sobic.003G370200.1	Sobic.003G370200.1.p	PF06241	PTHR31563,PTHR31563:SF1					AT5G49960.1			LOC_Os01g64980.2	NA	ion channel DMI1, chloroplast precursor, putative, expressed	4.79985	2.2588	3.15787	9.51271	13.1522	10.0917	6.30232	4.81371	6.45045	11.2331	11.7308	3.94243
Sobic.002G412700	SORBI_3002G412700	25.5462	17.3331	28.5002	20.5525	774.277	-0.659944	0.152136	-4.33786	1.44e-05	0.000656561	37952746	Sobic.002G412700.1	Sobic.002G412700.1.p	PF05185	PTHR11006,PTHR11006:SF10		2.1.1.125	K05931	GO:0008168,GO:0006479	AT3G06930.2	ATPRMT4B,PRMT4B	protein arginine methyltransferase 4B	LOC_Os07g47500.1	NA	histone-arginine methyltransferase CARM1, putative, expressed	30.2398	24.2844	22.1144	15.2657	16.0308	20.7029	27.3437	29.3226	28.8343	20.8974	22.4528	18.3072
Sobic.010G196300	SORBI_3010G196300	1.33031	0.404923	0.771863	0.588587	41.7926	-1.83694	0.42343	-4.33824	1.44e-05	0.000656561	37910682	Sobic.010G196300.1	Sobic.010G196300.1.p	PF13632,PF14569	PTHR13301,PTHR13301:SF27		2.4.1.12	K10999		AT5G09870.1	CESA5	cellulose synthase 5	LOC_Os07g24190.1	NA	CESA3 - cellulose synthase, expressed	1.39677	1.13018	1.46396	0.31423	0.432519	0.468021	0.589409	0.670034	1.05615	0.396164	0.528045	0.841553
Sobic.008G065100	SORBI_3008G065100	0.325836	6.55103	0.127714	2.64826	25.3296	4.21177	0.971382	4.33585	1.45e-05	0.000660328	37927916	Sobic.008G065100.1	Sobic.008G065100.1.p											NA		0.352844	0	0.624664	7.23984	8.77025	3.64298	0.293395	0.089748	0	3.62368	3.88122	0.439891
Sobic.003G109600	SORBI_3003G109600	1188.78	397.94	947.509	417.336	6138.51	-1.75392	0.404546	-4.33552	1.45e-05	0.000660328	37914790	Sobic.003G109600.2	Sobic.003G109600.2.p	PF00177	PTHR11205,PTHR11205:SF24	KOG3291		K02989	GO:0006412	AT2G37270.2	ATRPS5B,RPS5B	ribosomal protein 5B	LOC_Os11g29190.2	NA	40S ribosomal protein S5, putative, expressed	1426.69	1021.45	1118.21	306.066	383.322	504.431	758.82	1183.82	899.887	334.216	284.958	632.835
Sobic.010G182700	SORBI_3010G182700	6.70042	1.91062	7.57953	6.45687	96.9905	-1.94185	0.44792	-4.33526	1.46e-05	0.000660328	37908601	Sobic.010G182700.1	Sobic.010G182700.1.p	PF00025	PTHR24071,PTHR24071:SF5	KOG0096	4.2.1.17	K07936	GO:0005525	AT5G55190.1	ATRAN3,RAN3	RAN GTPase 3	LOC_Os06g39875.1	NA	ras-related protein, putative, expressed	6.30217	6.50591	7.29318	1.93661	2.83777	0.957474	5.76033	7.90318	9.07508	5.04888	5.5864	8.73532
Sobic.010G017900	SORBI_3010G017900	21.5745	10.6149	24.9581	14.5708	680.796	-1.16243	0.268178	-4.33453	1.46e-05	0.000661188	37909274	Sobic.010G017900.1	Sobic.010G017900.1.p	PF08159	PTHR14927,PTHR14927:SF0			K14788	GO:0005634	AT3G56990.1	EDA7	embryo sac development arrest 7	LOC_Os06g03780.1	NA	NUC153 domain containing protein, expressed	22.1012	20.8038	21.8184	5.84897	10.8649	15.1309	26.0542	22.6822	26.1378	14.8811	16.3781	12.4533
Sobic.007G167100	SORBI_3007G167100	19.0451	35.1931	21.7283	31.2356	407.663	0.814395	0.18816	4.3282	1.5e-05	0.000677759	37936249	Sobic.007G167100.1	Sobic.007G167100.1.p	PF09350	PTHR24016			K19373		AT5G03560.1		Tetratricopeptide repeat (TPR)-like superfamily protein	LOC_Os08g44650.1	NA	expressed protein	22.735	16.3922	18.0083	32.7336	37.1036	35.7422	22.0055	19.3451	23.8342	32.3602	40.1566	21.19
Sobic.008G156300	SORBI_3008G156300	23.7702	11.3169	29.1553	18.2886	497.895	-1.18932	0.274757	-4.32862	1.5e-05	0.000677759	37926652	Sobic.008G156300.1	Sobic.008G156300.1.p	PF08543	PTHR10534,PTHR10534:SF2	KOG2599	2.7.1.35	K00868	GO:0009443,GO:0008478	AT5G37850.2	ATSOS4,SOS4	pfkB-like carbohydrate kinase family protein	LOC_Os12g40830.3	NA	kinase, pfkB family, putative, expressed	25.8305	21.5149	23.9652	7.12431	11.981	14.8455	28.6844	30.5178	28.2638	14.8915	19.4937	20.4805
Sobic.002G186500	SORBI_3002G186500	33.2528	9.54004	21.7577	20.0358	234.282	-1.91727	0.443202	-4.32595	1.52e-05	0.000683345	37952556	Sobic.002G186500.1	Sobic.002G186500.1.p	PF03650	PTHR14154,PTHR14154:SF16	KOG1590			GO:0006850,GO:0005743	AT5G20090.1		Uncharacterised protein family (UPF0041)	LOC_Os09g20660.1	NA	UPF0041 domain containing protein, putative, expressed	33.7634	32.1717	33.8233	11.0636	7.40935	10.1472	19.3193	29.4368	16.5171	11.3592	18.7655	29.9826
Sobic.007G220900	SORBI_3007G220900	72.2981	37.5781	79.3443	59.4051	699.717	-1.07384	0.248328	-4.32428	1.53e-05	0.000687178	37935498	Sobic.007G220900.1	Sobic.007G220900.1.p	PF03948,PF01281	PTHR21368,PTHR21368:SF21	KOG4607		K02939	GO:0006412,GO:0005840,GO:0005622,GO:0003735	AT5G53070.1		Ribosomal protein L9/RNase H1	LOC_Os05g45270.1	NA	ribosomal L9, putative, expressed	86.195	67.4271	63.2721	29.2073	35.984	47.5432	93.4639	77.106	67.4631	60.415	59.6532	58.1472
Sobic.003G276400	SORBI_3003G276400	3.47646	14.4583	3.12206	7.74101	411.75	1.95913	0.453129	4.32356	1.54e-05	0.000687788	37915124	Sobic.003G276400.1	Sobic.003G276400.1.p	PF00128,PF07821	PTHR10357,PTHR10357:SF171	KOG0471	3.2.1.1,3.2.1.141		GO:0043169,GO:0005975,GO:0003824,GO:0005509,GO:0004556	AT1G69830.1	AMY3,ATAMY3	alpha-amylase-like 3	LOC_Os01g51754.1	NA	alpha-amylase precursor, putative, expressed	2.9532	3.27534	4.20083	18.6748	8.06459	16.6357	3.63401	2.42604	3.30612	6.36318	5.78033	11.0795
Sobic.004G104300	SORBI_3004G104300	236.376	80.7562	219.554	130.433	2416.05	-1.70122	0.39351	-4.3232	1.54e-05	0.000687788	37932875	Sobic.004G104300.1	Sobic.004G104300.1.p	PF00281,PF00673	PTHR11994,PTHR11994:SF14	KOG0397		K02868		AT2G42740.1	RPL16A	ribosomal protein large subunit 16A	LOC_Os02g14059.1	NA	ribosomal protein L5, putative, expressed	246.184	247.023	215.92	61.0778	70.4449	110.746	225.705	240.076	192.881	100.486	93.8106	197.001
Sobic.005G044000	SORBI_3005G044000	14.6269	2.36084	8.23832	3.51624	196.581	-2.73091	0.631975	-4.32122	1.55e-05	0.000692615	37924909	Sobic.005G044000.1	Sobic.005G044000.1.p	PF03168	PTHR31415,PTHR31415:SF11					AT3G11660.1	NHL1	NDR1/HIN1-like 1	LOC_Os11g05860.1	NA	harpin-induced protein 1 domain containing protein, expressed	19.0736	15.5356	9.2715	1.87082	2.45558	2.75611	4.30408	9.66504	10.7458	0.781614	3.44661	6.32049
Sobic.010G047400	SORBI_3010G047400	18.8547	42.4405	25.1842	33.0065	491.207	1.06703	0.246986	4.32023	1.56e-05	0.000694371	37910555	Sobic.010G047400.1	Sobic.010G047400.1.p		PTHR15960					AT5G53330.1		Ubiquitin-associated/translation elongation factor EF1B protein	LOC_Os06g06530.1	NA	proline-rich cell wall protein-like, putative, expressed	20.1476	14.5222	21.8943	36.0576	38.9289	52.3349	19.3657	30.7385	25.4484	38.2014	33.9031	26.915
Sobic.003G276700	SORBI_3003G276700	0.0968533	1.24654	0.557851	0.447943	11.6704	3.58162	0.829207	4.31933	1.57e-05	0.000694442	37917894	Sobic.003G276700.1	Sobic.003G276700.1.p	PF03547	PTHR31752,PTHR31752:SF10			K13947	GO:0055085,GO:0016021	AT2G01420.2	ATPIN4,PIN4	Auxin efflux carrier family protein	LOC_Os06g12610.1	NA	auxin efflux carrier component, putative, expressed	0.099835	0.093958	0.096767	1.30944	0.953469	1.47671	0.381318	0.666266	0.625969	0.144314	0.525651	0.673864
Sobic.006G218700	SORBI_3006G218700	12.0327	31.8106	15.7203	21.9866	542.939	1.30477	0.302077	4.31934	1.56e-05	0.000694442	37947799	Sobic.006G218700.1	Sobic.006G218700.1.p	PF00069	PTHR27006,PTHR27006:SF39	KOG1187	2.7.11.1		GO:0006468,GO:0005524,GO:0004672	AT1G16670.1		Protein kinase superfamily protein	LOC_Os04g52840.1	NA	tyrosine protein kinase domain containing protein, putative, expressed	12.4625	10.4644	13.1713	36.3961	35.1925	23.8431	9.8593	16.8402	20.4615	19.5498	27.2373	19.1729
Sobic.001G227800	SORBI_3001G227800	17.1959	180.508	42.0017	93.4726	1959.39	3.34893	0.775593	4.3179	1.58e-05	0.000697598	37938332	Sobic.001G227800.1	Sobic.001G227800.1.p	PF07063	PTHR31136,PTHR31136:SF1					AT1G07040.1			LOC_Os10g32680.1	NA	expressed protein	35.1453	8.50155	7.9408	181.848	217.559	142.118	71.3456	13.7267	40.9327	146.175	120.534	13.7086
Sobic.003G393300	SORBI_3003G393300	5.47733	14.4002	4.61669	8.30432	289.024	1.33326	0.30932	4.3103	1.63e-05	0.000720593	37914690	Sobic.003G393300.1	Sobic.003G393300.1.p	PF00249,PF00072	PTHR31442,PTHR31442:SF8	KOG1601		K14491	GO:0000160	AT1G67710.1	ARR11	response regulator 11	LOC_Os01g67770.1	NA	two-component response regulator, putative, expressed	6.98746	4.90778	4.53674	18.7518	14.6104	9.83847	4.27496	4.64864	4.92647	9.27882	9.14678	6.48737
Sobic.002G277200	SORBI_3002G277200	12.3394	6.65177	13.7875	7.51404	210.497	-1.02975	0.239063	-4.30744	1.65e-05	0.000727604	37950693	Sobic.002G277200.1	Sobic.002G277200.1.p	PF04900	PTHR12416,PTHR12416:SF3	KOG3164		K14773	GO:0032040	AT2G34570.1	MEE21	PIN domain-like family protein	LOC_Os02g26850.1	NA	rRNA-processing protein FCF, putative, expressed	11.3665	13.6642	11.9874	4.90541	6.91542	8.13449	11.8493	13.1708	16.3424	6.31127	8.5275	7.70334
Sobic.003G025200	SORBI_3003G025200	710.361	331.968	796.083	498.863	6613.56	-1.25786	0.29203	-4.30729	1.65e-05	0.000727604	37914361	Sobic.003G025200.2	Sobic.003G025200.2.p	PF00281,PF00673	PTHR11994,PTHR11994:SF14	KOG0397		K02868		AT5G45775.2		Ribosomal L5P family protein	LOC_Os06g35730.1	NA	ribosomal protein L5, putative, expressed	617.83	777.545	735.707	252.739	331.183	411.984	847.822	816.395	724.033	452.448	427.731	616.411
Sobic.003G130200	SORBI_3003G130200	0.33518	8.58431	0.617132	21.4983	249.414	4.61345	1.07139	4.30605	1.66e-05	0.000730253	37914511	Sobic.003G130200.1	Sobic.003G130200.1.p										LOC_Os01g16920.1	NA	embryonic protein DC-8, putative, expressed	0.741239	0.235668	0.028634	6.5758	13.4171	5.75997	1.25527	0.292536	0.303593	30.8794	32.9391	0.676522
Sobic.001G260701	SORBI_3001G260701	6.35856	1.65518	6.45582	2.54195	53.7714	-2.04521	0.475051	-4.30525	1.67e-05	0.000731464	37938957	Sobic.001G260701.1	Sobic.001G260701.1.p	PF00155	PTHR11751,PTHR11751:SF409		2.6.1.2		GO:0030170,GO:0009058	AT1G72330.2	ALAAT2	alanine aminotransferase 2	LOC_Os10g25140.1	NA	aminotransferase, classes I and II, domain containing protein, expressed	6.05334	7.15662	5.86573	1.75526	2.00179	1.20847	3.73339	8.85469	6.77938	1.97678	2.11463	3.53444
Sobic.001G343900	SORBI_3001G343900	79.6387	217.667	206.341	155.258	3044.44	1.29597	0.30115	4.3034	1.68e-05	0.000731904	37937861	Sobic.001G343900.1	Sobic.001G343900.1.p	PF09425,PF06200	PTHR33077,PTHR33077:SF9			K13464		AT1G19180.1	JAZ1,TIFY10A	jasmonate-zim-domain protein 1	LOC_Os03g28940.1	NA	ZIM domain containing protein, putative, expressed	94.5047	59.6173	84.794	150.506	203.693	298.803	192.219	266.991	159.812	155.556	168.983	141.236
Sobic.002G055000	SORBI_3002G055000	6.04289	14.1018	6.99818	10.4417	160.389	1.10471	0.256649	4.30437	1.67e-05	0.000731904	37950000	Sobic.002G055000.1	Sobic.002G055000.1.p	PF00170,PF12498	PTHR22952,PTHR22952:SF213				GO:0043565,GO:0006355,GO:0003700	AT5G24800.1	ATBZIP9,BZIP9,BZO2H2	basic leucine zipper 9	LOC_Os03g58250.1	NA	bZIP transcription factor domain containing protein, expressed	5.7578	6.78451	5.58636	15.4141	13.3298	13.5616	7.6089	5.89709	7.48854	11.8085	12.7156	6.801
Sobic.010G278500	SORBI_3010G278500	10.5687	24.8944	8.179	9.90589	553.308	1.09985	0.255553	4.30381	1.68e-05	0.000731904	37908631	Sobic.010G278500.1	Sobic.010G278500.1.p		PTHR13466,PTHR13466:SF6	KOG2238				AT1G17820.1		Putative integral membrane protein conserved region (DUF2404)	LOC_Os02g58110.1	NA	expressed protein	9.87393	10.4658	11.3664	18.2778	25.5785	30.8269	8.07317	7.15263	9.3112	11.2609	12.733	5.7238
Sobic.006G057200	SORBI_3006G057200	186.813	65.5862	289.575	161.536	2707.61	-1.6291	0.378542	-4.30362	1.68e-05	0.000731904	37945725	Sobic.006G057200.1	Sobic.006G057200.1.p	PF00298,PF03946	PTHR11661,PTHR11661:SF6	KOG0886		K02870	GO:0006412,GO:0005840,GO:0003735	AT2G37190.1		Ribosomal protein L11 family protein	LOC_Os02g47140.2	NA	L11 domain containing ribosomal protein, putative, expressed	241.809	161.23	157.398	56.7801	77.5058	62.4728	292.726	300.179	275.819	114.565	130.866	239.178
Sobic.003G110400	SORBI_3003G110400	41.2823	124.764	41.5753	51.0182	1340.37	1.45504	0.338157	4.30286	1.69e-05	0.000732272	37913939	Sobic.003G110400.1	Sobic.003G110400.1.p	PF01156	PTHR12304,PTHR12304:SF1	KOG2938	3.2.2.2			AT1G05620.1	URH2	uridine-ribohydrolase 2	LOC_Os03g31170.1	NA	inosine-uridine preferring nucleoside hydrolase family protein, putative, expressed	39.2985	38.8373	45.7111	109.545	129.241	135.507	51.9452	33.0358	39.7449	54.6916	75.5793	22.7838
Sobic.003G311400	SORBI_3003G311400	4.2532	1.47819	6.91434	3.16834	99.3521	-1.60702	0.373976	-4.29711	1.73e-05	0.000750058	37913494	Sobic.003G311400.1	Sobic.003G311400.1.p											NA		3.63361	5.02444	4.10156	1.96479	1.46262	1.00716	6.16492	7.23019	7.3479	3.74721	2.51434	3.24348
Sobic.006G249700	SORBI_3006G249700	44.2151	106.204	63.8551	92.2515	1407.47	1.16091	0.270439	4.29268	1.77e-05	0.000763188	37946034	Sobic.006G249700.1	Sobic.006G249700.1.p	PF00481	PTHR13832,PTHR13832:SF352	KOG0698	3.1.3.16	K17506	GO:0003824,GO:0006470,GO:0004722	AT4G31750.1	WIN2	HOPW1-1-interacting 2	LOC_Os04g56450.1	NA	protein phosphatase 2C, putative, expressed	42.5638	40.9946	49.0869	98.966	133.387	86.2596	74.6731	50.0318	66.8603	97.4629	117.048	62.2432
Sobic.001G515500	SORBI_3001G515500	21.9563	8.21738	29.2942	32.915	326.818	-1.52838	0.356101	-4.29198	1.77e-05	0.000763188	37944194	Sobic.001G515500.1	Sobic.001G515500.1.p	PF01476	PTHR33734,PTHR33734:SF1			K13473		AT2G17120.1	LYM2	lysm domain GPI-anchored protein 2 precursor	LOC_Os03g04110.1	NA	lysM domain-containing GPI-anchored protein precursor, putative, expressed	27.6376	20.1726	18.0587	8.17599	8.36411	8.11203	23.0866	30.4429	34.353	16.9635	46.7205	35.0611
Sobic.001G115800	SORBI_3001G115800	18.2688	4.28628	11.8134	5.35726	107.415	-2.20522	0.513751	-4.2924	1.77e-05	0.000763188	37942000	Sobic.001G115800.1	Sobic.001G115800.1.p		PTHR36729					AT2G01755.1			LOC_Os03g50530.1	NA	expressed protein	18.4492	18.0691	18.2881	2.73166	3.60066	6.52653	8.56814	16.9751	9.89705	2.6463	4.6751	8.75038
Sobic.004G124300	SORBI_3004G124300	5.20775	11.1167	6.53371	8.69022	234.121	0.972893	0.226808	4.2895	1.79e-05	0.000768813	37929277	Sobic.004G124300.1	Sobic.004G124300.1.p	PF03638	PTHR12446,PTHR12446:SF29					AT4G29000.1		Tesmin/TSO1-like CXC domain-containing protein	LOC_Os02g17460.1	NA	tesmin/TSO1-like CXC domain containing protein, expressed	5.73853	5.24083	4.64388	9.83632	10.3091	13.2046	6.26071	6.4889	6.85152	9.23007	11.5127	5.32787
Sobic.009G105700	SORBI_3009G105700	475.793	137.848	348.725	214.708	1762.92	-1.95023	0.454651	-4.28952	1.79e-05	0.000768813	37921323	Sobic.009G105700.1	Sobic.009G105700.1.p	PF01779	PTHR12884			K02905	GO:0006412,GO:0005840,GO:0005622,GO:0003735	AT3G06680.1		Ribosomal L29e protein family	LOC_Os05g28750.1	NA	60S ribosomal protein L29-2, putative, expressed	774.581	376.462	276.337	85.915	143.346	184.283	399.968	385.154	261.052	159.236	210.176	274.712
Sobic.006G178100	SORBI_3006G178100	10.8601	5.03197	11.466	6.88857	256.13	-1.24948	0.291775	-4.28236	1.85e-05	0.000792428	37947816	Sobic.006G178100.1	Sobic.006G178100.1.p		PTHR21568	KOG2364		K07583		AT1G20410.1		Pseudouridine synthase family protein	LOC_Os04g47380.1	NA	coiled-coil domain-containing protein 139, putative, expressed	11.1744	11.317	10.0889	2.80393	5.50437	6.78761	10.6088	12.1132	11.6759	6.56955	6.70399	7.39217
Sobic.001G039400	SORBI_3001G039400	634.369	210.078	840.563	473.925	2937.31	-1.73563	0.405382	-4.28147	1.86e-05	0.00079408	37938807	Sobic.001G039400.2	Sobic.001G039400.2.p	PF01283	PTHR12538,PTHR12538:SF1	KOG1768		K02976	GO:0006412,GO:0005840,GO:0005622,GO:0003735	AT2G40510.1		Ribosomal protein S26e family protein	LOC_Os05g39960.1	NA	40S ribosomal protein S26, putative, expressed	637.594	592.459	673.055	184.054	193.745	252.433	917.376	839.535	764.777	374.73	303.635	743.41
Sobic.005G087100	SORBI_3005G087100	22.0503	63.7613	35.3994	49.6078	471.667	1.40497	0.32836	4.27875	1.88e-05	0.000799395	37922882	Sobic.005G087100.1	Sobic.005G087100.1.p		PTHR34201,PTHR34201:SF3					AT4G10330.1		glycine-rich protein	LOC_Os11g13880.1	NA	expressed protein	22.6257	18.5455	24.9797	59.3115	79.3348	52.6377	32.0816	37.3486	36.768	64.3099	61.4422	23.0712
Sobic.005G105550	SORBI_3005G105550	165.318	71.1693	0.394228	0.258966	433.435	-1.31056	0.306298	-4.27872	1.88e-05	0.000799395	37924518	Sobic.005G105550.1	Sobic.005G105550.1.p											NA		188.942	177.295	129.717	71.9446	77.3549	64.2083	0.774551	0.266153	0.14198	0.261623	0	0.515275
Sobic.006G234100	SORBI_3006G234100	443.775	71.9782	224.36	138.849	8461.46	-2.7699	0.647363	-4.27875	1.88e-05	0.000799395	37948687	Sobic.006G234100.1	Sobic.006G234100.1.p	PF03807,PF00745,PF05201	PTHR13812,PTHR13812:SF20		1.2.1.70	K02492	GO:0055114,GO:0050661,GO:0033014,GO:0008883	AT1G58290.1	HEMA1	Glutamyl-tRNA reductase family protein	LOC_Os10g35840.1	NA	shikimate/quinate 5-dehydrogenase, putative, expressed	294.811	549.324	487.191	63.3078	59.4351	93.1917	165.025	234.836	273.219	45.3982	70.8649	300.284
Sobic.001G374700	SORBI_3001G374700	3459.42	1201.48	2988.15	1742.62	7755.25	-1.72546	0.403322	-4.27812	1.88e-05	0.000800048	37943892	Sobic.001G374700.2	Sobic.001G374700.2.p	PF01249	PTHR10442	KOG3486		K02971	GO:0006412,GO:0005840,GO:0005622,GO:0003735	AT5G27700.1		Ribosomal protein S21e	LOC_Os03g46490.1	NA	40S ribosomal protein S21, putative, expressed	4606.68	3145.13	2626.46	865.55	1180.11	1558.78	3589.48	3410.56	1964.41	1399	1605.06	2223.79
Sobic.003G226300	SORBI_3003G226300	0.267232	2.1355	4.13991	8.7628	150.996	2.86346	0.669637	4.27614	1.9e-05	0.000805676	37916659	Sobic.003G226300.1	Sobic.003G226300.1.p	PF04734,PF17048	PTHR12670:SF4,PTHR12670		3.5.1.23	K12349		AT2G38010.1		Neutral/alkaline non-lysosomal ceramidase	LOC_Os01g43520.1	NA	neutral ceramidase precursor, putative, expressed	0.348016	0.240208	0.213473	1.09304	2.90118	2.41229	6.043	2.29795	4.07878	12.5348	12.033	1.72068
Sobic.008G169200	SORBI_3008G169200	138.596	51.7574	129.738	68.8719	3680.82	-1.54426	0.361454	-4.27236	1.93e-05	0.000817907	37926863	Sobic.008G169200.1	Sobic.008G169200.1.p	PF05022	PTHR23216					AT5G57120.1			LOC_Os12g41930.1	NA	SRP40, C-terminal domain containing protein, expressed	100.942	165.615	149.229	49.6443	56.3991	49.2288	126.003	129.261	133.95	52.1524	58.781	95.6824
Sobic.002G039000	SORBI_3002G039000	231.195	537.857	361.49	533.153	5359.33	1.11729	0.261614	4.27075	1.95e-05	0.000822291	37950674	Sobic.002G039000.1	Sobic.002G039000.1.p	PF02221	PTHR11306,PTHR11306:SF12	KOG4680				AT3G11780.1		MD-2-related lipid recognition domain-containing protein / ML domain-containing protein	LOC_Os07g06590.1	NA	ML domain protein, putative, expressed	310.782	191	191.804	464.234	592.221	557.116	387.079	358.31	339.082	626.271	663.322	309.865
Sobic.009G259200	SORBI_3009G259200	156.963	64.1836	123.626	68.1871	1963.7	-1.39754	0.32728	-4.27017	1.95e-05	0.000822894	37919006	Sobic.009G259200.1	Sobic.009G259200.1.p	PF00334	PTHR11349,PTHR11349:SF53	KOG0888	2.7.4.6	K00940	GO:0006241,GO:0006228,GO:0006183,GO:0006165,GO:0004550	AT4G23900.1		Nucleoside diphosphate kinase family protein	LOC_Os05g51700.1	NA	nucleoside diphosphate kinase, putative, expressed	163.76	160.551	146.578	60.6586	63.6649	68.2274	84.6766	150.97	135.23	47.3817	66.3752	90.8045
Sobic.001G414500	SORBI_3001G414500	20.0237	44.1311	29.1782	29.9223	1181.95	1.05859	0.248024	4.2681	1.97e-05	0.000829004	37944968	Sobic.001G414500.1	Sobic.001G414500.1.p	PF13962,PF12796	PTHR24177,PTHR24177:SF41	KOG0502,KOG4412,KOG0508				AT3G12360.1	ITN1	Ankyrin repeat family protein	LOC_Os03g17240.1	NA	ankyrin repeat-containing protein, putative, expressed	20.9669	18.3162	20.7881	45.7774	48.3335	38.2825	20.5292	31.6634	35.3419	34.1353	36.2571	19.3746
Sobic.002G150766	SORBI_3002G150766	0.101864	1.59531	0.860876	3.11717	36.9131	3.92904	0.920698	4.26746	1.98e-05	0.000829844	37950712	Sobic.002G150766.1	Sobic.002G150766.1.p											NA		0.152392	0.106079	0.047122	0.953022	2.4298	1.4031	1.22026	0.432325	0.930038	3.41998	5.57966	0.35186
Sobic.003G098200	SORBI_3003G098200	8.58277	2.51629	7.36299	2.34817	100.832	-1.87202	0.438943	-4.26483	2e-05	0.000838106	37917737	Sobic.003G098200.1	Sobic.003G098200.1.p		PTHR37181					AT1G18850.1			LOC_Os01g02170.2	NA	expressed protein	12.1873	5.13251	8.42846	1.34151	3.77395	2.4334	4.86394	7.46467	9.76036	2.57717	2.69309	1.77425
Sobic.002G399500	SORBI_3002G399500	11.561	46.1743	9.88288	22.7739	343.412	1.90708	0.447524	4.2614	2.03e-05	0.000849498	37954586	Sobic.002G399500.1	Sobic.002G399500.1.p	PF09335	PTHR12677	KOG3140				AT1G03260.1		SNARE associated Golgi protein family	LOC_Os07g46220.1	NA	SNARE associated Golgi protein, putative, expressed	14.4953	11.6282	8.55967	43.8678	58.5195	36.1356	12.0995	7.2217	10.3274	31.1478	29.7154	7.4584
Sobic.006G000200	SORBI_3006G000200	8.91851	38.0408	7.84784	5.92861	98.7484	1.96121	0.460557	4.25834	2.06e-05	0.000859618	37948670	Sobic.006G000200.2	Sobic.006G000200.2.p											NA		6.98182	4.99311	14.7806	51.6713	26.2896	36.1615	5.80591	8.01557	9.72205	5.61545	6.31356	5.85682
Sobic.001G530350	SORBI_3001G530350	27.9974	205.642	154.597	277.177	1440.1	2.87719	0.675839	4.25722	2.07e-05	0.000860727	37940406	Sobic.001G530350.1	Sobic.001G530350.1.p	PF01476	PTHR33648,PTHR33648:SF3					AT5G62150.1		peptidoglycan-binding LysM domain-containing protein	LOC_Os03g02685.1	NA	lysM domain containing protein, putative, expressed	59.732	12.8242	11.436	362.286	174.149	80.4919	209.578	143.925	110.286	394.068	265.423	172.038
Sobic.009G023401	SORBI_3009G023401	20.5429	125.514	47.6709	64.8113	1553.34	2.45433	0.576509	4.25722	2.07e-05	0.000860727	37919828	Sobic.009G023401.1	Sobic.009G023401.1.p											NA		22.2482	13.6679	25.7125	68.8104	183.885	123.846	73.3884	23.9446	45.6797	73.8114	102.408	18.2149
Sobic.007G180050	SORBI_3007G180050	1.80871	0.544037	2.22929	1.63865	34.4816	-1.83329	0.430781	-4.25575	2.08e-05	0.000864809	37934902	Sobic.007G180050.1	Sobic.007G180050.1.p											NA		1.91326	1.93029	1.58259	0.317507	0.775029	0.539574	2.34395	1.91984	2.42407	1.47849	1.44681	1.99065
Sobic.003G082000	SORBI_3003G082000	34.1739	616.189	158.656	180.498	2249.07	4.01354	0.943526	4.25377	2.1e-05	0.000870894	37916438	Sobic.003G082000.1	Sobic.003G082000.1.p	PF00011	PTHR11527,PTHR11527:SF152	KOG0710		K13993		AT1G53540.1		HSP20-like chaperones superfamily protein	LOC_Os01g04380.1	NA	hsp20/alpha crystallin family protein, putative, expressed	80.9172	10.2042	11.4004	249.229	607.677	991.659	298.844	37.317	139.806	300.218	216.171	25.1048
Sobic.001G396100	SORBI_3001G396100	30.1846	78.5927	34.7178	61.2717	858.483	1.28883	0.303089	4.2523	2.12e-05	0.000875005	37944922	Sobic.001G396100.1	Sobic.001G396100.1.p		PTHR35702,PTHR35702:SF1					AT1G56423.1			LOC_Os03g19400.1	NA	expressed protein	34.8317	27.3242	28.3979	98.4369	75.3214	62.0197	34.4855	33.1119	36.5558	73.43	77.0593	33.3259
Sobic.003G280700	SORBI_3003G280700	482.649	194.792	601.16	345.441	4013.39	-1.45022	0.341077	-4.25188	2.12e-05	0.00087504	37918544	Sobic.003G280700.1	Sobic.003G280700.1.p	PF01282	PTHR10496	KOG3424		K02974	GO:0006412,GO:0005840,GO:0005622,GO:0003735	AT5G28060.1		Ribosomal protein S24e family protein	LOC_Os01g52490.1	NA	40S ribosomal protein S24, putative, expressed	566.962	414.325	466.66	158.338	202.105	223.933	629.132	642.798	531.551	290.879	263.125	482.317
Sobic.010G226000	SORBI_3010G226000	14.8732	25.8449	17.1064	20.7153	592.958	0.705184	0.165874	4.25133	2.13e-05	0.000875129	37909802	Sobic.010G226000.1	Sobic.010G226000.1.p	PF16709	PTHR31149,PTHR31149:SF4					AT3G03560.1			LOC_Os03g49960.1	NA	expressed protein	16.1639	14.7468	13.7089	27.7297	24.6193	25.1855	15.2569	17.361	18.7013	21.0826	24.8571	16.2063
Sobic.001G282200	SORBI_3001G282200	32.5252	12.4946	26.2248	18.7623	317.464	-1.4979	0.352362	-4.25104	2.13e-05	0.000875129	37941102	Sobic.001G282200.2	Sobic.001G282200.2.p	PF01632	PTHR36400				GO:0006412,GO:0005840,GO:0005622,GO:0003735	AT5G45590.1		Ribosomal protein L35	LOC_Os10g42860.1	NA	ribosomal protein L35, putative, expressed	40.6041	24.2294	32.7422	11.7347	8.41028	17.3387	31.6753	22.8636	24.1354	17.7001	16.8576	21.7293
Sobic.005G178100	SORBI_3005G178100	5.89635	23.6894	6.8009	9.14715	793.003	1.86921	0.440131	4.24693	2.17e-05	0.000888088	37925609	Sobic.005G178100.2	Sobic.005G178100.2.p	PF01344	PTHR24413,PTHR24413:SF125				GO:0005515	AT1G14330.1		Galactose oxidase/kelch repeat superfamily protein	LOC_Os11g38980.2	NA	F-box/Kelch-repeat protein, putative, expressed	4.5202	5.81727	7.35159	14.8036	19.7744	36.4903	6.01956	6.05196	8.33118	11.6402	12.6019	3.19932
Sobic.004G331400	SORBI_3004G331400	275.373	65.9818	183.474	110.388	2207.68	-2.1933	0.51641	-4.24721	2.16e-05	0.000888088	37930169	Sobic.004G331400.1	Sobic.004G331400.1.p	PF00832	PTHR19970	KOG0002		K02924	GO:0006412,GO:0005840,GO:0005622,GO:0003735	AT4G31985.1		Ribosomal protein L39 family protein	LOC_Os02g55370.1	NA	60S ribosomal protein L39, putative, expressed	526.48	162.266	137.372	39.7331	59.4826	98.7296	199.009	212.226	139.186	100.71	96.2903	134.163
Sobic.008G126600	SORBI_3008G126600	2.72937	0.946895	1.37461	1.03914	51.2184	-1.6158	0.380694	-4.24437	2.19e-05	0.000896662	37926300	Sobic.008G126600.1	Sobic.008G126600.1.p	PF07887	PTHR31713,PTHR31713:SF16				GO:0006950,GO:0005516	AT5G57580.1		Calmodulin-binding protein	LOC_Os12g36910.1	NA	calmodulin binding protein, putative, expressed	3.92979	2.48605	1.77228	0.824698	1.24416	0.771825	1.3518	1.41694	1.35508	1.36782	0.983215	0.766397
Sobic.003G395400	SORBI_3003G395400	11.9554	32.9086	12.5217	10.6877	340.432	1.38009	0.325237	4.24335	2.2e-05	0.000898351	37912783	Sobic.003G395400.1	Sobic.003G395400.1.p	PF00651,PF02135	PTHR24413,PTHR24413:SF127	KOG1778			GO:0005515,GO:0008270,GO:0006355,GO:0005634,GO:0004402,GO:0003712	AT5G63160.1	BT1	BTB and TAZ domain protein 1	LOC_Os01g68020.1	NA	BTBZ2 - Bric-a-Brac, Tramtrack, and Broad Complex BTB domain with TAZ zinc finger and Calmodulin-binding domains, expressed	9.80864	13.5535	12.504	36.5608	32.3689	29.7962	7.25013	17.3313	12.9836	9.31301	11.7271	11.0231
Sobic.004G018000	SORBI_3004G018000	40.5105	14.6677	31.044	16.3126	289.099	-1.59582	0.376095	-4.24313	2.2e-05	0.000898351	37930139	Sobic.004G018000.2	Sobic.004G018000.2.p	PF00763,PF02882	PTHR10025	KOG0089	1.5.1.5,3.5.4.9		GO:0055114,GO:0009396,GO:0004488,GO:0003824	AT4G00620.1		Amino acid dehydrogenase family protein	LOC_Os02g02850.1	NA	bifunctional protein folD, putative, expressed	42.8461	37.2653	41.4202	9.01425	15.2208	19.7682	19.4125	40.9831	32.7362	11.7165	16.805	20.4163
Sobic.003G259200	SORBI_3003G259200	0.609018	2.49981	0.455759	2.88418	33.8594	1.91161	0.450644	4.24195	2.22e-05	0.000900253	37914597	Sobic.003G259200.1	Sobic.003G259200.1.p		PTHR10285,PTHR10285:SF78	KOG2878	2.7.1.31	K15918		AT1G80380.2		P-loop containing nucleoside triphosphate hydrolases superfamily protein	LOC_Os01g48990.1	NA	uncharacterized kinase mug58, putative, expressed	0.704869	0.58829	0.533896	1.72616	2.37916	3.3941	0.303236	0.638649	0.425391	3.0539	4.04578	1.55287
Sobic.009G227400	SORBI_3009G227400	320.181	103.835	326.787	161.249	1835.59	-1.77039	0.417398	-4.2415	2.22e-05	0.000900253	37919498	Sobic.009G227400.1	Sobic.009G227400.1.p	PF01780		KOG0402		K02921	GO:0006412,GO:0005840,GO:0005622,GO:0003735	AT3G10950.1		Zinc-binding ribosomal protein family protein	LOC_Os05g48320.1	NA	60S ribosomal protein L37a, putative, expressed	325.763	312.395	322.386	62.7087	106.974	141.821	365.4	386.274	228.689	116.802	133.899	233.047
Sobic.001G206200	SORBI_3001G206200	284.308	16.4439	119.982	28.5292	2993.77	-4.30288	1.01449	-4.24144	2.22e-05	0.000900253	37942584	Sobic.001G206200.1	Sobic.001G206200.1.p	PF00106	PTHR24322,PTHR24322:SF393	KOG1208	1.3.1.33	K00218	GO:0016491,GO:0008152	AT5G54190.1	PORA	protochlorophyllide oxidoreductase A	LOC_Os10g35370.1	NA	oxidoreductase, short chain dehydrogenase/reductase family domain containing family, expressed	158.763	295.81	398.352	5.26077	8.18106	35.8899	48.7221	189.381	121.844	2.65062	7.25543	75.6816
Sobic.003G005600	SORBI_3003G005600	7.36872	33.6855	9.50012	25.1407	703.072	2.075	0.4893	4.24075	2.23e-05	0.000901411	37916768	Sobic.003G005600.1	Sobic.003G005600.1.p	PF00179	PTHR24067,PTHR24067:SF151	KOG0417	6.3.2.19	K10581		AT3G15355.1	PFU1,UBC25	ubiquitin-conjugating enzyme 25	LOC_Os01g13280.1	NA	ubiquitin conjugating enzyme protein, putative, expressed	7.48368	6.80015	7.82231	34.3913	33.7657	32.8995	12.0327	9.78165	6.686	36.3309	32.8972	6.19394
Sobic.008G135000	SORBI_3008G135000	374.722	127.103	384.23	192.585	4534.46	-1.65842	0.391114	-4.24026	2.23e-05	0.000901753	37927240	Sobic.008G135000.1	Sobic.008G135000.1.p	PF00181,PF03947	PTHR13691,PTHR13691:SF16	KOG2309		K02938	GO:0006412,GO:0005840,GO:0005622,GO:0003735	AT4G36130.1		Ribosomal protein L2 family	LOC_Os12g38000.1	NA	60S ribosomal protein L8, putative, expressed	549.298	262.713	312.154	120.487	136.401	124.422	358.859	394.763	399.069	163.555	140.369	273.833
Sobic.003G305300	SORBI_3003G305300	24.4534	1.71987	9.9769	6.3855	134.43	-3.9475	0.931212	-4.2391	2.24e-05	0.000904784	37918166	Sobic.003G305300.1	Sobic.003G305300.1.p	PF12095	PTHR36803					AT5G39210.1	CRR7	chlororespiratory reduction 7		NA		23.5555	25.003	24.8017	2.06158	1.44977	1.64824	3.61057	15.7463	10.5739	0.804062	1.38204	16.9704
Sobic.005G165201	SORBI_3005G165201	1.75665	0	1.0561	0.495974	13.7517	-7.34763	1.73687	-4.23038	2.33e-05	0.000938886	37924193	Sobic.005G165201.1	Sobic.005G165201.1.p		PTHR10795,PTHR10795:SF377		3.4.21.25			AT4G21640.1		Subtilase family protein	LOC_Os02g16940.1	NA	OsSub13 - Putative Subtilisin homologue, expressed	2.57722	2.09515	0.597567	0	0	0	0.280173	2.22133	0.666799	0	0.246647	1.24127
Sobic.007G108800	SORBI_3007G108800	1.60611	16.7881	5.0717	16.976	96.3458	3.30281	0.780855	4.22973	2.34e-05	0.000939938	37935375	Sobic.007G108800.1	Sobic.007G108800.1.p											NA		2.08444	0.968189	1.76571	16.6763	18.3298	15.3581	9.6025	2.13916	3.47345	19.1804	30.0196	1.72802
Sobic.007G089400	SORBI_3007G089400	1740.18	172.849	6.45981	12.0128	5252.32	-3.50436	0.828816	-4.22815	2.36e-05	0.000944884	37937199	Sobic.007G089400.1	Sobic.007G089400.1.p											NA		2129.04	1840.3	1251.2	64.5778	81.711	372.258	4.06244	8.60895	6.70805	2.96849	4.48204	28.5877
Sobic.010G100300	SORBI_3010G100300	0.730944	9.25066	5.47612	2.67708	105.733	3.46235	0.819199	4.22651	2.37e-05	0.000950111	37910872	Sobic.010G100300.1	Sobic.010G100300.1.p	PF03492	PTHR31009,PTHR31009:SF16		2.1.1.277,2.1.1.274		GO:0008168	AT5G04370.2	NAMT1	S-adenosyl-L-methionine-dependent methyltransferases superfamily protein	LOC_Os06g13350.1	NA	SAM dependent carboxyl methyltransferase, putative, expressed	0.419293	0.552791	1.22075	3.64993	5.98335	18.1187	4.643	10.7699	1.01543	3.7442	3.19589	1.09113
Sobic.001G046100	SORBI_3001G046100	229.341	84.7339	233.095	125.703	1846.9	-1.57033	0.371605	-4.22579	2.38e-05	0.000951446	37938827	Sobic.001G046100.1	Sobic.001G046100.1.p	PF00333,PF03719	PTHR13718:SF69,PTHR13718	KOG0877		K02981	GO:0003723,GO:0003735,GO:0005840,GO:0006412	AT3G57490.1		Ribosomal protein S5 family protein	LOC_Os03g59310.1	NA	ribosomal protein, putative, expressed	292.173	225.383	170.467	70.7556	75.9285	107.518	197.862	255.079	246.344	105.337	92.7313	179.039
Sobic.010G224600	SORBI_3010G224600	11.6615	1.35113	1.11488	0.789484	49.7304	-3.20502	0.759489	-4.21997	2.44e-05	0.000974603	37911705	Sobic.010G224600.1	Sobic.010G224600.1.p	PF02519	PTHR31374,PTHR31374:SF24			K14488	GO:0009733	AT1G56150.1		SAUR-like auxin-responsive protein family	LOC_Os06g45970.1	NA	OsSAUR26 - Auxin-responsive SAUR gene family member, expressed	5.13667	23.4162	6.43171	1.87425	1.02487	1.15427	0.424885	1.83888	1.08088	0.221484	0.987129	1.15984
Sobic.001G353000	SORBI_3001G353000	8.08554	0.289776	6.08753	2.85439	171.241	-4.87528	1.15562	-4.21875	2.46e-05	0.000978164	37937988	Sobic.001G353000.2	Sobic.001G353000.2.p	PF00450	PTHR11802,PTHR11802:SF75		3.4.16.6	K16297	GO:0006508,GO:0004185	AT3G63470.1	scpl40	serine carboxypeptidase-like 40	LOC_Os03g26930.1	NA	OsSCP13 - Putative Serine Carboxypeptidase homologue, expressed	3.88569	11.4028	8.96814	0.520668	0.05609	0.292569	7.22775	8.22855	2.8063	0.177801	0.334851	8.05052
Sobic.009G069600	SORBI_3009G069600	46.0899	3.73882	36.4686	31.7008	1130.24	-3.72582	0.883531	-4.21696	2.48e-05	0.000984197	37922162	Sobic.009G069600.1	Sobic.009G069600.1.p	PF00390,PF03949	PTHR23406,PTHR23406:SF11		1.1.1.40	K00029	GO:0055114,GO:0004471,GO:0051287	AT5G25880.1	ATNADP-ME3,NADP-ME3	NADP-malic enzyme 3	LOC_Os05g09440.1	NA	NADP-dependent malic enzyme, chloroplast precursor, putative, expressed	47.5357	51.2846	39.4494	3.83194	5.23056	2.15395	18.5357	60.2768	30.5933	4.58892	7.9774	82.5361
Sobic.008G078400	SORBI_3008G078400	73.6042	31.0969	44.8667	37.4609	742.319	-1.32037	0.313183	-4.21597	2.49e-05	0.000986788	37928830	Sobic.008G078400.1	Sobic.008G078400.1.p		PTHR35484,PTHR35484:SF1					AT2G43950.1	ATOEP37,OEP37	chloroplast outer envelope protein 37	LOC_Os12g12370.1	NA	outer envelope protein, putative, expressed	74.0459	80.4417	66.3249	31.2452	30.6045	31.4409	35.1761	60.0395	39.3845	29.5745	36.1131	46.695
Sobic.002G001800	SORBI_3002G001800	45.1276	10.0668	30.375	15.7283	1336.42	-2.29247	0.543841	-4.21533	2.49e-05	0.000987861	37954454	Sobic.002G001800.1	Sobic.002G001800.1.p	PF02705	PTHR30540,PTHR30540:SF35			K03549	GO:0071805,GO:0016020,GO:0015079	AT4G13420.1	ATHAK5,HAK5	high affinity K+ transporter 5	LOC_Os03g37930.1	NA	potassium transporter, putative, expressed	30.8886	47.2822	57.2119	7.68607	11.6885	10.8257	15.1212	37.6798	38.3242	8.0423	11.6637	27.4788
Sobic.006G237100	SORBI_3006G237100	31.4756	12.9293	24.4287	13.9342	630.225	-1.37574	0.326605	-4.21225	2.53e-05	0.000997904	37949026	Sobic.006G237100.1	Sobic.006G237100.1.p	PF01425	PTHR11895,PTHR11895:SF101	KOG1211	6.3.5.7	K02433	GO:0016884	AT3G25660.1		Amidase family protein	LOC_Os04g55050.1	NA	amidase, putative, expressed	32.9899	32.199	29.238	13.7274	11.7326	13.3279	18.0799	29.9738	25.2324	10.6347	12.486	18.6819
Sobic.001G436200	SORBI_3001G436200	1157.57	397.998	1092.37	687.373	7210.73	-1.68312	0.399553	-4.2125	2.53e-05	0.000997904	37939718	Sobic.001G436200.1	Sobic.001G436200.1.p	PF00338	PTHR11700:SF10,PTHR11700	KOG0900		K02969	GO:0003735,GO:0005840,GO:0006412	AT5G62300.1		Ribosomal protein S10p/S20e family protein	LOC_Os03g14530.1	NA	S10/S20 domain containing ribosomal protein, putative, expressed	1144.85	1121.48	1206.39	352.157	341.99	499.847	1072.37	1200.37	1004.36	518.905	467.318	1075.9
Sobic.003G363500	SORBI_3003G363500	8.6744	15.6435	10.5967	13.6706	381.694	0.744637	0.176906	4.20922	2.56e-05	0.00100783	37916747	Sobic.003G363500.1	Sobic.003G363500.1.p	PF00782	PTHR10159,PTHR10159:SF376				GO:0008138,GO:0006470	AT2G35680.1		Phosphotyrosine protein phosphatases superfamily protein	LOC_Os01g64010.2	NA	dual specificity protein phosphatase, putative, expressed	9.24849	7.61287	9.16182	14.3336	15.2127	17.3841	10.8883	8.75522	12.1466	13.3093	17.4127	10.2897
Sobic.009G101700	SORBI_3009G101700	74.5645	22.5472	72.9132	32.0289	729.291	-1.87396	0.445195	-4.20931	2.56e-05	0.00100783	37921856	Sobic.009G101700.2	Sobic.009G101700.2.p	PF01251	PTHR11278,PTHR11278:SF2	KOG3320		K02993	GO:0006412,GO:0005840,GO:0005622,GO:0003735	AT1G48830.1		Ribosomal protein S7e family protein	LOC_Os05g27940.1	NA	40S ribosomal protein S7, putative, expressed	88.1361	61.9302	73.6272	11.6179	18.3348	37.6889	74.6348	82.7636	61.3411	25.4513	24.9065	45.7291
Sobic.002G255300	SORBI_3002G255300	180.133	42.2763	184.723	96.1291	1566.69	-2.20717	0.524459	-4.20847	2.57e-05	0.00100943	37955113	Sobic.002G255300.1	Sobic.002G255300.1.p	PF01655	PTHR23413	KOG0878		K02912	GO:0006412,GO:0005840,GO:0005622,GO:0003735	AT4G18100.1		Ribosomal protein L32e	LOC_Os08g41300.1	NA	60S ribosomal protein L32, putative, expressed	221.555	175.094	143.749	35.5964	36.5488	54.6837	172.632	224.691	156.847	52.1134	55.1604	181.114
Sobic.004G261500	SORBI_3004G261500	34.7082	12.6431	30.6041	13.9798	600.912	-1.60383	0.381371	-4.20544	2.61e-05	0.00102129	37931720	Sobic.004G261500.1	Sobic.004G261500.1.p	PF13793,PF00156	PTHR10210,PTHR10210:SF34	KOG1448	2.7.6.1		GO:0009116	AT2G42910.1		Phosphoribosyltransferase family protein	LOC_Os02g48390.1	NA	phosphoribosyl transferase, putative, expressed	28.9496	36.5005	38.6745	10.128	12.3036	15.4977	19.934	36.8776	35.0008	9.80664	12.2493	19.8834
Sobic.003G024200	SORBI_3003G024200	13.3994	6.37378	13.7683	13.0078	374.001	-1.15553	0.274913	-4.20323	2.63e-05	0.0010295	37913073	Sobic.003G024200.1	Sobic.003G024200.1.p	PF05023,PF09328	PTHR33447,PTHR33447:SF2	KOG0632	2.3.2.15	K05941	GO:0046938,GO:0046872,GO:0016756,GO:0010038	AT5G44070.1	ARA8,ATPCS1,CAD1,PCS1	phytochelatin synthase 1 (PCS1)	LOC_Os06g01260.1	NA	glutathione gamma-glutamylcysteinyltransferase 1, putative, expressed	15.2967	14.2622	10.6394	6.76392	6.55671	5.80072	10.6492	17.1141	13.5418	10.633	14.3214	14.0689
Sobic.010G182300	SORBI_3010G182300	459.035	192.85	391.799	246.327	9931.03	-1.36918	0.326568	-4.19264	2.76e-05	0.00107691	37910476	Sobic.010G182300.1	Sobic.010G182300.1.p	PF03144,PF03143,PF00009	PTHR23115,PTHR23115:SF144		3.6.5.3	K03231	GO:0005525	AT1G07920.1		GTP binding Elongation factor Tu family protein	LOC_Os03g08010.1	NA	elongation factor Tu, putative, expressed	521.455	430.489	425.159	194.407	171.182	212.96	394.652	419.621	361.125	196.376	202.148	340.456
Sobic.004G327200	SORBI_3004G327200	41.1078	207.996	47.6847	115.499	4006.36	2.27866	0.544247	4.18681	2.83e-05	0.00110305	37928884	Sobic.004G327200.1	Sobic.004G327200.1.p	PF00355,PF08417	PTHR21266,PTHR21266:SF29		1.14.12.20		GO:0055114,GO:0051537,GO:0016491,GO:0010277	AT2G24820.1	TIC55-II	translocon at the inner envelope membrane of chloroplasts 55-II	LOC_Os02g54980.1	NA	pheophorbide a oxygenase, chloroplast precursor, putative, expressed	58.1971	30.2338	34.8925	233.093	245.695	145.2	61.6158	27.2351	54.2033	203.95	106.521	36.0248
Sobic.006G086000	SORBI_3006G086000	2.34494	16.4074	0.972569	3.53184	106.987	2.6907	0.642757	4.18619	2.84e-05	0.00110415	37948806	Sobic.006G086000.1	Sobic.006G086000.1.p	PF02365	PTHR31719:SF6,PTHR31719				GO:0003677,GO:0006355	AT5G64530.1	ANAC104,XND1	xylem NAC domain 1	LOC_Os04g35660.1	NA	no apical meristem protein, putative, expressed	2.37194	1.06896	3.59391	12.3436	24.49	12.3887	1.17626	1.01155	0.729895	5.99379	3.9052	0.696522
Sobic.001G016400	SORBI_3001G016400	251.564	98.7934	229.534	159.841	2909.39	-1.48503	0.354854	-4.18491	2.85e-05	0.00110465	37941615	Sobic.001G016400.1	Sobic.001G016400.1.p	PF00237	PTHR11593	KOG3353		K02880	GO:0006412,GO:0005840,GO:0003735,GO:0015934	AT1G27400.1		Ribosomal protein L22p/L17e family protein	LOC_Os09g08430.1	NA	ribosomal protein L22, putative, expressed	262.944	228.933	262.815	82.8222	85.8294	127.729	253.433	250.363	184.806	135.826	123.289	220.408
Sobic.002G389500	SORBI_3002G389500	28.0022	7.68103	35.6287	10.1922	552.094	-2.02196	0.483142	-4.18502	2.85e-05	0.00110465	37952819	Sobic.002G389500.1	Sobic.002G389500.1.p	PF01472,PF16198,PF01509,PF08068	PTHR23127		5.4.99.25	K11131	GO:0003723,GO:0006396	AT3G57150.1	AtCBF5,AtNAP57,CBF5,NAP57	homologue of NAP57	LOC_Os07g44190.1	NA	h/ACA ribonucleoprotein complex subunit 4, putative, expressed	22.4638	27.6504	33.8924	2.73955	10.88	9.42355	24.0876	35.9845	46.8142	8.6701	8.66394	13.2424
Sobic.003G132200	SORBI_3003G132200	5.29783	0.374775	2.65535	1.28698	70.6506	-3.88414	0.928043	-4.1853	2.85e-05	0.00110465	37914837	Sobic.003G132200.1	Sobic.003G132200.1.p											NA		9.91815	3.4308	2.54454	0.63737	0.117392	0.369563	1.63069	1.86412	4.47125	0.233597	0.643371	2.98398
Sobic.001G527000	SORBI_3001G527000	165.266	26.1998	112.437	62.8499	1194.07	-2.71941	0.650367	-4.18135	2.9e-05	0.00112015	37937766	Sobic.001G527000.1	Sobic.001G527000.1.p	PF01789	PTHR31407,PTHR31407:SF4			K02717	GO:0019898,GO:0015979,GO:0009654,GO:0009523,GO:0005509	AT3G55330.1	PPL1	PsbP-like protein 1	LOC_Os10g32400.2	NA	PsbP, putative, expressed	142.669	198.968	154.161	37.8944	17.9613	22.7438	72.1058	149.042	116.163	27.6497	28.8964	132.004
Sobic.007G128100	SORBI_3007G128100	19.1883	10.4189	54.5363	34.0892	426.602	-1.01194	0.242052	-4.18067	2.91e-05	0.00112157	37936484	Sobic.007G128100.2	Sobic.007G128100.2.p										LOC_Os08g32420.1	NA	expressed protein	22.3235	16.9931	18.2482	8.44607	12.1521	10.6587	57.7889	58.2325	47.5874	32.6918	34.7882	34.7877
Sobic.006G013800	SORBI_3006G013800	238.971	72.3184	223.222	96.4444	2063.24	-1.86765	0.446888	-4.17923	2.93e-05	0.00112679	37949056	Sobic.006G013800.1	Sobic.006G013800.1.p	PF00571	PTHR11911,PTHR11911:SF106								LOC_Os04g05010.1	NA	CBS domain containing membrane protein, putative, expressed	177.517	254.564	284.831	41.6589	39.9055	135.391	164.513	282.965	222.187	83.0467	125.126	81.1608
Sobic.001G027300	SORBI_3001G027300	17.93	1.03697	14.6642	11.8572	137.158	-4.26351	1.02054	-4.17772	2.94e-05	0.00113232	37942881	Sobic.001G027300.1	Sobic.001G027300.1.p	PF13419	PTHR12725,PTHR12725:SF49	KOG3109	3.1.3.74			AT3G62040.1		Haloacid dehalogenase-like hydrolase (HAD) superfamily protein	LOC_Os03g61829.1	NA	haloacid dehalogenase-like hydrolase family protein, putative, expressed	9.42062	18.7656	25.6038	0.875312	0.469963	1.76564	9.52579	28.4267	6.0401	2.89651	1.54445	31.1305
Sobic.009G034700	SORBI_3009G034700	161.144	231.986	150.361	160.273	6102.9	0.418188	0.100151	4.17557	2.97e-05	0.00114113	37922507	Sobic.009G034700.1	Sobic.009G034700.1.p	PF03489,PF05184,PF00026	PTHR13683,PTHR13683:SF344	KOG1339	3.4.23.40	K08245	GO:0006629,GO:0006508,GO:0004190	AT1G11910.1	APA1,ATAPA1	aspartic proteinase A1	LOC_Os05g04630.3	NA	retrotransposon protein, putative, SINE subclass, expressed	175.269	152.728	155.436	207.927	234.655	253.377	146.722	144.391	159.971	156.378	181.578	142.864
Sobic.010G058500	SORBI_3010G058500	86.871	163.012	101.901	133.446	2757.68	0.806618	0.193318	4.17249	3.01e-05	0.00115077	37909258	Sobic.010G058500.2	Sobic.010G058500.2.p	PF13774,PF00957	PTHR21136,PTHR21136:SF104	KOG0859		K08515	GO:0016192,GO:0016021	AT5G11150.1	ATVAMP713,VAMP713	vesicle-associated membrane protein 713	LOC_Os06g07780.1	NA	vesicle-associated membrane protein, putative, expressed	82.4087	85.0872	93.117	148.144	181.481	159.411	108.239	85.3581	112.107	153.106	149.439	97.7917
Sobic.004G112500	SORBI_3004G112500	5.8131	0.635558	0	0	32.7768	-3.28829	0.78805	-4.17269	3.01e-05	0.00115077	37931203	Sobic.004G112500.1	Sobic.004G112500.1.p											NA		2.16877	8.26273	7.0078	1.02706	0.37197	0.507645	0	0	0	0	0	0
Sobic.002G119900	SORBI_3002G119900	16.564	0.825321	10.7105	7.83298	615.673	-4.47069	1.07127	-4.17326	3e-05	0.00115077	37953383	Sobic.002G119900.1	Sobic.002G119900.1.p	PF03018	PTHR21495,PTHR21495:SF65					AT1G65870.1		Disease resistance-responsive (dirigent-like protein) family protein	LOC_Os11g07690.1	NA	dirigent, putative, expressed	3.37877	29.7581	16.5551	0.579787	0.683956	1.21222	3.37066	21.4796	7.28132	1.00971	1.30431	21.1849
Sobic.010G018700	SORBI_3010G018700	9.23076	17.9707	8.62054	13.5259	312.863	0.839051	0.201153	4.1712	3.03e-05	0.00115534	37911671	Sobic.010G018700.1	Sobic.010G018700.1.p	PF00651	PTHR31060,PTHR31060:SF8				GO:0005515	AT3G05675.2		BTB/POZ domain-containing protein	LOC_Os06g03840.1	NA	H-BTB4 - Bric-a-Brac, Tramtrack, Broad Complex BTB domain with H family conserved sequence, expressed	8.9665	10.2032	8.52255	16.248	17.7435	19.9206	8.67637	9.25241	7.93286	15.8304	13.9464	10.8007
Sobic.001G434000	SORBI_3001G434000	5.74969	37.6221	7.99567	34.2861	645.304	2.62787	0.630323	4.16909	3.06e-05	0.00116179	37943396	Sobic.001G434000.1	Sobic.001G434000.1.p	PF03222	PTHR32195,PTHR32195:SF10				GO:0003333	AT5G19500.1		Tryptophan/tyrosine permease	LOC_Os03g14915.1	NA	expressed protein	5.19453	5.35919	6.69536	58.5877	36.6748	17.6037	14.9981	3.46654	5.52236	48.9003	39.1159	14.842
Sobic.001G371400	SORBI_3001G371400	254.153	110.041	298.933	151.723	2586.58	-1.34962	0.323736	-4.16888	3.06e-05	0.00116179	37944369	Sobic.001G371400.1	Sobic.001G371400.1.p	PF01849	PTHR21713	KOG2239		K03626		AT3G12390.1		Nascent polypeptide-associated complex (NAC), alpha subunit family protein	LOC_Os01g71230.1	NA	nascent polypeptide-associated complex subunit alpha-like protein 3, putative, expressed	303.473	229.611	229.375	75.5914	127.577	126.956	288.857	329.329	278.614	118.979	136.139	200.051
Sobic.004G141000	SORBI_3004G141000	145.293	34.1174	149.406	106.129	1656.73	-2.16599	0.519575	-4.16878	3.06e-05	0.00116179	37931048	Sobic.004G141000.1	Sobic.004G141000.1.p	PF04752	PTHR12192,PTHR12192:SF10	KOG3182				AT4G31290.1		ChaC-like family protein	LOC_Os02g26700.1	NA	cation transport regulator-like protein 1, putative, expressed	250.027	121.946	63.9068	37.5618	30.2756	34.5149	144.537	148.131	155.551	63.0491	82.5626	172.775
Sobic.001G295200	SORBI_3001G295200	541.189	201.378	534.599	307.83	5060.42	-1.57496	0.37786	-4.1681	3.07e-05	0.0011633	37941992	Sobic.001G295200.1	Sobic.001G295200.1.p	PF00334	PTHR11349	KOG0888	2.7.4.6	K00940	GO:0006241,GO:0006228,GO:0006183,GO:0006165,GO:0004550	AT4G09320.1	NDPK1	Nucleoside diphosphate kinase family protein	LOC_Os10g41410.2	NA	nucleoside diphosphate kinase, putative, expressed	562.816	487.878	572.873	168.118	193.175	242.842	587.1	546.288	470.409	240.099	220.051	463.34
Sobic.010G025300	SORBI_3010G025300	90.5605	210.174	132.987	129.998	3183.81	1.07678	0.25859	4.16404	3.13e-05	0.00117821	37908959	Sobic.010G025300.1	Sobic.010G025300.1.p	PF10248	PTHR13105,PTHR13105:SF9					AT4G22740.1		glycine-rich protein	LOC_Os06g04390.1	NA	expressed protein	90.6265	84.016	97.0389	177.469	234.664	218.389	154.103	86.9416	157.917	150.528	145.623	93.8431
Sobic.001G517600	SORBI_3001G517600	303.74	148.928	297.516	156.576	5618.38	-1.15673	0.277786	-4.16409	3.13e-05	0.00117821	37942349	Sobic.001G517600.1	Sobic.001G517600.1.p	PF14204,PF00861	PTHR23410	KOG0875		K02932	GO:0006412,GO:0005840,GO:0005622,GO:0003735,GO:0008097	AT5G39740.2	OLI7,RPL5B	ribosomal protein L5 B	LOC_Os01g67134.1	NA	ribosomal L18p/L5e family protein, putative, expressed	326.443	307.702	277.076	111.592	149.8	185.393	314.044	336.653	241.853	145.009	143.533	181.186
Sobic.007G056900	SORBI_3007G056900	1.80987	0.555935	1.55765	0.56829	70.599	-1.84278	0.442529	-4.16419	3.12e-05	0.00117821	37935522	Sobic.007G056900.1	Sobic.007G056900.1.p	PF04561,PF04567,PF04565,PF04566,PF04560,PF04563,PF00562	PTHR20856,PTHR20856:SF22		2.7.7.6	K16252	GO:0006351,GO:0003899,GO:0003677,GO:0032549	AT3G23780.2	DMS2,DRD2,NRPD2,NRPD2A,NRPE2	nuclear RNA polymerase D2A	LOC_Os08g07480.1	NA	DNA-directed RNA polymerase subunit, putative, expressed	1.05206	2.16053	2.21701	0.443971	0.64975	0.574085	0.802357	2.03003	1.84056	0.612171	0.667707	0.424992
Sobic.008G098800	SORBI_3008G098800	282.142	116.526	396.604	186.032	3953.34	-1.40997	0.338696	-4.16294	3.14e-05	0.00118196	37927353	Sobic.008G098800.1	Sobic.008G098800.1.p	PF01092	PTHR11502,PTHR11502:SF10	KOG1646		K02991	GO:0006412,GO:0005840,GO:0005622,GO:0003735	AT5G10360.1	EMB3010,RPS6B	Ribosomal protein S6e	LOC_Os03g27260.1	NA	40S ribosomal protein S6, putative, expressed	258.097	279.721	308.608	104.246	127.499	117.833	304.21	379.265	506.337	183.56	128.648	245.887
Sobic.006G220900	SORBI_3006G220900	125.797	269.583	120.744	232.139	2390.72	0.970211	0.233089	4.1624	3.15e-05	0.00118277	37947004	Sobic.006G220900.1	Sobic.006G220900.1.p	PF04110	PTHR10969,PTHR10969:SF43	KOG1654		K08341	GO:0005737,GO:0000045	AT1G62040.2	ATG8C	Ubiquitin-like superfamily protein	LOC_Os08g09240.1	NA	autophagy-related protein, putative, expressed	146.585	110.937	119.87	266.805	259.989	281.956	128.34	126.563	107.327	272.611	283.228	140.578
Sobic.004G242700	SORBI_3004G242700	8.9535	17.2493	6.61322	8.23951	270.233	0.829121	0.199305	4.16007	3.18e-05	0.00119291	37933830	Sobic.004G242700.1	Sobic.004G242700.1.p	PF00226	PTHR24078,PTHR24078:SF242	KOG0713				AT1G24120.1	ARL1	ARG1-like 1	LOC_Os02g50760.1	NA	heat shock protein DnaJ, putative, expressed	8.42633	9.72425	8.70993	14.4324	17.2573	20.0581	5.84686	6.5052	7.48759	8.0552	11.0006	5.66275
Sobic.006G024000	SORBI_3006G024000	13.9578	1.1557	3.30859	1.5982	108.29	-3.60963	0.868021	-4.15846	3.2e-05	0.00119933	37945412	Sobic.006G024000.1	Sobic.006G024000.1.p	PF00201	PTHR11926,PTHR11926:SF395				GO:0016758,GO:0008152	AT2G43820.1	ATSAGT1,GT,SAGT1,SGT1,UGT74F2	UDP-glucosyltransferase 74F2	LOC_Os04g12970.1	NA	UDP-glucoronosyl/UDP-glucosyl transferase, putative, expressed	31.6275	4.46925	5.77671	0.90739	0.588817	1.97091	1.50779	6.33642	2.08156	1.24281	0.489183	3.06259
Sobic.002G140800	SORBI_3002G140800	1.82279	0.539149	1.81233	1.12067	34.7777	-1.88677	0.453855	-4.15722	3.22e-05	0.00120388	37954590	Sobic.002G140800.1	Sobic.002G140800.1.p	PF00849	PTHR11079,PTHR11079:SF58		5.4.99.24		GO:0009982,GO:0009451,GO:0003723,GO:0001522	AT3G19440.1		Pseudouridine synthase family protein	LOC_Os09g01620.1	NA	RNA pseudouridine synthase, putative, expressed	1.48957	1.9703	2.00849	0.509202	0.40498	0.703264	1.96141	1.97177	1.50383	0.934313	0.954861	1.47283
Sobic.010G208900	SORBI_3010G208900	1.58879	5.71656	1.73601	2.00131	73.3456	1.7418	0.419093	4.15612	3.24e-05	0.00120569	37910425	Sobic.010G208900.1	Sobic.010G208900.1.p		PTHR33476,PTHR33476:SF6					AT5G10890.1		myosin heavy chain-related	LOC_Os06g43990.1	NA	expressed protein	2.14881	1.1566	1.46097	5.16466	8.02929	3.95574	1.51742	2.14814	1.54249	2.83582	2.08917	1.07895
Sobic.001G377500	SORBI_3001G377500	3.75084	0	2.6445	3.51953	36.6161	-8.20701	1.97467	-4.15614	3.24e-05	0.00120569	37939689	Sobic.001G377500.1	Sobic.001G377500.1.p		PTHR34458,PTHR34458:SF5					AT3G16670.1		Pollen Ole e 1 allergen and extensin family protein	LOC_Os03g22230.1	NA	POEI47 - Pollen Ole e I allergen and extensin family protein precursor, expressed	2.05316	3.64407	5.5553	0	0	0	0.931031	6.05225	0.95021	0	0.146929	10.4117
Sobic.007G002000	SORBI_3007G002000	400.835	2160.23	476.916	1196.68	15096.3	2.33007	0.560942	4.15385	3.27e-05	0.00121367	37934637	Sobic.007G002000.1	Sobic.007G002000.1.p	PF00403	PTHR22814,PTHR22814:SF47	KOG1603			GO:0046872,GO:0030001	AT1G71050.1		Heavy metal transport/detoxification superfamily protein	LOC_Os01g32330.1	NA	heavy metal-associated domain containing protein, expressed	479.122	326.19	397.192	2793.38	2426.95	1260.37	814.802	226.258	389.688	1900.35	1203.59	486.078
Sobic.003G383900	SORBI_3003G383900	19.8246	2.10963	37.5894	15.768	316.954	-3.32293	0.799923	-4.15407	3.27e-05	0.00121367	37912874	Sobic.003G383900.1	Sobic.003G383900.1.p	PF00407	PTHR31213,PTHR31213:SF23		4.2.1.78		GO:0009607,GO:0006952	AT1G24020.2	MLP423	MLP-like protein 423	LOC_Os04g50700.1	NA	pathogenesis-related Bet v I family protein, putative, expressed	16.0562	17.6371	25.7805	3.21522	0.577949	2.53572	38.157	39.234	35.3772	3.82585	7.27639	36.2016
Sobic.010G035700	SORBI_3010G035700	0.135619	20.7231	0.575308	2.30478	40.5965	7.10882	1.71227	4.1517	3.3e-05	0.00122315	37910767	Sobic.010G035700.1	Sobic.010G035700.1.p		PTHR33120								LOC_Os06g05420.1	NA	expressed protein	0.134205	0.272653	0	0.956687	2.41356	58.799	1.18892	0.406041	0.13096	6.12292	0.791434	0
Sobic.002G386100	SORBI_3002G386100	54.5308	121.763	63.965	96.4149	977.737	1.00852	0.243025	4.14986	3.33e-05	0.00123096	37954211	Sobic.002G386100.1	Sobic.002G386100.1.p		PTHR33474,PTHR33474:SF6								LOC_Os01g59970.1	NA	expressed protein	46.4605	48.4145	68.7174	106.03	113.454	145.805	71.0772	50.0168	70.801	93.3435	113.151	82.7501
Sobic.003G351000	SORBI_3003G351000	364.337	86.7959	380.805	193.111	2120.47	-2.23408	0.538685	-4.14729	3.36e-05	0.00124282	37913644	Sobic.003G351000.1	Sobic.003G351000.1.p	PF01158	PTHR10114	KOG3452		K02920	GO:0006412,GO:0005840,GO:0005622,GO:0003735	AT3G53740.2		Ribosomal protein L36e family protein	LOC_Os05g38520.4	NA	60S ribosomal protein L36-2, putative, expressed	273.208	421.722	398.082	52.7707	91.3344	116.283	439.402	409.605	293.409	97.5245	127.122	354.686
Sobic.002G329500	SORBI_3002G329500	152.221	18.0659	209.377	33.5001	3190.64	-3.22489	0.778261	-4.14371	3.42e-05	0.0012603	37951739	Sobic.002G329500.1	Sobic.002G329500.1.p	PF01373	PTHR31352,PTHR31352:SF11		3.2.1.2	K01177	GO:0016161,GO:0000272	AT4G15210.1	AT-BETA-AMY,ATBETA-AMY,BAM5,BMY1,RAM1	beta-amylase 5	LOC_Os07g35940.1	NA	beta-amylase, putative, expressed	85.0069	274.537	97.1199	13.8536	21.6249	18.7192	40.229	351.58	236.321	7.85367	38.3978	54.2487
Sobic.002G145300	SORBI_3002G145300	26.0096	9.77575	29.8635	12.626	705.147	-1.57995	0.381325	-4.14333	3.42e-05	0.00126033	37954681	Sobic.002G145300.1	Sobic.002G145300.1.p	PF12756,PF12847	PTHR11006,PTHR11006:SF55	KOG1499	2.1.1.125	K11436	GO:0008168,GO:0006479	AT3G12270.1	ATPRMT3,PRMT3	protein arginine methyltransferase 3	LOC_Os07g44640.1	NA	ZOS7-13 - C2H2 zinc finger protein, expressed	24.4633	24.52	29.0455	3.97219	10.1385	15.2166	25.7624	34.3167	29.5113	10.7368	14.1955	12.9456
Sobic.005G187500	SORBI_3005G187500	92.5105	215.848	98.3121	144.432	1851	1.09602	0.264782	4.13931	3.48e-05	0.00127909	37924904	Sobic.005G187500.1	Sobic.005G187500.1.p	PF05030	PTHR23107,PTHR23107:SF5					AT4G00850.1	GIF3	GRF1-interacting factor 3	LOC_Os11g40100.3	NA	GRF-interacting factor 2, putative, expressed	102.95	91.1995	83.3823	205.131	197.474	244.938	129.443	73.826	91.6672	161.708	173.437	98.1514
Sobic.010G003700	SORBI_3010G003700	2.17513	0.505962	1.05936	1.08242	24.9793	-2.13102	0.514839	-4.1392	3.49e-05	0.00127909	37910510	Sobic.010G003700.1	Sobic.010G003700.1.p	PF03514	PTHR31636,PTHR31636:SF43					AT4G00150.1	ATHAM3,HAM3	GRAS family transcription factor	LOC_Os06g01620.1	NA	scarecrow, putative, expressed	2.22259	2.686	1.61681	0.349493	0.550434	0.617959	0.896227	0.737722	1.54414	0.689029	1.80947	0.748761
Sobic.006G138100	SORBI_3006G138100	359.525	144.116	252.994	119.977	2247.58	-1.46327	0.353726	-4.13674	3.52e-05	0.00129076	37946000	Sobic.006G138100.1	Sobic.006G138100.1.p	PF00366,PF16205	PTHR10744,PTHR10744:SF10	KOG1728		K02949	GO:0006412,GO:0005840,GO:0005622,GO:0003735	AT3G48930.1	EMB1080	Nucleic acid-binding, OB-fold-like protein	LOC_Os04g42380.1	NA	ribosomal protein S17, putative, expressed	389.961	351.202	337.413	82.8004	153.628	195.92	268.816	276.731	213.434	107.061	98.6083	154.261
Sobic.008G091557	SORBI_3008G091557	0.097175	4.58459	0.131048	0.608399	13.2829	5.47346	1.32437	4.13287	3.58e-05	0.00131051	37926602	Sobic.008G091557.1	Sobic.008G091557.1.p										LOC_Os12g16660.1	NA	hypothetical protein	0.097763	0	0.193762	6.5345	4.91698	2.30227	0.188338	0	0.204806	1.43397	0.391227	0
Sobic.008G016100	SORBI_3008G016100	55.3831	29.9524	52.8914	31.5096	1077.98	-1.00619	0.243564	-4.13112	3.61e-05	0.00131842	37926776	Sobic.008G016100.1	Sobic.008G016100.1.p	PF12265,PF00400	PTHR22850,PTHR22850:SF6			K14848	GO:0005515	AT2G19540.1		Transducin family protein / WD-40 repeat family protein	LOC_Os12g03822.1	NA	WD domain, G-beta repeat domain containing protein, expressed	56.9526	56.7358	52.461	27.5764	29.865	32.4159	44.4116	59.0308	55.2317	30.3034	27.1545	37.071
Sobic.006G167600	SORBI_3006G167600	14.2989	29.4909	15.0475	19.3245	583.337	0.953595	0.230907	4.12978	3.63e-05	0.00132223	37948429	Sobic.006G167600.1	Sobic.006G167600.1.p	PF00226,PF12572	PTHR15606,PTHR15606:SF3	KOG4188				AT1G65280.1		DNAJ heat shock N-terminal domain-containing protein	LOC_Os01g33800.1	NA	heat shock protein DnaJ, putative, expressed	13.6659	15.2515	13.9792	34.7975	27.7173	25.9579	14.1717	14.8683	16.1025	20.9075	23.7955	13.2707
Sobic.007G022500	SORBI_3007G022500	277.956	136.46	262.73	157.973	3463.94	-1.15296	0.279187	-4.12971	3.63e-05	0.00132223	37934088	Sobic.007G022500.1	Sobic.007G022500.1.p	PF00076,PF12353	PTHR10352	KOG0122		K03248	GO:0003676,GO:0005852,GO:0005737,GO:0003743	AT3G11400.1	ATEIF3G1,EIF3G1	eukaryotic translation initiation factor 3G1	LOC_Os02g54700.2	NA	RNA recognition motif containing protein, putative, expressed	295.229	267.476	271.163	106.951	139.76	162.667	284.883	270.771	232.534	139.134	142.618	192.168
Sobic.002G416600	SORBI_3002G416600	0.787806	0	0.322838	0.170485	6.24716	-6.41287	1.55332	-4.12849	3.65e-05	0.00132709	37951419	Sobic.002G416600.2	Sobic.002G416600.2.p	PF00141	PTHR31388,PTHR31388:SF14		1.11.1.7	K00430	GO:0055114,GO:0020037,GO:0006979,GO:0004601	AT5G05340.1		Peroxidase superfamily protein	LOC_Os07g48030.1	NA	peroxidase precursor, putative, expressed	0.751323	1.41055	0.201548	0	0	0	0.606778	0.157165	0.20457	0.051816	0.259977	0.199663
Sobic.008G051300	SORBI_3008G051300	36.5683	13.3795	28.7185	17.597	1106.39	-1.57584	0.381824	-4.12715	3.67e-05	0.00133273	37928207	Sobic.008G051300.1	Sobic.008G051300.1.p	PF00501	PTHR24096,PTHR24096:SF181		6.2.1.3	K01897	GO:0008152,GO:0003824	AT1G77590.1	LACS9	long chain acyl-CoA synthetase 9	LOC_Os12g07110.1	NA	acyl-CoA synthetase protein, putative, expressed	33.4715	34.6366	41.5967	10.6599	14.4566	15.0218	22.7747	32.8401	30.5407	11.5033	14.7419	26.5458
Sobic.001G488200	SORBI_3001G488200	1.96539	7.94178	1.78884	3.82389	118.509	1.88416	0.456839	4.12435	3.72e-05	0.00134367	37937544	Sobic.001G488200.1	Sobic.001G488200.1.p	PF00202	PTHR11986,PTHR11986:SF58		2.6.1.44	K00827	GO:0030170,GO:0008483	AT4G39660.1	AGT2	alanine:glyoxylate aminotransferase 2	LOC_Os03g07570.4	NA	aminotransferase, putative, expressed	1.52342	2.22355	2.14919	8.08372	4.57746	11.1642	1.63822	2.15043	1.57787	4.53521	5.46968	1.46678
Sobic.003G155300	SORBI_3003G155300	13.9434	6.16769	14.1091	11.9253	1112.39	-1.27369	0.308786	-4.12483	3.71e-05	0.00134367	37918776	Sobic.003G155300.1	Sobic.003G155300.1.p	PF01134,PF00070,PF02852	PTHR22912,PTHR22912:SF165		1.8.1.4	K00382	GO:0050660,GO:0008033,GO:0055114,GO:0016491,GO:0045454	AT3G16950.2	LPD1,ptlpd1	lipoamide dehydrogenase 1	LOC_Os01g23610.1	NA	dihydrolipoyl dehydrogenase, putative, expressed	12.4432	14.4861	14.9009	6.42165	5.31935	6.76206	9.95366	17.1716	15.202	9.83493	11.4355	14.5055
Sobic.002G138800	SORBI_3002G138800	63.0376	19.3654	72.2553	40.4022	743.961	-1.85976	0.450983	-4.12379	3.73e-05	0.00134367	37950924	Sobic.002G138800.1	Sobic.002G138800.1.p	PF00160	PTHR11071,PTHR11071:SF252	KOG0865	5.2.1.8		GO:0006457,GO:0003755,GO:0000413	AT3G56070.2	ROC2	rotamase cyclophilin 2	LOC_Os09g39780.2	NA	peptidyl-prolyl cis-trans isomerase, putative, expressed	80.0311	52.9022	56.1795	7.93163	20.4602	29.7044	64.7011	86.5704	65.4946	35.8626	31.7626	53.5812
Sobic.001G294500	SORBI_3001G294500	0.908277	0.093497	0.51029	0.179578	10.6509	-3.40072	0.824586	-4.12415	3.72e-05	0.00134367	37945129	Sobic.001G294500.1	Sobic.001G294500.1.p	PF01474	PTHR21337,PTHR21337:SF3		2.5.1.54	K01626	GO:0009073,GO:0003849	AT4G33510.1	DHS2	3-deoxy-d-arabino-heptulosonate 7-phosphate synthase	LOC_Os10g41480.1	NA	phospho-2-dehydro-3-deoxyheptonate aldolase, chloroplast precursor, putative, expressed	0.8446	1.16452	0.71571	0.079997	0.040875	0.159619	0.220999	0.428222	0.88165	0.113589	0.31349	0.111654
Sobic.007G060000	SORBI_3007G060000	6.079	24.1432	6.2724	12.9107	455.253	1.96314	0.476349	4.12122	3.77e-05	0.00135658	37936194	Sobic.007G060000.1	Sobic.007G060000.1.p	PF13414,PF00564	PTHR22904,PTHR22904:SF332	KOG4151			GO:0005515	AT2G25290.2		Octicosapeptide/Phox/Bem1p (PB1) domain-containing protein / tetratricopeptide repeat (TPR)-containing protein	LOC_Os08g20020.1	NA	octicosapeptide/Phox/Bem1p, putative, expressed	9.11547	4.7445	4.37705	31.5156	27.0738	13.8403	6.92536	4.39569	7.49616	19.0614	14.107	5.5636
Sobic.001G371100	SORBI_3001G371100	115.515	52.8532	137.151	64.4725	2811.24	-1.28242	0.311274	-4.11991	3.79e-05	0.00136214	37944384	Sobic.001G371100.1	Sobic.001G371100.1.p	PF08156,PF01798	PTHR10894,PTHR10894:SF0			K14564		AT1G56110.1	NOP56	homolog of nucleolar protein NOP56	LOC_Os03g22880.1	NA	nucleolar protein 5A, putative, expressed	116.687	109.458	120.398	27.2991	55.8982	75.3623	119.797	149.355	142.3	59.6936	64.3717	69.3523
Sobic.006G157700	SORBI_3006G157700	2.90712	29.5447	2.33629	16.545	452.803	3.26161	0.792074	4.11781	3.82e-05	0.00137237	37945403	Sobic.006G157700.1	Sobic.006G157700.1.p	PF14310,PF00933,PF01915	PTHR30620,PTHR30620:SF19		3.2.1.55,3.2.1.37		GO:0005975,GO:0004553	AT5G10560.1		Glycosyl hydrolase family protein	LOC_Os04g44840.1	NA	glycosyl hydrolase family 3 protein, putative, expressed	4.81918	2.24817	1.65402	10.7198	42.5868	35.3275	3.22042	1.73946	2.04899	26.1042	22.4358	1.09497
Sobic.006G147000	SORBI_3006G147000	349.664	117.046	306.406	151.084	2208.77	-1.70498	0.4141	-4.11733	3.83e-05	0.00137309	37945730	Sobic.006G147000.2	Sobic.006G147000.2.p	PF01929	PTHR11127,PTHR11127:SF3	KOG3421		K02875	GO:0006412,GO:0005840,GO:0005622,GO:0003735	AT2G20450.1		Ribosomal protein L14	LOC_Os02g40880.1	NA	ribosomal protein L14, putative, expressed	536.152	288.567	224.272	69.5943	138.73	142.813	337.897	358.434	222.886	124.702	142.478	186.073
Sobic.001G460300	SORBI_3001G460300	17.6168	4.22101	23.6455	13.0693	291.248	-2.20425	0.535735	-4.11444	3.88e-05	0.00138815	37943503	Sobic.001G460300.1	Sobic.001G460300.1.p	PF03763	PTHR31471,PTHR31471:SF5					AT1G13920.1		Remorin family protein	LOC_Os03g11300.1	NA	expressed protein	9.7859	20.8162	22.2483	4.84969	2.9193	4.89404	29.7969	17.942	23.1976	10.187	7.74355	21.2775
Sobic.009G179100	SORBI_3009G179100	655.35	206.29	575.681	387.843	4189.61	-1.78956	0.435027	-4.11368	3.89e-05	0.00139054	37922397	Sobic.009G179100.1	Sobic.009G179100.1.p	PF01248	PTHR11449,PTHR11449:SF3	KOG2988		K02908	GO:0006412,GO:0005840,GO:0005622,GO:0003735	AT1G77940.1		Ribosomal protein L7Ae/L30e/S12e/Gadd45 family protein	LOC_Os05g41110.2	NA	ribosomal protein L7Ae, putative, expressed	862.09	511.149	592.81	202.561	167.368	248.941	588.079	615.522	523.441	281.633	256.231	625.665
Sobic.003G078200	SORBI_3003G078200	393.37	128.331	347.014	178.537	2721.95	-1.70044	0.413502	-4.11229	3.92e-05	0.00139568	37913881	Sobic.003G078200.1	Sobic.003G078200.1.p	PF16906,PF00467	PTHR11143	KOG3401		K02898	GO:0003735,GO:0006412,GO:0015934	AT3G49910.1		Translation protein SH3-like family protein	LOC_Os12g05430.1	NA	ribosomal protein L24, putative, expressed	661.43	234.214	284.466	113.728	148.796	122.468	289.766	375.314	375.963	185.61	131.971	218.032
Sobic.005G169200	SORBI_3005G169200	62.5417	5.3407	22.464	25.6965	441.862	-3.66134	0.890384	-4.1121	3.92e-05	0.00139568	37923690	Sobic.005G169200.1	Sobic.005G169200.1.p	PF00967	PTHR22595,PTHR22595:SF1				GO:0050832,GO:0042742	AT3G04720.1	HEL,PR-4,PR4	pathogenesis-related 4	LOC_Os11g37960.1	NA	WIP4 - Wound-induced protein precursor, expressed	8.82992	154.514	24.2816	6.3239	3.78407	5.91413	6.69127	39.1735	21.5272	16.9688	15.7215	44.3992
Sobic.005G217700	SORBI_3005G217700	3.38329	0.302185	0.126216	0.034901	18.0802	-3.64665	0.887014	-4.11115	3.94e-05	0.00139922	37924409	Sobic.005G217700.1	Sobic.005G217700.1.p	PF14365,PF03080	PTHR31589,PTHR31589:SF13					AT3G13510.1		Protein of Unknown Function (DUF239)	LOC_Os07g38590.1	NA	carboxyl-terminal peptidase, putative, expressed	0.979349	4.73015	4.44038	0.279868	0.232078	0.394608	0.052691	0.269001	0.056955	0	0	0.104703
Sobic.004G077500	SORBI_3004G077500	25.3001	52.2022	36.5171	48.7549	1057.64	0.94418	0.229729	4.10997	3.96e-05	0.00140412	37932213	Sobic.004G077500.1	Sobic.004G077500.1.p	PF00170	PTHR22952,PTHR22952:SF117				GO:0043565,GO:0006355,GO:0003700	AT1G42990.1	ATBZIP60,BZIP60	basic region/leucine zipper motif 60	LOC_Os06g41770.1	NA	bZIP transcription factor domain containing protein, expressed	26.3757	24.2083	25.3162	57.7782	40.771	58.0573	38.584	30.7135	40.2539	47.7379	64.1547	34.3721
Sobic.001G533600	SORBI_3001G533600	1.36945	5.02262	0.951586	0.958646	70.0257	1.91298	0.46579	4.10695	4.01e-05	0.00141435	37938465	Sobic.001G533600.1	Sobic.001G533600.1.p	PF00004	PTHR23070,PTHR23070:SF25	KOG0743			GO:0005524	AT2G46620.1		P-loop containing nucleoside triphosphate hydrolases superfamily protein	LOC_Os03g02330.1	NA	AAA-type ATPase family protein, putative, expressed	2.24486	1.14885	0.714626	5.1162	6.03746	3.91421	0.79882	0.648076	1.40786	0.719339	1.62057	0.536032
Sobic.009G196900	SORBI_3009G196900	3.51521	0.778268	3.04936	1.85083	102.819	-2.22842	0.542559	-4.10723	4e-05	0.00141435	37919486	Sobic.009G196900.1	Sobic.009G196900.1.p	PF02362,PF06507	PTHR31384,PTHR31384:SF23			K14486	GO:0003677,GO:0009725,GO:0006355,GO:0005634	AT2G33860.1	ARF3,ETT	Transcriptional factor B3 family protein / auxin-responsive factor AUX/IAA-related	LOC_Os05g43920.1	NA	auxin response factor 14, putative, expressed	6.14828	3.08412	1.31324	0.673723	0.704482	0.9566	1.32012	4.07841	3.74954	1.45017	1.9963	2.10602
Sobic.001G260800	SORBI_3001G260800	428.547	79.5078	319.037	195.679	7949.51	-2.52312	0.61437	-4.10685	4.01e-05	0.00141435	37945000	Sobic.001G260800.1	Sobic.001G260800.1.p	PF00155	PTHR11751,PTHR11751:SF393		2.6.1.2	K00814	GO:0030170,GO:0009058	AT1G72330.1	ALAAT2	alanine aminotransferase 2	LOC_Os10g25130.1	NA	aminotransferase, classes I and II, domain containing protein, expressed	651.479	382.941	251.221	58.9756	107.309	72.2388	420.411	191.168	345.532	98.288	99.5961	389.152
Sobic.004G114800	SORBI_3004G114800	112.341	16.8875	69.5584	39.8434	1570.22	-2.79567	0.680564	-4.10788	3.99e-05	0.00141435	37932718	Sobic.004G114800.1	Sobic.004G114800.1.p		PTHR11177,PTHR11177:SF92					AT4G01050.1	TROL	thylakoid rhodanese-like	LOC_Os02g15750.1	NA	expressed protein	134.31	107.716	94.9982	20.7124	13.2913	16.6587	42.1122	79.8771	86.686	14.7279	14.5114	90.2909
Sobic.004G045300	SORBI_3004G045300	61.4774	18.8284	60.9945	34.0736	650.348	-1.82634	0.444785	-4.10611	4.02e-05	0.00141661	37933462	Sobic.004G045300.1	Sobic.004G045300.1.p	PF01280	PTHR10722	KOG1696		K02885	GO:0006412,GO:0005840,GO:0005622,GO:0003735	AT3G16780.1		Ribosomal protein L19e family protein	LOC_Os03g38260.1	NA	60S ribosomal protein L19-3, putative, expressed	74.1393	54.952	55.3408	15.8104	18.5792	22.0957	64.2684	63.2606	55.4544	26.0205	19.3277	56.8727
Sobic.001G508900	SORBI_3001G508900	540.815	179.397	484.748	279.914	3314.69	-1.72335	0.419806	-4.1051	4.04e-05	0.0014206	37937735	Sobic.001G508900.1	Sobic.001G508900.1.p	PF01157	PTHR20981	KOG1732		K02889	GO:0006412,GO:0005840,GO:0005622,GO:0003735	AT1G57860.1		Translation protein SH3-like family protein	LOC_Os10g32820.1	NA	60S ribosomal protein L21-2, putative, expressed	792.413	447.512	382.52	155.489	168.194	214.508	590.855	470.325	393.063	219.357	217.021	403.364
Sobic.002G337500	SORBI_3002G337500	0.635512	3.61207	1.18053	2.66306	63.2897	2.38941	0.582198	4.10413	4.06e-05	0.00142217	37949856	Sobic.002G337500.1	Sobic.002G337500.1.p	PF00201	PTHR11926,PTHR11926:SF368				GO:0016758,GO:0008152	AT3G16520.3	UGT88A1	UDP-glucosyl transferase 88A1	LOC_Os01g64910.1	NA	anthocyanidin 5,3-O-glucosyltransferase, putative, expressed	0.464139	0.491823	0.950574	3.93595	5.13002	1.77024	1.46926	0.579329	1.49299	3.41697	3.21173	1.36048
Sobic.002G034100	SORBI_3002G034100	5.88123	2.82843	9.86731	6.78594	315.143	-1.14672	0.2794	-4.1042	4.06e-05	0.00142217	37951365	Sobic.002G034100.1	Sobic.002G034100.1.p	PF07478,PF01820	PTHR23132,PTHR23132:SF0		6.3.2.4		GO:0008716,GO:0005737	AT3G08840.2		D-alanine--D-alanine ligase family	LOC_Os07g49110.1	NA	D-alanine--D-alanine ligase family, putative, expressed	5.58704	6.16286	5.89378	3.37836	2.89048	2.21646	8.05029	9.09529	12.4563	5.66696	7.87027	6.82059
Sobic.006G217700	SORBI_3006G217700	35.6554	93.0347	75.1331	130.356	1578.89	1.27168	0.309912	4.10335	4.07e-05	0.00142406	37948170	Sobic.006G217700.1	Sobic.006G217700.1.p	PF14938	PTHR13768,PTHR13768:SF2	KOG1585			GO:0006886	AT4G20410.1	GAMMA-SNAP,GSNAP	gamma-soluble NSF attachment protein	LOC_Os04g52760.1	NA	gamma-soluble NSF attachment protein, putative, expressed	36.0959	34.3724	36.4978	89.1014	103.764	86.2386	93.3054	60.6824	71.4114	163.318	161.934	65.8149
Sobic.008G118100	SORBI_3008G118100	3.79373	1.3863	2.87573	1.94471	112.078	-1.58352	0.385932	-4.1031	4.08e-05	0.00142406	37927429	Sobic.008G118100.1	Sobic.008G118100.1.p	PF01344,PF13418	PTHR23244,PTHR23244:SF308	KOG0379			GO:0005515	AT5G27630.1	ACBP5	acyl-CoA binding protein 5	LOC_Os12g35350.1	NA	kelch repeat protein, putative, expressed	3.52612	4.08508	3.76997	1.24642	1.13983	1.77264	3.06289	2.23509	3.32921	1.26171	1.81386	2.75857
Sobic.010G180400	SORBI_3010G180400	48.1595	209.105	136.125	111.59	3774.9	2.0801	0.507072	4.10218	4.09e-05	0.00142632	37909041	Sobic.010G180400.1	Sobic.010G180400.1.p	PF12590,PF01643	PTHR31727,PTHR31727:SF3		3.1.2.14	K10781	GO:0016790,GO:0006633	AT1G08510.1	FATB	fatty acyl-ACP thioesterases B	LOC_Os06g39520.2	NA	myristoyl-acyl carrier protein thioesterase, chloroplast precursor, putative, expressed	70.6735	35.2756	38.5293	320.091	197.195	110.029	76.2394	219.987	112.148	141.199	128.971	64.6009
Sobic.003G258400	SORBI_3003G258400	69.6993	204.48	76.7608	133.635	2946.54	1.44555	0.3524	4.10202	4.1e-05	0.00142632	37917241	Sobic.003G258400.1	Sobic.003G258400.1.p	PF13297,PF13019	PTHR12786,PTHR12786:SF1	KOG2827				AT4G01000.1		Ubiquitin-like superfamily protein	LOC_Os01g48930.1	NA	splicing factor-related, putative, expressed	78.8602	63.61	66.6278	163.508	233.948	215.984	64.0966	72.0958	94.0898	164.655	186.359	49.8909
Sobic.002G068900	SORBI_3002G068900	36.8272	81.0234	40.2209	55.8246	1045.72	1.03657	0.252833	4.09984	4.13e-05	0.0014376	37951562	Sobic.002G068900.1	Sobic.002G068900.1.p	PF00025	PTHR24073,PTHR24073:SF561	KOG0078		K07901	GO:0005525	AT3G46060.3	ARA-3,ARA3,ATRAB8A,ATRABE1C,RAB8A	RAB GTPase homolog 8A	LOC_Os07g09680.1	NA	ras-related protein, putative, expressed	49.4653	30.5955	30.4208	83.3405	80.9549	78.7748	46.8641	35.6607	38.1378	57.2582	71.6317	38.584
Sobic.003G336600	SORBI_3003G336600	6.6149	3.33418	5.49989	5.21713	239.467	-1.10672	0.270081	-4.09771	4.17e-05	0.00144862	37918362	Sobic.003G336600.1	Sobic.003G336600.1.p	PF00046	PTHR24326,PTHR24326:SF220	KOG0484			GO:0003677	AT4G35550.1	ATWOX13,HB-4,WOX13	WUSCHEL related homeobox 13	LOC_Os01g60270.1	NA	homeobox domain containing protein, expressed	7.59701	6.2145	6.0332	3.1018	3.66162	3.23913	4.13133	5.35644	7.01192	4.08043	5.66235	5.90862
Sobic.002G405200	SORBI_3002G405200	6.03755	13.7796	12.8099	12.8018	257.024	1.06271	0.259366	4.09733	4.18e-05	0.00144878	37950625	Sobic.002G405200.1	Sobic.002G405200.1.p	PF00962	PTHR11409,PTHR11409:SF42	KOG1097	3.5.4.4	K01488	GO:0019239	AT4G04880.1		adenosine/AMP deaminase family protein	LOC_Os07g46630.1	NA	AMP deaminase, putative, expressed	5.26647	7.19946	5.64672	10.9262	14.5342	15.8783	12.3555	14.9617	11.1125	14.2203	15.1174	9.06782
Sobic.005G112800	SORBI_3005G112800	307.627	203.503	394.057	233.729	8491.44	-0.724161	0.176885	-4.09397	4.24e-05	0.00146764	37924139	Sobic.005G112800.1	Sobic.005G112800.1.p	PF02826,PF05221	PTHR23420		3.3.1.1	K01251	GO:0055114,GO:0051287,GO:0006730,GO:0004013	AT4G13940.1	ATSAHH1,EMB1395,HOG1,MEE58,SAHH1	S-adenosyl-L-homocysteine hydrolase	LOC_Os11g26850.2	NA	erythronate-4-phosphate dehydrogenase, putative, expressed	330.645	276.063	316.171	178.103	211.657	220.75	369.276	346.54	466.355	256.764	232.781	211.642
Sobic.004G113300	SORBI_3004G113300	0.0345187	1.29687	0.193668	0.527119	18.1452	5.07523	1.24039	4.09165	4.28e-05	0.00148018	37933427	Sobic.004G113300.1	Sobic.004G113300.1.p	PF00027,PF00520	PTHR10217,PTHR10217:SF524			K05391	GO:0055085,GO:0016020,GO:0006811,GO:0005216	AT5G53130.1	ATCNGC1,CNGC1	cyclic nucleotide gated channel 1	LOC_Os06g33570.1	NA	cyclic nucleotide-gated ion channel 1, putative, expressed	0.026298	0.025838	0.05142	0.769981	1.53733	1.58331	0.30453	0	0.276475	0.614045	0.94193	0.025381
Sobic.002G037600	SORBI_3002G037600	12.6355	60.2291	28.0739	61.7465	65.785	2.13208	0.52128	4.09008	4.31e-05	0.00148794	37953816	Sobic.002G037600.1	Sobic.002G037600.1.p		PTHR33982,PTHR33982:SF3					AT2G34585.1			LOC_Os07g05950.1	NA	expressed protein	13.189	9.30201	15.4155	53.3016	70.8661	56.5195	26.4787	17.4883	40.2548	98.0204	68.0526	19.1664
Sobic.007G201800	SORBI_3007G201800	144.603	273.824	193.152	185.894	5592.17	0.812818	0.198752	4.08961	4.32e-05	0.00148869	37935562	Sobic.007G201800.1	Sobic.007G201800.1.p		PTHR34360,PTHR34360:SF1					AT4G31340.1		myosin heavy chain-related	LOC_Os08g40790.1	NA	DNA repair ATPase-related, putative, expressed	128.255	153.34	152.214	254.036	289.519	277.916	174.428	203.323	201.706	205.619	228.284	123.778
Sobic.002G352100	SORBI_3002G352100	1218.74	350.308	710.494	373.513	12263.2	-1.88135	0.46011	-4.08891	4.33e-05	0.00149087	37950176	Sobic.002G352100.1	Sobic.002G352100.1.p	PF00504	PTHR21649,PTHR21649:SF13			K08908	GO:0016020,GO:0009765	AT3G61470.1	LHCA2	photosystem I light harvesting complex gene 2	LOC_Os07g38960.1	NA	chlorophyll A-B binding protein, putative, expressed	1450.07	1185.17	1020.98	364.994	405.186	280.744	479.392	777.716	874.373	239.483	252.823	628.233
Sobic.004G157400	SORBI_3004G157400	29.9186	15.031	30.1997	17.2437	775.419	-1.13808	0.278395	-4.08799	4.35e-05	0.00149451	37932253	Sobic.004G157400.1	Sobic.004G157400.1.p	PF08149	PTHR14085,PTHR14085:SF3			K14768		AT3G10530.1		Transducin/WD40 repeat-like superfamily protein	LOC_Os01g08770.1	NA	WD domain, G-beta repeat domain containing protein, expressed	24.5892	31.7977	33.3688	9.73434	17.4199	17.9388	24.6569	29.35	36.5923	15.6027	17.8884	18.2399
Sobic.010G127300	SORBI_3010G127300	8.00472	0.890703	6.07588	4.38767	162.343	-3.29714	0.80697	-4.08583	4.39e-05	0.00150618	37910683	Sobic.010G127300.1	Sobic.010G127300.1.p	PF00069,PF00139	PTHR27007,PTHR27007:SF28	KOG1187	2.7.11.1		GO:0006468,GO:0005524,GO:0004672,GO:0030246	AT2G37710.1	RLK	receptor lectin kinase	LOC_Os07g03830.1	NA	lectin-like receptor kinase, putative, expressed	3.31228	12.3035	8.39837	1.07143	0.728634	0.872046	2.67194	10.3685	5.1872	1.26195	2.23402	9.66704
Sobic.010G178900	SORBI_3010G178900	0.500947	0	0.219309	0.0331443	6.92372	-6.67863	1.63492	-4.08498	4.41e-05	0.00150944	37909565	Sobic.010G178900.1	Sobic.010G178900.1.p	PF00201	PTHR11926,PTHR11926:SF98		2.4.1.271		GO:0016758,GO:0008152	AT1G05560.1	UGT1,UGT75B1	UDP-glucosyltransferase 75B1	LOC_Os06g39270.1	NA	UDP-glucoronosyl and UDP-glucosyl transferase domain containing protein, expressed	0.907452	0.348735	0.246654	0	0	0	0.071405	0.302161	0.284362	0	0	0.099433
Sobic.001G083200	SORBI_3001G083200	136.875	43.5163	136.274	63.8307	1037.12	-1.81141	0.443563	-4.08378	4.43e-05	0.0015143	37939026	Sobic.001G083200.1	Sobic.001G083200.1.p	PF01287	PTHR11673,PTHR11673:SF8	KOG3271		K03263,K02180	GO:0045905,GO:0045901,GO:0043022,GO:0006452,GO:0003746,GO:0003723	AT1G13950.1	ATELF5A-1,EIF-5A,EIF5A,ELF5A-1	eukaryotic elongation factor 5A-1	LOC_Os03g55150.4	NA	eukaryotic translation initiation factor 5A, putative, expressed	159.804	127.151	123.67	20.3626	41.8918	68.2947	122.075	172.334	114.412	43.3218	58.0212	90.1492
Sobic.004G282900	SORBI_3004G282900	175.129	11.9863	64.9674	40.8408	3486.36	-4.07828	0.998715	-4.08352	4.44e-05	0.0015143	37932039	Sobic.004G282900.1	Sobic.004G282900.1.p	PF03105,PF07690	PTHR23510,PTHR23510:SF23	KOG2325			GO:0055085,GO:0016021	AT1G63010.3		Major Facilitator Superfamily with SPX (SYG1/Pho81/XPR1) domain-containing protein	LOC_Os02g45520.1	NA	uncharacterized membrane protein, putative, expressed	55.08	163.395	306.911	3.6682	11.6704	20.6204	61.5611	94.0239	39.3171	4.38488	10.389	107.749
Sobic.009G200300	SORBI_3009G200300	1.34844	10.1734	2.56239	1.53428	67.407	2.79892	0.686338	4.07805	4.54e-05	0.0015436	37919456	Sobic.009G200300.1	Sobic.009G200300.1.p										LOC_Os01g54460.1	NA	expressed protein	0.886491	0.998948	2.15987	11.281	15.2512	3.98802	3.42779	2.92762	1.33176	2.7118	1.35761	0.533436
Sobic.002G215300	SORBI_3002G215300	0.262401	2.07383	0.796405	1.01735	33.0211	2.79888	0.686229	4.07864	4.53e-05	0.0015436	37955420	Sobic.002G215300.1	Sobic.002G215300.1.p		PTHR34045,PTHR34045:SF5					AT1G72490.1			LOC_Os09g26840.1	NA	expressed protein	0.180693	0.175215	0.431296	1.1174	1.12402	3.98006	0.846362	0.350899	1.19196	0.746729	1.65444	0.65088
Sobic.009G173500	SORBI_3009G173500	256.528	105.47	254.144	141.018	7620.62	-1.37518	0.337218	-4.07801	4.54e-05	0.0015436	37921392	Sobic.009G173500.1	Sobic.009G173500.1.p	PF01283	PTHR12538,PTHR12538:SF1	KOG1768		K02976	GO:0006412,GO:0005840,GO:0005622,GO:0003735	AT2G40510.1		Ribosomal protein S26e family protein	LOC_Os05g39960.3	NA	40S ribosomal protein S26, putative, expressed	301.477	241.308	226.8	78.6328	98.7448	139.032	277.36	243.939	241.133	123.244	107.781	192.028
Sobic.001G513500	SORBI_3001G513500	158.91	60.0766	118.559	65.5749	2284.62	-1.53161	0.375617	-4.07759	4.55e-05	0.00154411	37940035	Sobic.001G513500.1	Sobic.001G513500.1.p	PF01248	PTHR23105,PTHR23105:SF49	KOG3387		K12845		AT5G20160.1		Ribosomal protein L7Ae/L30e/S12e/Gadd45 family protein	LOC_Os03g13800.1	NA	ribosomal protein L7Ae, putative, expressed	223.356	137.487	115.886	42.1393	59.328	78.7625	113.761	140.062	101.854	52.806	55.1855	88.7331
Sobic.001G468900	SORBI_3001G468900	0.08391	1.95637	0.130513	0.550568	11.2047	4.58327	1.12416	4.07706	4.56e-05	0.00154526	37942912	Sobic.001G468900.1	Sobic.001G468900.1.p	PF04844	PTHR33057,PTHR33057:SF9					AT2G18500.1	ATOFP7,OFP7	ovate family protein 7	LOC_Os03g10150.1	NA	DUF623 domain containing protein, expressed	0.076577	0	0.175153	1.82745	1.46613	2.57552	0.257603	0	0.133937	0.283663	1.20525	0.16279
Sobic.004G342400	SORBI_3004G342400	1554	598.568	1197.51	757.793	5078.62	-1.50376	0.36896	-4.07567	4.59e-05	0.00155219	37932964	Sobic.004G342400.1	Sobic.004G342400.1.p	PF00238	PTHR11761,PTHR11761:SF10	KOG0901		K02894	GO:0006412,GO:0005840,GO:0003735	AT2G33370.1		Ribosomal protein L14p/L23e family protein	LOC_Os02g56960.1	NA	ribosomal protein, putative, expressed	1621.81	1719.49	1320.69	483.53	637.889	674.284	1305.27	1292.6	994.672	599.348	576.728	1097.3
Sobic.006G021100	SORBI_3006G021100	4.44123	30.4742	4.8112	6.73882	261.886	2.59524	0.636896	4.07482	4.6e-05	0.0015555	37948570	Sobic.006G021100.1	Sobic.006G021100.1.p	PF00141	PTHR31356,PTHR31356:SF8		1.11.1.11	K00434	GO:0055114,GO:0020037,GO:0006979,GO:0004601	AT4G35000.1	APX3	ascorbate peroxidase 3	LOC_Os04g14680.1	NA	OsAPx3 - Peroxisomal Ascorbate Peroxidase encoding gene 5,8, expressed	4.18898	4.58592	4.5488	10.2272	23.7792	57.4161	6.72168	4.0606	3.65133	12.9796	4.96899	2.2679
Sobic.006G264900	SORBI_3006G264900	227.666	37.0565	162.737	68.3879	9342.79	-2.74606	0.674163	-4.07329	4.64e-05	0.00156345	37948047	Sobic.006G264900.1	Sobic.006G264900.1.p	PF11965,PF02514	PTHR23304,PTHR23304:SF115		6.6.1.1	K03403	GO:0016851,GO:0009058	AT5G13630.1	ABAR,CCH,CCH1,CHLH,GUN5	magnesium-chelatase subunit chlH, chloroplast, putative / Mg-protoporphyrin IX chelatase, putative (CHLH)	LOC_Os03g20700.2	NA	magnesium-chelatase, putative, expressed	212.761	241.714	228.525	42.7501	38.2411	30.1783	50.3469	195.9	241.963	28.3783	34.4445	142.341
Sobic.001G150200	SORBI_3001G150200	3.2398	1.35896	2.21912	3.66113	131.303	-1.39251	0.342185	-4.06946	4.71e-05	0.00158701	37945045	Sobic.001G150200.1	Sobic.001G150200.1.p	PF07645,PF13947,PF07714	PTHR27005,PTHR27005:SF30	KOG1187	2.7.11.1		GO:0005509,GO:0030247,GO:0006468,GO:0004672	AT1G21270.1	WAK2	wall-associated kinase 2	LOC_Os04g51050.1	NA	OsWAK53b - OsWAK receptor-like protein kinase, expressed	3.08978	3.47295	3.15667	0.872876	1.47575	1.72825	2.77982	1.74294	2.13459	4.90857	3.85317	2.22166
Sobic.001G372800	SORBI_3001G372800	118.72	47.1534	135.385	48.1383	3072.47	-1.49149	0.366573	-4.06873	4.73e-05	0.00158957	37940909	Sobic.001G372800.1	Sobic.001G372800.1.p	PF01798,PF08156	PTHR10894			K14565		AT3G05060.1		NOP56-like pre RNA processing ribonucleoprotein	LOC_Os03g22730.1	NA	nucleolar protein NOP5-1, putative, expressed	121.091	116.354	118.716	18.0494	54.4705	68.9404	146.005	129.273	130.877	52.5925	53.1606	38.6618
Sobic.001G009600	SORBI_3001G009600	21.6792	38.8442	29.0579	33.944	1121.31	0.7507	0.184551	4.06771	4.75e-05	0.00159371	37940097	Sobic.001G009600.1	Sobic.001G009600.1.p	PF03969	PTHR12169,PTHR12169:SF5	KOG2383			GO:0005524	AT2G25530.1		AFG1-like ATPase family protein	LOC_Os03g63500.1	NA	ATPase, AFG1 family domain containing protein, expressed	26.4683	22.137	16.4325	36.696	39.8095	40.027	30.934	26.2425	29.9972	33.8212	39.3819	28.6288
Sobic.009G118700	SORBI_3009G118700	1.69276	0.185166	0.982377	0.714973	27.0972	-3.29047	0.808979	-4.06743	4.75e-05	0.00159371	37919155	Sobic.009G118700.1	Sobic.009G118700.1.p	PF01565,PF09265	PTHR13878,PTHR13878:SF61		1.5.99.12	K00279	GO:0055114,GO:0050660,GO:0016491,GO:0019139,GO:0009690	AT2G41510.1	ATCKX1,CKX1	cytokinin oxidase/dehydrogenase 1	LOC_Os05g31040.1	NA	cytokinin dehydrogenase precursor, putative, expressed	1.61635	1.58459	1.87733	0.239321	0.142948	0.173228	0.881706	0.896156	1.16927	0.261191	0.235763	1.64796
Sobic.003G380300	SORBI_3003G380300	8.10221	1.7545	3.84294	2.10217	117.711	-2.29586	0.564582	-4.06647	4.77e-05	0.00159793	37913661	Sobic.003G380300.1	Sobic.003G380300.1.p	PF00034	PTHR11961:SF8,PTHR11961	KOG3453		K08738	GO:0009055,GO:0020037	AT4G10040.1	CYTC-2	cytochrome c-2	LOC_Os05g34770.1	NA	cytochrome c, putative, expressed	8.10175	10.2663	5.93859	2.35991	1.80502	1.09856	1.51831	5.90318	4.10733	1.30996	1.84152	3.15502
Sobic.006G035900	SORBI_3006G035900	66.0867	25.1212	61.5462	37.4286	899.709	-1.53959	0.378744	-4.06499	4.8e-05	0.00160331	37946380	Sobic.006G035900.1	Sobic.006G035900.1.p	PF01201	PTHR10394	KOG3283		K02995	GO:0006412,GO:0005840,GO:0005622,GO:0003735	AT5G59240.1		Ribosomal protein S8e family protein	LOC_Os04g28180.1	NA	ribosomal protein, putative, expressed	81.6919	56.6082	59.9599	12.1886	24.9872	38.1878	63.0189	68.8678	52.752	32.7108	35.3877	44.1874
Sobic.002G348100	SORBI_3002G348100	29.0088	10.1179	29.4359	13.2892	269.854	-1.62143	0.398858	-4.06519	4.8e-05	0.00160331	37953198	Sobic.002G348100.1	Sobic.002G348100.1.p	PF00312,PF08069	PTHR11885,PTHR11885:SF8	KOG0400		K02953	GO:0006412,GO:0005840,GO:0005622,GO:0003735	AT4G00100.1	ATRPS13A,PFL2,RPS13,RPS13A	ribosomal protein S13A	LOC_Os07g38540.1	NA	40S ribosomal protein S13, putative, expressed	38.5958	23.5186	24.9119	5.52267	12.7577	12.0733	18.0804	37.0977	33.1295	12.0046	11.5631	16.3
Sobic.001G089500	SORBI_3001G089500	6.69475	13.7065	7.28972	8.98355	206.097	0.919837	0.226369	4.06345	4.84e-05	0.00161157	37939105	Sobic.001G089500.1	Sobic.001G089500.1.p	PF00076					GO:0003676	AT5G32450.1		RNA binding (RRM/RBD/RNP motifs) family protein	LOC_Os03g53770.1	NA	RNA recognition motif containing protein, putative, expressed	7.97393	6.60533	5.505	12.7431	13.3886	14.9879	8.55891	6.10205	7.2082	10.3218	9.58917	7.03972
Sobic.009G027300	SORBI_3009G027300	13.7878	22.958	13.3894	14.4248	1324.52	0.619518	0.152497	4.0625	4.86e-05	0.00161575	37920875	Sobic.009G027300.5	Sobic.009G027300.5.p	PF00249	PTHR13992			K04650		AT3G52250.1		Duplicated homeodomain-like superfamily protein	LOC_Os05g03550.1	NA	MYB family transcription factor, putative, expressed	15.2377	13.0313	13.0943	20.8389	24.317	23.7183	10.6438	13.0275	16.4968	13.4197	16.916	12.9388
Sobic.009G212300	SORBI_3009G212300	71.4706	31.5209	70.9831	41.8769	1178.67	-1.27632	0.314212	-4.06196	4.87e-05	0.00161706	37920195	Sobic.009G212300.1	Sobic.009G212300.1.p	PF01398,PF13012	PTHR10540	KOG2975		K03249	GO:0005515	AT2G39990.1	AteIF3f,EIF2,eIF3F	eukaryotic translation initiation factor 2	LOC_Os05g01450.1	NA	eukaryotic translation initiation factor 3 subunit F, putative, expressed	80.3138	67.3085	66.7894	32.5647	31.7911	30.207	66.2314	74.4912	72.2266	32.8448	35.338	57.4479
Sobic.007G189600	SORBI_3007G189600	5.58729	0.328375	3.36763	3.45765	34.3337	-4.28072	1.055	-4.05756	4.96e-05	0.0016454	37935374	Sobic.007G189600.1	Sobic.007G189600.1.p											NA		2.89924	7.50753	6.35512	0	0.102578	0.882546	3.20347	3.80293	3.09648	0.659248	1.9218	7.79191
Sobic.001G105500	SORBI_3001G105500	39.5043	73.418	48.6367	58.8715	1250.08	0.790477	0.194857	4.0567	4.98e-05	0.00164905	37939606	Sobic.001G105500.1	Sobic.001G105500.1.p	PF00226	PTHR24078,PTHR24078:SF272					AT4G07990.1		Chaperone DnaJ-domain superfamily protein	LOC_Os03g51830.1	NA	heat shock protein DnaJ, putative, expressed	42.9945	39.0785	36.4399	73.3206	74.1242	72.8092	55.0675	40.9751	49.8675	64.5697	70.5753	41.4693
Sobic.005G211301	SORBI_3005G211301	7.00688	15.0928	14.329	15.0204	386.955	1.01892	0.251338	4.05398	5.04e-05	0.00166352	37923350	Sobic.005G211301.1	Sobic.005G211301.1.p											NA		7.44544	5.79751	7.7777	14.3498	17.0547	13.874	15.6085	14.6402	12.7384	17.2735	18.0538	9.73376
Sobic.006G033800	SORBI_3006G033800	1.17312	0.353237	5.10797	3.721	83.3278	-1.83358	0.452291	-4.05397	5.04e-05	0.00166352	37948044	Sobic.006G033800.1	Sobic.006G033800.1.p	PF00067	PTHR24298,PTHR24298:SF169	KOG0156	1.14.13.89,1.14.13.53		GO:0055114,GO:0020037,GO:0016705,GO:0005506	AT4G37320.1	CYP81D5	cytochrome P450, family 81, subfamily D, polypeptide 5	LOC_Os04g18380.1	NA	cytochrome P450, putative, expressed	1.15121	1.24385	1.12429	0.264461	0.573015	0.222236	5.63098	3.34336	6.34957	4.0085	4.41743	2.73707
Sobic.010G168500	SORBI_3010G168500	0.0433813	0.613892	0.21636	0.46398	11.9642	3.67666	0.907959	4.04937	5.14e-05	0.00168914	37911173	Sobic.010G168500.1	Sobic.010G168500.1.p	PF02365	PTHR31079,PTHR31079:SF3				GO:0006355,GO:0003677	AT4G29230.1	anac075,NAC075	NAC domain containing protein 75	LOC_Os06g36480.1	NA	no apical meristem protein, putative, expressed	0.026409	0.026867	0.076868	0.440999	0.834902	0.565776	0.195949	0.265629	0.187502	0.521181	0.769047	0.101711
Sobic.010G161700	SORBI_3010G161700	0.34045	3.26223	0	0.06016	14.4342	3.18161	0.785674	4.04953	5.13e-05	0.00168914	37911101	Sobic.010G161700.1	Sobic.010G161700.1.p	PF00141	PTHR31388,PTHR31388:SF32		1.11.1.7	K00430	GO:0055114,GO:0020037,GO:0006979,GO:0004601	AT5G05340.1		Peroxidase superfamily protein	LOC_Os06g35520.1	NA	peroxidase precursor, putative, expressed	0.603623	0.189088	0.228639	2.36278	2.79356	4.63034	0	0	0	0	0.18048	0
Sobic.004G287000	SORBI_3004G287000	16.949	2.19994	5.89508	4.70656	146.069	-3.13919	0.775178	-4.04964	5.13e-05	0.00168914	37929110	Sobic.004G287000.1	Sobic.004G287000.1.p	PF13716	PTHR11106,PTHR11106:SF58	KOG2633				AT4G35750.1		SEC14 cytosolic factor family protein / phosphoglyceride transfer family protein	LOC_Os02g44820.3	NA	rho-GTPase-activating protein-related, putative, expressed	5.40231	16.1693	29.2755	0.536339	1.71409	4.3494	2.87366	10.3619	4.44968	2.98573	4.25903	6.87491
Sobic.001G245650	SORBI_3001G245650	1.82491	7.53372	3.86455	6.16113	33.6883	2.05676	0.508151	4.04755	5.18e-05	0.00169984	37943653	Sobic.001G245650.1	Sobic.001G245650.1.p											NA		1.55975	1.72029	2.19469	10.5893	7.53945	4.47238	4.84933	2.91615	3.82817	7.92806	5.29465	5.26068
Sobic.001G068901	SORBI_3001G068901	1899.61	816.15	1788.89	1288.81	869.478	-1.41276	0.349233	-4.04534	5.22e-05	0.00171344	37941552	Sobic.001G068901.1	Sobic.001G068901.1.p											NA		2332.53	1713.19	1653.11	784.63	850.647	813.173	1748.35	1923.7	1694.63	1088.67	962.481	1815.27
Sobic.001G039700	SORBI_3001G039700	55.6154	95.4514	56.7008	65.9479	1667.39	0.6655	0.164573	4.04379	5.26e-05	0.00172225	37939103	Sobic.001G039700.1	Sobic.001G039700.1.p	PF08711,PF01096,PF07500	PTHR11477	KOG1105		K03145	GO:0006351,GO:0005634,GO:0003677,GO:0008270,GO:0003676	AT2G38560.1	TFIIS	transcript elongation factor IIS	LOC_Os03g60130.2	NA	transcription elongation factor protein, putative, expressed	52.6925	55.3447	58.8089	83.3777	102.14	100.837	55.8062	52.3371	61.9591	70.3367	66.8359	60.6709
Sobic.009G161401	SORBI_3009G161401	0.695555	10.8299	0.93164	2.41939	44.1015	3.78118	0.935243	4.04299	5.28e-05	0.00172565	37919396	Sobic.009G161401.1	Sobic.009G161401.1.p		PTHR34670,PTHR34670:SF1					AT5G02090.1			LOC_Os05g38264.1	NA	expressed protein	0.61593	0.629932	0.840804	4.2068	6.31615	21.9667	2.17405	0.541923	0.078951	3.70583	2.94841	0.603924
Sobic.009G227100	SORBI_3009G227100	12.8906	3.70535	8.51878	3.86607	274.658	-1.96345	0.48572	-4.04234	5.29e-05	0.00172791	37922268	Sobic.009G227100.1	Sobic.009G227100.1.p		PTHR35490,PTHR35490:SF1					AT3G50910.1			LOC_Os02g47580.1	NA	expressed protein	10.0272	12.1911	16.4535	2.21602	2.76714	6.13288	6.93809	10.2067	8.41149	2.4708	3.1606	5.96681
Sobic.003G287300	SORBI_3003G287300	51.4805	22.7387	49.0137	30.4434	645.093	-1.29502	0.320519	-4.0404	5.34e-05	0.00173832	37914932	Sobic.003G287300.1	Sobic.003G287300.1.p	PF00453	PTHR10986	KOG4707		K02887	GO:0019843,GO:0006412,GO:0005840,GO:0005622,GO:0003735	AT1G16740.1		Ribosomal protein L20	LOC_Os05g45220.1	NA	50S ribosomal protein L20, putative, expressed	61.964	50.5977	41.8798	15.8522	23.4893	28.8746	45.5269	53.1565	48.3578	21.8965	30.3701	39.0636
Sobic.006G090400	SORBI_3006G090400	28.8945	0.517987	6.74736	21.1476	370.005	-5.95117	1.47297	-4.04026	5.34e-05	0.00173832	37945928	Sobic.006G090400.1	Sobic.006G090400.1.p	PF00072	PTHR26402,PTHR26402:SF549			K14492	GO:0000160	AT1G59940.1	ARR3	response regulator 3	LOC_Os04g36070.1	NA	OsRR1 type-A response regulator, expressed	29.9249	37.3208	19.438	0.443035	0.087119	1.02381	3.68677	8.34303	8.21228	0.371456	0.881939	62.1893
Sobic.006G045000	SORBI_3006G045000	90.8217	206.62	114.77	128.685	303.174	1.07209	0.265419	4.03926	5.36e-05	0.00174318	37949077	Sobic.006G045000.1	Sobic.006G045000.1.p		PTHR34687,PTHR34687:SF2					AT5G43260.1		chaperone protein dnaJ-related	LOC_Os02g30320.1	NA	drought-induced protein 1, putative, expressed	82.819	111.624	78.0219	203.471	183.216	233.175	85.0673	146.897	112.345	118.82	142.613	124.622
Sobic.001G413100	SORBI_3001G413100	64.9125	27.8036	56.5783	36.7758	568.904	-1.37343	0.340061	-4.03878	5.37e-05	0.00174424	37942491	Sobic.001G413100.1	Sobic.001G413100.1.p							AT5G02740.1		Ribosomal protein S24e family protein	LOC_Os03g17450.1	NA	nucleotide binding protein, putative, expressed	52.1793	73.4046	69.1537	15.5835	24.9048	42.9226	56.0545	66.1242	47.5563	35.1099	41.0438	34.1737
Sobic.006G184500	SORBI_3006G184500	11.4625	23.0217	20.1321	20.9621	330.116	0.887292	0.21973	4.0381	5.39e-05	0.00174678	37948332	Sobic.006G184500.1	Sobic.006G184500.1.p	PF13639	PTHR14155,PTHR14155:SF177				GO:0008270,GO:0005515	AT3G16720.1	ATL2,TL2	TOXICOS EN LEVADURA 2	LOC_Os04g48310.1	NA	RING-H2 finger protein, putative, expressed	13.472	12.519	8.39651	18.4749	24.8896	25.7007	18.0896	21.4515	20.8551	18.4026	27.6465	16.8372
Sobic.006G264201	SORBI_3006G264201	1410.71	182.733	1269.13	587.874	20033.8	-3.06441	0.759254	-4.03608	5.44e-05	0.00175934	37946755	Sobic.006G264201.1	Sobic.006G264201.1.p	PF00504	PTHR21649,PTHR21649:SF2			K08917	GO:0016020,GO:0009765	AT1G15820.1	CP24,LHCB6	light harvesting complex photosystem II subunit 6	LOC_Os04g38410.1	NA	chlorophyll A-B binding protein, putative, expressed	767.903	1689.35	1774.87	177.286	199.108	171.806	737.112	1259.32	1810.95	168.636	196.17	1398.82
Sobic.001G184900	SORBI_3001G184900	14.5765	2.62677	82.713	82.8708	409.372	-2.59647	0.643578	-4.03443	5.47e-05	0.00176918	37938386	Sobic.001G184900.1	Sobic.001G184900.1.p		PTHR33386,PTHR33386:SF3					AT3G48180.1			LOC_Os03g37810.1	NA	expressed protein	29.3426	8.16431	6.22247	1.66539	1.32429	4.89062	80.0867	90.0459	78.0063	61.7847	66.5051	120.323
Sobic.007G169300	SORBI_3007G169300	42.959	161.52	56.3352	149.333	1741.09	1.80245	0.447259	4.03001	5.58e-05	0.00180025	37935191	Sobic.007G169300.1	Sobic.007G169300.1.p		PTHR36043,PTHR36043:SF1					AT3G53470.2			LOC_Os03g17660.2	NA	expressed protein	53.1485	39.667	36.0617	170.698	175.948	137.913	82.994	37.4867	48.5249	195.933	198.002	54.0639
Sobic.007G191100	SORBI_3007G191100	12.6652	22.1308	14.4829	14.8777	900.929	0.694371	0.17237	4.02838	5.62e-05	0.00180252	37936282	Sobic.007G191100.1	Sobic.007G191100.1.p	PF01529	PTHR22883,PTHR22883:SF58	KOG1311	2.3.1.225	K16675	GO:0008270	AT3G26935.1		DHHC-type zinc finger family protein	LOC_Os08g42370.1	NA	zinc finger DHHC domain-containing protein, putative, expressed	12.2447	12.3821	13.3688	21.0949	22.8982	22.3993	12.9884	13.1254	17.3349	16.0117	17.7593	10.8621
Sobic.003G042400	SORBI_3003G042400	23.463	13.8594	21.4443	13.1434	913.039	-0.879253	0.218302	-4.02769	5.63e-05	0.00180252	37918597	Sobic.003G042400.1	Sobic.003G042400.1.p	PF00271,PF00270,PF08148,PF13234			3.6.4.13	K12598	GO:0005524,GO:0003676	AT2G06990.1	HEN2	RNA helicase, ATP-dependent, SK12/DOB1 protein	LOC_Os11g07500.1	NA	DSHCT domain containing protein, expressed	23.6296	26.0271	20.7323	12.01	12.2492	17.3191	17.215	21.2341	25.8839	13.0126	12.9894	13.4283
Sobic.001G155500	SORBI_3001G155500	9.80322	4.37592	7.00242	5.16907	160.204	-1.255	0.311548	-4.02827	5.62e-05	0.00180252	37938249	Sobic.001G155500.1	Sobic.001G155500.1.p	PF02780,PF02779	PTHR11624,PTHR11624:SF76		1.2.4.1	K00162	GO:0008152,GO:0003824	AT2G34590.1		Transketolase family protein	LOC_Os03g44300.1	NA	transketolase, putative, expressed	11.0748	9.69182	8.64303	5.63717	3.3841	4.1065	5.46264	7.54669	7.99794	5.23064	4.5305	5.74606
Sobic.003G129300	SORBI_3003G129300	3.76993	1.3619	3.26201	2.70993	97.7863	-1.59938	0.397087	-4.02778	5.63e-05	0.00180252	37916674	Sobic.003G129300.1	Sobic.003G129300.1.p	PF01928,PF00485	PTHR10285,PTHR10285:SF76	KOG4203	2.7.1.48		GO:0016301,GO:0008152,GO:0005524	AT1G26190.1		Phosphoribulokinase / Uridine kinase family	LOC_Os02g47860.2	NA	uridine kinase, putative, expressed	2.98878	4.40925	3.91175	1.07712	1.17007	1.83852	2.82713	3.88545	3.07346	1.61649	3.13142	3.38187
Sobic.008G108601	SORBI_3008G108601	722.14	254.216	738.073	428.076	4107.06	-1.66189	0.412521	-4.02861	5.61e-05	0.00180252	37928070	Sobic.008G108601.1	Sobic.008G108601.1.p	PF00253	PTHR12010,PTHR12010:SF6	KOG3506		K02980	GO:0006412,GO:0005840,GO:0005622,GO:0003735	AT3G43980.1		Ribosomal protein S14p/S29e family protein	LOC_Os11g41610.1	NA	40S ribosomal protein S29, putative, expressed	928.845	614.439	623.135	159.964	225.156	377.528	832.914	819.972	561.333	326.066	366.073	592.089
Sobic.007G207800	SORBI_3007G207800	118.983	39.099	66.549	60.9621	1167.44	-1.7042	0.423062	-4.02825	5.62e-05	0.00180252	37935175	Sobic.007G207800.1	Sobic.007G207800.1.p	PF01789	PTHR31407,PTHR31407:SF17				GO:0019898,GO:0015979,GO:0009654,GO:0009523,GO:0005509	AT1G76450.1		Photosystem II reaction center PsbP family protein	LOC_Os08g40160.1	NA	thylakoid lumen protein, chloroplast precursor, putative, expressed	126.456	115.248	115.246	41.835	34.5827	40.8794	60.1402	80.5183	58.9886	34.2063	50.27	98.4098
Sobic.009G254100	SORBI_3009G254100	10.0481	3.7488	9.29548	6.92148	269.059	-1.57903	0.392117	-4.02692	5.65e-05	0.00180588	37919128	Sobic.009G254100.1	Sobic.009G254100.1.p	PF00271,PF04408,PF07717	PTHR18934,PTHR18934:SF143		3.6.4.13	K12818	GO:0004386	AT1G26370.1		RNA helicase family protein	LOC_Os06g09280.1	NA	ATP-dependent RNA helicase, putative, expressed	9.61106	9.77353	10.7596	2.02888	2.85838	6.35915	8.19516	9.66266	10.0286	4.82102	7.70035	8.24308
Sobic.002G266000	SORBI_3002G266000	49.8373	119.167	72.5332	84.1986	3981.21	1.1323	0.281216	4.02643	5.66e-05	0.00180707	37951909	Sobic.002G266000.1	Sobic.002G266000.1.p	PF13962,PF12796	PTHR24186,PTHR24186:SF5	KOG4412				AT2G31820.1		Ankyrin repeat family protein	LOC_Os09g34280.4	NA	ankyrin repeat-containing protein, putative, expressed	47.0772	47.9625	54.472	108.041	119.711	129.748	53.3662	87.2107	77.0226	105.066	101.81	45.7197
Sobic.009G168900	SORBI_3009G168900	0.841668	5.8076	0.989638	0.836763	11.2336	2.92951	0.727701	4.0257	5.68e-05	0.00181012	37922612	Sobic.009G168900.1	Sobic.009G168900.1.p	PF13639	PTHR14155,PTHR14155:SF136				GO:0008270,GO:0005515	AT3G11110.1		RING/U-box superfamily protein	LOC_Os05g39260.1	NA	zinc finger, C3HC4 type domain containing protein, expressed	1.67817	0.186365	0.660471	6.28054	3.7694	7.37285	1.54233	0.790108	0.63648	1.08415	0.748855	0.677282
Sobic.006G096800	SORBI_3006G096800	6.01738	3.0321	4.18413	2.97016	92.2443	-1.10474	0.274604	-4.02302	5.75e-05	0.0018283	37947781	Sobic.006G096800.2	Sobic.006G096800.2.p	PF07800	PTHR31197,PTHR31197:SF11					AT1G68140.3		Protein of unknown function (DUF1644)	LOC_Os04g37530.1	NA	expressed protein	7.90444	5.41832	4.72937	2.03928	3.85387	3.20315	3.96755	3.80447	4.78036	2.9677	3.32199	2.62079
Sobic.003G128400	SORBI_3003G128400	72.2426	32.7287	50.5317	31.6761	1210.97	-1.21889	0.303049	-4.0221	5.77e-05	0.00183278	37912763	Sobic.003G128400.1	Sobic.003G128400.1.p	PF00574	PTHR10381,PTHR10381:SF25		3.4.21.92	K01358		AT4G17040.1	CLPR4	CLP protease R subunit 4	LOC_Os01g16530.1	NA	OsClp1 - Putative Clp protease homologue, expressed	84.3512	60.0342	72.3423	28.8473	37.4042	31.9347	37.0659	64.7166	49.8126	26.2533	29.7515	39.0234
Sobic.008G117400	SORBI_3008G117400	81.8609	5.85741	63.8897	34.5806	461.244	-3.92472	0.975867	-4.02178	5.78e-05	0.00183278	37926343	Sobic.008G117400.1	Sobic.008G117400.1.p	PF00462	PTHR10168:SF83,PTHR10168	KOG1752	1.8.1.9	K03676	GO:0009055,GO:0015035,GO:0045454	AT2G47870.1		Thioredoxin superfamily protein	LOC_Os12g35340.1	NA	OsGrx_C11 - glutaredoxin subgroup III, expressed	133.2	71.284	41.0984	2.55204	3.93451	11.0857	73.0128	58.0215	60.6349	7.3872	3.12371	93.2308
Sobic.002G259000	SORBI_3002G259000	665.281	268.813	614.583	376.16	8326.28	-1.44425	0.359215	-4.02055	5.81e-05	0.00183973	37955575	Sobic.002G259000.1	Sobic.002G259000.1.p	PF01248	PTHR23105,PTHR23105:SF41	KOG3166		K02936		AT3G62870.1		Ribosomal protein L7Ae/L30e/S12e/Gadd45 family protein	LOC_Os08g23710.1	NA	ribosomal protein L7Ae, putative, expressed	769.83	622.561	603.452	175.168	251.9	379.371	665.711	651.447	526.593	313.255	310.259	504.966
Sobic.009G153800	SORBI_3009G153800	1.28377	0.35072	0.806561	0.354576	40.2266	-2.03234	0.505601	-4.01965	5.83e-05	0.00184417	37921292	Sobic.009G153800.1	Sobic.009G153800.1.p	PF00069	PTHR24362,PTHR24362:SF258	KOG0589	2.7.11.1	K08857	GO:0006468,GO:0005524,GO:0004672	AT3G44200.1	ATNEK6,IBO1,NEK6	NIMA (never in mitosis, gene A)-related 6	LOC_Os05g36960.1	NA	protein kinase, putative, expressed	1.07621	1.65118	1.12393	0.139858	0.367231	0.54507	0.661421	0.786049	0.972213	0.219165	0.343186	0.501376
Sobic.004G340400	SORBI_3004G340400	53.4456	29.5866	55.6167	32.4979	2007.68	-0.988795	0.246056	-4.01858	5.85e-05	0.00184794	37929130	Sobic.004G340400.1	Sobic.004G340400.1.p	PF00132,PF00483,PF02020	PTHR22572,PTHR22572:SF7			K03240	GO:0016779,GO:0009058,GO:0005515	AT2G34970.1		Trimeric LpxA-like enzyme	LOC_Os02g56740.1	NA	translation initiation factor eIF-2B subunit epsilon, putative, expressed	47.0392	60.3903	52.9073	22.2269	30.8485	35.6843	56.3941	54.6766	55.7796	27.2278	34.2177	36.0481
Sobic.001G007800	SORBI_3001G007800	24.6891	8.739	23.5591	8.24521	446.677	-1.66557	0.414474	-4.01851	5.86e-05	0.00184794	37944156	Sobic.001G007800.1	Sobic.001G007800.1.p	PF00400,PF04158	PTHR22851,PTHR22851:SF0			K11806	GO:0005515	AT4G28450.1		nucleotide binding;protein binding	LOC_Os01g13730.1	NA	WD domain, G-beta repeat domain containing protein, expressed	25.7115	25.3927	22.9631	3.18661	9.0473	13.9831	20.2105	28.3131	22.1537	6.39394	9.9008	8.44089
Sobic.008G121240	SORBI_3008G121240	58.0383	33.2321	53.7466	31.981	650.96	-0.923655	0.229936	-4.017	5.89e-05	0.00185719	37926220	Sobic.008G121240.1	Sobic.008G121240.1.p											NA		61.287	63.6986	49.1292	26.6084	36.9592	36.1288	53.5567	44.4583	63.2248	26.4333	34.9626	34.5471
Sobic.007G124700	SORBI_3007G124700	2.24667	0.334925	2.23917	0.811314	13.002	-2.85622	0.711105	-4.0166	5.9e-05	0.0018578	37935985	Sobic.007G124700.1	Sobic.007G124700.1.p											NA		1.28536	3.08296	2.3717	0.332593	0.343686	0.328497	2.87409	2.25667	1.58676	0.739949	0.858672	0.835322
Sobic.003G283000	SORBI_3003G283000	0.967713	15.2761	2.23982	5.8528	45.2758	3.83575	0.955257	4.01541	5.93e-05	0.00186458	37914375	Sobic.003G283000.1	Sobic.003G283000.1.p	PF04520	PTHR33083,PTHR33083:SF3					AT1G29640.1		Protein of unknown function, DUF584	LOC_Os01g52740.1	NA	expressed protein	0.658398	0.403458	1.84128	17.2228	11.2857	17.3199	4.0258	2.09524	0.59843	12.6751	4.39797	0.485304
Sobic.004G067200	SORBI_3004G067200	2.07423	9.97787	10.7739	13.0539	80.5847	2.14836	0.535075	4.01506	5.94e-05	0.00186472	37929544	Sobic.004G067200.1	Sobic.004G067200.1.p		PTHR33168,PTHR33168:SF2					AT3G01430.1			LOC_Os06g43810.1	NA	expressed protein	1.82983	1.44585	2.94702	6.52718	10.3657	13.0407	11.5021	13.9852	6.83439	7.97762	24.4715	6.71258
Sobic.006G279400	SORBI_3006G279400	10.9503	1.93068	6.97888	4.17686	173.235	-2.65414	0.661251	-4.01381	5.97e-05	0.00187201	37947244	Sobic.006G279400.1	Sobic.006G279400.1.p	PF02365	PTHR31989,PTHR31989:SF41				GO:0006355,GO:0003677	AT1G71930.1	ANAC030,VND7	vascular related NAC-domain protein 7	LOC_Os08g01330.1	NA	no apical meristem protein, putative, expressed	11.6017	9.70663	11.5425	1.13815	2.38274	2.27114	4.78864	7.58944	8.55856	1.52589	1.86338	9.1413
Sobic.001G077600	SORBI_3001G077600	3.13802	0.163415	3.644	2.19599	34.1572	-4.40635	1.09828	-4.01206	6.02e-05	0.00188338	37944626	Sobic.001G077600.1	Sobic.001G077600.1.p										LOC_Os03g55776.1	NA	expressed protein	0.407814	4.41532	4.59092	0.140394	0.211898	0.137953	0.438826	7.53643	2.95676	2.05243	1.22554	3.31
Sobic.006G256000	SORBI_3006G256000	0.916172	11.8697	0	0	29.7742	3.56136	0.888504	4.00826	6.12e-05	0.00190945	37948284	Sobic.006G256000.1	Sobic.006G256000.1.p											NA		1.45567	0.111883	1.18096	13.3188	15.3232	6.96708	0	0	0	0	0	0
Sobic.002G000300	SORBI_3002G000300	11.4085	5.58899	11.3289	7.6416	126.932	-1.1388	0.284145	-4.00783	6.13e-05	0.00190945	37951018	Sobic.002G000300.1	Sobic.002G000300.1.p	PF13656	PTHR13946:SF16,PTHR13946	KOG4392	2.7.7.6	K03008		AT3G52090.1	ATRPB13.6,NRPB11,NRPD11,NRPE11	DNA-directed RNA polymerase, RBP11-like	LOC_Os07g07610.1	NA	RNA polymerase subunit, putative, expressed	12.8413	10.8257	10.5587	4.78653	5.58099	6.39944	12.4389	10.4625	11.0854	6.3494	7.28645	9.28895
Sobic.010G060701	SORBI_3010G060701	2.85305	0.710448	1.18658	0.828821	61.7817	-2.11561	0.527843	-4.00803	6.12e-05	0.00190945	37910299	Sobic.010G060701.1	Sobic.010G060701.1.p	PF03662	PTHR14363,PTHR14363:SF12		3.2.1.31,3.2.1.167	K07964	GO:0016798,GO:0016020	AT5G34940.2	AtGUS3,GUS3	glucuronidase 3	LOC_Os06g08090.1	NA	heparanase-like protein precursor, putative, expressed	2.62064	4.05045	1.88807	0.987273	0.675026	0.469044	1.17511	0.949812	1.43483	1.32095	0.410587	0.75493
Sobic.003G001000	SORBI_3003G001000	11.4953	26.9772	13.4886	19.3682	202.211	1.08601	0.271062	4.00649	6.16e-05	0.00191762	37912469	Sobic.003G001000.1	Sobic.003G001000.1.p											NA		15.4088	9.93111	9.14595	20.6924	26.9351	33.3042	15.1069	13.4126	11.9462	17.7635	22.0784	18.2629
Sobic.007G036100	SORBI_3007G036100	10.4052	5.35136	2.83613	2.77341	102.16	-1.08898	0.271863	-4.00561	6.19e-05	0.00192212	37935071	Sobic.007G036100.1	Sobic.007G036100.1.p											NA		11.8834	10.511	8.82124	4.61951	6.3073	5.12727	1.84093	2.8961	3.77136	3.2547	3.04344	2.02208
Sobic.010G023900	SORBI_3010G023900	361.54	146.732	363.566	231.824	2366.12	-1.42501	0.355856	-4.00446	6.22e-05	0.00192883	37909300	Sobic.010G023900.1	Sobic.010G023900.1.p	PF00338	PTHR11700,PTHR11700:SF10	KOG0900		K02969	GO:0006412,GO:0005840,GO:0003735	AT3G45030.1		Ribosomal protein S10p/S20e family protein	LOC_Os06g04290.1	NA	S10/S20 domain containing ribosomal protein, putative, expressed	439.524	346.163	298.933	144.003	161.633	134.559	352.69	417.618	320.39	175.091	190.376	330.003
Sobic.004G249600	SORBI_3004G249600	15.5786	4.96668	14.9511	13.6738	300.48	-1.76385	0.440636	-4.00296	6.26e-05	0.00193843	37928993	Sobic.004G249600.1	Sobic.004G249600.1.p	PF00153	PTHR24089,PTHR24089:SF306	KOG0768		K15111		AT4G39460.2	SAMC1,SAMT1	S-adenosylmethionine carrier 1	LOC_Os05g29860.2	NA	mitochondrial carrier protein, putative, expressed	16.5489	14.4957	15.6912	5.67261	3.8402	5.38723	14.0719	19.352	11.4295	11.3872	8.62458	21.0096
Sobic.008G035600	SORBI_3008G035600	1.50603	3.59692	3.06544	3.64372	89.1428	1.24491	0.311091	4.00176	6.29e-05	0.0019456	37928105	Sobic.008G035600.1	Sobic.008G035600.1.p	PF00201	PTHR11926,PTHR11926:SF231		2.4.1.115		GO:0016758,GO:0008152	AT5G54010.1		UDP-Glycosyltransferase superfamily protein	LOC_Os11g26950.1	NA	UDP-glucoronosyl and UDP-glucosyl transferase domain containing protein, expressed	2.26926	1.26468	0.984143	3.19081	3.71645	3.8835	3.19499	2.85176	3.14956	3.95659	4.79446	2.18012
Sobic.001G396300	SORBI_3001G396300	35.6605	322.308	106.818	234.104	622.885	3.21284	0.803	4.00105	6.31e-05	0.00194881	37942463	Sobic.001G396300.1	Sobic.001G396300.1.p	PF02672	PTHR33921,PTHR33921:SF2					AT2G47400.1	CP12,CP12-1	CP12 domain-containing protein 1	LOC_Os03g19380.1	NA	calvin cycle protein CP12, putative, expressed	65.0023	21.7042	20.2749	350.74	368.535	247.648	184.467	43.3711	92.6174	379.203	303.913	19.1977
Sobic.001G509800	SORBI_3001G509800	0.79408	2.72191	1.99249	1.55882	57.4737	1.684	0.421024	3.99978	6.34e-05	0.00195655	37942926	Sobic.001G509800.1	Sobic.001G509800.1.p	PF01657	PTHR32080,PTHR32080:SF4					AT2G33330.1	PDLP3	plasmodesmata-located protein 3	LOC_Os04g45460.1	NA	cysteine-rich repeat secretory protein precursor, putative, expressed	0.987566	0.752941	0.641733	1.89862	2.73776	3.52936	1.04547	1.94632	2.98567	1.46338	2.29539	0.917677
Sobic.001G379700	SORBI_3001G379700	194.313	40.4847	123.753	88.7022	2484.5	-2.40402	0.601519	-3.99658	6.43e-05	0.00198048	37941483	Sobic.001G379700.1	Sobic.001G379700.1.p	PF01208	PTHR21091,PTHR21091:SF91		4.1.1.37	K01599	GO:0006779,GO:0004853	AT2G40490.1	HEME2	Uroporphyrinogen decarboxylase	LOC_Os03g21900.1	NA	uroporphyrinogen decarboxylase, putative, expressed	162.205	220.08	200.655	25.0424	29.956	66.4557	99.9256	157.025	114.308	39.8215	50.4302	175.855
Sobic.006G256300	SORBI_3006G256300	9.87046	2.58734	11.6638	5.68856	473.05	-2.08736	0.52233	-3.99624	6.44e-05	0.00198059	37949292	Sobic.006G256300.2	Sobic.006G256300.2.p	PF01406,PF08264,PF00133	PTHR11946,PTHR11946:SF51		6.1.1.4	K01869	GO:0006418,GO:0000166,GO:0005524,GO:0004812	AT1G09620.1		ATP binding;leucine-tRNA ligases;aminoacyl-tRNA ligases;nucleotide binding;ATP binding;aminoacyl-tRNA ligases	LOC_Os09g32650.1	NA	leucyl-tRNA synthetase, cytoplasmic, putative, expressed	6.87545	7.79298	14.9429	1.6573	3.07746	3.02725	9.27567	14.8743	10.8415	3.97835	3.52517	9.56215
Sobic.002G079700	SORBI_3002G079700	25.5196	11.3382	19.8769	12.8684	316.487	-1.29651	0.324616	-3.99399	6.5e-05	0.00199681	37952462	Sobic.002G079700.1	Sobic.002G079700.1.p	PF00237	PTHR13501,PTHR13501:SF2	KOG1711		K02890	GO:0006412,GO:0005840,GO:0003735,GO:0015934	AT4G28360.1		Ribosomal protein L22p/L17e family protein	LOC_Os01g42980.1	NA	ribosomal protein L22, putative, expressed	23.9354	26.2634	26.3599	6.92859	12.5937	14.4925	18.3001	24.0259	17.3048	10.2477	13.2512	15.1063
Sobic.003G269700	SORBI_3003G269700	0.801645	8.7366	1.68363	3.95378	89.8552	3.32031	0.831824	3.99161	6.56e-05	0.0020142	37913719	Sobic.003G269700.1	Sobic.003G269700.1.p	PF03492	PTHR31009,PTHR31009:SF9		2.1.1.274		GO:0008168	AT4G36470.1		S-adenosyl-L-methionine-dependent methyltransferases superfamily protein	LOC_Os01g50610.1	NA	SAM dependent carboxyl methyltransferase, putative, expressed	1.25841	0.337183	0.809341	11.9597	4.43354	9.81652	2.67645	0.612866	1.76156	6.54917	4.92927	0.382897
Sobic.006G222600	SORBI_3006G222600	23.6895	45.1832	23.2608	32.9317	807.587	0.810353	0.203047	3.99097	6.58e-05	0.00201465	37948816	Sobic.006G222600.3	Sobic.006G222600.3.p										LOC_Os04g53460.3	NA	AT hook motif family protein, expressed	21.1721	26.755	23.1414	40.2181	48.386	46.9454	24.1752	21.2428	24.3645	35.8713	40.4259	22.4979
Sobic.001G068700	SORBI_3001G068700	12.9265	3.17621	10.7995	9.21706	159.173	-2.19669	0.550424	-3.99091	6.58e-05	0.00201465	37943682	Sobic.001G068700.1	Sobic.001G068700.1.p	PF02453	PTHR10994,PTHR10994:SF62	KOG1792				AT3G10260.3		Reticulon family protein	LOC_Os03g56900.1	NA	reticulon domain containing protein, putative, expressed	10.977	14.0936	13.7089	1.27401	3.00505	5.24956	8.54822	15.2454	8.60502	4.83634	8.55967	14.2552
Sobic.007G179750	SORBI_3007G179750	8.35255	21.2182	11.5993	8.59074	514.224	1.29286	0.324029	3.98996	6.61e-05	0.00201995	37935882	Sobic.007G179750.1	Sobic.007G179750.1.p	PF00067	PTHR24298,PTHR24298:SF46	KOG0156	1.14.13.21		GO:0055114,GO:0020037,GO:0016705,GO:0005506	AT2G46660.1	CYP78A6	cytochrome P450, family 78, subfamily A, polypeptide 6	LOC_Os08g43390.1	NA	cytochrome P450, putative, expressed	10.5358	6.72939	7.79242	23.112	22.7221	17.8205	7.60428	9.57993	17.6136	10.2005	8.98539	6.58632
Sobic.007G201700	SORBI_3007G201700	5.69728	2.24304	6.23942	3.87851	161.555	-1.49863	0.3757	-3.9889	6.64e-05	0.00202625	37936276	Sobic.007G201700.1	Sobic.007G201700.1.p	PF02536	PTHR13068,PTHR13068:SF7	KOG1267			GO:0006355,GO:0005739,GO:0003690	AT4G19650.1		Mitochondrial transcription termination factor family protein	LOC_Os08g40630.1	NA	mTERF domain containing protein, expressed	5.68921	5.28461	6.11803	0.870837	3.03067	2.82762	5.63152	6.09987	6.98687	3.42039	3.97823	4.2369
Sobic.002G420700	SORBI_3002G420700	4.5493	44.7872	4.0131	7.14977	376.635	3.26074	0.817549	3.98843	6.65e-05	0.00202752	37955439	Sobic.002G420700.1	Sobic.002G420700.1.p	PF02365	PTHR31719,PTHR31719:SF26				GO:0006355,GO:0003677	AT1G61110.1	anac025,NAC025	NAC domain containing protein 25	LOC_Os07g48450.1	NA	no apical meristem protein, putative, expressed	9.8244	1.25136	2.57213	71.1628	28.6344	34.5644	5.22629	2.36569	4.44732	15.5222	4.53701	1.39011
Sobic.003G396800	SORBI_3003G396800	15.6	9.44156	17.5126	10.3581	358.637	-0.821609	0.206022	-3.98797	6.66e-05	0.00202868	37918627	Sobic.003G396800.1	Sobic.003G396800.1.p	PF10213	PTHR13490			K17413		AT3G18240.2		Ribosomal protein S24/S35, mitochondrial	LOC_Os08g40230.1	NA	expressed protein	17.9995	15.5421	13.2583	8.26043	10.4434	9.62083	14.8476	17.7346	19.9554	9.89312	10.2499	10.9314
Sobic.002G295900	SORBI_3002G295900	17.6027	9.10707	17.0744	8.73646	311.318	-1.04758	0.262751	-3.98696	6.69e-05	0.00202916	37953409	Sobic.002G295900.1	Sobic.002G295900.1.p	PF00312	PTHR23321,PTHR23321:SF26	KOG2815			GO:0006412,GO:0005840,GO:0005622,GO:0003735	AT1G15810.1		S15/NS1, RNA-binding protein	LOC_Os02g55940.1	NA	ribosomal protein S15 containing protein, expressed	20.4033	18.063	14.3417	7.61999	10.0094	9.6918	12.3825	18.932	19.9086	8.19125	8.09684	9.92128
Sobic.002G045100	SORBI_3002G045100	43.5693	18.1604	20.9598	7.2226	332.513	-1.32426	0.332125	-3.98724	6.68e-05	0.00202916	37954562	Sobic.002G045100.1	Sobic.002G045100.1.p	PF01423	PTHR10701	KOG3168		K11086		AT5G44500.1		Small nuclear ribonucleoprotein family protein	LOC_Os07g07220.1	NA	LSM domain containing protein, expressed	64.1634	33.0527	33.4917	11.1212	20.5379	22.822	14.9369	25.9052	22.0374	8.07408	8.86326	4.73048
Sobic.009G228500	SORBI_3009G228500	75.9013	29.0813	94.0321	38.2204	1450.31	-1.4948	0.3749	-3.9872	6.69e-05	0.00202916	37919722	Sobic.009G228500.1	Sobic.009G228500.1.p	PF00687	PTHR23105,PTHR23105:SF31	KOG1685		K14775		AT3G58660.1		Ribosomal protein L1p/L10e family	LOC_Os05g48422.1	NA	60S ribosomal protein-related, putative, expressed	53.4277	89.6902	84.586	27.1412	39.1734	20.9292	82.2085	79.5507	120.337	31.8213	36.6404	46.1996
Sobic.003G105900	SORBI_3003G105900	41.062	73.5701	45.2621	61.7888	2171.3	0.747019	0.187408	3.98605	6.72e-05	0.0020342	37916656	Sobic.003G105900.1	Sobic.003G105900.1.p	PF13176	PTHR14140,PTHR14140:SF31				GO:0005515	AT3G54360.1		zinc ion binding	LOC_Os02g55200.1	NA	expressed protein	46.0485	39.3459	37.7917	76.5102	74.9339	69.2662	47.645	37.8772	50.2642	63.0764	77.6341	44.6558
Sobic.010G080200	SORBI_3010G080200	44.6912	79.9799	65.0353	78.3209	949.092	0.734262	0.184239	3.98538	6.74e-05	0.00203723	37911956	Sobic.010G080200.1	Sobic.010G080200.1.p	PF01105	PTHR22811,PTHR22811:SF68	KOG1691			GO:0016021,GO:0006810	AT1G09580.1		emp24/gp25L/p24 family/GOLD family protein	LOC_Os06g10760.1	NA	emp24/gp25L/p24 family protein, putative, expressed	52.4846	39.4052	42.1838	63.5978	84.9203	91.4217	70.9344	58.2006	65.971	82.2996	94.6964	57.9667
Sobic.003G282700	SORBI_3003G282700	2.2757	0.820699	1.83471	1.01324	46.1305	-1.62341	0.407389	-3.98492	6.75e-05	0.00203839	37917776	Sobic.003G282700.1	Sobic.003G282700.1.p	PF05178,PF12936	PTHR14490	KOG2409		K14786		AT3G24080.1		KRR1 family protein	LOC_Os05g41100.1	NA	protein kri1, putative, expressed	1.64103	2.46275	2.72333	0.454719	0.874635	1.13274	1.79682	1.45526	2.25206	0.877035	1.45716	0.70554
Sobic.010G245500	SORBI_3010G245500	0.919793	4.80649	4.37325	2.35933	58.8047	2.27463	0.571059	3.98318	6.8e-05	0.00204222	37911200	Sobic.010G245500.1	Sobic.010G245500.1.p	PF00141	PTHR31517,PTHR31517:SF10		1.11.1.7	K00430	GO:0055114,GO:0020037,GO:0006979,GO:0004601	AT4G30170.1		Peroxidase family protein	LOC_Os06g48020.1	NA	peroxidase precursor, putative, expressed	0.771335	0.94031	1.04773	7.45585	3.62363	3.34	2.3034	4.67521	6.14113	1.97305	1.52852	3.57643
Sobic.007G200000	SORBI_3007G200000	0.926336	4.24866	8.55098	10.1086	145.382	2.05556	0.516025	3.98344	6.79e-05	0.00204222	37934897	Sobic.007G200000.1	Sobic.007G200000.1.p		PTHR35162,PTHR35162:SF1								LOC_Os08g40500.1	NA	expressed protein	0.528304	0.88018	1.37052	2.71346	3.87679	6.15574	11.5613	6.71403	7.37763	9.52164	16.1813	4.62291
Sobic.002G272900	SORBI_3002G272900	10.7705	44.9387	12.5263	22.3594	550.569	1.98619	0.498573	3.98375	6.78e-05	0.00204222	37954775	Sobic.002G272900.1	Sobic.002G272900.1.p	PF02183,PF00046	PTHR24326,PTHR24326:SF122			K09338	GO:0043565,GO:0006355,GO:0003700,GO:0003677	AT2G46680.1	ATHB-7,ATHB7,HB-7	homeobox 7	LOC_Os09g35910.1	NA	homeobox associated leucine zipper, putative, expressed	13.3352	7.61853	11.3579	56.5159	60.5173	17.7828	13.4634	13.6666	10.4489	34.3096	20.6255	12.143
Sobic.002G056200	SORBI_3002G056200	327.56	115.783	185.303	113.206	2185.59	-1.57733	0.395914	-3.98402	6.78e-05	0.00204222	37950819	Sobic.002G056200.1	Sobic.002G056200.1.p	PF00203	PTHR11880,PTHR11880:SF10	KOG0898		K02958	GO:0006412,GO:0005840,GO:0003735	AT5G09500.1		Ribosomal protein S19 family protein	LOC_Os07g08660.1	NA	40S ribosomal protein S15, putative, expressed	563.528	218.954	200.198	126.336	116.813	104.201	136.852	220.548	198.51	110.666	101.331	127.623
Sobic.008G051000	SORBI_3008G051000	184.142	29.8975	103.306	46.9403	2175.54	-2.71128	0.680732	-3.98289	6.81e-05	0.00204222	37927628	Sobic.008G051000.1	Sobic.008G051000.1.p	PF01078	PTHR32039,PTHR32039:SF9		6.6.1.1	K03405	GO:0016851,GO:0015995,GO:0015979	AT5G45930.1	CHL I2,CHLI-2,CHLI2	magnesium chelatase i2	LOC_Os03g36540.1	NA	magnesium-chelatase subunit chlI, chloroplast precursor, putative, expressed	197.541	178.63	176.254	41.719	23.3063	24.6673	54.8817	140.573	114.463	19.0656	17.878	103.877
Sobic.004G155700	SORBI_3004G155700	6.54838	0.320058	5.72644	3.73	44.4766	-4.50676	1.13173	-3.98219	6.83e-05	0.00204552	37932238	Sobic.004G155700.1	Sobic.004G155700.1.p	PF01423	PTHR11021,PTHR11021:SF5	KOG1783				AT2G43810.2		Small nuclear ribonucleoprotein family protein	LOC_Os02g30624.2	NA	LSM domain containing protein, expressed	3.78657	8.94836	6.91021	0.193333	0	0.766842	2.96088	9.89813	4.32032	0.459155	1.41675	9.31409
Sobic.004G236300	SORBI_3004G236300	124.107	57.7838	127.789	121.096	2007.54	-1.17861	0.296025	-3.98144	6.85e-05	0.00204921	37931733	Sobic.004G236300.1	Sobic.004G236300.1.p	PF13238	PTHR21087,PTHR21087:SF8		2.7.1.71	K00891		AT2G21940.4	ATSK1,SK1	shikimate kinase 1	LOC_Os02g51410.1	NA	shikimate kinase, putative, expressed	143.426	118.657	110.239	55.9697	65.5782	51.8036	104.95	170.855	107.563	94.5208	127.172	141.594
Sobic.009G104900	SORBI_3009G104900	2.84125	1.57726	2.45949	1.74215	175.798	-0.978561	0.245855	-3.98024	6.88e-05	0.00205687	37921360	Sobic.009G104900.1	Sobic.009G104900.1.p	PF12859	PTHR12827			K03348	GO:0005680	AT5G05560.1	EMB2771	E3 ubiquitin ligase, putative		NA		2.57606	3.08209	2.86559	1.24892	1.40933	2.07354	2.25721	2.59349	2.52776	1.77997	2.25453	1.19195
Sobic.002G093500	SORBI_3002G093500	3.31053	0.339049	15.6602	2.42538	120.026	-3.44267	0.865115	-3.97944	6.91e-05	0.00206108	37954667	Sobic.002G093500.1	Sobic.002G093500.1.p	PF07687,PF01546	PTHR11014,PTHR11014:SF103			K14664	GO:0016787,GO:0008152	AT3G02875.1	ILR1	Peptidase M20/M25/M40 family protein	LOC_Os07g14590.1	NA	hydrolase, putative, expressed	2.63791	2.91571	4.37798	0.139599	0.234729	0.642818	5.85396	29.5626	11.564	0.839426	1.14434	5.29236
Sobic.002G014400	SORBI_3002G014400	57.9798	37.8958	63.8356	48.7018	1623.81	-0.727405	0.182844	-3.97828	6.94e-05	0.00206843	37950449	Sobic.002G014400.1	Sobic.002G014400.1.p	PF00118	PTHR11353			K09497	GO:0005524	AT1G24510.1		TCP-1/cpn60 chaperonin family protein	LOC_Os06g36700.1	NA	T-complex protein, putative, expressed	62.2287	54.0076	57.7031	32.5919	36.3485	44.747	63.2555	64.7215	63.5297	44.3335	50.6267	51.1453
Sobic.001G403500	SORBI_3001G403500	961.893	333.725	847.759	541.168	11944.2	-1.67816	0.421886	-3.97775	6.96e-05	0.0020703	37942464	Sobic.001G403500.1	Sobic.001G403500.1.p	PF01251	PTHR11278,PTHR11278:SF2	KOG3320		K02993	GO:0006412,GO:0005840,GO:0005622,GO:0003735	AT1G48830.2		Ribosomal protein S7e family protein	LOC_Os03g18570.1	NA	40S ribosomal protein S7, putative, expressed	976.601	1034	875.076	273.052	310.294	417.83	919.687	962.308	661.283	380.651	378.986	863.867
Sobic.002G244500	SORBI_3002G244500	78.8374	48.576	74.335	52.6712	1615.2	-0.827872	0.208161	-3.97708	6.98e-05	0.00207341	37951451	Sobic.002G244500.1	Sobic.002G244500.1.p	PF08029,PF01634	PTHR21403,PTHR21403:SF0	KOG2831	2.4.2.17	K00765	GO:0005737,GO:0003879,GO:0000287,GO:0000105	AT1G09795.1	ATATP-PRT2,ATP-PRT2,HISN1B	ATP phosphoribosyl transferase 2	LOC_Os03g04169.1	NA	ATP phosphoribosyltransferase, putative, expressed	83.8363	72.0933	80.5826	32.8408	48.8372	64.05	64.9351	75.7811	82.2887	49.8909	66.3273	41.7955
Sobic.006G047400	SORBI_3006G047400	216.087	92.8564	195.628	101.418	1581.73	-1.33417	0.335546	-3.97613	7e-05	0.00207892	37945526	Sobic.006G047400.1	Sobic.006G047400.1.p	PF01780		KOG0402		K02921	GO:0006412,GO:0005840,GO:0005622,GO:0003735	AT3G10950.1		Zinc-binding ribosomal protein family protein	LOC_Os05g48320.1	NA	60S ribosomal protein L37a, putative, expressed	227.167	216.397	204.699	84.8135	98.0156	95.74	161.544	257.099	168.24	85.1106	83.0111	136.131
Sobic.005G195200	SORBI_3005G195200	5.59645	35.3313	9.23885	39.7038	692.032	2.59087	0.651711	3.97548	7.02e-05	0.00208184	37925107	Sobic.005G195200.1	Sobic.005G195200.1.p		PTHR33167,PTHR33167:SF12					AT5G67390.1			LOC_Os11g41600.2	NA	expressed protein	5.2062	5.22773	6.35543	52.0321	29.467	24.4947	14.9126	4.30496	8.49903	71.2165	39.7465	8.14833
Sobic.001G186100	SORBI_3001G186100	95.8114	49.6173	92.591	57.5218	1166.94	-1.07326	0.270062	-3.97414	7.06e-05	0.0020899	37941987	Sobic.001G186100.1	Sobic.001G186100.1.p	PF00076	PTHR24012,PTHR24012:SF434	KOG0148			GO:0003676	AT5G54900.1	ATRBP45A,RBP45A	RNA-binding protein 45A	LOC_Os03g37270.1	NA	RNA recognition motif containing protein, putative, expressed	91.0287	94.9047	101.501	36.9855	51.5763	60.2901	77.0842	103.53	97.1586	54.2059	50.2125	68.1471
Sobic.009G198200	SORBI_3009G198200	9.32479	1.49766	4.60918	6.40834	136.78	-2.72348	0.685336	-3.97394	7.07e-05	0.0020899	37919962	Sobic.009G198200.1	Sobic.009G198200.1.p	PF10252	PTHR22055,PTHR22055:SF2	KOG3375				AT5G46020.1			LOC_Os01g54920.1	NA	heat- and acid-stable phosphoprotein, putative, expressed	21.792	3.72594	2.45646	0.919004	2.20241	1.37156	4.69119	4.271	4.86534	5.86054	5.3991	7.96538
Sobic.003G197400	SORBI_3003G197400	44.8021	7.19645	21.5326	9.29358	587.279	-2.73086	0.687336	-3.9731	7.09e-05	0.00209447	37914236	Sobic.003G197400.1	Sobic.003G197400.1.p	PF05834	PTHR13789,PTHR13789:SF207		5.5.1.18	K06444	GO:0016705,GO:0016117	AT5G57030.1	LUT2	Lycopene beta/epsilon cyclase protein	LOC_Os01g39960.1	NA	lycopene epsilon cyclase, chloroplast precursor, putative, expressed	36.5039	50.9161	46.9862	9.33723	5.83488	6.41724	15.6437	29.392	19.5622	2.94465	4.02277	20.9133
Sobic.004G307800	SORBI_3004G307800	1.81985	7.50457	5.47915	4.74124	37.3289	1.99292	0.501663	3.97262	7.11e-05	0.00209596	37929607	Sobic.004G307800.1	Sobic.004G307800.1.p		PTHR31722					AT5G66800.1			LOC_Os02g52490.2	NA	expressed protein	2.7716	1.07045	1.6175	7.1399	5.23522	10.1386	3.91788	5.78484	6.73472	2.60088	8.30614	3.31669
Sobic.001G527300	SORBI_3001G527300	42.6296	24.0535	48.3171	28.3398	1628.4	-0.939747	0.236598	-3.97191	7.13e-05	0.00209949	37942513	Sobic.001G527300.2	Sobic.001G527300.2.p	PF00271,PF00270	PTHR24031,PTHR24031:SF78		3.6.4.13	K14777	GO:0005524,GO:0003676	AT5G60990.1		DEA(D/H)-box RNA helicase family protein	LOC_Os03g46610.1	NA	DEAD-box ATP-dependent RNA helicase, putative, expressed	44.6416	44.3494	38.8978	18.9924	25.0088	28.1594	51.2508	47.965	45.7355	27.4578	25.5273	32.0342
Sobic.002G153500	SORBI_3002G153500	26.9468	70.0656	42.3803	59.1049	799.727	1.2489	0.314461	3.97155	7.14e-05	0.00209991	37951081	Sobic.002G153500.1	Sobic.002G153500.1.p	PF00025	PTHR24073,PTHR24073:SF437	KOG0087		K07904	GO:0005525	AT5G47960.1	ATRABA4C,RABA4C,SMG1	RAB GTPase homolog A4C	LOC_Os09g10940.1	NA	ras-related protein, putative, expressed	19.8313	25.6222	35.3869	71.6908	75.1217	63.3842	51.2283	31.4682	44.4445	68.7565	68.3635	40.1945
Sobic.002G406500	SORBI_3002G406500	807.598	354.793	573.607	460.091	8115.84	-1.32655	0.334202	-3.96931	7.21e-05	0.00211702	37952986	Sobic.002G406500.1	Sobic.002G406500.1.p	PF00736	PTHR11595,PTHR11595:SF24	KOG1668		K03232	GO:0006414,GO:0005853,GO:0003746	AT5G12110.1		Glutathione S-transferase, C-terminal-like;Translation elongation factor EF1B/ribosomal protein S6	LOC_Os07g46750.1	NA	elongation factor protein, putative, expressed	845.813	776.966	800.016	248.934	352.999	462.447	632.701	651.105	437.015	369.368	421.579	589.325
Sobic.004G065300	SORBI_3004G065300	79.9453	29.3273	59.4788	40.6888	1066.79	-1.55883	0.392758	-3.96893	7.22e-05	0.00211759	37930337	Sobic.004G065300.1	Sobic.004G065300.1.p	PF02575	PTHR33449,PTHR33449:SF1					AT2G24020.1		Uncharacterised BCR, YbaB family COG0718	LOC_Os02g08380.1	NA	CR084 protein, putative, expressed	98.5205	69.0329	72.2824	25.3096	29.5786	33.0937	39.2061	75.2057	64.0247	28.9329	32.1972	60.9363
Sobic.010G044500	SORBI_3010G044500	4.75595	12.1505	6.14777	3.82708	153.649	1.21532	0.30656	3.96439	7.36e-05	0.00215089	37908643	Sobic.010G044500.1	Sobic.010G044500.1.p	PF00657	PTHR22835,PTHR22835:SF220		3.1.1.1		GO:0016788	AT5G45910.1		GDSL-like Lipase/Acylhydrolase superfamily protein	LOC_Os06g06250.2	NA	GDSL-like lipase/acylhydrolase, putative, expressed	4.36053	4.59253	5.31478	10.8738	9.9957	15.5822	4.88287	5.18412	8.37631	3.94625	5.31809	2.21689
Sobic.001G402050	SORBI_3001G402050	1153.83	459.544	1093.08	667.256	2104.52	-1.53088	0.386205	-3.9639	7.37e-05	0.00215089	37941855	Sobic.001G402050.1	Sobic.001G402050.1.p	PF01200	PTHR10769	KOG3502		K02979	GO:0006412,GO:0005840,GO:0005622,GO:0003735	AT3G10090.1		Nucleic acid-binding, OB-fold-like protein	LOC_Os10g27174.1	NA	40S ribosomal protein S28, putative, expressed	1458.05	1111.19	892.251	359.905	477.147	541.582	1216.88	1265.12	797.257	519.734	581.156	900.879
Sobic.002G427800	SORBI_3002G427800	0.703691	0.106643	0.83983	0.534447	17.7338	-2.85018	0.719077	-3.96366	7.38e-05	0.00215089	37955529	Sobic.002G427800.1	Sobic.002G427800.1.p	PF07478,PF01820	PTHR23132,PTHR23132:SF0		6.3.2.4		GO:0008716,GO:0005737	AT3G08840.2		D-alanine--D-alanine ligase family	LOC_Os07g49110.1	NA	D-alanine--D-alanine ligase family, putative, expressed	0.740931	1.00146	0.368679	0.186897	0.070143	0.062889	0.795873	0.983299	0.740317	0.336812	0.612476	0.654053
Sobic.010G254300	SORBI_3010G254300	38.5092	3.64703	9.56607	14.2383	529.523	-3.61272	0.911352	-3.96413	7.37e-05	0.00215089	37911116	Sobic.010G254300.1	Sobic.010G254300.1.p	PF00249,PF14379	PTHR31314,PTHR31314:SF16					AT3G13040.2		myb-like HTH transcriptional regulator family protein	LOC_Os06g49040.1	NA	Myb-like DNA-binding domain containing protein, putative, expressed	8.00902	50.3953	57.1232	1.80048	1.78261	7.35801	7.4542	12.9405	8.30348	1.09401	21.6551	19.9659
Sobic.008G182800	SORBI_3008G182800	101.859	7.33749	14.0832	15.2496	351.148	-3.89206	0.981922	-3.96372	7.38e-05	0.00215089	37927312	Sobic.008G182800.1	Sobic.008G182800.1.p	PF00314	PTHR31048,PTHR31048:SF13					AT4G11650.1	ATOSM34,OSM34	osmotin 34	LOC_Os12g43430.1	NA	thaumatin, putative, expressed	10.0401	254.307	41.2302	10.2089	4.04553	7.75799	8.26264	21.9555	12.0314	4.20587	7.47236	34.0705
Sobic.004G007500	SORBI_3004G007500	6.68099	41.8422	16.8715	29.491	651.012	2.54453	0.642172	3.96239	7.42e-05	0.00215962	37930283	Sobic.004G007500.1	Sobic.004G007500.1.p	PF00067	PTHR24286,PTHR24286:SF49			K10528	GO:0055114,GO:0020037,GO:0016705,GO:0005506	AT4G15440.1	CYP74B2,HPL1	hydroperoxide lyase 1	LOC_Os02g02000.1	NA	cytochrome P450, putative, expressed	10.7071	4.03241	5.30346	17.0734	41.4597	66.9933	22.0448	14.4591	14.1104	39.6057	43.2812	5.58597
Sobic.002G030001	SORBI_3002G030001	72.2667	25.5473	45.6066	20.0645	492.131	-1.6255	0.410379	-3.96096	7.46e-05	0.00216977	37954057	Sobic.002G030001.1	Sobic.002G030001.1.p											NA		105.897	67.3962	43.5071	16.8036	21.7957	38.0425	56.7297	42.3545	37.7355	17.9373	18.7916	23.4645
Sobic.004G115900	SORBI_3004G115900	51.8653	419.042	112.181	370.945	2992.4	2.97122	0.750273	3.96018	7.49e-05	0.00217029	37932011	Sobic.004G115900.1	Sobic.004G115900.1.p		PTHR33513,PTHR33513:SF6					AT5G41761.1			LOC_Os02g15860.1	NA	expressed protein	101.661	27.266	26.6686	423.474	582.05	251.601	185.753	42.2146	108.575	572.503	477.496	62.8346
Sobic.004G058600	SORBI_3004G058600	27.4444	93.3739	53.252	100.571	2452.85	1.68856	0.426379	3.96023	7.49e-05	0.00217029	37930278	Sobic.004G058600.1	Sobic.004G058600.1.p	PF00171	PTHR11699,PTHR11699:SF49		1.2.1.24	K17761	GO:0055114,GO:0016491,GO:0008152	AT1G79440.1	ALDH5F1,SSADH,SSADH1	aldehyde dehydrogenase 5F1	LOC_Os02g07760.1	NA	aldehyde dehydrogenase, putative, expressed	32.4686	24.7045	25.1602	107.349	107.941	64.8318	63.9228	34.3593	61.4738	119.018	144.673	38.0218
Sobic.001G022500	SORBI_3001G022500	72.7476	16.5466	39.0059	21.0355	1059.28	-2.2763	0.574827	-3.95998	7.5e-05	0.00217029	37940657	Sobic.001G022500.1	Sobic.001G022500.1.p	PF01336,PF00152	PTHR22594,PTHR22594:SF20		6.1.1.6	K04567	GO:0003676,GO:0006418,GO:0005524,GO:0004812,GO:0000166	AT3G13490.1	ATKRS-2,OVA5	Lysyl-tRNA synthetase, class II	LOC_Os02g41470.3	NA	tRNA synthetases class II domain containing protein, expressed	59.7608	80.2626	78.2195	11.5413	13.0205	25.0779	29.8302	56.6558	30.5318	11.0225	12.0817	40.0023
Sobic.001G247900	SORBI_3001G247900	5.86081	0.796849	1.60428	2.78159	66.6545	-2.99776	0.757171	-3.95916	7.52e-05	0.00217491	37942583	Sobic.001G247900.1	Sobic.001G247900.1.p	PF00704	PTHR11177,PTHR11177:SF186		3.2.1.14		GO:0005975,GO:0004553				LOC_Os10g28050.1	NA	chitinase 2, putative, expressed	4.25204	10.664	2.66642	1.11934	0.27203	0.999179	1.57842	2.20221	1.0322	1.85917	1.31468	5.17091
Sobic.008G004000	SORBI_3008G004000	57.8934	23.8203	58.1005	33.127	726.391	-1.43455	0.362369	-3.95881	7.53e-05	0.00217533	37927953	Sobic.008G004000.1	Sobic.008G004000.1.p	PF00466	PTHR21141,PTHR21141:SF37	KOG0816		K14815	GO:0042254,GO:0005622	AT1G25260.1		Ribosomal protein L10 family protein	LOC_Os11g01420.1	NA	ribosomal protein L10, putative, expressed	58.8561	55.9817	58.8423	10.7024	25.7132	35.0453	60.4362	59.2951	54.5702	27.1499	34.3288	37.9022
Sobic.004G126000	SORBI_3004G126000	22.8443	12.0043	20.8395	13.7265	510.535	-1.06351	0.268768	-3.95697	7.59e-05	0.00218934	37931997	Sobic.004G126000.1	Sobic.004G126000.1.p	PF07992	PTHR11938,PTHR11938:SF91		1.18.1.6,2.8.1.6	K18914	GO:0055114,GO:0016491	AT4G32360.1		Pyridine nucleotide-disulphide oxidoreductase family protein	LOC_Os02g17700.1	NA	pyridine nucleotide-disulphide oxidoreductase domain containing protein, expressed	17.4906	27.3853	23.6569	10.3326	10.3744	15.306	19.6257	23.7426	19.1502	14.0263	14.3583	12.7947
Sobic.003G328200	SORBI_3003G328200	197.445	59.0377	163.565	75.239	2046.6	-1.88773	0.477252	-3.95542	7.64e-05	0.00220073	37916389	Sobic.003G328200.1	Sobic.003G328200.1.p	PF01789	PTHR31407,PTHR31407:SF14		1.10.3.9		GO:0019898,GO:0015979,GO:0009654,GO:0009523,GO:0005509	AT3G56650.1		Mog1/PsbP/DUF1795-like photosystem II reaction center PsbP family protein	LOC_Os01g59090.1	NA	thylakoid lumenal 20 kDa protein, putative, expressed	173.623	213.54	205.173	30.6771	53.27	93.1661	168.785	166.919	154.99	38.6125	72.4339	114.671
Sobic.001G514100	SORBI_3001G514100	61.0624	24.0836	14.5033	11.1019	628.694	-1.42678	0.360769	-3.95483	7.66e-05	0.00220335	37940383	Sobic.001G514100.1	Sobic.001G514100.1.p	PF00043,PF02798	PTHR11260,PTHR11260:SF287	KOG0867	2.5.1.18	K00799	GO:0005515	AT3G03190.1	ATGSTF11,ATGSTF6,GSTF11	glutathione S-transferase F11	LOC_Os03g04260.1	NA	glutathione S-transferase, putative, expressed	68.8765	45.6506	68.6599	22.7936	25.7077	23.7494	15.9257	15.2599	12.3243	7.22057	10.654	15.4312
Sobic.004G267400	SORBI_3004G267400	1.28602	3.91651	2.28369	2.47785	68.368	1.50357	0.380277	3.9539	7.69e-05	0.00220681	37933579	Sobic.004G267400.1	Sobic.004G267400.1.p	PF00010	PTHR12565,PTHR12565:SF149	KOG4304			GO:0046983	AT4G34530.1	CIB1	cryptochrome-interacting basic-helix-loop-helix 1	LOC_Os02g47660.1	NA	basic helix-loop-helix, putative, expressed	1.62974	1.21544	1.01288	3.96218	2.77614	5.01122	1.65422	1.87981	3.31704	3.29043	2.25155	1.89159
Sobic.006G103400	SORBI_3006G103400	152.676	62.529	50.9042	45.7778	2134.67	-1.39837	0.353685	-3.95371	7.69e-05	0.00220681	37949345	Sobic.006G103400.1	Sobic.006G103400.1.p		PTHR15852,PTHR15852:SF27		5.3.4.1			AT1G75690.1		DnaJ/Hsp40 cysteine-rich domain superfamily protein	LOC_Os03g14040.2	NA	expressed protein	156.585	160.131	141.312	64.9996	48.5762	74.0111	51.3745	53.1979	48.1403	38.3606	33.9029	65.0699
Sobic.001G468600	SORBI_3001G468600	213.056	75.055	185.182	103.141	3996.03	-1.65666	0.419031	-3.95354	7.7e-05	0.00220681	37938113	Sobic.001G468600.1	Sobic.001G468600.1.p	PF02403,PF00587	PTHR11778,PTHR11778:SF7		6.1.1.11	K01875	GO:0006418,GO:0005524,GO:0004812,GO:0000166,GO:0006434,GO:0005737,GO:0004828	AT5G27470.1		seryl-tRNA synthetase / serine--tRNA ligase	LOC_Os01g37837.1	NA	seryl-tRNA synthetase, putative, expressed	182.47	232.883	223.814	52.1493	62.6344	110.381	180.683	211.25	163.612	74.9006	78.0521	156.471
Sobic.010G205400	SORBI_3010G205400	360.315	160.852	338.719	228.515	3482.55	-1.3137	0.332367	-3.95254	7.73e-05	0.00221319	37911753	Sobic.010G205400.1	Sobic.010G205400.1.p	PF00411	PTHR11759,PTHR11759:SF11	KOG0407		K02955	GO:0006412,GO:0005840,GO:0003735	AT3G52580.1		Ribosomal protein S11 family protein	LOC_Os02g06700.2	NA	ribosomal protein, putative, expressed	417.514	347.488	315.942	115.804	160.791	205.96	413.79	317.839	284.527	186.962	207.861	290.721
Sobic.001G339400	SORBI_3001G339400	1.39024	4.78597	2.2655	1.14465	54.1611	1.67792	0.424769	3.95021	7.81e-05	0.00223058	37939380	Sobic.001G339400.1	Sobic.001G339400.1.p	PF00403	PTHR22814,PTHR22814:SF91	KOG1603			GO:0046872,GO:0030001	AT4G16380.1		Heavy metal transport/detoxification superfamily protein	LOC_Os03g29920.1	NA	proline-rich protein, putative, expressed	1.70188	0.787502	1.68134	3.69843	4.9415	5.71798	1.34597	1.86894	3.58158	1.16589	1.2973	0.970757
Sobic.006G041000	SORBI_3006G041000	14.5802	51.2751	71.5069	128.728	1363.25	1.66802	0.422277	3.95006	7.81e-05	0.00223058	37948065	Sobic.006G041000.1	Sobic.006G041000.1.p	PF08240,PF13602	PTHR11695,PTHR11695:SF594	KOG1198	1.6.5.5		GO:0055114,GO:0016491,GO:0008270	AT4G13010.1		Oxidoreductase, zinc-binding dehydrogenase family protein	LOC_Os04g30420.1	NA	dehydrogenase, putative, expressed	14.3096	9.78987	19.6413	46.5712	59.0967	48.1572	84.4947	54.7991	75.2268	163.702	174.505	47.9775
Sobic.006G249400	SORBI_3006G249400	276.403	33.6046	344.228	105.271	6034.17	-3.16609	0.801888	-3.94829	7.87e-05	0.00224429	37945515	Sobic.006G249400.1	Sobic.006G249400.1.p	PF03951,PF00120	PTHR20852,PTHR20852:SF53		6.3.1.2	K01915	GO:0006807,GO:0006542,GO:0004356	AT5G35630.2	ATGSL1,GLN2,GS2	glutamine synthetase 2	LOC_Os04g56400.1	NA	glutamine synthetase, catalytic domain containing protein, expressed	302.709	304.145	222.354	24.672	28.8208	47.3212	326.465	218.797	487.422	16.5556	36.2786	262.979
Sobic.004G299850	SORBI_3004G299850	20.7566	83.8459	63.1842	113.305	1771.39	1.92734	0.488267	3.94731	7.9e-05	0.00225004	37929226	Sobic.004G299850.1	Sobic.004G299850.1.p	PF00173	PTHR19359,PTHR19359:SF30	KOG0536				AT5G53560.1	ATB5-A,ATCB5-E,B5 #2,CB5-E	cytochrome B5 isoform E	LOC_Os02g43360.1	NA	cytochrome b5-like Heme/Steroid binding domain containing protein, expressed	21.4871	18.3232	22.4595	108.472	78.7575	64.3084	94.9055	32.4577	62.1895	165.644	129.287	44.9837
Sobic.003G084900	SORBI_3003G084900	5.20422	12.0884	4.25649	6.94289	136.774	1.14121	0.289127	3.94707	7.91e-05	0.00225004	37914871	Sobic.003G084900.1	Sobic.003G084900.1.p	PF07762	PTHR33086,PTHR33086:SF12								LOC_Os03g14310.1	NA	expressed protein	6.13047	5.41373	4.06846	13.7143	12.0984	10.4525	3.09465	4.55555	5.11929	8.11666	8.59146	4.12055
Sobic.007G213100	SORBI_3007G213100	27.7361	76.185	53.8177	61.8544	1260.81	1.38589	0.351271	3.94536	7.97e-05	0.00225827	37935715	Sobic.007G213100.2	Sobic.007G213100.2.p	PF03600	PTHR10283,PTHR10283:SF101	KOG1281		K14445	GO:0055085,GO:0016021	AT5G47560.1	ATSDAT,ATTDT,TDT	tonoplast dicarboxylate transporter	LOC_Os09g31130.1	NA	citrate transporter, putative, expressed	35.3961	23.7708	24.0415	87.2862	81.9538	59.315	49.5825	54.6268	57.2437	87.0456	71.1569	27.3607
Sobic.008G119800	SORBI_3008G119800	10.0894	20.7323	13.31	22.6682	353.997	0.901853	0.22859	3.94529	7.97e-05	0.00225827	37926212	Sobic.008G119800.2	Sobic.008G119800.2.p	PF00931	PTHR23155,PTHR23155:SF629				GO:0043531	AT3G14470.1		NB-ARC domain-containing disease resistance protein	LOC_Os12g25170.1	NA	NB-ARC domain containing disease resistance protein, putative, expressed	9.18524	11.4468	9.63599	19.1327	19.6284	23.4357	14.5213	12.4381	12.9708	23.1813	30.2467	14.5765
Sobic.003G401500	SORBI_3003G401500	10.8146	4.89237	9.59303	9.58129	82.6193	-1.23482	0.312975	-3.94543	7.97e-05	0.00225827	37918188	Sobic.003G401500.1	Sobic.003G401500.1.p										LOC_Os01g68800.1	NA	expressed protein	12.6904	9.96295	9.7906	4.17614	4.0939	6.40706	8.61375	10.7158	9.44952	9.02457	8.51669	11.2026
Sobic.010G115700	SORBI_3010G115700	0.423114	3.87235	0.905617	1.2228	29.2989	3.02732	0.767524	3.94427	8e-05	0.00226509	37909435	Sobic.010G115700.1	Sobic.010G115700.1.p	PF00141	PTHR31388,PTHR31388:SF9		1.11.1.7	K00430	GO:0055114,GO:0020037,GO:0006979,GO:0004601	AT1G68850.1		Peroxidase superfamily protein	LOC_Os06g16350.1	NA	peroxidase precursor, putative, expressed	0.293945	0.317419	0.657977	1.83581	5.82321	3.95801	1.42949	0.461097	0.826268	1.21255	2.25744	0.198423
Sobic.003G151100	SORBI_3003G151100	33.8335	4.73076	27.9511	8.89719	347.869	-3.07138	0.778966	-3.94289	8.05e-05	0.00227532	37916068	Sobic.003G151100.1	Sobic.003G151100.1.p											NA		8.45875	59.8197	33.2221	0.494828	4.41502	9.28243	30.2099	30.1004	23.5431	8.11051	9.15203	9.42902
Sobic.003G310400	SORBI_3003G310400	10.6184	1.66506	15.5209	14.8812	682.904	-2.80344	0.711085	-3.94248	8.06e-05	0.00227628	37916765	Sobic.003G310400.1	Sobic.003G310400.1.p	PF12142,PF00264,PF12143	PTHR11474,PTHR11474:SF35		1.10.3.1	K00422	GO:0055114,GO:0004097,GO:0016491,GO:0008152				LOC_Os01g58100.1	NA	polyphenol oxidase, putative, expressed	7.50175	12.8973	11.4562	1.003	2.69279	1.29939	8.78324	21.9818	15.7977	3.60147	10.0021	31.0399
Sobic.006G035300	SORBI_3006G035300	20.0107	46.6007	27.9085	44.6416	1477.24	1.11248	0.282223	3.94186	8.09e-05	0.00227941	37948382	Sobic.006G035300.1	Sobic.006G035300.1.p	PF09758	PTHR21481	KOG2219				AT3G28430.1			LOC_Os04g23210.1	NA	expressed protein	15.4636	23.1392	21.4292	48.1097	48.3689	43.3236	31.2579	25.5418	26.9258	55.88	49.0539	28.991
Sobic.004G345800	SORBI_3004G345800	114.961	251.487	149.693	184.742	5250.75	1.00993	0.256283	3.94067	8.13e-05	0.00228787	37933899	Sobic.004G345800.1	Sobic.004G345800.1.p	PF02803,PF00108	PTHR18919,PTHR18919:SF93		2.3.1.16	K07513	GO:0016747,GO:0008152	AT2G33150.1	KAT2,PED1,PKT3	peroxisomal 3-ketoacyl-CoA thiolase 3	LOC_Os02g57260.1	NA	3-ketoacyl-CoA thiolase, peroxisomal precursor, putative, expressed	119.887	95.7028	129.294	209.024	286.378	259.058	140.647	153.941	154.492	217.152	237.299	99.7746
Sobic.009G161550	SORBI_3009G161550	77.7529	164.437	74.4462	109.211	1606.36	1.01041	0.256503	3.93919	8.18e-05	0.00228932	37921991	Sobic.009G161550.1	Sobic.009G161550.1.p											NA		91.7601	79.8682	61.6302	190.602	155.952	146.757	73.7072	64.2747	85.3566	129.865	121.788	75.9802
Sobic.003G304700	SORBI_3003G304700	101.744	49.4054	106.652	70.2607	1010.42	-1.18114	0.299856	-3.93902	8.18e-05	0.00228932	37913279	Sobic.003G304700.1	Sobic.003G304700.1.p	PF10217	PTHR22876,PTHR22876:SF5	KOG3241				AT3G02220.1			LOC_Os01g55730.1	NA	AGAP003732-PA, putative, expressed	87.0637	111.548	106.62	37.2333	55.4707	55.5123	127.931	87.2718	104.752	67.9092	60.5286	82.3444
Sobic.009G173600	SORBI_3009G173600	8.92428	4.07837	7.8658	3.18387	1330.56	-1.27714	0.324135	-3.94014	8.14e-05	0.00228932	37921845	Sobic.009G173600.1	Sobic.009G173600.1.p	PF07728	PTHR22908,PTHR22908:SF66		6.6.1.2	K14572	GO:0016887,GO:0005524	AT1G67120.1		ATPases;nucleotide binding;ATP binding;nucleoside-triphosphatases;transcription factor binding	LOC_Os10g31864.1	NA	expressed protein	8.1302	10.2158	8.42679	2.36039	3.87083	6.00389	7.89537	7.98353	7.7185	3.72017	3.98669	1.84475
Sobic.003G407800	SORBI_3003G407800	179.262	63.2009	164.415	71.7389	3748.97	-1.66286	0.42211	-3.9394	8.17e-05	0.00228932	37913104	Sobic.003G407800.1	Sobic.003G407800.1.p	PF08156,PF01798	PTHR10894,PTHR10894:SF1			K14565		AT3G05060.1		NOP56-like pre RNA processing ribonucleoprotein	LOC_Os03g22730.1	NA	nucleolar protein NOP5-1, putative, expressed	161.305	205.077	171.403	32.6763	57.5098	99.4165	165.41	184.138	143.697	52.1808	62.6917	100.344
Sobic.003G410600	SORBI_3003G410600	9.59703	3.14432	6.43832	5.06038	177.699	-1.68228	0.427039	-3.93942	8.17e-05	0.00228932	37917196	Sobic.003G410600.1	Sobic.003G410600.1.p	PF03016	PTHR11062,PTHR11062:SF105	KOG1021	2.4.2.41			AT5G61840.1	GUT1	Exostosin family protein	LOC_Os01g70180.1	NA	exostosin family domain containing protein, expressed	14.1114	8.84878	5.83094	3.94361	2.76967	2.71969	6.2295	5.10958	7.97587	3.02829	6.01614	6.13671
Sobic.003G132100	SORBI_3003G132100	1179.13	272.125	633.227	337.76	16356.5	-2.21619	0.562966	-3.93662	8.26e-05	0.00230939	37915760	Sobic.003G132100.1	Sobic.003G132100.1.p	PF02915	PTHR31053,PTHR31053:SF2		1.14.13.81	K04035	GO:0055114,GO:0046872,GO:0016491	AT3G56940.1	ACSF,CHL27,CRD1	dicarboxylate diiron protein, putative (Crd1)	LOC_Os01g17170.1	NA	magnesium-protoporphyrin IX monomethyl ester cyclase,chloroplast precursor, putative, expressed	1122.16	1221.31	1193.92	286.405	323.45	206.52	380.927	707.445	811.308	150.375	208.895	654.01
Sobic.001G335300	SORBI_3001G335300	16.5561	7.59746	20.0386	10.4335	725.317	-1.28272	0.325951	-3.93531	8.31e-05	0.00231919	37942882	Sobic.001G335300.1	Sobic.001G335300.1.p	PF03914,PF07540	PTHR14428,PTHR14428:SF5	KOG2153		K14834		AT1G79150.1		binding	LOC_Os06g30320.1	NA	NOC3 - Putative nucleolar complex subunit 3, expressed	14.3185	18.9095	16.4404	3.77907	8.73679	10.2765	18.0431	21.7521	20.3207	9.0229	11.3437	10.9338
Sobic.010G081900	SORBI_3010G081900	80.7414	198.277	90.6875	186.908	1288.19	1.16481	0.296032	3.93476	8.33e-05	0.00232158	37908652	Sobic.010G081900.1	Sobic.010G081900.1.p	PF02036	PTHR10094,PTHR10094:SF17	KOG4170	4.2.1.119,4.2.1.107			AT5G42890.1	ATSCP2,SCP2	sterol carrier protein 2	LOC_Os02g52720.1	NA	peroxisomal multifunctional enzyme type 2, putative, expressed	95.6521	66.8044	79.7677	207.365	172.869	214.599	121.816	71.685	78.5617	226.248	203.965	130.513
Sobic.010G255100	SORBI_3010G255100	196.943	92.3696	282.222	218.205	5223.94	-1.2102	0.30774	-3.93255	8.4e-05	0.00234014	37909394	Sobic.010G255100.1	Sobic.010G255100.1.p	PF00490	PTHR11458		4.2.1.24	K01698	GO:0046872,GO:0033014,GO:0004655	AT1G69740.1	HEMB1	Aldolase superfamily protein	LOC_Os06g49110.3	NA	delta-aminolevulinic acid dehydratase, chloroplast precursor, putative, expressed	184.813	191.88	214.136	99.3076	88.5006	89.3007	264.19	270.745	311.731	167.166	197.33	290.117
Sobic.006G208400	SORBI_3006G208400	12.0371	6.60773	13.7269	7.6891	448.943	-0.983438	0.250102	-3.93214	8.42e-05	0.00234127	37948338	Sobic.006G208400.1	Sobic.006G208400.1.p	PF10168	PTHR13257,PTHR13257:SF0	KOG4460		K14318		AT5G05680.1	MOS7	nuclear pore complex protein-related	LOC_Os04g51900.1	NA	expressed protein	12.856	12.4074	10.8479	4.56278	7.51578	7.74462	10.5582	13.3142	17.3082	6.3224	8.7367	8.00821
Sobic.003G214400	SORBI_3003G214400	1.60595	4.78396	1.18831	1.17018	67.0714	1.44643	0.367992	3.9306	8.47e-05	0.00235051	37914346	Sobic.003G214400.1	Sobic.003G214400.1.p	PF00324	PTHR11785,PTHR11785:SF367	KOG1289			GO:0055085,GO:0016020,GO:0006810,GO:0015171,GO:0003333	AT2G01170.1	BAT1	bidirectional amino acid transporter 1	LOC_Os01g42234.1	NA	amino acid permease family protein, putative, expressed	2.05626	1.37165	1.38995	4.82743	5.15249	4.37197	1.11438	1.65684	0.793721	1.13337	0.988978	1.38819
Sobic.010G092200	SORBI_3010G092200	4.11947	1.69697	5.04413	3.48185	93.5972	-1.42702	0.363047	-3.93067	8.47e-05	0.00235051	37910473	Sobic.010G092200.1	Sobic.010G092200.1.p	PF04116	PTHR11863,PTHR11863:SF52	KOG0874	1.14.13.169	K04713	GO:0055114,GO:0016491,GO:0006633,GO:0005506	AT1G14290.1	SBH2	sphingoid base hydroxylase 2	LOC_Os06g12250.1	NA	sphingolipid C4-hydroxylase SUR2, putative, expressed	2.97708	6.0414	3.33993	1.58748	1.58158	1.92186	3.82555	5.36348	5.94338	3.03927	3.53806	3.86822
Sobic.010G003400	SORBI_3010G003400	11.9148	6.41167	12.9671	7.41916	500.168	-1.02661	0.261264	-3.9294	8.52e-05	0.00235939	37911556	Sobic.010G003400.1	Sobic.010G003400.1.p	PF00271,PF00270,PF08148,PF13234			3.6.4.13	K12598	GO:0005524,GO:0003676	AT1G59760.1		RNA helicase, ATP-dependent, SK12/DOB1 protein	LOC_Os12g18140.1	NA	superkiller viralicidic activity 2-like 2, putative, expressed	12.1001	12.2037	11.4408	3.98636	6.87185	8.37678	10.2481	14.1264	14.5268	6.85893	7.61169	7.78687
Sobic.004G012300	SORBI_3004G012300	5.8107	17.2589	0	0.048482	149.42	1.48612	0.378454	3.92681	8.61e-05	0.00237901	37933448	Sobic.004G012300.1	Sobic.004G012300.1.p				3.5.1.1						LOC_Os04g55710.1	NA	transposon protein, putative, unclassified, expressed	7.43953	5.6303	4.36227	16.6429	22.3955	12.7382	0	0	0	0.072683	0.03727	0.035493
Sobic.008G038600	SORBI_3008G038600	75.0061	39.2626	67.8743	41.3385	1593.87	-1.02284	0.260476	-3.92683	8.61e-05	0.00237901	37927615	Sobic.008G038600.1	Sobic.008G038600.1.p	PF01168,PF00278	PTHR11482,PTHR11482:SF5	KOG0622	4.1.1.20	K01586	GO:0003824	AT5G11880.1		Pyridoxal-dependent decarboxylase family protein	LOC_Os02g24354.1	NA	pyridoxal-dependent decarboxylase protein, putative, expressed	86.7775	68.5536	69.687	40.7563	34.7609	42.2706	48.7878	83.5459	71.2891	38.8244	39.3422	45.849
Sobic.004G143700	SORBI_3004G143700	15.4134	41.7116	24.8017	27.506	925.234	1.34675	0.343044	3.92588	8.64e-05	0.00238537	37930985	Sobic.004G143700.1	Sobic.004G143700.1.p	PF00481	PTHR13832,PTHR13832:SF279	KOG0698	3.1.3.16		GO:0003824,GO:0006470,GO:0004722	AT3G02750.1		Protein phosphatase 2C family protein	LOC_Os02g27220.1	NA	protein phosphatase 2C, putative, expressed	16.5154	14.6233	15.1015	35.3212	44.767	45.0466	19.9916	28.7649	25.6487	32.1811	39.7279	10.609
Sobic.009G173400	SORBI_3009G173400	1.02669	0	0.368067	0.203186	10.2354	-7.1799	1.82952	-3.92447	8.69e-05	0.00239637	37919794	Sobic.009G173400.1	Sobic.009G173400.1.p	PF13724,PF04844	PTHR33057,PTHR33057:SF11				GO:0003677	AT5G58360.1	ATOFP3,OFP3	ovate family protein 3	LOC_Os01g60810.1	NA	DUF623 domain containing protein, expressed	0.613933	1.41549	1.05065	0	0	0	0.25167	0.384339	0.468191	0	0	0.609558
Sobic.010G110100	SORBI_3010G110100	0.035423	2.90391	0.0387	1.07628	26.4953	6.24699	1.59226	3.92336	8.73e-05	0.00240323	37909987	Sobic.010G110100.1	Sobic.010G110100.1.p	PF00170,PF14144	PTHR22952,PTHR22952:SF209			K14431	GO:0043565,GO:0006355,GO:0003700,GO:0006351	AT1G68640.1	PAN	bZIP transcription factor family protein	LOC_Os06g15480.2	NA	transcription factor, putative, expressed	0.03725	0	0.069019	4.99523	3.23252	0.483973	0	0.1161	0	1.80646	1.42238	0
Sobic.002G024400	SORBI_3002G024400	22.6206	6.03503	21.5319	12.1208	360.546	-1.9962	0.50882	-3.92319	8.74e-05	0.00240323	37953178	Sobic.002G024400.1	Sobic.002G024400.1.p	PF00450	PTHR11802,PTHR11802:SF71		3.4.16.6	K16297	GO:0006508,GO:0004185	AT3G07990.1	SCPL27	serine carboxypeptidase-like 27	LOC_Os05g18604.1	NA	OsSCP28 - Putative Serine Carboxypeptidase homologue, expressed	19.5015	28.679	19.6812	9.29959	4.01883	4.78668	11.393	29.6254	23.5772	8.47697	9.88377	18.0018
Sobic.008G033200	SORBI_3008G033200	430.171	893.436	476.57	785.194	14337.2	0.938411	0.23937	3.92033	8.84e-05	0.00242605	37928265	Sobic.008G033200.1	Sobic.008G033200.1.p	PF13537	PTHR11772,PTHR11772:SF18					AT5G19140.1	AILP1,ATAILP1	Aluminium induced protein with YGL and LRDR motifs	LOC_Os11g05050.1	NA	stem-specific protein TSJT1, putative, expressed	472.787	424.686	393.041	757.227	955.878	967.203	586.535	339.725	503.451	700.638	994.149	660.794
Sobic.007G140600	SORBI_3007G140600	42.289	82.1418	47.961	70.103	871.911	0.884958	0.225726	3.9205	8.84e-05	0.00242605	37936598	Sobic.007G140600.1	Sobic.007G140600.1.p	PF02815	PTHR10050,PTHR10050:SF33	KOG3358			GO:0016020	AT2G25110.1	AtSDF2,ATSDL,SDF2	stromal cell-derived factor 2-like protein precursor	LOC_Os08g34190.1	NA	stromal cell-derived factor 2-like protein precursor, putative, expressed	48.1502	45.9987	32.718	86.3654	81.2236	78.8363	39.6021	50.1288	54.1522	81.7453	83.638	44.9256
Sobic.009G246500	SORBI_3009G246500	56.6005	22.3068	59.2779	34.5326	2173.92	-1.51701	0.387368	-3.9162	9e-05	0.00246275	37919162	Sobic.009G246500.1	Sobic.009G246500.1.p	PF08351,PF13725,PF05127,PF13718	PTHR10925		2.3.1.193	K14521	GO:0008080	AT1G10490.1		Domain of unknown function (DUF1726) ;Putative ATPase (DUF699)	LOC_Os12g07300.1	NA	N-acetyltransferase 10, putative, expressed	47.0258	62.9957	59.7799	9.2691	22.5279	35.1234	67.1324	54.3908	56.3105	31.247	37.2111	35.1396
Sobic.010G087800	SORBI_3010G087800	30.1949	5.86835	25.0371	5.39239	273.35	-2.51713	0.642762	-3.91612	9e-05	0.00246275	37909329	Sobic.010G087800.1	Sobic.010G087800.1.p	PF00011	PTHR11527,PTHR11527:SF166			K13993		AT5G51440.1		HSP20-like chaperones superfamily protein	LOC_Os06g11610.1	NA	heat shock 22 kDa protein, mitochondrial precursor, putative, expressed	31.1922	29.3226	30.0698	1.39915	6.11303	10.0929	20.4348	35.6518	19.0246	2.01932	5.37572	8.78212
Sobic.001G016500	SORBI_3001G016500	260.301	97.615	257.44	196.284	3053.35	-1.55877	0.398163	-3.9149	9.04e-05	0.00247221	37944247	Sobic.001G016500.1	Sobic.001G016500.1.p	PF00237	PTHR11593	KOG3353		K02880	GO:0006412,GO:0005840,GO:0003735,GO:0015934	AT1G27400.1		Ribosomal protein L22p/L17e family protein	LOC_Os09g08430.1	NA	ribosomal protein L22, putative, expressed	268.958	268.794	243.151	78.9043	89.5976	124.343	263.627	289.752	218.943	154.64	132.285	301.927
Sobic.009G105600	SORBI_3009G105600	214.114	66.496	187.584	119.601	1835.85	-1.81559	0.463835	-3.9143	9.07e-05	0.00247542	37922045	Sobic.009G105600.1	Sobic.009G105600.1.p	PF01779	PTHR12884	KOG3504		K02905	GO:0006412,GO:0005840,GO:0005622,GO:0003735	AT3G06680.1		Ribosomal L29e protein family	LOC_Os05g28750.1	NA	60S ribosomal protein L29-2, putative, expressed	387.883	153.451	101.007	44.112	69.0223	86.3537	220.957	196.856	144.938	106.522	118.712	133.569
Sobic.001G241600	SORBI_3001G241600	0.458805	4.08615	0.212894	0.577088	56.0914	3.0744	0.785614	3.91337	9.1e-05	0.00247895	37938388	Sobic.001G241600.1	Sobic.001G241600.1.p	PF00651	PTHR26379,PTHR26379:SF158	KOG1987		K10523	GO:0005515	AT3G06190.1	ATBPM2,BPM2	BTB-POZ and MATH domain 2	LOC_Os10g29380.1	NA	MBTB52 - Bric-a-Brac, Tramtrack, Broad Complex BTB domain with Meprin and TRAF Homology MATH domain, expressed	0.775688	0.270989	0.329738	5.10246	4.50493	2.65104	0.321144	0.247965	0.069574	0.91207	0.775494	0.043699
Sobic.005G200600	SORBI_3005G200600	8.21284	0.352091	3.45517	0.520544	32.7349	-4.55353	1.16351	-3.91362	9.09e-05	0.00247895	37923325	Sobic.005G200600.1	Sobic.005G200600.1.p	PF03018	PTHR21495,PTHR21495:SF50					AT1G65870.1		Disease resistance-responsive (dirigent-like protein) family protein	LOC_Os11g42550.1	NA	dirigent, putative, expressed	6.51868	16.7926	1.32729	0.869033	0	0.187239	0.671605	6.09982	3.59408	0.090132	1.033	0.4385
Sobic.001G436900	SORBI_3001G436900	8.36631	17.5961	16.7909	22.551	729.981	0.983993	0.251502	3.91246	9.14e-05	0.0024853	37938317	Sobic.001G436900.1	Sobic.001G436900.1.p	PF04109	PTHR13038,PTHR13038:SF15			K17907		AT2G31260.1	APG9,ATAPG9	autophagy 9 (APG9)	LOC_Os03g14380.1	NA	autophagy protein 9, putative, expressed	8.98587	8.05007	8.06299	19.5235	16.8171	16.4476	13.4439	18.3023	18.6265	26.8581	27.2467	13.5481
Sobic.009G107500	SORBI_3009G107500	10.2648	1.69292	6.14555	5.51187	141.09	-2.72145	0.695854	-3.91095	9.19e-05	0.00249785	37921594	Sobic.009G107500.2	Sobic.009G107500.2.p	PF06521	PTHR33649,PTHR33649:SF4					AT3G54040.1		PAR1 protein		NA		6.20407	13.9444	10.6461	1.76175	1.38891	1.92811	3.37469	9.73513	5.32682	2.50563	2.41126	11.6187
Sobic.004G346100	SORBI_3004G346100	12.8324	7.2472	11.5088	8.35588	195.012	-0.943325	0.241297	-3.90939	9.25e-05	0.00251106	37930046	Sobic.004G346100.1	Sobic.004G346100.1.p	PF10294	PTHR14614,PTHR14614:SF30					AT1G08125.1		S-adenosyl-L-methionine-dependent methyltransferases superfamily protein	LOC_Os02g57330.1	NA	expressed protein	15.1548	11.2019	12.1406	6.22413	7.95783	7.55965	7.79524	13.8666	12.8645	8.22696	10.2263	6.6144
Sobic.008G047700	SORBI_3008G047700	10.2325	27.4942	14.4366	22.298	860.489	1.35951	0.347851	3.90831	9.29e-05	0.0025192	37926400	Sobic.008G047700.1	Sobic.008G047700.1.p	PF12394,PF05057	PTHR12482,PTHR12482:SF19	KOG2205				AT1G58350.1	ZW18	Putative serine esterase family protein	LOC_Os12g06800.1	NA	serine esterase family protein, putative, expressed	11.8822	8.62945	10.1859	32.8108	26.4591	23.2125	11.1197	15.5328	16.6573	27.8401	29.3087	9.7453
Sobic.009G222000	SORBI_3009G222000	14.7621	714.729	84.8173	249.428	3110.78	5.49751	1.40718	3.90677	9.35e-05	0.00252622	37919177	Sobic.009G222000.1	Sobic.009G222000.1.p	PF14368	PTHR33214,PTHR33214:SF5					AT3G18280.1		Bifunctional inhibitor/lipid-transfer protein/seed storage 2S albumin superfamily protein	LOC_Os05g47730.1	NA	LTPL153 - Protease inhibitor/seed storage/LTP family protein precursor, expressed	27.8882	10.693	5.70519	392.524	678.957	1072.71	201.109	3.76659	49.5761	265.523	480.801	1.9606
Sobic.001G301700	SORBI_3001G301700	48.717	30.9501	40.0667	33.8971	1620.2	-0.76309	0.195305	-3.90718	9.34e-05	0.00252622	37939612	Sobic.001G301700.1	Sobic.001G301700.1.p	PF00249,PF00226	PTHR24078,PTHR24078:SF310	KOG0724		K09522		AT3G11450.1		DnaJ domain ;Myb-like DNA-binding domain	LOC_Os04g30890.1	NA	MYB family transcription factor, putative, expressed	50.6102	50.2291	45.3119	31.4592	30.8809	30.5101	44.5947	38.1813	37.424	36.0738	33.4658	32.1516
Sobic.010G154500	SORBI_3010G154500	75.4903	33.5976	15.0259	18.1503	408.595	-1.29542	0.331563	-3.907	9.34e-05	0.00252622	37909714	Sobic.010G154500.1	Sobic.010G154500.1.p											NA		92.8101	83.5497	50.1112	31.2166	29.6227	39.9535	17.3445	17.4652	10.2681	14.6622	21.7463	18.0425
Sobic.001G045800	SORBI_3001G045800	0.182598	2.40403	0.160929	0.041058	25.7294	3.56213	0.911913	3.90622	9.38e-05	0.00252892	37944003	Sobic.001G045800.1	Sobic.001G045800.1.p	PF00295	PTHR31375,PTHR31375:SF3		3.2.1.15		GO:0005975,GO:0004650	AT2G41850.1	ADPG2,PGAZAT	polygalacturonase abscission zone A. thaliana	LOC_Os07g10740.1	NA	polygalacturonase, putative, expressed	0.127831	0.076972	0.342992	1.02857	4.83012	1.3534	0.071161	0.102494	0.309131	0	0.025638	0.097536
Sobic.002G392800	SORBI_3002G392800	10.0266	5.2931	11.72	7.26034	172.594	-1.06784	0.273419	-3.90549	9.4e-05	0.00253349	37949649	Sobic.002G392800.1	Sobic.002G392800.1.p	PF02223	PTHR10344	KOG3327	2.7.4.9	K00943		AT5G59440.3	ATTMPK.1,ATTMPK.2,ZEU1	P-loop containing nucleoside triphosphate hydrolases superfamily protein	LOC_Os07g44630.1	NA	thymidylate kinase, putative, expressed	10.5322	10.0094	9.53827	3.37546	4.46241	8.04143	10.6275	12.3251	12.2074	7.38304	8.2159	6.1821
Sobic.006G005400	SORBI_3006G005400	1.2307	10.5851	0.682428	4.45533	91.9882	2.9359	0.75183	3.905	9.42e-05	0.00253561	37945594	Sobic.006G005400.1	Sobic.006G005400.1.p	PF13519	PTHR10579,PTHR10579:SF51					AT5G60710.1		Zinc finger (C3HC4-type RING finger) family protein	LOC_Os11g43040.1	NA	retrotransposon protein, putative, unclassified, expressed	1.41637	1.57141	0.704301	6.41283	9.14651	16.196	0.860633	0.38229	0.80436	4.28577	8.71077	0.369447
Sobic.006G118000	SORBI_3006G118000	8.52022	1.63053	5.31461	2.87044	34.7774	-2.28053	0.584072	-3.90452	9.44e-05	0.00253758	37949452	Sobic.006G118000.1	Sobic.006G118000.1.p		PTHR38364					AT2G33855.1			LOC_Os04g39950.1	NA	expressed protein	15.5806	4.11904	5.86102	1.84552	1.90522	1.14085	3.86442	6.32665	5.75276	1.75485	2.45931	4.39715
Sobic.005G086700	SORBI_3005G086700	1.60617	0.197752	1.38197	0.544022	35.1972	-3.218	0.824883	-3.90116	9.57e-05	0.00257002	37924545	Sobic.005G086700.1	Sobic.005G086700.1.p	PF04770	PTHR31948,PTHR31948:SF19					AT2G02540.1	ATHB21,HB21,ZFHD4	homeobox protein 21	LOC_Os11g13930.1	NA	ZF-HD protein dimerisation region containing protein, expressed	0.789068	1.78142	2.24802	0.087943	0.138875	0.366438	1.06203	1.69285	1.39102	0.23614	0.21723	1.1787
Sobic.002G372400	SORBI_3002G372400	652.856	278.246	640.98	365.752	4385.45	-1.3695	0.351076	-3.90087	9.58e-05	0.00257011	37955071	Sobic.002G372400.1	Sobic.002G372400.1.p	PF00828	PTHR11721,PTHR11721:SF5	KOG1742		K02900		AT1G70600.1		Ribosomal protein L18e/L15 superfamily protein	LOC_Os03g29460.1	NA	60S ribosomal protein, putative, expressed	915.372	513.216	529.981	215.591	270.892	348.254	666.644	696.961	559.335	331.267	304.209	461.779
Sobic.002G207601	SORBI_3002G207601	0.156756	2.06434	0.514602	0.682147	12.1122	3.6065	0.92478	3.89984	9.63e-05	0.00257158	37954901	Sobic.002G207601.1	Sobic.002G207601.1.p											NA		0.256091	0.214178	0	1.08133	3.27522	1.83648	0.662286	0.265995	0.615526	1.17694	0.679525	0.189972
Sobic.006G019300	SORBI_3006G019300	12.9814	22.9944	13.8597	17.2614	495.03	0.725897	0.186137	3.89979	9.63e-05	0.00257158	37946796	Sobic.006G019300.1	Sobic.006G019300.1.p	PF08513,PF00400	PTHR22846,PTHR22846:SF2			K04508	GO:0005515	AT5G67320.1	HOS15	WD-40 repeat family protein	LOC_Os07g22220.1	NA	F-box-like/WD repeat-containing protein TBL1XR1-A, putative, expressed	13.1074	13.755	12.0819	23.6944	22.2313	23.0574	14.5445	13.201	13.8338	18.5535	20.7378	12.4929
Sobic.010G130601	SORBI_3010G130601	6.37285	1.7089	4.87032	2.63461	43.7547	-1.9836	0.508616	-3.9	9.62e-05	0.00257158	37909471	Sobic.010G130601.1	Sobic.010G130601.1.p											NA		8.9605	5.15609	5.00195	1.78871	1.54185	1.79614	2.84165	6.36641	5.40291	2.69782	1.4376	3.76842
Sobic.002G188000	SORBI_3002G188000	1.79222	0.165336	4.33351	1.49628	70.0378	-3.51645	0.901751	-3.89958	9.64e-05	0.00257158	37950925	Sobic.002G188000.1	Sobic.002G188000.1.p	PF07714	PTHR27008,PTHR27008:SF10	KOG1187	2.7.11.1		GO:0006468,GO:0004672	AT2G26730.1		Leucine-rich repeat protein kinase family protein	LOC_Os09g20970.1	NA	receptor kinase, putative, expressed	1.55309	1.83859	1.98498	0.267647	0.171318	0.057042	1.30442	6.21289	5.48322	0.606359	0.456387	3.42609
Sobic.002G028700	SORBI_3002G028700	175.856	297.044	127.722	115.386	6050.8	0.663678	0.170261	3.89801	9.7e-05	0.00258519	37953673	Sobic.002G028700.1	Sobic.002G028700.1.p	PF02910,PF00890	PTHR11632,PTHR11632:SF54		1.3.5.1	K00234	GO:0055114,GO:0016491	AT5G66760.1	SDH1-1	succinate dehydrogenase 1-1	LOC_Os07g04240.1	NA	succinate dehydrogenase flavoprotein subunit,mitochondrial precursor, putative, expressed	198.25	166.472	162.845	291.377	273.534	326.221	115.845	146.066	121.256	122.697	140.25	83.211
Sobic.009G004200	SORBI_3009G004200	3.21541	8.01879	3.16069	4.28135	186.262	1.21282	0.311228	3.8969	9.74e-05	0.00259404	37921105	Sobic.009G004200.1	Sobic.009G004200.1.p	PF01823	PTHR33199,PTHR33199:SF1					AT4G24290.2		MAC/Perforin domain-containing protein	LOC_Os07g07194.1	NA	MAC/Perforin domain containing protein, putative, expressed	4.34285	2.41024	2.89313	8.17251	7.96946	7.9144	3.58214	2.8942	3.00573	4.33082	6.14827	2.36494
Sobic.006G200500	SORBI_3006G200500	32.9744	128.619	41.4369	63.9496	1514.39	1.87753	0.481877	3.8963	9.77e-05	0.00259739	37947250	Sobic.006G200500.1	Sobic.006G200500.1.p	PF05542	PTHR31808,PTHR31808:SF6					AT1G32160.1		Protein of unknown function (DUF760)	LOC_Os04g50860.1	NA	expressed protein	36.7271	29.501	32.695	149.296	134.529	102.031	54.4774	26.6673	43.166	84.1332	90.0726	17.643
Sobic.004G307500	SORBI_3004G307500	50.9544	29.7274	50.2299	31.0782	1000.91	-0.905598	0.232855	-3.8891	0.000100615	0.00267242	37929805	Sobic.004G307500.1	Sobic.004G307500.1.p	PF01409	PTHR11538,PTHR11538:SF40		6.1.1.20	K01889	GO:0043039,GO:0005737,GO:0005524,GO:0004812,GO:0000049	AT4G39280.2		phenylalanyl-tRNA synthetase, putative / phenylalanine--tRNA ligase, putative	LOC_Os10g26130.1	NA	phenylalanyl-tRNA synthetase, putative, expressed	54.5051	51.5854	46.7728	21.5691	30.0998	37.5134	42.4274	57.4884	50.7738	27.4237	32.3722	33.4388
Sobic.004G102400	SORBI_3004G102400	6.91824	15.5006	7.40432	9.12861	313.749	1.0331	0.265673	3.88862	0.000100816	0.00267262	37933233	Sobic.004G102400.1	Sobic.004G102400.1.p	PF01363,PF04366	PTHR15629,PTHR15629:SF13	KOG1843			GO:0046872	AT1G29800.2		RING/FYVE/PHD-type zinc finger family protein	LOC_Os02g13890.1	NA	FYVE zinc finger domain containing protein, expressed	6.18623	6.49441	8.07409	13.5384	12.7804	20.1829	7.00783	6.93507	8.27005	11.7373	8.59907	7.04942
Sobic.006G275800	SORBI_3006G275800	104.57	57.0561	101.075	70.1321	1895.68	-0.977918	0.251489	-3.88851	0.00010086	0.00267262	37946908	Sobic.006G275800.1	Sobic.006G275800.1.p	PF00180	PTHR11835,PTHR11835:SF53		1.1.1.85	K00052	GO:0055114,GO:0016616,GO:0051287,GO:0000287	AT1G80560.1	ATIMD2,IMD2	isopropylmalate dehydrogenase 2	LOC_Os03g45320.1	NA	dehydrogenase, putative, expressed	112.946	106.671	94.0913	53.7754	50.4649	66.9282	86.2641	116.923	100.039	59.3918	67.5001	83.5045
Sobic.009G215200	SORBI_3009G215200	990.079	337.456	965.783	522.28	12189.6	-1.70874	0.439519	-3.88775	0.000101179	0.00267792	37919130	Sobic.009G215200.2	Sobic.009G215200.2.p	PF01778	PTHR10544,PTHR10544:SF1	KOG3412		K02903	GO:0006412,GO:0005840,GO:0005622,GO:0003735	AT2G19730.1		Ribosomal L28e protein family	LOC_Os02g57540.1	NA	60S ribosomal protein L28-1, putative, expressed	1042.59	995.487	932.163	261.47	286.024	464.875	1063.44	1141.36	692.545	389.453	354.289	823.097
Sobic.002G207500	SORBI_3002G207500	2.90062	7.80471	2.728	2.22876	100.488	1.29619	0.33357	3.88582	0.000101984	0.00269603	37954795	Sobic.002G207500.1	Sobic.002G207500.1.p	PF00892	PTHR31218,PTHR31218:SF60				GO:0016021,GO:0016020,GO:0022857	AT4G30420.1		nodulin MtN21 /EamA-like transporter family protein	LOC_Os09g25810.2	NA	nodulin, putative, expressed	3.57452	2.52068	2.60665	8.08832	9.97877	5.34703	2.62075	3.13959	2.42367	1.76654	2.91254	2.0072
Sobic.002G425300	SORBI_3002G425300	1.40586	5.84254	1.01238	1.88332	32.0063	1.98	0.509598	3.88542	0.000102152	0.00269713	37949989	Sobic.002G425300.1	Sobic.002G425300.1.p	PF13639	PTHR14155,PTHR14155:SF175			K16282	GO:0008270,GO:0005515	AT1G15100.1	RHA2A	RING-H2 finger A2A	LOC_Os07g48680.1	NA	zinc finger, C3HC4 type domain containing protein, expressed	0.880747	1.863	1.47384	8.0595	5.77608	3.69204	1.04368	1.46013	0.533328	1.98092	2.12732	1.54172
Sobic.009G178600	SORBI_3009G178600	332.165	729.508	410.29	547.982	8662.64	0.987638	0.254264	3.8843	0.000102625	0.00269713	37919854	Sobic.009G178600.1	Sobic.009G178600.1.p	PF09439	PTHR11711,PTHR11711:SF181	KOG0070		K07937,K07977		AT1G10630.1	ARFA1F,ATARFA1F	ADP-ribosylation factor A1F	LOC_Os05g41060.1	NA	ADP-ribosylation factor, putative, expressed	342.38	321.281	332.834	513.141	733.971	941.411	507.127	361.392	362.35	557.885	691.837	394.223
Sobic.002G248001	SORBI_3002G248001	61.7346	22.4884	69.1195	50.9976	644.523	-1.5528	0.399723	-3.8847	0.000102455	0.00269713	37950415	Sobic.002G248001.1	Sobic.002G248001.1.p											NA		79.7811	64.321	41.1017	17.7812	26.9623	22.7216	67.3403	76.509	63.5092	37.8081	39.8662	75.3187
Sobic.001G491200	SORBI_3001G491200	1.89822	0.573929	4.00695	2.55773	174.655	-1.86448	0.479954	-3.8847	0.000102456	0.00269713	37939224	Sobic.001G491200.1	Sobic.001G491200.1.p	PF00005,PF00664	PTHR24223,PTHR24223:SF181		3.6.3.44		GO:0016887,GO:0005524,GO:0055085,GO:0042626,GO:0016021,GO:0006810	AT3G13080.1	ATMRP3,MRP3	multidrug resistance-associated protein 3	LOC_Os01g07870.1	NA	ABC transporter family protein, putative, expressed	1.17166	2.20444	2.31856	0.498686	0.814227	0.408874	2.39407	6.01088	3.61588	1.68692	3.12352	2.86274
Sobic.004G178000	SORBI_3004G178000	58.173	6.97498	27.0537	28.3035	751.29	-3.19855	0.823418	-3.88447	0.000102553	0.00269713	37929398	Sobic.004G178000.2	Sobic.004G178000.2.p	PF00072	PTHR26402,PTHR26402:SF604			K14492	GO:0000160	AT1G59940.1	ARR3	response regulator 3	LOC_Os02g35180.1	NA	OsRR2 type-A response regulator, expressed	50.062	65.4831	58.9741	6.52361	6.45983	7.9415	16.064	35.4341	29.6631	3.49074	9.77317	71.6465
Sobic.004G320500	SORBI_3004G320500	19.3453	12.7328	18.6103	12.2145	897.169	-0.71999	0.185383	-3.88379	0.00010284	0.00269964	37930237	Sobic.004G320500.1	Sobic.004G320500.1.p	PF08161	PTHR21576,PTHR21576:SF2	KOG1248		K14794		AT2G34357.1		ARM repeat superfamily protein	LOC_Os02g54110.1	NA	expressed protein	19.4735	19.5801	18.9823	9.86061	12.5612	15.7767	18.6091	16.9881	20.2338	11.8987	12.5652	12.1797
Sobic.002G332900	SORBI_3002G332900	39.1711	20.1152	37.7361	28.1616	316.202	-1.10246	0.283995	-3.88198	0.000103612	0.00271672	37951946	Sobic.002G332900.1	Sobic.002G332900.1.p	PF00076	PTHR15241,PTHR15241:SF2				GO:0003676	AT5G54580.1		RNA-binding (RRM/RBD/RNP motifs) family protein	LOC_Os07g36490.1	NA	RNA recognition motif containing protein, putative, expressed	41.391	34.4816	41.6407	14.0315	21.2528	25.0612	38.5365	46.1344	28.5375	28.6596	27.6471	28.1781
Sobic.006G028900	SORBI_3006G028900	10.5739	116.385	10.8772	48.7216	848.326	3.40023	0.876219	3.88057	0.000104211	0.00272498	37946720	Sobic.006G028900.1	Sobic.006G028900.1.p	PF14226,PF03171	PTHR10209,PTHR10209:SF123	KOG0143			GO:0055114,GO:0016491	AT1G06620.1		2-oxoglutarate (2OG) and Fe(II)-dependent oxygenase superfamily protein	LOC_Os04g10350.1	NA	1-aminocyclopropane-1-carboxylate oxidase homolog 2, putative, expressed	11.526	6.63464	13.5611	143.288	163.057	42.8117	18.1109	3.89937	10.6215	80.5377	63.1137	2.5134
Sobic.001G526200	SORBI_3001G526200	2.30311	9.00627	5.73036	9.34908	178.03	1.91028	0.49229	3.88039	0.00010429	0.00272498	37937578	Sobic.001G526200.1	Sobic.001G526200.1.p	PF03790,PF05920,PF03791	PTHR11850,PTHR11850:SF74	KOG0773			GO:0005634,GO:0003677,GO:0006355	AT1G62990.1	IXR11,KNAT7	KNOTTED-like homeobox of Arabidopsis thaliana 7	LOC_Os03g03164.2	NA	homeobox protein knotted-1, putative, expressed	3.98008	1.37363	1.55561	13.5519	5.38142	8.08551	4.78231	6.94552	5.46324	12.2153	11.0688	4.76313
Sobic.003G381900	SORBI_3003G381900	26.951	11.2928	28.0623	18.7685	314.364	-1.3865	0.357265	-3.88088	0.000104081	0.00272498	37918184	Sobic.003G381900.1	Sobic.003G381900.1.p	PF12804	PTHR32125,PTHR32125:SF4		2.7.7.60	K00991		AT2G02500.1	ATMEPCT,ISPD,MCT	Nucleotide-diphospho-sugar transferases superfamily protein	LOC_Os01g66360.1	NA	2-C-methyl-D-erythritol 4-phosphate cytidylyltransferase, putative, expressed	24.9866	32.8111	23.0553	8.43727	9.37984	16.0614	27.8973	29.9654	26.3243	15.4297	16.015	24.861
Sobic.010G133700	SORBI_3010G133700	0	8.80003	1.17982	1.15979	13.4515	7.79988	2.01064	3.8793	0.000104759	0.00272661	37911240	Sobic.010G133700.1	Sobic.010G133700.1.p											NA		0	0	0	0.631244	6.73839	19.0305	3.13968	0.399789	0	1.92042	1.55894	0
Sobic.004G199600	SORBI_3004G199600	1.22116	6.64395	1.19838	0.83893	45.2725	2.2803	0.587739	3.87978	0.000104551	0.00272661	37931802	Sobic.004G199600.1	Sobic.004G199600.1.p	PF04570	PTHR33059					AT1G78020.1		Protein of unknown function (DUF581)	LOC_Os02g37970.1	NA	DUF581 domain containing protein, expressed	1.03305	0.637244	1.9932	4.61429	3.58619	11.7314	0.617543	1.31348	1.66411	1.00633	0.675431	0.835031
Sobic.004G347100	SORBI_3004G347100	13.5742	32.1229	17.3738	25.8194	347.205	1.15244	0.297089	3.87912	0.000104837	0.00272661	37930350	Sobic.004G347100.1	Sobic.004G347100.1.p	PF01529	PTHR22883,PTHR22883:SF19	KOG1315	2.3.1.225	K18932	GO:0008270	AT5G04270.1		DHHC-type zinc finger family protein	LOC_Os02g57370.1	NA	DHHC zinc finger domain containing protein, expressed	14.0565	12.0008	14.6654	30.9321	32.369	33.0677	19.8029	12.5957	19.7229	31.6366	31.9004	13.9212
Sobic.009G201800	SORBI_3009G201800	11.4596	6.23924	11.4126	5.8452	157.84	-0.923454	0.238036	-3.87947	0.000104685	0.00272661	37920920	Sobic.009G201800.1	Sobic.009G201800.1.p	PF05172	PTHR21527			K14313		AT3G16310.1		mitotic phosphoprotein N\' end (MPPN) family protein	LOC_Os05g44380.1	NA	MPPN domain containing protein, expressed	14.5929	10.2961	9.4899	5.26399	6.66143	6.7923	9.51729	14.2767	10.4437	5.23071	6.5427	5.76218
Sobic.004G325200	SORBI_3004G325200	14.8739	5.73076	17.9108	7.58569	210.173	-1.45198	0.374383	-3.87833	0.000105177	0.00273228	37931764	Sobic.004G325200.1	Sobic.004G325200.1.p	PF03657	PTHR23415	KOG3492		K07565		AT4G15770.1		RNA binding	LOC_Os07g47420.1	NA	60S ribosome subunit biogenesis protein NIP7, putative, expressed	22.7856	10.247	11.5892	3.90405	6.24625	7.042	16.7343	17.4673	19.5308	6.16145	7.10231	9.49329
Sobic.002G111500	SORBI_3002G111500	0.124779	1.99874	0.408855	0.224675	15.1999	3.87045	0.998262	3.87719	0.000105672	0.00273567	37953988	Sobic.002G111500.1	Sobic.002G111500.1.p	PF01643	PTHR31727,PTHR31727:SF4		3.1.2.14	K10781	GO:0016790,GO:0006633	AT1G08510.1	FATB	fatty acyl-ACP thioesterases B	LOC_Os11g43820.1	NA	myristoyl-acyl carrier protein thioesterase, chloroplast precursor, putative, expressed	0.333497	0	0.040839	0.707559	3.43004	1.85862	0.546036	0.299051	0.381479	0.249836	0.38348	0.040708
Sobic.005G091500	SORBI_3005G091500	0.533462	5.35555	1.55949	3.282	88.9818	3.3114	0.854047	3.8773	0.000105623	0.00273567	37923020	Sobic.005G091500.1	Sobic.005G091500.1.p	PF00860	PTHR11119,PTHR11119:SF25			K06901	GO:0055085,GO:0016020,GO:0006810,GO:0005215,GO:0006863,GO:0005345	AT5G50300.1	ATAZG2,AZG2	Xanthine/uracil permease family protein	LOC_Os11g24060.1	NA	permease domain containing protein, putative, expressed	0.888718	0.331501	0.380168	5.33077	8.30778	2.42812	1.93002	0.548008	2.20044	3.7033	5.89659	0.246122
Sobic.010G060500	SORBI_3010G060500	814.106	261.158	875.995	464.482	6742.03	-1.80508	0.465537	-3.87741	0.000105573	0.00273567	37911018	Sobic.010G060500.1	Sobic.010G060500.1.p	PF00276,PF03939	PTHR11620,PTHR11620:SF14	KOG1751		K02893	GO:0006412,GO:0005840,GO:0003735	AT3G55280.1	RPL23AB	ribosomal protein L23AB	LOC_Os01g24690.1	NA	60S ribosomal protein L23A, putative, expressed	635.503	944.766	862.049	165.743	223.266	394.463	953.108	981.824	693.052	349.574	310.733	733.138
Sobic.009G240200	SORBI_3009G240200	29.9889	9.40692	2.79534	1.73939	106.108	-1.7748	0.458072	-3.87449	0.000106848	0.00276295	37922470	Sobic.009G240200.1	Sobic.009G240200.1.p											NA		25.3916	32.7357	31.8395	11.8021	8.69792	7.72073	1.70325	2.52735	4.15543	3.11029	0.822422	1.28547
Sobic.004G252300	SORBI_3004G252300	2.33515	0.763512	1.30685	0.938871	32.6075	-1.68781	0.435875	-3.87223	0.000107844	0.00278548	37933570	Sobic.004G252300.1	Sobic.004G252300.1.p	PF06203	PTHR31319,PTHR31319:SF18	KOG1601			GO:0005515	AT5G15840.1	CO,FG	B-box type zinc finger protein with CCT domain	LOC_Os06g16370.1	NA	CCT/B-box zinc finger protein, putative, expressed	2.75808	2.51623	1.73113	0.850169	0.719499	0.720869	1.50617	1.034	1.38039	0.585845	0.960406	1.27036
Sobic.008G014400	SORBI_3008G014400	1.34816	4.28201	2.75811	4.64113	124.98	1.54097	0.398042	3.87137	0.000108225	0.00278893	37926995	Sobic.008G014400.1	Sobic.008G014400.1.p		PTHR33065,PTHR33065:SF6								LOC_Os01g40750.1	NA	expressed protein	1.44796	1.59108	1.00543	2.79079	5.64852	4.40672	3.40872	2.20061	2.66499	5.42016	6.32718	2.17605
Sobic.006G084000	SORBI_3006G084000	29.8941	15.7126	32.1679	22.1108	782.857	-1.07046	0.276502	-3.87143	0.000108197	0.00278893	37946709	Sobic.006G084000.1	Sobic.006G084000.1.p	PF04055,PF00919	PTHR11918,PTHR11918:SF45		2.8.4.5	K15865	GO:0051536,GO:0003824,GO:0051539,GO:0009451	AT1G72090.1		Methylthiotransferase	LOC_Os04g35480.1	NA	CDK5RAP1, putative, expressed	28.3043	30.6512	30.7268	9.89538	15.9753	21.2672	32.2523	31.6446	32.6067	20.3639	21.3255	24.643
Sobic.001G263900	SORBI_3001G263900	12.5288	53.4569	18.968	25.6689	842.574	1.991	0.514398	3.87054	0.000108594	0.00279204	37937737	Sobic.001G263900.1	Sobic.001G263900.1.p	PF00107,PF08240	PTHR11695,PTHR11695:SF597		1.1.1.1	K00001	GO:0055114,GO:0016491,GO:0008270	AT1G64710.1		GroES-like zinc-binding dehydrogenase family protein	LOC_Os10g07229.1	NA	dehydrogenase, putative, expressed	15.4362	14.4721	7.67823	59.2099	61.9791	39.1817	24.9652	13.3745	18.5643	28.435	41.5966	6.9752
Sobic.003G125701	SORBI_3003G125701	42.9588	152.921	71.6616	97.6642	10730.4	1.80232	0.465648	3.87056	0.000108585	0.00279204	37917227	Sobic.003G125701.1	Sobic.003G125701.1.p	PF07690	PTHR23504,PTHR23504:SF22	KOG2615			GO:0055085,GO:0016021	AT3G43790.1	ZIFL2	zinc induced facilitator-like 2	LOC_Os01g16260.1	NA	major facilitator superfamily antiporter, putative, expressed	65.2215	38.5361	25.1186	216.156	124.552	118.055	91.0935	43.2819	80.6094	105.358	139.839	47.7958
Sobic.002G353700	SORBI_3002G353700	6.14967	17.9483	7.13589	7.98292	461.631	1.39592	0.360789	3.86907	0.00010925	0.00280571	37952009	Sobic.002G353700.1	Sobic.002G353700.1.p		PTHR10593,PTHR10593:SF29					AT5G66730.1		C2H2-like zinc finger protein	LOC_Os07g39310.1	NA	ZOS7-06 - C2H2 zinc finger protein, expressed	5.36214	4.94149	8.14538	11.593	21.0326	21.2195	5.70731	6.50178	9.19859	9.91166	9.84699	4.1901
Sobic.001G217600	SORBI_3001G217600	70.8335	188.708	78.4953	127.066	1164.91	1.30439	0.337236	3.86787	0.000109789	0.00280993	37940142	Sobic.001G217600.1	Sobic.001G217600.1.p	PF03656	PTHR12388,PTHR12388:SF2	KOG3442		K17805	GO:0030150,GO:0005744	AT3G59280.1	TXR1	Protein Transporter, Pam16	LOC_Os10g33910.1	NA	mitochondrial import inner membrane translocase subunit Tim16, putative, expressed	74.807	69.9631	67.7306	190.157	186.241	189.727	103.616	47.3032	84.5672	162.88	149.633	68.685
Sobic.006G221600	SORBI_3006G221600	7.59252	2.53071	6.07703	2.67687	519.38	-1.75465	0.45363	-3.86802	0.000109725	0.00280993	37947985	Sobic.006G221600.1	Sobic.006G221600.1.p	PF16201,PF11707	PTHR13500	KOG1791		K14861		AT4G27010.1			LOC_Os04g53380.1	NA	expressed protein	7.30656	7.64714	7.82386	0.903013	2.43174	4.25738	4.99187	6.76658	6.47264	1.87743	2.75029	3.40288
Sobic.001G425150	SORBI_3001G425150	52.9159	15.4416	37.715	20.2917	860.354	-1.93062	0.499077	-3.86839	0.000109558	0.00280993	37943951	Sobic.001G425150.1	Sobic.001G425150.1.p	PF00153	PTHR24089,PTHR24089:SF307	KOG0752				AT3G53940.1		Mitochondrial substrate carrier family protein	LOC_Os03g16080.1	NA	mitochondrial carrier protein, putative, expressed	26.5342	53.7232	78.4902	10.1161	18.3381	17.8706	33.5124	41.7029	37.9298	11.3652	19.7805	29.7294
Sobic.003G029700	SORBI_3003G029700	20.7158	38.5448	22.0128	31.6674	1023.79	0.805298	0.208316	3.86575	0.000110748	0.00283124	37916558	Sobic.003G029700.1	Sobic.003G029700.1.p	PF00069	PTHR11909,PTHR11909:SF185	KOG1164	2.7.11.1		GO:0006468,GO:0005524,GO:0004672	AT2G25760.1		Protein kinase family protein	LOC_Os05g11140.2	NA	CK1_CaseinKinase_1a.5 - CK1 includes the casein kinase 1 kinases, expressed	23.219	21.2913	17.6371	38.9757	37.3796	39.2789	21.0159	23.5476	21.4749	36.7799	38.1858	20.0366
Sobic.004G225100	SORBI_3004G225100	155.372	724.169	120.838	305.238	7704.26	2.12038	0.548647	3.86475	0.000111203	0.00283965	37931553	Sobic.004G225100.1	Sobic.004G225100.1.p	PF00795	PTHR23088,PTHR23088:SF31		3.5.5.4	K01501	GO:0016810,GO:0006807	AT5G22300.1	AtNIT4,NIT4	nitrilase 4	LOC_Os02g42330.1	NA	nitrilase, putative, expressed	210.401	132.982	122.733	883.579	753.05	535.88	173.724	80.3596	108.43	506.667	331.314	77.731
Sobic.001G376900	SORBI_3001G376900	64.2646	25.3143	63.6476	40.4908	2187.73	-1.48288	0.383899	-3.86268	0.000112148	0.00286054	37942745	Sobic.001G376900.1	Sobic.001G376900.1.p	PF04615	PTHR14150,PTHR14150:SF12	KOG2172		K14567	GO:0032040,GO:0006364	AT4G02400.1		U3 ribonucleoprotein (Utp) family protein	LOC_Os03g22320.1	NA	utp14 protein, putative, expressed	52.7139	78.5031	61.5766	17.2673	25.4283	33.2471	68.2676	58.6419	64.0335	31.7993	31.201	58.4722
Sobic.006G192100	SORBI_3006G192100	0.582864	3.98698	0.464122	2.10482	55.2204	2.59057	0.670805	3.86188	0.000112516	0.00286551	37947526	Sobic.006G192100.1	Sobic.006G192100.1.p	PF00249	PTHR12802,PTHR12802:SF45					AT5G17300.1	RVE1	Homeodomain-like superfamily protein	LOC_Os04g49450.1	NA	MYB family transcription factor, putative, expressed	0.61557	0.272851	0.86017	1.8842	1.81328	8.26345	0.346273	0.515276	0.530818	3.51779	1.64988	1.14678
Sobic.002G373900	SORBI_3002G373900	5.54512	1.38565	3.83394	3.1448	109.737	-2.12273	0.549687	-3.86171	0.000112598	0.00286551	37954819	Sobic.002G373900.1	Sobic.002G373900.1.p	PF06814	PTHR21229,PTHR21229:SF15	KOG2568			GO:0016021	AT1G72480.1		Lung seven transmembrane receptor family protein	LOC_Os07g42310.1	NA	lung seven transmembrane domain containing protein, putative, expressed	3.7169	6.74364	6.17482	1.08016	1.19738	1.8794	1.95674	5.08709	4.45798	1.44431	3.03572	4.95436
Sobic.010G231000	SORBI_3010G231000	1.57152	0.042504	2.74512	1.79371	38.3772	-5.29552	1.37142	-3.86133	0.000112771	0.00286669	37908849	Sobic.010G231000.2	Sobic.010G231000.2.p	PF08100,PF00891	PTHR11746,PTHR11746:SF86	KOG3178			GO:0046983,GO:0008171	AT4G35150.1		O-methyltransferase family protein	LOC_Os05g43940.1	NA	O-methyltransferase, putative, expressed	0.161786	3.53955	1.01323	0.127512	0	0	1.00768	3.98741	3.24028	0.77716	0.693548	3.91042
Sobic.006G167400	SORBI_3006G167400	5.37931	3.22362	6.0434	4.11859	168.788	-0.865824	0.22429	-3.86029	0.000113254	0.00287246	37947585	Sobic.006G167400.1	Sobic.006G167400.1.p	PF01088	PTHR10589	KOG1415	3.4.19.12	K05609	GO:0006511,GO:0005622,GO:0004843	AT4G17510.1	UCH3	ubiquitin C-terminal hydrolase 3	LOC_Os04g46190.1	NA	ubiquitin carboxyl-terminal hydrolase, family 1, putative, expressed	5.76477	5.01626	5.3569	2.94042	3.41885	3.31159	6.3308	6.77682	5.02257	4.22498	5.05776	3.07303
Sobic.009G201200	SORBI_3009G201200	9.31428	3.95457	9.49515	4.14517	369.056	-1.34704	0.348927	-3.86053	0.000113144	0.00287246	37920459	Sobic.009G201200.1	Sobic.009G201200.1.p	PF04003,PF00400	PTHR19858			K14558	GO:0005515	AT1G15440.1	ATPWP2,PWP2	periodic tryptophan protein 2	LOC_Os05g44320.1	NA	WD domain, G-beta repeat domain containing protein, expressed	13.0908	7.93152	6.92046	2.00206	5.55869	4.30298	7.76398	8.96498	11.7565	3.6042	4.94631	3.885
Sobic.001G039500	SORBI_3001G039500	22.9543	53.5163	36.9735	34.7351	1078.11	1.09303	0.283168	3.86001	0.000113382	0.00287247	37941585	Sobic.001G039500.2	Sobic.001G039500.2.p	PF14531	PTHR23257,PTHR23257:SF531	KOG0192	2.7.12.1			AT5G01850.1		Protein kinase superfamily protein	LOC_Os03g60150.1	NA	protein kinase domain containing protein, expressed	24.1276	20.3269	24.4084	38.1547	54.3192	68.0751	26.0515	48.5092	36.3598	35.7303	46.4864	21.9887
Sobic.009G180000	SORBI_3009G180000	62.4786	107.37	69.2424	100.562	2046.73	0.66351	0.171943	3.8589	0.000113898	0.0028823	37922239	Sobic.009G180000.1	Sobic.009G180000.1.p	PF13499	PTHR23050,PTHR23050:SF166	KOG0027		K02183		AT2G27030.3	ACAM-2,CAM5	calmodulin 5	LOC_Os01g16240.1	NA	OsCam1-3 - Calmodulin, expressed	73.1298	52.6154	61.6907	91.5603	122.073	108.477	73.2512	67.5696	66.9064	97.0763	114.398	90.2123
Sobic.010G205800	SORBI_3010G205800	10.3853	17.1709	10.2974	13.6486	528.525	0.622786	0.161524	3.8557	0.000115401	0.0029043	37909077	Sobic.010G205800.1	Sobic.010G205800.1.p	PF13637,PF01529,PF12796	PTHR24161,PTHR24161:SF22	KOG0509	2.3.1.225	K18932	GO:0008270	AT5G20350.1	TIP1	Ankyrin repeat family protein with DHHC zinc finger domain	LOC_Os06g43680.1	NA	palmitoyltransferase TIP1, putative, expressed	11.1798	10.4194	9.55681	16.3614	16.2693	18.8819	8.954	11.5159	10.4223	13.8728	16.6818	10.3912
Sobic.002G314400	SORBI_3002G314400	18.7927	8.74948	19.9262	21.3889	1005.92	-1.23532	0.320414	-3.8554	0.000115542	0.0029043	37950992	Sobic.002G314400.1	Sobic.002G314400.1.p	PF00557	PTHR10804:SF107,PTHR10804	KOG2738	3.4.11.18	K01265		AT1G13270.1	MAP1B,MAP1C	methionine aminopeptidase 1B	LOC_Os07g32590.1	NA	peptidase, M24 family protein, putative, expressed	14.7622	19.5595	22.0563	7.08282	8.02744	11.1382	22.9124	21.8338	15.0322	17.5783	22.9902	23.5982
Sobic.001G021400	SORBI_3001G021400	74.3807	29.4148	73.0155	38.4628	2605	-1.45381	0.377035	-3.85589	0.000115307	0.0029043	37941263	Sobic.001G021400.1	Sobic.001G021400.1.p	PF14492,PF03144,PF00679,PF03764,PF00009	PTHR23115,PTHR23115:SF131		3.6.5.3	K03234	GO:0005525	AT1G56070.1	LOS1	Ribosomal protein S5/Elongation factor G/III/V family protein	LOC_Os04g02820.1	NA	elongation factor, putative, expressed	88.5567	62.696	71.8893	25.003	28.5962	34.6451	45.3155	85.8319	87.8993	32.2464	28.4887	54.6531
Sobic.002G047600	SORBI_3002G047600	308.759	116.866	265.987	158.501	6564.04	-1.51036	0.391736	-3.85555	0.000115472	0.0029043	37954134	Sobic.002G047600.1	Sobic.002G047600.1.p	PF00827	PTHR11847	KOG1678		K02877	GO:0006412,GO:0005840,GO:0003735	AT4G16720.1		Ribosomal protein L23/L15e family protein	LOC_Os05g19370.1	NA	60S ribosomal protein L15, putative, expressed	394.692	276.731	254.853	115.658	125.765	109.174	296.242	245.078	256.641	125.324	110.519	239.66
Sobic.002G338000	SORBI_3002G338000	1903.81	435.425	1059.77	555.097	18584.7	-2.2306	0.578492	-3.85588	0.000115315	0.0029043	37951585	Sobic.002G338000.1	Sobic.002G338000.1.p	PF00504	PTHR21649,PTHR21649:SF6			K08915	GO:0016020,GO:0009765	AT3G08940.2	LHCB4.2	light harvesting complex photosystem II	LOC_Os07g37240.1	NA	chlorophyll A-B binding protein, putative, expressed	2108.71	1896.26	1706.46	410.152	406.134	489.989	659.559	1263.22	1256.55	221.552	316.633	1127.11
Sobic.002G065000	SORBI_3002G065000	304.742	64.103	335.505	151.335	11123.7	-2.35082	0.609669	-3.8559	0.000115306	0.0029043	37955484	Sobic.002G065000.1	Sobic.002G065000.1.p	PF00690,PF00702,PF00122	PTHR24093,PTHR24093:SF264		3.6.3.6	K01535	GO:0046872,GO:0000166	AT5G62670.1	AHA11,HA11	H(+)-ATPase 11	LOC_Os07g09340.1	NA	plasma membrane ATPase, putative, expressed	433.035	283.987	197.205	56.2536	81.9721	54.0835	306.791	175.614	524.109	70.3783	86.1987	297.429
Sobic.003G407300	SORBI_3003G407300	11.9376	28.1681	12.9463	14.3653	1144.2	1.14655	0.297443	3.85468	0.00011588	0.00290955	37913594	Sobic.003G407300.1	Sobic.003G407300.1.p	PF00512,PF02518,PF00072,PF03924	PTHR24423,PTHR24423:SF381	KOG0519	2.7.13.3	K14489	GO:0007165,GO:0000155,GO:0000160	AT1G27320.1	AHK3,HK3	histidine kinase 3	LOC_Os01g69920.1	NA	histidine kinase, putative, expressed	13.1441	11.5745	11.0941	34.6001	27.6074	22.2968	9.38125	13.8437	15.6139	18.088	16.4369	8.57112
Sobic.002G139900	SORBI_3002G139900	0	0.51041	0.118206	0.195653	5.63886	6.23155	1.61713	3.85347	0.000116458	0.00291753	37954839	Sobic.002G139900.1	Sobic.002G139900.1.p	PF13632	PTHR32044,PTHR32044:SF25		2.4.1.32	K13680		AT5G03760.1	ATCSLA09,ATCSLA9,CSLA09,CSLA9,RAT4	Nucleotide-diphospho-sugar transferases superfamily protein	LOC_Os06g42020.1	NA	CSLA9 - cellulose synthase-like family A, expressed	0	0	0	0.625876	0.384625	0.52073	0.120489	0.035763	0.198366	0.135633	0.451326	0
Sobic.002G329600	SORBI_3002G329600	2325.91	210.317	943.527	828.292	12609	-3.52988	0.916009	-3.85354	0.000116423	0.00291753	37951138	Sobic.002G329600.1	Sobic.002G329600.1.p	PF05757	PTHR33399,PTHR33399:SF3			K08901	GO:0019898,GO:0015979,GO:0009654,GO:0009523,GO:0005509	AT4G05180.1	PSBQ,PSBQ-2,PSII-Q	photosystem II subunit Q-2	LOC_Os07g36080.1	NA	oxygen evolving enhancer protein 3 domain containing protein, expressed	1865.56	3044.34	2067.84	383.091	129.534	118.326	610.031	1376.52	844.03	154.492	144.25	2186.13
Sobic.001G368600	SORBI_3001G368600	105.204	72.2683	105.721	95.1684	1779.04	-0.615853	0.159909	-3.85127	0.000117506	0.002934	37941794	Sobic.001G368600.1	Sobic.001G368600.1.p	PF13460	PTHR10366,PTHR10366:SF384					AT4G31530.1		NAD(P)-binding Rossmann-fold superfamily protein	LOC_Os03g23980.1	NA	NAD dependent epimerase/dehydratase family protein, putative, expressed	114.177	105.346	96.0896	77.1101	70.3262	69.3687	99.6079	105.814	111.742	100.367	97.2006	87.9373
Sobic.003G244300	SORBI_3003G244300	8.69472	2.53053	6.13367	2.80205	51.3832	-1.7794	0.462009	-3.85144	0.000117425	0.002934	37916617	Sobic.003G244300.1	Sobic.003G244300.1.p		PTHR32246,PTHR32246:SF31					AT4G01200.1		Calcium-dependent lipid-binding (CaLB domain) family protein	LOC_Os01g47040.1	NA	C2 domain containing protein, putative, expressed	12.1537	6.58469	7.34576	1.42943	2.00537	4.1568	4.23801	9.24101	4.92198	2.10133	2.93087	3.37395
Sobic.007G091100	SORBI_3007G091100	6.86762	1.70949	1.60254	2.49384	102.429	-2.18595	0.567535	-3.85166	0.000117321	0.002934	37936072	Sobic.007G091100.2	Sobic.007G091100.2.p	PF14008,PF16656,PF00149	PTHR22953,PTHR22953:SF15	KOG1378	3.1.3.2,3.1.3.26		GO:0016787	AT4G13700.1	ATPAP23,PAP23	purple acid phosphatase 23	LOC_Os08g17784.1	NA	purple acid phosphatase, putative, expressed	3.24363	5.19876	12.1605	0.878114	1.49355	2.75679	1.07412	1.91632	1.81718	2.33595	2.22249	2.9231
Sobic.009G050300	SORBI_3009G050300	583.525	223.886	527.739	363.135	6864.81	-1.52682	0.396522	-3.85054	0.000117859	0.00293955	37922432	Sobic.009G050300.1	Sobic.009G050300.1.p	PF00828	PTHR10934,PTHR10934:SF5	KOG1714		K02883	GO:0006412,GO:0005840,GO:0005622,GO:0003735	AT5G27850.1		Ribosomal protein L18e/L15 superfamily protein	LOC_Os05g06310.1	NA	60S ribosomal protein L18-3, putative, expressed	564.01	631.952	554.614	193.766	172.736	305.155	629.628	520.508	433.082	284.928	272.046	532.431
Sobic.006G063900	SORBI_3006G063900	144.508	73.2989	135.458	82.5839	2854.86	-1.0677	0.277315	-3.85012	0.000118058	0.00294125	37948952	Sobic.006G063900.1	Sobic.006G063900.1.p	PF01370	PTHR12126,PTHR12126:SF5	KOG4288			GO:0050662,GO:0003824	AT1G32220.1		NAD(P)-binding Rossmann-fold superfamily protein	LOC_Os04g33060.1	NA	NAD dependent epimerase/dehydratase family protein, putative, expressed	143.891	144.555	145.077	80.9421	60.99	77.9646	112.348	147.321	146.706	68.6926	78.3273	100.732
[truncated: 2,517 more rows]

## Sheet: DTt-DTc_Sig
GENEID	GENEID_alias	DS_c	DS_t	DT_c	DT_t	baseMean	log2FoldChange	lfcSE	stat	pvalue	padj	X.pacId	transcriptName	peptideName	Pfam	Panther	KOG	ec	KO	GO	Best.hit.arabi.name	arabi.symbol	arabi.defline	Best.hit.rice.name	rice.symbol	rice.defline					DS_c_1	DS_c_2	DS_c_3	DS_t_1	DS_t_2	DS_t_3	DT_c_1	DT_c_2	DT_c_3	DT_t_1	DT_t_2	DT_t_3
[truncated: 227 more rows]

[truncated: 2 more sheets: DTc-DSc_Sig, DTt-DSt_Sig]
